# Supplementary material for: Genetic determinants of micronucleus formation in vivo
Source: Nature. 2024 Feb 14;627(8002):130–6. doi: 10.1038/s41586-023-07009-0 (PMC10917660; doi:10.1038/s41586-023-07009-0)
Supplement: Supplementary file 3 — Supplementary Tables 1–7. [file 41586_2023_7009_MOESM3_ESM.xlsx]

## Sheet: Supplementary Table 1
Supplementary Table 1: Abalysis of all mutants in this study
	Genotype	TIER	pvalue	-Log10 p-value	pos|Rank	neg|Rank	Estimate_SE	Estimate	pred_WT	pred_KO	pval_adjust_fdr	ES	pred_WT%	pred_KO%	change in %	fold change		Notes							For full allele detail see: https://www.mousephenotype.org/
	Dscc1/Dscc1	Tier 1	1.10559e-32	31.9564	1	997	0.0568671	1.62604	0.00229981	0.0116916	1.10227e-29	0.00939177	0.229981	1.16916	0.939177	5.08371
	Mcph1/Mcph1	Tier 1	4.50822e-27	26.346	2	996	0.0720594	1.71187	0.00230859	0.012788	2.24735e-24	0.0104794	0.230859	1.2788	1.04794	5.53929
	Ctcf/+	Tier 1	2.70847e-16	15.5673	3	995	0.089538	1.05015	0.00231051	0.00660362	9.00113e-14	0.00429311	0.231051	0.660362	0.429311	2.85808
	Lsm10/+	Tier 1	3.07297e-12	11.5124	4	994	0.0809672	0.618087	0.00229769	0.00426308	7.65937e-10	0.00196539	0.229769	0.426308	0.196539	1.85538
	Aldh2/Aldh2	Tier 1	3.97205e-12	11.401	5	993	0.10708	0.720071	0.00231615	0.00475872	7.92026e-10	0.00244256	0.231615	0.475872	0.244256	2.05458
	Tnfaip1/Tnfaip1	Tier 1	6.24229e-12	11.2047	6	992	0.0797257	0.558604	0.00228717	0.00399851	1.03726e-09	0.00171133	0.228717	0.399851	0.171133	1.74823
	Slx4/Slx4	Tier 1	4.98071e-10	9.30271	7	991	0.10676	0.901728	0.0023	0.00566687	7.09395e-08	0.00336687	0.23	0.566687	0.336687	2.46386
	Cdca8/+	Tier 1	5.62495e-09	8.24988	8	990	0.0987949	0.675937	0.00230013	0.00452177	6.2312e-07	0.00222164	0.230013	0.452177	0.222164	1.96587
	Trex1/+	Tier 1	1.31341e-07	6.8816	9	989	0.110848	0.711644	0.00229922	0.00468428	1.30947e-05	0.00238507	0.229922	0.468428	0.238507	2.03734
	Prmt7/Prmt7	Tier 1	1.5231e-07	6.81727	10	988	0.0786484	0.46711	0.002299	0.00366777	1.38048e-05	0.00136877	0.2299	0.366777	0.136877	1.59538
	Rad18/Rad18	Tier 1	2.74505e-07	6.56145	11	987	0.0703208	0.417241	0.00229881	0.00348905	2.28068e-05	0.00119025	0.229881	0.348905	0.119025	1.51777
	Setd1a/+	Tier 1	5.51206e-07	6.25869	12	986	0.0894271	0.496006	0.00229931	0.0037758	3.92538e-05	0.0014765	0.229931	0.37758	0.14765	1.64215
	BC013712/BC013712	Tier 1	5.96508e-07	6.22438	13	985	0.0790905	0.427159	0.00229955	0.00352497	3.96479e-05	0.00122542	0.229955	0.352497	0.122542	1.5329		This gene is also known as Themis2
	Tmem98/+	Tier 1	1.0212e-06	5.99089	14	984	0.0863616	0.48208	0.00229929	0.00372357	6.36334e-05	0.00142427	0.229929	0.372357	0.142427	1.61944
	Mfsd2b/Mfsd2b	Tier 1	1.60777e-06	5.79378	15	983	0.0843436	0.462464	0.00229962	0.00365176	9.42909e-05	0.00135214	0.229962	0.365176	0.135214	1.58798
	Mysm1/Mysm1	Tier 1	2.67613e-06	5.57249	16	982	0.117314	0.639667	0.00229969	0.00435987	0.000148228	0.00206018	0.229969	0.435987	0.206018	1.89585
	Esco1/Esco1	Tier 1	1.44135e-05	4.84123	17	981	0.103411	0.49591	0.00229969	0.00377608	0.00073889	0.00147638	0.229969	0.377608	0.147638	1.64199
	Amotl1/Amotl1	Tier 1	1.48223e-05	4.82909	18	980	0.0852134	0.407552	0.00229952	0.00345648	0.00073889	0.00115696	0.229952	0.345648	0.115696	1.50313
	1190002H23Rik/1190002H23Rik	Tier 1	2.83816e-05	4.54696	19	979	0.091558	0.421486	0.00229942	0.00350482	0.00125839	0.00120541	0.229942	0.350482	0.120541	1.52422		This gene is also known as Rgcc
	Mad2l2/+	Tier 1	2.85277e-05	4.54473	20	978	0.0948882	0.424977	0.00229882	0.00351617	0.00125839	0.00121735	0.229882	0.351617	0.121735	1.52955
	Lsm11/+	Tier 1	2.90301e-05	4.53715	21	977	0.110104	0.522781	0.00229985	0.00387918	0.00125839	0.00157933	0.229985	0.387918	0.157933	1.68671
	A430084P05Rik/A430084P05Rik	Tier 1	0.000106511	3.97261	22	976	0.110958	0.479033	0.00229911	0.00371194	0.00359755	0.00141283	0.229911	0.371194	0.141283	1.61451		This gene is also known as Scimp
	Cdk5rap2/Cdk5rap2	Tier 1	0.000146012	3.83561	23	975	0.0776277	0.325011	0.0023103	0.00319756	0.00441134	0.000887259	0.23103	0.319756	0.0887259	1.38405
	Lacc1/Lacc1	Tier 1	0.000191477	3.71788	24	974	0.115039	0.471581	0.00229999	0.00368579	0.00515952	0.0013858	0.229999	0.368579	0.13858	1.60253
	Cenpj/Cenpj	Tier 1	0.000260271	3.58457	25	973	0.0923178	0.362986	0.00229921	0.00330538	0.00632904	0.00100617	0.229921	0.330538	0.100617	1.43762
	Kazn/Kazn	Tier 1	0.000273004	3.56383	26	972	0.0846014	0.342421	0.00229891	0.00323767	0.00632987	0.000938764	0.229891	0.323767	0.0938764	1.40835
	Rcor2/Rcor2	Tier 1	0.00030634	3.5138	27	971	0.0887273	0.336194	0.00229756	0.00321569	0.0069249	0.000918128	0.229756	0.321569	0.0918128	1.39961
	Sms/Y	Tier 1	0.000354633	3.45022	28	970	0.0766656	0.286717	0.00229824	0.00306137	0.0072157	0.000763125	0.229824	0.306137	0.0763125	1.33205
	Rnf10/Rnf10	Tier 1	0.000767992	3.11464	29	969	0.0605892	0.213006	0.00229711	0.00284242	0.0141794	0.000545316	0.229711	0.284242	0.0545316	1.23739
	Usp4/Usp4	Tier 2	0.0011745	2.93015	30	968	0.0813994	0.280967	0.00229911	0.00304496	0.0205435	0.000745853	0.229911	0.304496	0.0745853	1.32441
	Usp33/Usp33	Tier 2	0.00125972	2.89973	31	967	0.112229	0.390177	0.00230045	0.00339832	0.0212395	0.00109787	0.230045	0.339832	0.109787	1.47724
	Adar/+	Tier 2	0.00129649	2.88723	32	966	0.100018	0.343644	0.00229915	0.00324198	0.0212395	0.000942828	0.229915	0.324198	0.0942828	1.41008
	Fahd2a/Fahd2a	Tier 2	0.00146164	2.83516	33	965	0.0908553	0.30727	0.00229942	0.00312654	0.023504	0.000827121	0.229942	0.312654	0.0827121	1.35971
	Map2k2/Map2k2	Tier 2	0.00160298	2.79507	34	964	0.0846919	0.282718	0.00230074	0.00305246	0.0249714	0.000751723	0.230074	0.305246	0.0751723	1.32673
	Tgm6/Tgm6	Tier 2	0.00163877	2.78548	35	963	0.0692503	0.227391	0.00229874	0.00288566	0.0251361	0.000586915	0.229874	0.288566	0.0586915	1.25532
	Ankrd13/Ankrd13	Tier 2	0.00173906	2.75969	36	962	0.0683577	0.224838	0.00230197	0.00288235	0.0262704	0.000580374	0.230197	0.288235	0.0580374	1.25212		The isoform analysed in this mouse is Ankrd13d
	Gif/Gif	Tier 2	0.00181383	2.7414	37	961	0.0772516	0.254346	0.00229876	0.00296452	0.0265939	0.000665762	0.229876	0.296452	0.0665762	1.28962		This gene is also known as Cblif
	Defb14(b)/Defb14(b)	Tier 2	0.00199889	2.69921	38	960	0.0822204	0.272171	0.00229848	0.00301747	0.0280689	0.000718992	0.229848	0.301747	0.0718992	1.31281
	Dusp4/Dusp4	Tier 2	0.00251792	2.59896	39	959	0.0999877	0.315508	0.00229941	0.00315239	0.0318289	0.00085298	0.229941	0.315239	0.085298	1.37096
	Mfrp/Mfrp	Tier 2	0.00252205	2.59825	40	958	0.0990755	0.315885	0.00229932	0.00315345	0.0318289	0.000854134	0.229932	0.315345	0.0854134	1.37147
	Irf1/Irf1	Tier 2	0.00262152	2.58145	41	957	0.0908109	0.290022	0.00229889	0.00307237	0.0324154	0.000773477	0.229889	0.307237	0.0773477	1.33646
	Zzz3/+	Tier 2	0.00275309	2.56018	42	956	0.0808911	0.251106	0.00229693	0.00295257	0.0334736	0.000655649	0.229693	0.295257	0.0655649	1.28545
	Zp1/Zp1	Tier 2	0.00311317	2.5068	43	955	0.11721	0.367938	0.00229916	0.00332172	0.0365157	0.00102256	0.229916	0.332172	0.102256	1.44475
	4933434E20Rik/+	Tier 2	0.00337134	2.4722	44	954	0.085929	0.26848	0.00229919	0.00300728	0.0385463	0.000708094	0.229919	0.300728	0.0708094	1.30798
	Pitpnm1/Pitpnm1	Tier 2	0.00340228	2.46823	45	953	0.0900302	0.276942	0.00229944	0.00303317	0.0385463	0.000733729	0.229944	0.303317	0.0733729	1.31909
	Sfxn3(b)/Sfxn3(b)	Tier 2	0.00350496	2.45532	46	952	0.0880465	0.271045	0.0022991	0.00301488	0.0392634	0.000715788	0.22991	0.301488	0.0715788	1.31133
	Pds5b/+	Tier 2	0.00371234	2.43035	47	951	0.0857098	0.258241	0.00229849	0.00297574	0.0402304	0.000677253	0.229849	0.297574	0.0677253	1.29465
	Dync1i2/+	Tier 2	0.00410051	2.38716	48	950	0.0945409	0.284717	0.00229927	0.00305661	0.0425855	0.000757345	0.229927	0.305661	0.0757345	1.32939
	Clpp/Clpp	Tier 2	0.00430596	2.36593	49	949	0.0835834	0.251362	0.00229968	0.00295687	0.0433641	0.000657192	0.229968	0.295687	0.0657192	1.28578
	Smarcal1/Smarcal1	Tier 2	0.00441137	2.35543	50	948	0.118443	0.35833	0.00229917	0.00328997	0.0435866	0.000990798	0.229917	0.328997	0.0990798	1.43094
	Atg16l2/Atg16l2	Tier 2	0.00447556	2.34915	51	947	0.0965871	0.294762	0.00229944	0.0030877	0.0437464	0.000788261	0.229944	0.30877	0.0788261	1.34281
	Rpgrip1l/+	Tier 2	0.00482112	2.31685	52	946	0.102011	0.312562	0.00229857	0.00314197	0.0462178	0.000843398	0.229857	0.314197	0.0843398	1.36692
	Sytl1/Sytl1	Tier 3	0.00520737	2.28338	53	945	0.0854221	0.239737	0.00229266	0.00291378	0.0479359	0.000621116	0.229266	0.291378	0.0621116	1.27092
	Elmo1/Elmo1	Tier 3	0.00524074	2.28061	54	944	0.0998538	0.292602	0.00229937	0.00308094	0.0479359	0.000781576	0.229937	0.308094	0.0781576	1.33991
	Sirt2/Sirt2	Tier 3	0.0057791	2.23814	55	943	0.0859488	0.250815	0.00229859	0.00295385	0.0513494	0.000655264	0.229859	0.295385	0.0655264	1.28507
	D7Ertd443e/D7Ertd443e	Tier 3	0.00581995	2.23508	56	942	0.0980274	0.27424	0.00230038	0.00302622	0.0513494	0.00072584	0.230038	0.302622	0.072584	1.31553
	Setd4/Setd4	Tier 3	0.00629753	2.20083	57	941	0.0910838	0.264282	0.00229875	0.00299412	0.0536635	0.000695363	0.229875	0.299412	0.0695363	1.3025
	Gsk3a/Gsk3a	Tier 3	0.00642218	2.19232	58	940	0.0955576	0.272165	0.00229609	0.00301431	0.053806	0.000718224	0.229609	0.301431	0.0718224	1.3128
	Fnip2/Fnip2	Tier 3	0.00674012	2.17133	59	939	0.0888378	0.247794	0.00229896	0.00294542	0.0555364	0.000646459	0.229896	0.294542	0.0646459	1.2812
	Prrt2/Prrt2	Tier 3	0.0068704	2.16302	60	938	0.0503601	0.140305	0.00230218	0.00264894	0.0561458	0.000346763	0.230218	0.264894	0.0346763	1.15062
	March5/+	Tier 3	0.00743245	2.12887	61	937	0.0928235	0.258617	0.00229918	0.00297775	0.0588107	0.000678574	0.229918	0.297775	0.0678574	1.29514		This gene is also known as Marchf5
	Smc3/+	Tier 3	0.00752265	2.12363	62	936	0.105752	0.296609	0.00229912	0.00309298	0.0590558	0.00079386	0.229912	0.309298	0.079386	1.34529
	Dynll1/+	Tier 3	0.00778548	2.10871	63	935	0.103498	0.287865	0.00229937	0.00306639	0.0597086	0.000767017	0.229937	0.306639	0.0767017	1.33358
	Rtf1/+	Tier 3	0.00793634	2.10038	64	934	0.0882819	0.246581	0.0022989	0.00294177	0.0600849	0.00064287	0.22989	0.294177	0.064287	1.27964
	Ripply3/Ripply3	Tier 3	0.00798938	2.09749	65	933	0.0966231	0.26848	0.00229936	0.0030075	0.0600849	0.000708143	0.229936	0.30075	0.0708143	1.30797
	Ccdc137/+	Tier 3	0.00858917	2.06605	66	932	0.0941849	0.259693	0.00229904	0.00298078	0.0629662	0.000681739	0.229904	0.298078	0.0681739	1.29653
	Pnpo/+	Tier 3	0.00893361	2.04897	67	931	0.0915202	0.251002	0.00229969	0.00295582	0.0646868	0.000656129	0.229969	0.295582	0.0656129	1.28531
	Fam104a/Fam104a	Tier 3	0.00895363	2.048	68	930	0.102022	0.279306	0.00229803	0.00303848	0.0646868	0.000740451	0.229803	0.303848	0.0740451	1.32221
	Sgol1/+	Tier 3	0.00907296	2.04225	69	929	0.0863301	0.234949	0.00229736	0.0029058	0.0650773	0.000608441	0.229736	0.29058	0.0608441	1.26484		This gene is also known as Sgo1
	BC017643/BC017643	Tier 3	0.00945355	2.0244	70	928	0.068761	0.185502	0.00229937	0.00276804	0.0667736	0.000468664	0.229937	0.276804	0.0468664	1.20382		This gene is also known as Cybc1
	Grin1/+	Tier 3	0.0096399	2.01593	71	927	0.103053	0.279378	0.00229927	0.00304034	0.0672097	0.000741071	0.229927	0.304034	0.0741071	1.32231
	Pik3r2/Pik3r2		0.0109109	1.96214	72	926	0.0884535	0.235895	0.00229927	0.00291097	0.0718521	0.000611701	0.229927	0.291097	0.0611701	1.26604
	Asxl1/+		0.0109844	1.95922	73	925	0.0971398	0.258037	0.0022993	0.00297618	0.0718521	0.000676884	0.22993	0.297618	0.0676884	1.29439
	Ampd3/Ampd3		0.0110448	1.95684	74	924	0.0939818	0.249144	0.00229908	0.00294955	0.0718521	0.000650472	0.229908	0.294955	0.0650472	1.28293
	Bbx/Bbx		0.011577	1.93641	75	923	0.0945163	0.249674	0.00229887	0.00295084	0.0731892	0.000651975	0.229887	0.295084	0.0651975	1.28361
	Fam134c/Fam134c		0.011626	1.93457	76	922	0.0896087	0.233973	0.00229904	0.00290508	0.0731892	0.000606048	0.229904	0.290508	0.0606048	1.26361
	Ppp5c/Ppp5c		0.0116952	1.93199	77	921	0.0737536	0.192464	0.00229161	0.00277797	0.0731892	0.000486357	0.229161	0.277797	0.0486357	1.21223
	Tbc1d22a(b)/Tbc1d22a(b)		0.0117455	1.93013	78	920	0.0799306	0.211125	0.00229835	0.00283861	0.0731892	0.000540265	0.229835	0.283861	0.0540265	1.23507
	Oasl2/Oasl2		0.0120778	1.91801	79	919	0.107528	0.283003	0.00229919	0.00305127	0.0738747	0.000752086	0.229919	0.305127	0.0752086	1.32711
	Prmt3/Prmt3		0.012234	1.91243	80	918	0.109534	0.291563	0.00229798	0.00307588	0.0739974	0.000777908	0.229798	0.307588	0.0777908	1.33852
	Polr3f/+		0.0123609	1.90795	81	917	0.0888007	0.230271	0.00229909	0.00289442	0.0739974	0.00059533	0.229909	0.289442	0.059533	1.25894
	Pld3/Pld3		0.0133577	1.87427	82	916	0.0755692	0.194886	0.00229803	0.00279251	0.077881	0.000494474	0.229803	0.279251	0.0494474	1.21517
	2310007B03Rik/2310007B03Rik		0.0140552	1.85216	83	915	0.0888608	0.227741	0.00229915	0.00288718	0.0800742	0.000588032	0.229915	0.288718	0.0588032	1.25576
	Nom1/+		0.0150946	1.82118	84	914	0.0882885	0.222296	0.00229845	0.00287062	0.084908	0.000572177	0.229845	0.287062	0.0572177	1.24894
	Aldh18a1/+		0.0151591	1.81933	85	913	0.0974326	0.246505	0.00229967	0.00294253	0.084908	0.00064286	0.229967	0.294253	0.064286	1.27955
	Fryl/+		0.0157107	1.8038	86	912	0.0889632	0.22313	0.00229921	0.00287398	0.086539	0.000574763	0.229921	0.287398	0.0574763	1.24998
	Ldha/+		0.0162205	1.78994	87	911	0.084075	0.209251	0.00229812	0.00283301	0.0888561	0.000534896	0.229812	0.283301	0.0534896	1.23275
	Sec24a/Sec24a		0.0165935	1.78006	88	910	0.074078	0.185122	0.00229824	0.00276562	0.0895182	0.000467382	0.229824	0.276562	0.0467382	1.20337
	Aff3/Aff3		0.018245	1.73886	89	909	0.107265	0.264763	0.00229936	0.00299635	0.0953603	0.000696987	0.229936	0.299635	0.0696987	1.30312
	Dhodh(b)/+		0.0183643	1.73603	90	908	0.0717778	0.17696	0.00229779	0.0027426	0.0953603	0.000444812	0.229779	0.27426	0.0444812	1.19358
	Nploc4/+		0.0186468	1.7294	91	907	0.0818159	0.198175	0.00229539	0.00279848	0.0963256	0.000503094	0.229539	0.279848	0.0503094	1.21918
	Ddah1/Ddah1		0.0189734	1.72186	92	906	0.0649681	0.158538	0.00229405	0.00268815	0.0975076	0.000394109	0.229405	0.268815	0.0394109	1.1718
	Slc44a5/Slc44a5		0.0193578	1.71315	93	905	0.10027	0.243365	0.00230013	0.0029339	0.0989727	0.000633765	0.230013	0.29339	0.0633765	1.27553
	Dcaf11/Dcaf11		0.0206777	1.6845	94	904	0.0757565	0.183939	0.00229843	0.00276258	0.10249	0.000464152	0.229843	0.276258	0.0464152	1.20194
	Uba2/+		0.0209306	1.67922	95	903	0.0871698	0.210814	0.00229936	0.00283898	0.102654	0.000539621	0.229936	0.283898	0.0539621	1.23468
	Cmtm6/Cmtm6		0.0210045	1.67769	96	902	0.0929174	0.221345	0.0022991	0.00286871	0.102654	0.000569611	0.22991	0.286871	0.0569611	1.24775
	Kng2/Kng2		0.0212019	1.67363	97	901	0.0703346	0.166543	0.00229904	0.00271566	0.102781	0.000416619	0.229904	0.271566	0.0416619	1.18121
	Heatr8/Heatr8		0.0212367	1.67291	98	900	0.0909524	0.21797	0.00229919	0.00285915	0.102781	0.000559966	0.229919	0.285915	0.0559966	1.24355
	Trmt10a/Trmt10a		0.0233893	1.63098	99	899	0.097793	0.230055	0.00229949	0.0028943	0.111177	0.000594808	0.229949	0.28943	0.0594808	1.25867
	Ears2/+		0.0234873	1.62917	100	898	0.0855794	0.200265	0.00229912	0.00280889	0.111177	0.000509774	0.229912	0.280889	0.0509774	1.22173
	Agpat3/+		0.0241998	1.61619	101	897	0.0962185	0.219274	0.00229971	0.00286353	0.112219	0.000563825	0.229971	0.286353	0.0563825	1.24517
	Dnpep/Dnpep		0.0263868	1.57861	102	896	0.0690277	0.159135	0.00229862	0.00269513	0.119032	0.000396505	0.229862	0.269513	0.0396505	1.1725
	Copg/+		0.0268802	1.57057	103	895	0.125388	0.288837	0.00229935	0.00306935	0.120177	0.000769993	0.229935	0.306935	0.0769993	1.33487
	Dctn5/+		0.0279703	1.5533	104	894	0.076223	0.173272	0.00229312	0.00272696	0.124493	0.000433835	0.229312	0.272696	0.0433835	1.18919
	Kif21b/Kif21b		0.0288302	1.54015	105	893	0.114768	0.259954	0.00229959	0.00298226	0.126481	0.000682678	0.229959	0.298226	0.0682678	1.29687
	Mgst3(b)/Mgst3(b)		0.0304803	1.51598	106	892	0.0817648	0.183964	0.00230247	0.00276751	0.132703	0.000465037	0.230247	0.276751	0.0465037	1.20197
	Gm239/Gm239		0.0312155	1.50563	107	891	0.0860431	0.191136	0.00229909	0.00278334	0.134146	0.000484244	0.229909	0.278334	0.0484244	1.21062
	Prmt1/+		0.0326257	1.48644	108	890	0.0981003	0.21681	0.00229906	0.00285569	0.137874	0.000556621	0.229906	0.285569	0.0556621	1.24211
	Myo5a/Myo5a		0.0326887	1.4856	109	889	0.0851337	0.18734	0.00229852	0.0027721	0.137874	0.00047358	0.229852	0.27721	0.047358	1.20604
	Sesn3/Sesn3		0.0327745	1.48446	110	888	0.0786444	0.174785	0.00230231	0.00274203	0.137874	0.000439718	0.230231	0.274203	0.0439718	1.19099
	Ninj2/Ninj2		0.0337279	1.47201	111	887	0.0933122	0.2051	0.00229944	0.0028229	0.140111	0.00052346	0.229944	0.28229	0.052346	1.22765
	4932438H23Rik/4932438H23Rik		0.0348214	1.45815	112	886	0.0954478	0.210284	0.00229882	0.00283681	0.142868	0.00053799	0.229882	0.283681	0.053799	1.23403
	Sqstm1/Sqstm1		0.0378372	1.42208	113	885	0.0856453	0.183696	0.0022994	0.00276308	0.150293	0.000463674	0.22994	0.276308	0.0463674	1.20165
	Mtrf1l/+		0.0383297	1.41646	114	884	0.109894	0.233991	0.00229935	0.00290553	0.151573	0.000606185	0.229935	0.290553	0.0606185	1.26363
	Tsga14/Tsga14		0.0385275	1.41423	115	883	0.0968418	0.206245	0.00229972	0.00282648	0.151573	0.000526761	0.229972	0.282648	0.0526761	1.22905
	Wdr47/Wdr47		0.0386155	1.41324	116	882	0.0809643	0.172998	0.00229935	0.00273361	0.151573	0.000434265	0.229935	0.273361	0.0434265	1.18886
	Usp42/Usp42		0.0394676	1.40376	117	881	0.080561	0.172578	0.00230219	0.00273584	0.15311	0.000433652	0.230219	0.273584	0.0433652	1.18836
	Plin2/Plin2		0.0402717	1.395	118	880	0.092716	0.196077	0.00229882	0.00279679	0.154827	0.000497972	0.229882	0.279679	0.0497972	1.21662
	Lrrc16a/Lrrc16a		0.0416172	1.38073	119	879	0.0951503	0.199733	0.00229907	0.00280734	0.158368	0.00050827	0.229907	0.280734	0.050827	1.22108
	Ccdc69(b)/Ccdc69(b)		0.0427036	1.36954	120	878	0.0709642	0.148529	0.00229746	0.00266535	0.160398	0.000367884	0.229746	0.266535	0.0367884	1.16013
	Inpp1(b)/Inpp1(b)		0.0427943	1.36861	121	877	0.0782	0.16421	0.00229859	0.0027088	0.160398	0.000410212	0.229859	0.27088	0.0410212	1.17846
	Nfkb1/Nfkb1		0.0435419	1.36109	122	876	0.0729347	0.151014	0.00229853	0.00267321	0.162282	0.000374688	0.229853	0.267321	0.0374688	1.16301
	Smyd5/Smyd5		0.0467167	1.33053	123	875	0.102033	0.20788	0.00229923	0.0028305	0.171869	0.000531271	0.229923	0.28305	0.0531271	1.23106
	Tpd52l2/Tpd52l2		0.0470659	1.32729	124	874	0.0742566	0.150542	0.00229913	0.00267266	0.172018	0.000373526	0.229913	0.267266	0.0373526	1.16246
	Eps15/Eps15		0.0471023	1.32696	125	873	0.0994896	0.203823	0.0022991	0.00281888	0.172018	0.000519783	0.22991	0.281888	0.0519783	1.22608
	Arpc2/+		0.0480458	1.31834	126	872	0.0931832	0.189868	0.00229983	0.0027807	0.173988	0.000480871	0.229983	0.27807	0.0480871	1.20909
	Plxnb2/+		0.0490115	1.3097	127	871	0.119978	0.243312	0.00229923	0.00293259	0.176406	0.000633361	0.229923	0.293259	0.0633361	1.27547
	Ell2/Ell2		0.0492908	1.30723	128	870	0.0667596	0.13268	0.00230057	0.00262699	0.176773	0.000326415	0.230057	0.262699	0.0326415	1.14188
	Mlec/Mlec		0.0505099	1.29662	129	869	0.0873337	0.175293	0.00229908	0.00273957	0.179211	0.000440492	0.229908	0.273957	0.0440492	1.19159
	Fam107b/Fam107b		0.0516142	1.28723	130	868	0.0996174	0.200245	0.0022993	0.00280905	0.181835	0.000509758	0.22993	0.280905	0.0509758	1.2217
	Fam96a/Fam96a		0.0527959	1.2774	131	867	0.0916221	0.181371	0.00230044	0.00275791	0.185343	0.000457465	0.230044	0.275791	0.0457465	1.19886
	Bivm(b)/Bivm(b)		0.0534294	1.27222	132	866	0.0805708	0.161063	0.00229827	0.00269991	0.186909	0.000401643	0.229827	0.269991	0.0401643	1.17476
	Grin2a/Grin2a		0.0539384	1.2681	133	865	0.0743842	0.147194	0.00229566	0.0026597	0.187941	0.000364043	0.229566	0.26597	0.0364043	1.15858
	Spink14/Spink14		0.0564131	1.24862	134	864	0.0721821	0.141618	0.00229818	0.00264782	0.193944	0.000349636	0.229818	0.264782	0.0349636	1.15214
	Farsa/+		0.058029	1.23635	135	863	0.105357	0.207382	0.00229938	0.00282928	0.197457	0.000529897	0.229938	0.282928	0.0529897	1.23045
	Anp32e/Anp32e		0.0591585	1.22798	136	862	0.0920727	0.17837	0.00229912	0.00274806	0.199936	0.000448943	0.229912	0.274806	0.0448943	1.19527
	Slc25a4/Slc25a4		0.0609534	1.215	137	861	0.0958375	0.185422	0.00229893	0.00276728	0.205306	0.000468352	0.229893	0.276728	0.0468352	1.20373
	Jmjd5/+		0.0615016	1.21111	138	860	0.083464	0.159654	0.00229955	0.00269761	0.206455	0.000398063	0.229955	0.269761	0.0398063	1.1731
	Pacsin3/Pacsin3		0.0617905	1.20908	139	859	0.093544	0.179142	0.00229932	0.00275042	0.206729	0.000451104	0.229932	0.275042	0.0451104	1.19619
	Phf20/Phf20		0.062057	1.20721	140	858	0.0934508	0.179412	0.00229925	0.00275109	0.206926	0.000451836	0.229925	0.275109	0.0451836	1.19651
	Optn/Optn		0.0643172	1.19167	141	857	0.103892	0.198332	0.00229955	0.00280399	0.211631	0.000504445	0.229955	0.280399	0.0504445	1.21937
	Tmc6/Tmc6		0.064832	1.18821	142	856	0.0756631	0.143777	0.0022989	0.00265437	0.212232	0.00035547	0.22989	0.265437	0.035547	1.15463
	Lrrc23/Lrrc23		0.0697093	1.15671	143	855	0.0791906	0.14726	0.00230149	0.00266663	0.222757	0.000365143	0.230149	0.266663	0.0365143	1.15866
	Atp5a1/+		0.0700483	1.1546	144	854	0.0870478	0.161174	0.00229895	0.00270101	0.223125	0.000402062	0.229895	0.270101	0.0402062	1.17489
	Cdk14/Cdk14		0.0709277	1.14918	145	853	0.089208	0.16366	0.00229887	0.00270764	0.225207	0.000408771	0.229887	0.270764	0.0408771	1.17781
	Gm16515(b)/Gm16515(b)		0.0722843	1.14096	146	852	0.0994627	0.183364	0.00229568	0.00275769	0.227342	0.00046201	0.229568	0.275769	0.046201	1.20125
	Gpc6/Gpc6		0.0771838	1.11247	147	851	0.113302	0.206701	0.00229945	0.00282744	0.238982	0.000527987	0.229945	0.282744	0.0527987	1.22961
	Dusp3(b)/Dusp3(b)		0.0775051	1.11067	148	850	0.0827617	0.14812	0.00229917	0.00266623	0.239234	0.000367066	0.229917	0.266623	0.0367066	1.15965
	Pabpc4/Pabpc4		0.0812754	1.09004	149	849	0.0896307	0.159485	0.00229897	0.00269648	0.247803	0.000397507	0.229897	0.269648	0.0397507	1.17291
	Ralgapb/+		0.0823992	1.08408	150	848	0.0860865	0.154669	0.00229874	0.00268326	0.249702	0.000384514	0.229874	0.268326	0.0384514	1.16727
	Srsf4/Srsf4		0.0855296	1.06788	151	847	0.109842	0.196643	0.0022981	0.0027975	0.256075	0.000499397	0.22981	0.27975	0.0499397	1.21731
	3830417A13Rik/Y		0.089583	1.04777	152	846	0.0978614	0.169689	0.00229919	0.00272439	0.265816	0.000425204	0.229919	0.272439	0.0425204	1.18494
	Nipa1/Nipa1		0.0902935	1.04434	153	845	0.0958156	0.166114	0.00229935	0.00271486	0.267129	0.00041551	0.229935	0.271486	0.041551	1.18071
	Caprin2/Caprin2		0.0916351	1.03794	154	844	0.0913939	0.159125	0.00229916	0.00269573	0.269499	0.00039657	0.229916	0.269573	0.039657	1.17248
	Smyd3/Smyd3		0.0938437	1.02759	155	843	0.104319	0.177428	0.0022991	0.00274545	0.27411	0.000446353	0.22991	0.274545	0.0446353	1.19414
	Pla2g6/Pla2g6		0.097675	1.01022	156	842	0.0768289	0.130882	0.00229995	0.00262156	0.278774	0.00032161	0.229995	0.262156	0.032161	1.13983
	Stard6/Stard6		0.0979857	1.00884	157	841	0.0855001	0.145389	0.00230054	0.00266055	0.278774	0.000360009	0.230054	0.266055	0.0360009	1.15649
	Kcnv2/Kcnv2		0.0980923	1.00837	158	840	0.079933	0.135123	0.00229935	0.00263201	0.278774	0.000332664	0.229935	0.263201	0.0332664	1.14468
	Rpia/+		0.100609	0.997364	159	839	0.0833901	0.139177	0.00229903	0.00264234	0.283353	0.00034331	0.229903	0.264234	0.034331	1.14933
	Il22ra1/Il22ra1		0.102715	0.988364	160	838	0.0818735	0.136524	0.00229641	0.00263233	0.287661	0.000335924	0.229641	0.263233	0.0335924	1.14628
	Efna1/Efna1		0.104558	0.980643	161	837	0.0959201	0.159334	0.00229897	0.00269606	0.289493	0.000397098	0.229897	0.269606	0.0397098	1.17273
	Cdkal1/Cdkal1		0.10489	0.979268	162	836	0.0941209	0.155733	0.00229948	0.00268697	0.289493	0.000387493	0.229948	0.268697	0.0387493	1.16851
	Eif3h/+		0.107177	0.969898	163	835	0.0892796	0.148279	0.00230061	0.00266833	0.293375	0.000367721	0.230061	0.266833	0.0367721	1.15984
	Slc25a21(b)/Slc25a21(b)		0.11084	0.955302	164	834	0.090444	0.148099	0.00230003	0.00266717	0.297865	0.000367147	0.230003	0.266717	0.0367147	1.15963
	Nek9/+		0.112109	0.950361	165	833	0.0733028	0.119066	0.00230082	0.00259175	0.300463	0.000290925	0.230082	0.259175	0.0290925	1.12644
	Abca4/Abca4		0.113043	0.946756	166	832	0.092618	0.148929	0.00229888	0.00266806	0.302155	0.000369178	0.229888	0.266806	0.0369178	1.16059
	Fbxo7/Fbxo7		0.116793	0.932582	167	831	0.0844122	0.135914	0.00229903	0.00263373	0.309689	0.000334701	0.229903	0.263373	0.0334701	1.14558
	Nf1/+		0.118958	0.924607	168	830	0.083368	0.132765	0.00229357	0.00261921	0.313759	0.000325644	0.229357	0.261921	0.0325644	1.14198
	Ehd1/+		0.122118	0.913221	169	829	0.122158	0.193254	0.00230015	0.00279052	0.318709	0.00049037	0.230015	0.279052	0.049037	1.21319
	Rab7l1/Rab7l1		0.122873	0.910543	170	828	0.0901421	0.142352	0.0022989	0.00265059	0.318709	0.000351692	0.22989	0.265059	0.0351692	1.15298
	Casp12/Casp12		0.12289	0.910482	171	827	0.0852997	0.134745	0.00229892	0.00263053	0.318709	0.000331607	0.229892	0.263053	0.0331607	1.14424
	Wbp2/Wbp2		0.123427	0.908591	172	826	0.0993589	0.156456	0.00229914	0.00268852	0.318709	0.00038938	0.229914	0.268852	0.038938	1.16936
	Uck1/Uck1		0.124031	0.90647	173	825	0.0877637	0.137791	0.00230004	0.00263984	0.318709	0.000339799	0.230004	0.263984	0.0339799	1.14774
	Cttnbp2(b)/Cttnbp2(b)		0.126759	0.897022	174	824	0.0767854	0.120228	0.00229928	0.00259303	0.324048	0.000293742	0.229928	0.259303	0.0293742	1.12775
	Fam46c(b)/+		0.127152	0.895677	175	823	0.105229	0.165991	0.00229919	0.00271434	0.324221	0.000415148	0.229919	0.271434	0.0415148	1.18056
	Pus7l/Pus7l		0.135469	0.868161	176	822	0.085396	0.129904	0.00230129	0.00262053	0.341066	0.000319233	0.230129	0.262053	0.0319233	1.13872
	Stk39/Stk39		0.135991	0.86649	177	821	0.0918931	0.13975	0.00229914	0.00264397	0.341519	0.000344838	0.229914	0.264397	0.0344838	1.14999
	Rbak(b)/Rbak(b)		0.137134	0.862855	178	820	0.0737139	0.111819	0.00229801	0.00256989	0.343034	0.000271878	0.229801	0.256989	0.0271878	1.11831
	Tm9sf4/Tm9sf4		0.137371	0.862106	179	819	0.0767165	0.11697	0.00230074	0.00258623	0.343034	0.000285488	0.230074	0.258623	0.0285488	1.12409
	Pik3cb/Pik3cb		0.137626	0.861298	180	818	0.106097	0.162126	0.00229933	0.00270404	0.343034	0.000404702	0.229933	0.270404	0.0404702	1.17601
	Ocm/Ocm		0.139171	0.856453	181	817	0.129054	0.195071	0.00229921	0.00279445	0.345882	0.000495243	0.229921	0.279445	0.0495243	1.2154
	Kdm4c/Kdm4c		0.139811	0.854459	182	816	0.0892013	0.13443	0.00230545	0.00263717	0.345884	0.000331718	0.230545	0.263717	0.0331718	1.14388
	Mecr/+		0.143365	0.843557	183	815	0.122331	0.182779	0.00229906	0.00276013	0.351192	0.000461073	0.229906	0.276013	0.0461073	1.20055
	Gba2/Gba2		0.144293	0.840755	184	814	0.086489	0.129332	0.00229794	0.00261521	0.352598	0.000317271	0.229794	0.261521	0.0317271	1.13807
	Rhou/Rhou		0.14817	0.829241	185	813	0.104963	0.155192	0.0022993	0.00268532	0.361186	0.000386012	0.22993	0.268532	0.0386012	1.16788
	Cbx7/Cbx7		0.149227	0.826153	186	812	0.128059	0.188782	0.00229914	0.00277685	0.361993	0.000477709	0.229914	0.277685	0.0477709	1.20778
	Myo7a/Myo7a		0.152467	0.816824	187	811	0.0855767	0.125207	0.00229941	0.00260611	0.36754	0.000306703	0.229941	0.260611	0.0306703	1.13338
	Ppp2r2b/Ppp2r2b		0.15359	0.813637	188	810	0.0811963	0.118179	0.00230214	0.00259094	0.368986	0.000288794	0.230214	0.259094	0.0288794	1.12545
	Zscan2/Zscan2		0.157203	0.803539	189	809	0.0903216	0.129789	0.00229947	0.00261815	0.375855	0.000318678	0.229947	0.261815	0.0318678	1.13859
	Nsun2/Nsun2		0.161535	0.791733	190	808	0.122401	0.176688	0.00229929	0.00274365	0.383454	0.000444358	0.229929	0.274365	0.0444358	1.19326
	Akap9/+		0.166551	0.778452	191	807	0.101014	0.142513	0.00229909	0.00265124	0.392036	0.000352147	0.229909	0.265124	0.0352147	1.15317
	3010026O09Rik/3010026O09Rik		0.166723	0.778004	192	806	0.0858645	0.120988	0.00229891	0.00259458	0.392036	0.000295666	0.229891	0.259458	0.0295666	1.12861
	Lrig1/Lrig1		0.167173	0.776833	193	805	0.0928762	0.130486	0.0022983	0.00261864	0.392169	0.00032034	0.22983	0.261864	0.032034	1.13938
	Chtop/+		0.17082	0.767462	194	804	0.065512	0.0916283	0.00229881	0.0025194	0.397915	0.000220588	0.229881	0.25194	0.0220588	1.09596
	Nelf/Nelf		0.171543	0.765627	195	803	0.0892696	0.123902	0.00230103	0.00260455	0.398667	0.000303518	0.230103	0.260455	0.0303518	1.13191
	Cds2/+		0.172369	0.763541	196	802	0.105058	0.146428	0.00229914	0.0026617	0.399656	0.000362555	0.229914	0.26617	0.0362555	1.15769
	Map3k1/+		0.172819	0.762408	197	801	0.0864434	0.1191	0.00229952	0.00259037	0.39977	0.000290849	0.229952	0.259037	0.0290849	1.12648
	Eif2c1/Eif2c1		0.173399	0.760953	198	800	0.0928054	0.128912	0.00229914	0.00261548	0.400043	0.000316338	0.229914	0.261548	0.0316338	1.13759
	smyd4/smyd4		0.174736	0.757617	199	799	0.099801	0.137989	0.00229899	0.00263915	0.400488	0.000340164	0.229899	0.263915	0.0340164	1.14796
	Stk32a/Stk32a		0.177583	0.7506	200	798	0.086447	0.119042	0.00229941	0.0025901	0.402386	0.000290686	0.229941	0.25901	0.0290686	1.12642
	Entpd1/Entpd1		0.179807	0.745193	201	797	0.107186	0.146372	0.00229882	0.00266118	0.405584	0.000362356	0.229882	0.266118	0.0362356	1.15763
	Coq9/Coq9		0.181448	0.741249	202	796	0.122705	0.166989	0.00229903	0.00271686	0.407669	0.000417828	0.229903	0.271686	0.0417828	1.18174
	Sec23a/+		0.18155	0.741004	203	795	0.104557	0.142367	0.00229915	0.00265092	0.407669	0.000351771	0.229915	0.265092	0.0351771	1.153
	Cx3cl1/+		0.185119	0.732549	204	794	0.122744	0.165606	0.0022991	0.00271319	0.412882	0.000414087	0.22991	0.271319	0.0414087	1.18011
	Arhgap25/Arhgap25		0.186638	0.729001	205	793	0.122759	0.165053	0.00229913	0.00271172	0.412882	0.000412591	0.229913	0.271172	0.0412591	1.17946
	Ddx42(b)/+		0.18677	0.728693	206	792	0.0885716	0.120624	0.00230024	0.00259514	0.412882	0.000294893	0.230024	0.259514	0.0294893	1.1282
	Rtbdn/Rtbdn		0.188076	0.725667	207	791	0.0875793	0.117267	0.00229953	0.00258563	0.414848	0.000286107	0.229953	0.258563	0.0286107	1.12442
	Slc16a2/Y		0.190294	0.720576	208	790	0.115766	0.154169	0.00229877	0.00268195	0.418814	0.000383177	0.229877	0.268195	0.0383177	1.16669
	Cfap61/Cfap61		0.19084	0.71933	209	789	0.0836167	0.112058	0.00230318	0.00257629	0.419092	0.000273105	0.230318	0.257629	0.0273105	1.11858
	Nmrk1/Nmrk1		0.194711	0.710609	210	788	0.0947105	0.125704	0.00229948	0.00260748	0.425446	0.000308006	0.229948	0.260748	0.0308006	1.13395
	Prmt2/Prmt2		0.195014	0.709935	211	787	0.076586	0.101735	0.00230186	0.00254837	0.425446	0.000246506	0.230186	0.254837	0.0246506	1.10709
	Mms22l/+		0.197413	0.704625	212	786	0.0909852	0.118672	0.00229866	0.00258829	0.429739	0.000289632	0.229866	0.258829	0.0289632	1.126
	Trpc4ap/+		0.20201	0.694627	213	785	0.101459	0.13168	0.00229912	0.00262271	0.438789	0.000323587	0.229912	0.262271	0.0323587	1.14074
	Hdac8/Y		0.204103	0.69015	214	784	0.0937821	0.122195	0.00229957	0.00259846	0.441412	0.000298887	0.229957	0.259846	0.0298887	1.12997
	Ndufs3/+		0.205198	0.687827	215	783	0.100051	0.12895	0.00229911	0.00261554	0.442819	0.000316433	0.229911	0.261554	0.0316433	1.13763
	Dhrs2/Dhrs2		0.205796	0.686563	216	782	0.103144	0.132547	0.0022998	0.00262576	0.443151	0.000325957	0.22998	0.262576	0.0325957	1.14173
	Osbpl9/Osbpl9		0.207014	0.684	217	781	0.09552	0.122535	0.00229906	0.00259876	0.444813	0.000299703	0.229906	0.259876	0.0299703	1.13036
	Ddx27/+		0.211637	0.674409	218	780	0.096775	0.122874	0.00229894	0.00259951	0.452794	0.000300568	0.229894	0.259951	0.0300568	1.13074
	Twf1/Twf1		0.214604	0.668362	219	779	0.123004	0.155186	0.00229921	0.00268518	0.457181	0.000385978	0.229921	0.268518	0.0385978	1.16787
	Kcnip4/Kcnip4		0.218244	0.661057	220	778	0.0828095	0.103318	0.00229907	0.00254931	0.462733	0.000250239	0.229907	0.254931	0.0250239	1.10884
	Slc30a8/Slc30a8		0.219335	0.658892	221	777	0.0966346	0.120541	0.00229896	0.00259347	0.463299	0.000294512	0.229896	0.259347	0.0294512	1.12811
	1700007K13Rik(b)/1700007K13Rik(b)		0.222566	0.652541	222	776	0.0689976	0.0858362	0.00229909	0.00250515	0.46913	0.000206063	0.229909	0.250515	0.0206063	1.08963
	Cdc6/+		0.22624	0.645431	223	775	0.130138	0.160182	0.00229927	0.00269871	0.474699	0.000399439	0.229927	0.269871	0.0399439	1.17372
	Dmxl2/+		0.235091	0.628764	224	774	0.0955465	0.115327	0.00229906	0.0025801	0.486277	0.000281039	0.229906	0.25801	0.0281039	1.12224
	Cbx1/+		0.236385	0.626381	225	773	0.0843857	0.101329	0.0022997	0.00254494	0.487941	0.000245242	0.22997	0.254494	0.0245242	1.10664
	Wdr3/+		0.237603	0.624149	226	772	0.0841227	0.100731	0.00229893	0.00254256	0.489126	0.000243639	0.229893	0.254256	0.0243639	1.10598
	Coro1c/+		0.239734	0.620271	227	771	0.102731	0.122663	0.00229908	0.00259912	0.489147	0.000300037	0.229908	0.259912	0.0300037	1.1305
	Plekhg1/Plekhg1		0.240204	0.619421	228	770	0.115017	0.138148	0.00229926	0.00263988	0.489147	0.000340623	0.229926	0.263988	0.0340623	1.14814
	Necab2/Necab2		0.246012	0.609043	229	769	0.0897054	0.105082	0.00229684	0.00255133	0.496137	0.000254492	0.229684	0.255133	0.0254492	1.1108
	Lmnb1/+		0.246247	0.608629	230	768	0.0992456	0.116543	0.00229908	0.00258326	0.496137	0.000284179	0.229908	0.258326	0.0284179	1.12361
	Irf5/Irf5		0.246549	0.608097	231	767	0.0745835	0.0882231	0.00229908	0.00251113	0.496137	0.000212048	0.229908	0.251113	0.0212048	1.09223
	Pfkl/+		0.246825	0.607612	232	766	0.0976303	0.114915	0.00229926	0.00257926	0.496137	0.00028	0.229926	0.257926	0.028	1.12178
	Ago3/Ago3		0.248977	0.603841	233	765	0.0843768	0.0987423	0.00229907	0.00253767	0.498632	0.000238602	0.229907	0.253767	0.0238602	1.10378
	Snf8/+		0.25001	0.602042	234	764	0.0895451	0.104063	0.00229943	0.00255161	0.498632	0.00025218	0.229943	0.255161	0.025218	1.10967
	Rnaseh2b/+		0.252818	0.597192	235	763	0.0968612	0.112366	0.00229905	0.00257246	0.50211	0.000273408	0.229905	0.257246	0.0273408	1.11892
	Arhgef7/+		0.258055	0.588288	236	762	0.0915529	0.10435	0.00229971	0.00255265	0.50802	0.000252941	0.229971	0.255265	0.0252941	1.10999
	Dppa1/Dppa1		0.25868	0.587236	237	761	0.117345	0.134099	0.00229935	0.00262933	0.50802	0.000329971	0.229935	0.262933	0.0329971	1.14351
	Ddhd1/Ddhd1		0.259622	0.585658	238	760	0.0921741	0.104864	0.00229877	0.00255292	0.508533	0.00025415	0.229877	0.255292	0.025415	1.11056
	Pip5k1c/+		0.264934	0.576862	239	759	0.129279	0.146409	0.00229919	0.0026617	0.512892	0.000362513	0.229919	0.26617	0.0362513	1.15767
	Hira/+		0.270364	0.568051	240	758	0.10171	0.113888	0.00229908	0.00257641	0.519287	0.00027733	0.229908	0.257641	0.027733	1.12063
	Traf3ip3/Traf3ip3		0.274067	0.562144	241	757	0.106078	0.117872	0.00229912	0.00258674	0.522475	0.000287619	0.229912	0.258674	0.0287619	1.1251
	Cmtm4/Cmtm4		0.274601	0.561298	242	756	0.078852	0.0874163	0.00229912	0.00250915	0.522475	0.000210027	0.229912	0.250915	0.0210027	1.09135
	Gda/Gda		0.275862	0.559308	243	755	0.0816688	0.0901731	0.00229927	0.00251624	0.52288	0.000216967	0.229927	0.251624	0.0216967	1.09436
	Rftn2/Rftn2		0.277468	0.556788	244	754	0.117457	0.128964	0.00229925	0.00261574	0.524925	0.00031649	0.229925	0.261574	0.031649	1.13765
	Psmb2/+		0.278041	0.555892	245	753	0.12404	0.137722	0.00229927	0.00263877	0.525012	0.000339501	0.229927	0.263877	0.0339501	1.14766
	Rnaseh2c/+		0.280658	0.551823	246	752	0.0862657	0.093913	0.00229894	0.0025253	0.527955	0.000226363	0.229894	0.25253	0.0226363	1.09846
	Cabp1/Cabp1		0.281973	0.549793	247	751	0.100568	0.111076	0.00229876	0.00256881	0.529429	0.000270057	0.229876	0.256881	0.0270057	1.11748
	Secisbp2(c)/Secisbp2(c)		0.287821	0.540878	248	750	0.0914503	0.0982903	0.00230043	0.00253802	0.537856	0.000237595	0.230043	0.253802	0.0237595	1.10328
	Espn/Espn		0.291278	0.535692	249	749	0.101154	0.108817	0.00230499	0.00256997	0.539091	0.000264978	0.230499	0.256997	0.0264978	1.11496
	Oxr1/+		0.291578	0.535245	250	748	0.085393	0.0914369	0.00229906	0.00251919	0.539091	0.00022013	0.229906	0.251919	0.022013	1.09575
	Mdn1/+		0.292593	0.533736	251	747	0.115409	0.123567	0.0022954	0.00259731	0.539215	0.000301905	0.22954	0.259731	0.0301905	1.13153
	Coq4/+		0.293749	0.532024	252	746	0.08888	0.0945753	0.00229965	0.00252776	0.540346	0.000228107	0.229965	0.252776	0.0228107	1.09919
	Apip(b)/Apip(b)		0.296904	0.527384	253	745	0.0852537	0.0904388	0.00229916	0.00251679	0.542148	0.000217626	0.229916	0.251679	0.0217626	1.09465
	Ush1c/Ush1c		0.298241	0.525432	254	744	0.0887614	0.0938264	0.00229923	0.0025254	0.543595	0.000226173	0.229923	0.25254	0.0226173	1.09837
	Zscan10/+		0.301091	0.521303	255	743	0.0978804	0.102327	0.00229909	0.00254681	0.547787	0.000247718	0.229909	0.254681	0.0247718	1.10775
	Mau2(b)/+		0.304476	0.516447	256	742	0.12458	0.129233	0.00229968	0.00261694	0.552937	0.000317253	0.229968	0.261694	0.0317253	1.13795
	Snap47/Snap47		0.312152	0.505634	257	741	0.0892085	0.0913757	0.00229905	0.00251902	0.56325	0.000219974	0.229905	0.251902	0.0219974	1.09568
	Arpc4/+		0.312545	0.505088	258	740	0.123682	0.126459	0.00229897	0.00260887	0.56325	0.000309906	0.229897	0.260887	0.0309906	1.1348
	Tmem189/Tmem189		0.314631	0.502199	259	739	0.122887	0.124947	0.0022994	0.00260542	0.56325	0.000306023	0.22994	0.260542	0.0306023	1.13309
	Nhp2/+		0.314999	0.501691	260	738	0.117666	0.119386	0.00229899	0.00259052	0.56325	0.000291522	0.229899	0.259052	0.0291522	1.1268
	Fbxo47/Fbxo47		0.315339	0.501222	261	737	0.0885131	0.0898654	0.00229912	0.0025153	0.56325	0.00021618	0.229912	0.25153	0.021618	1.09403
	Sptbn1/+		0.315556	0.500923	262	736	0.0971724	0.0986808	0.00229893	0.00253736	0.56325	0.000238431	0.229893	0.253736	0.0238431	1.10371
	Dact3(b)/Dact3(b)		0.315804	0.500582	263	735	0.0968262	0.0987733	0.00229969	0.00253843	0.56325	0.000238744	0.229969	0.253843	0.0238744	1.10382
	Gfm1/+		0.318792	0.496492	264	734	0.106251	0.107472	0.00229913	0.00255999	0.565544	0.000260857	0.229913	0.255999	0.0260857	1.11346
	Polg2/+		0.321864	0.492328	265	733	0.095886	0.0961496	0.00229739	0.00252925	0.567471	0.000231862	0.229739	0.252925	0.0231862	1.10092
	Dph2/+		0.322567	0.491379	266	732	0.0910234	0.090869	0.00229898	0.00251768	0.567471	0.000218692	0.229898	0.251768	0.0218692	1.09513
	Slco2b1/Slco2b1		0.32304	0.490744	267	731	0.102127	0.102222	0.00229907	0.00254652	0.567471	0.000247447	0.229907	0.254652	0.0247447	1.10763
	Anxa6/Anxa6		0.323607	0.489982	268	730	0.10622	0.106373	0.00229911	0.00255715	0.567471	0.000258044	0.229911	0.255715	0.0258044	1.11224
	Prkcz/Prkcz		0.328	0.484126	269	729	0.0810257	0.0803774	0.00230221	0.0024949	0.573713	0.000192686	0.230221	0.24949	0.0192686	1.0837
	Aste1/Aste1		0.329108	0.482661	270	728	0.0971937	0.0959806	0.00229894	0.00253053	0.574642	0.00023159	0.229894	0.253053	0.023159	1.10074
	Eif4e3/Eif4e3		0.336311	0.473259	271	727	0.0911554	0.088644	0.00229936	0.00251249	0.584496	0.000213131	0.229936	0.251249	0.0213131	1.09269
	1500011B03Rik/1500011B03Rik		0.33651	0.473002	272	726	0.084536	0.0822272	0.00229918	0.00249623	0.584496	0.000197046	0.229918	0.249623	0.0197046	1.0857
	Ezh2/+		0.338149	0.470892	273	725	0.0893512	0.0863931	0.00229908	0.00250654	0.585303	0.000207457	0.229908	0.250654	0.0207457	1.09023
	Appl2/Appl2		0.3394	0.469288	274	724	0.101116	0.0977842	0.00229915	0.00253533	0.585435	0.00023618	0.229915	0.253533	0.023618	1.10272
	Hprt/CMV-Cre		0.345259	0.461854	275	723	0.106505	0.101877	0.00229905	0.00254561	0.591287	0.000246565	0.229905	0.254561	0.0246565	1.10725
	Maneal/Maneal		0.34591	0.461037	276	722	0.0959424	0.0913972	0.00230009	0.00252021	0.591287	0.000220128	0.230009	0.252021	0.0220128	1.0957
	Snx5/Snx5		0.346132	0.460758	277	721	0.123889	0.118039	0.00229896	0.00258699	0.591287	0.000288033	0.229896	0.258699	0.0288033	1.12529
	Kif24(b)/Kif24(b)		0.347094	0.459552	278	720	0.0999068	0.0954457	0.00229989	0.00253022	0.591544	0.000230332	0.229989	0.253022	0.0230332	1.10015
	2310057J18Rik/2310057J18Rik		0.348022	0.458393	279	719	0.102437	0.0978916	0.00229939	0.00253587	0.592112	0.000236477	0.229939	0.253587	0.0236477	1.10284
	Chia/Chia		0.35184	0.453655	280	718	0.123975	0.116724	0.00229942	0.00258412	0.596219	0.00028469	0.229942	0.258412	0.028469	1.12381
	Atpif1/Atpif1		0.35223	0.453174	281	717	0.110509	0.104275	0.00229903	0.00255171	0.596219	0.000252677	0.229903	0.255171	0.0252677	1.10991
	Setmar/Setmar		0.357841	0.44631	282	716	0.100928	0.0938907	0.00229905	0.00252536	0.601631	0.000226317	0.229905	0.252536	0.0226317	1.09844
	Sec22b/+		0.360061	0.443623	283	715	0.0999913	0.0927514	0.00229894	0.00252237	0.60333	0.000223432	0.229894	0.252237	0.0223432	1.09719
	1700112E06Rik/1700112E06Rik		0.361937	0.441367	284	714	0.070897	0.0656842	0.00229989	0.00245602	0.60536	0.000156138	0.229989	0.245602	0.0156138	1.06789
	Sympk/+		0.362488	0.440707	285	713	0.0880225	0.0811148	0.00229863	0.00249285	0.60536	0.000194224	0.229863	0.249285	0.0194224	1.0845
	Snap29/+		0.363583	0.439397	286	712	0.0866492	0.0794874	0.00229996	0.00249024	0.605882	0.00019028	0.229996	0.249024	0.019028	1.08273
	Tcf7l1/+		0.364278	0.438567	287	711	0.0899719	0.0825554	0.00229974	0.00249765	0.605882	0.000197913	0.229974	0.249765	0.0197913	1.08606
	Gpr107/+		0.364623	0.438156	288	710	0.0911253	0.0832682	0.00229898	0.00249861	0.605882	0.000199628	0.229898	0.249861	0.0199628	1.08683
	Fggy/Fggy		0.369663	0.432194	289	709	0.0885338	0.0803218	0.00229915	0.00249144	0.613234	0.000192291	0.229915	0.249144	0.0192291	1.08364
	Nkiras2/Nkiras2		0.371257	0.430325	290	708	0.116294	0.105617	0.00229941	0.00255556	0.614203	0.000256146	0.229941	0.255556	0.0256146	1.1114
	Pld5(b)/Pld5(b)		0.377318	0.423293	291	707	0.100217	0.0897747	0.00229934	0.00251531	0.619449	0.000215972	0.229934	0.251531	0.0215972	1.09393
	Erp44/+		0.377543	0.423034	292	706	0.100552	0.0895426	0.00229894	0.0025143	0.619449	0.000215351	0.229894	0.25143	0.0215351	1.09367
	Cldn16/Cldn16		0.377728	0.42282	293	705	0.0977529	0.08711	0.0022997	0.00250902	0.619449	0.000209312	0.22997	0.250902	0.0209312	1.09102
	Cxcr1/Cxcr1		0.377758	0.422786	294	704	0.0913953	0.0820881	0.00229957	0.0024963	0.619449	0.000196731	0.229957	0.24963	0.0196731	1.08555
	Mamstr(b)/Mamstr(b)		0.378652	0.421759	295	703	0.10221	0.0922398	0.00229941	0.0025216	0.619896	0.000222187	0.229941	0.25216	0.0222187	1.09663
	Wdr37/Wdr37		0.379886	0.420346	296	702	0.0876886	0.0775147	0.00229912	0.00248443	0.620896	0.000185305	0.229912	0.248443	0.0185305	1.0806
	Daam2/Daam2		0.383458	0.416282	297	701	0.0860764	0.0756724	0.0022993	0.00248004	0.624686	0.000180746	0.22993	0.248004	0.0180746	1.07861
	Gys2/Gys2		0.391233	0.407565	298	700	0.0765064	0.0661994	0.00229914	0.00245649	0.635276	0.000157353	0.229914	0.245649	0.0157353	1.06844
	Whrn/Whrn		0.394704	0.403729	299	699	0.112385	0.096653	0.00229909	0.0025324	0.639489	0.000233308	0.229909	0.25324	0.0233308	1.10148
	Synj2/Synj2		0.395111	0.403281	300	698	0.130311	0.112119	0.00229928	0.00257208	0.639489	0.000272799	0.229928	0.257208	0.0272799	1.11865
	Slc41a3/Slc41a3		0.396948	0.401266	301	697	0.0962065	0.0824518	0.00229902	0.00249661	0.641422	0.000197592	0.229902	0.249661	0.0197592	1.08595
	Dynlrb1/+		0.398143	0.399961	302	696	0.131661	0.11249	0.00229934	0.0025731	0.642024	0.000273761	0.229934	0.25731	0.0273761	1.11906
	Prdx6/Prdx6		0.400669	0.397214	303	695	0.0975525	0.0827768	0.00229909	0.0024975	0.642995	0.00019841	0.229909	0.24975	0.019841	1.0863
	Fxyd3/Fxyd3		0.401146	0.396698	304	694	0.0722811	0.0614336	0.00230053	0.00244629	0.642995	0.000145761	0.230053	0.244629	0.0145761	1.06336
	Prrc2b/+		0.407438	0.389938	305	693	0.0719645	0.0603613	0.00229933	0.00244239	0.648237	0.000143065	0.229933	0.244239	0.0143065	1.06222
	Cog2/+		0.407925	0.38942	306	692	0.106769	0.0894063	0.00229913	0.00251415	0.648237	0.000215025	0.229913	0.251415	0.0215025	1.09352
	Pex3/Pex3		0.408705	0.38859	307	691	0.106433	0.0895457	0.00229963	0.00251505	0.648237	0.000215423	0.229963	0.251505	0.0215423	1.09368
	Abhd5/Abhd5		0.408968	0.388311	308	690	0.102571	0.0856102	0.00229914	0.00250464	0.648237	0.000205501	0.229914	0.250464	0.0205501	1.08938
	Src/+		0.410822	0.386346	309	689	0.102457	0.0851632	0.00229903	0.0025034	0.649112	0.000204372	0.229903	0.25034	0.0204372	1.08889
	4930591A17Rik/4930591A17Rik		0.413605	0.383414	310	688	0.104179	0.0864359	0.00229898	0.00250653	0.650566	0.000207555	0.229898	0.250653	0.0207555	1.09028
	Myl12b/Myl12b		0.414765	0.382198	311	687	0.0853746	0.0703089	0.00229838	0.0024658	0.650566	0.000167413	0.229838	0.24658	0.0167413	1.07284
	Orc1/+		0.415005	0.381947	312	686	0.0697519	0.0576314	0.00230044	0.00243691	0.650566	0.000136472	0.230044	0.243691	0.0136472	1.05932
	H2-M5/H2-M5		0.417937	0.37889	313	685	0.139928	0.114865	0.00229924	0.00257911	0.654133	0.000279868	0.229924	0.257911	0.0279868	1.12172
	Clk1/Clk1		0.419622	0.377142	314	684	0.0825052	0.0671807	0.0022998	0.00245961	0.654715	0.00015981	0.22998	0.245961	0.015981	1.06949
	Rhot1/+		0.420702	0.376025	315	683	0.101404	0.0824738	0.00229923	0.00249689	0.655376	0.000197665	0.229923	0.249689	0.0197665	1.08597
	Sgol2/Sgol2		0.422205	0.374477	316	682	0.0849553	0.0687878	0.00229945	0.00246319	0.655667	0.000163741	0.229945	0.246319	0.0163741	1.07121
	Zbed5(b)/Zbed5(b)		0.426065	0.370524	317	681	0.0917703	0.0737047	0.00229898	0.00247483	0.660633	0.000175846	0.229898	0.247483	0.0175846	1.07649
	Catip(b)/Catip(b)		0.429079	0.367462	318	680	0.0732063	0.058479	0.00230026	0.00243879	0.661888	0.000138528	0.230026	0.243879	0.0138528	1.06022
	Dip2b/+		0.42953	0.367006	319	679	0.091785	0.0733514	0.00230194	0.00247714	0.661888	0.000175198	0.230194	0.247714	0.0175198	1.07611
	Cyfip1/+		0.432406	0.364109	320	678	0.10557	0.0837761	0.00229928	0.0025002	0.663854	0.000200923	0.229928	0.25002	0.0200923	1.08739
	Kdm4b/+		0.433038	0.363474	321	677	0.120249	0.0958186	0.00229956	0.00253081	0.663854	0.000231243	0.229956	0.253081	0.0231243	1.10056
	Oas1g/Oas1g		0.433803	0.362707	322	676	0.0916473	0.072436	0.00229922	0.00247194	0.663854	0.000172726	0.229922	0.247194	0.0172726	1.07512
	Cand2/Cand2		0.44217	0.35441	323	675	0.0918891	0.0711069	0.00229975	0.00246924	0.674073	0.000169483	0.229975	0.246924	0.0169483	1.0737
	Cntfr/+		0.445335	0.351313	324	674	0.0900111	0.0693409	0.00229728	0.00246223	0.675628	0.000164948	0.229728	0.246223	0.0164948	1.0718
	Kdm4d/Kdm4d		0.445901	0.350762	325	673	0.103653	0.0798278	0.00229931	0.00249039	0.675628	0.000191074	0.229931	0.249039	0.0191074	1.0831
	Amfr/Amfr		0.448935	0.347817	326	672	0.101596	0.0778242	0.00229924	0.00248532	0.676816	0.000186084	0.229924	0.248532	0.0186084	1.08093
	Actr6/+		0.450548	0.346259	327	671	0.114546	0.0869152	0.00229934	0.00250812	0.676816	0.000208789	0.229934	0.250812	0.0208789	1.0908
	Il1r2/Il1r2		0.451437	0.345403	328	670	0.0715717	0.0545217	0.00229858	0.00242738	0.676816	0.000128802	0.229858	0.242738	0.0128802	1.05604
	Ptges2/Ptges2		0.456482	0.340576	329	669	0.0978247	0.0734584	0.00229903	0.00247427	0.682254	0.00017524	0.229903	0.247427	0.017524	1.07622
	Cutal/Cutal		0.457117	0.339973	330	668	0.103879	0.0787443	0.00229919	0.00248756	0.682254	0.000188367	0.229919	0.248756	0.0188367	1.08193
	5730559C18Rik/5730559C18Rik		0.457869	0.339259	331	667	0.0824619	0.0621458	0.00229876	0.00244615	0.682354	0.000147391	0.229876	0.244615	0.0147391	1.06412
	4932414N04Rik/4932414N04Rik		0.464905	0.332636	332	666	0.105896	0.077862	0.0022988	0.00248495	0.689284	0.000186142	0.22988	0.248495	0.0186142	1.08097
	Psph/+		0.46502	0.332529	333	665	0.0882991	0.0652397	0.00229977	0.00245481	0.689284	0.000155039	0.229977	0.245481	0.0155039	1.06741
	Sc4mol/+		0.467419	0.330294	334	664	0.118375	0.0865511	0.00229963	0.00250753	0.690394	0.000207903	0.229963	0.250753	0.0207903	1.09041
	Man1c1/Man1c1		0.472322	0.325762	335	663	0.107137	0.0777891	0.00229922	0.00248521	0.695367	0.000185995	0.229922	0.248521	0.0185995	1.08089
	Gmnn/+		0.472878	0.325251	336	662	0.097783	0.0707548	0.0022989	0.00246745	0.695367	0.000168551	0.22989	0.246745	0.0168551	1.07332
	Dap/Dap		0.474591	0.32368	337	661	0.074484	0.0537447	0.002298	0.00242488	0.696031	0.000126884	0.2298	0.242488	0.0126884	1.05522
	Irf7/Irf7		0.474725	0.323558	338	660	0.0904788	0.0650583	0.002299	0.00245354	0.696031	0.000154542	0.2299	0.245354	0.0154542	1.06722
	Sco1/+		0.47703	0.321454	339	659	0.0978141	0.070106	0.00229901	0.00246597	0.697886	0.000166959	0.229901	0.246597	0.0166959	1.07262
	Melk/Melk		0.479662	0.319064	340	658	0.117086	0.0833071	0.00229898	0.0024987	0.697886	0.000199725	0.229898	0.24987	0.0199725	1.08688
	Sirt3/Sirt3		0.480891	0.317954	341	657	0.0934994	0.0663727	0.00229956	0.00245736	0.697886	0.000157807	0.229956	0.245736	0.0157807	1.06862
	Mx1/Mx1		0.482751	0.316277	342	656	0.0973192	0.0691671	0.00229936	0.00246403	0.699568	0.000164669	0.229936	0.246403	0.0164669	1.07162
	Trim66/Trim66		0.49371	0.306528	343	655	0.104456	0.072023	0.00229911	0.00247081	0.710532	0.000171698	0.229911	0.247081	0.0171698	1.07468
	Mst1/Mst1		0.49388	0.306378	344	654	0.100568	0.0694294	0.00229923	0.00246453	0.710532	0.000165306	0.229923	0.246453	0.0165306	1.0719
	Sec1/Sec1		0.501922	0.299364	345	653	0.111958	0.0754941	0.00229912	0.00247941	0.721061	0.00018029	0.229912	0.247941	0.018029	1.07842
	Rhot2/Rhot2		0.504379	0.297243	346	652	0.0868756	0.0584735	0.00230332	0.00244202	0.722509	0.000138699	0.230332	0.244202	0.0138699	1.06022
	Mtfmt/+		0.506767	0.295191	347	651	0.102888	0.0688798	0.00229906	0.002463	0.722742	0.00016394	0.229906	0.2463	0.016394	1.07131
	Pnpt1/+		0.506805	0.295159	348	650	0.0782857	0.0524733	0.00229906	0.00242292	0.722742	0.000123861	0.229906	0.242292	0.0123861	1.05387
	Phtf2/Phtf2		0.506908	0.295071	349	649	0.0850277	0.0569405	0.00230002	0.00243478	0.722742	0.000134764	0.230002	0.243478	0.0134764	1.05859
	Supv3l1/+		0.509412	0.292931	350	648	0.107369	0.0715194	0.00229913	0.00246959	0.723548	0.000170455	0.229913	0.246959	0.0170455	1.07414
	Mis18bp1/+		0.509459	0.292891	351	647	0.0961494	0.0640374	0.00229909	0.00245114	0.723548	0.000152044	0.229909	0.245114	0.0152044	1.06613
	Pycr2/Pycr2		0.516731	0.286736	352	646	0.0996004	0.0652635	0.00229857	0.00245359	0.731791	0.000155016	0.229857	0.245359	0.0155016	1.06744
	Cbx5/Cbx5		0.520346	0.283708	353	645	0.090116	0.0583147	0.00229932	0.00243739	0.735865	0.000138071	0.229932	0.243739	0.0138071	1.06005
	Cbx6/Cbx6		0.522237	0.282133	354	644	0.0733866	0.0474571	0.002301	0.00241283	0.736552	0.000111832	0.2301	0.241283	0.0111832	1.0486
	Stxbp4/Stxbp4		0.522757	0.2817	355	643	0.0791296	0.0511215	0.00230571	0.00242665	0.736552	0.000120936	0.230571	0.242665	0.0120936	1.05245
	Rab5c/+		0.523048	0.281458	356	642	0.0820689	0.0528106	0.00229913	0.00242381	0.736552	0.000124682	0.229913	0.242381	0.0124682	1.05423
	Gtf3c5/+		0.524548	0.280214	357	641	0.101262	0.0650716	0.00229693	0.00245137	0.737155	0.000154435	0.229693	0.245137	0.0154435	1.06724
	Ccdc77/Ccdc77		0.524955	0.279878	358	640	0.124082	0.0793668	0.00229945	0.00248938	0.737155	0.000189937	0.229945	0.248938	0.0189937	1.0826
	Arvcf/Arvcf		0.52967	0.275994	359	639	0.0854702	0.0540198	0.00229924	0.00242686	0.74273	0.000127621	0.229924	0.242686	0.0127621	1.05551
	Tnik/Tnik		0.533361	0.272979	360	638	0.101051	0.0636071	0.00230006	0.00245111	0.744851	0.000151053	0.230006	0.245111	0.0151053	1.06567
	Ogfod1/Ogfod1		0.537873	0.26932	361	637	0.0922341	0.0572611	0.00229926	0.00243477	0.747424	0.000135501	0.229926	0.243477	0.0135501	1.05893
	Arl4d/Arl4d		0.538158	0.26909	362	636	0.0993559	0.0616507	0.00229898	0.00244517	0.747424	0.000146194	0.229898	0.244517	0.0146194	1.06359
	Mapk10/Mapk10		0.538496	0.268818	363	635	0.0917644	0.0567059	0.0022991	0.00243324	0.747424	0.00013414	0.22991	0.243324	0.013414	1.05834
	Arid4a/Arid4a		0.540683	0.267057	364	634	0.107489	0.0665707	0.0023002	0.00245854	0.747658	0.000158338	0.23002	0.245854	0.0158338	1.06884
	Fto/Fto		0.542711	0.265432	365	633	0.0982166	0.0601653	0.00229899	0.00244156	0.747782	0.000142565	0.229899	0.244156	0.0142565	1.06201
	Mks1/+		0.542882	0.265295	366	632	0.0983617	0.0602226	0.00229902	0.00244173	0.747782	0.000142707	0.229902	0.244173	0.0142707	1.06207
	Slc38a10/Slc38a10		0.543023	0.265182	367	631	0.0872919	0.053607	0.00230151	0.00242826	0.747782	0.000126744	0.230151	0.242826	0.0126744	1.05507
	Krt76/+		0.544509	0.263995	368	630	0.107463	0.0656718	0.00229903	0.00245508	0.748461	0.000156049	0.229903	0.245508	0.0156049	1.06788
	Btbd11/Btbd11		0.545018	0.263589	369	629	0.0893385	0.0546816	0.0023006	0.0024299	0.748461	0.000129303	0.23006	0.24299	0.0129303	1.0562
	Dhcr24/+		0.547572	0.261559	370	628	0.081656	0.0495625	0.00230566	0.00242281	0.749903	0.000117153	0.230566	0.242281	0.0117153	1.05081
	5830415F09Rik/5830415F09Rik		0.549467	0.260059	371	627	0.102	0.0614938	0.00229911	0.00244493	0.751466	0.000145819	0.229911	0.244493	0.0145819	1.06342
	Syt16/Syt16		0.556241	0.254737	372	626	0.0930983	0.0549856	0.00229898	0.00242893	0.758649	0.000129951	0.229898	0.242893	0.0129951	1.05653
	Supt3/+		0.55752	0.253739	373	625	0.0734827	0.0434635	0.00229834	0.00240043	0.759355	0.000102097	0.229834	0.240043	0.0102097	1.04442
	Plekhm2/Plekhm2		0.559763	0.251996	374	624	0.0811355	0.0475914	0.00229871	0.00241075	0.761369	0.000112044	0.229871	0.241075	0.0112044	1.04874
	Atp5f1(b)/+		0.562511	0.249869	375	623	0.0952442	0.0554914	0.00229903	0.00243021	0.763011	0.000131182	0.229903	0.243021	0.0131182	1.05706
	Hp1bp3/+		0.563266	0.249286	376	622	0.102633	0.0597192	0.002299	0.00244048	0.763011	0.000141477	0.2299	0.244048	0.0141477	1.06154
	Zmynd8/+		0.564926	0.248008	377	621	0.0923126	0.0535236	0.00229902	0.00242543	0.764222	0.000126405	0.229902	0.242543	0.0126405	1.05498
	Stx8/Stx8		0.567871	0.24575	378	620	0.125065	0.0718705	0.00229906	0.00247038	0.767164	0.000171317	0.229906	0.247038	0.0171317	1.07452
	Pabpc1l/Pabpc1l		0.568713	0.245107	379	619	0.0900094	0.0518768	0.00230157	0.00242412	0.767263	0.000122549	0.230157	0.242412	0.0122549	1.05325
	Trim45/+		0.573669	0.241339	380	618	0.111397	0.0632433	0.00229907	0.00244916	0.77186	0.000150097	0.229907	0.244916	0.0150097	1.06529
	Blzf1/Blzf1		0.576364	0.239303	381	617	0.0866131	0.048655	0.00229922	0.00241385	0.773183	0.000114635	0.229922	0.241385	0.0114635	1.04986
	Apol7a/Apol7a		0.57946	0.236976	382	616	0.0951072	0.0529547	0.00229921	0.00242424	0.774426	0.000125035	0.229921	0.242424	0.0125035	1.05438
	Cluap1/+		0.583681	0.233824	383	615	0.131453	0.0725306	0.00229911	0.00247206	0.779023	0.000172952	0.229911	0.247206	0.0172952	1.07523
	Rufy2/Rufy2		0.586644	0.231626	384	614	0.0903225	0.0493793	0.00229934	0.00241573	0.780886	0.00011639	0.229934	0.241573	0.011639	1.05062
	Med22/+		0.58796	0.230652	385	613	0.124344	0.0677134	0.00229915	0.00246022	0.781595	0.000161075	0.229915	0.246022	0.0161075	1.07006
	Ddx51/+		0.591347	0.228157	386	612	0.0712385	0.0385741	0.00229886	0.00238927	0.781927	9.0409e-05	0.229886	0.238927	0.0090409	1.03933
	Trafd1/Trafd1		0.595834	0.224874	387	611	0.104165	0.0556874	0.00230027	0.002432	0.786817	0.00013173	0.230027	0.2432	0.013173	1.05727
	Baz1b/+		0.597171	0.223901	388	610	0.125239	0.0665511	0.00229929	0.00245752	0.786966	0.000158227	0.229929	0.245752	0.0158227	1.06882
	Fam69a /Fam69a		0.597526	0.223643	389	609	0.0993675	0.0528647	0.00229852	0.0024233	0.786966	0.00012478	0.229852	0.24233	0.012478	1.05429
	Dlg2/Dlg2		0.600318	0.221618	390	608	0.0870791	0.0458226	0.00229913	0.00240694	0.789186	0.000107803	0.229913	0.240694	0.0107803	1.04689
	Mapk1/+		0.604678	0.218476	391	607	0.125283	0.0651811	0.00229934	0.00245421	0.790891	0.000154866	0.229934	0.245421	0.0154866	1.06735
	Socs7/Socs7		0.606663	0.217052	392	606	0.141429	0.0734173	0.00229917	0.00247431	0.790891	0.000175149	0.229917	0.247431	0.0175149	1.07618
	Repin1/Repin1		0.607442	0.216495	393	605	0.071473	0.0370508	0.0022961	0.00238277	0.790891	8.66681e-05	0.22961	0.238277	0.00866681	1.03775
	Orc3/+		0.607947	0.216134	394	604	0.117477	0.0607781	0.00229927	0.00244335	0.790891	0.000144079	0.229927	0.244335	0.0144079	1.06266
	Suv420h1/+		0.608644	0.215637	395	603	0.125247	0.0644647	0.00229898	0.00245206	0.790891	0.000153084	0.229898	0.245206	0.0153084	1.06659
	D6Wsu163e(b)/D6Wsu163e(b)		0.609124	0.215294	396	602	0.103041	0.0534363	0.00229904	0.00242523	0.790891	0.000126194	0.229904	0.242523	0.0126194	1.05489
	Mthfd1l/+		0.610051	0.214634	397	601	0.141465	0.0727363	0.00229918	0.00247265	0.790891	0.000173466	0.229918	0.247265	0.0173466	1.07545
	Pfkfb4/Pfkfb4		0.614791	0.211272	398	600	0.0866365	0.0438553	0.00229959	0.00240268	0.794073	0.000103093	0.229959	0.240268	0.0103093	1.04483
	Rala/+		0.614869	0.211218	399	599	0.0893594	0.0452265	0.0022991	0.00240547	0.794073	0.000106367	0.22991	0.240547	0.0106367	1.04626
	Tmem165/Tmem165		0.617224	0.209557	400	598	0.117568	0.0589971	0.00229888	0.00243859	0.794318	0.000139708	0.229888	0.243859	0.0139708	1.06077
	Eif2b2/+		0.619839	0.207721	401	597	0.114675	0.0572646	0.00229925	0.00243476	0.794318	0.000135509	0.229925	0.243476	0.0135509	1.05894
	Jarid2/+		0.62069	0.207125	402	596	0.0961405	0.0479753	0.00229668	0.00240955	0.794387	0.00011287	0.229668	0.240955	0.011287	1.04914
	Stard13/Stard13		0.625407	0.203838	403	595	0.108354	0.0532047	0.00229892	0.00242454	0.797581	0.000125625	0.229892	0.242454	0.0125625	1.05465
	Prpsap2/Prpsap2		0.625969	0.203447	404	594	0.120882	0.0591732	0.00229884	0.00243898	0.797581	0.000140135	0.229884	0.243898	0.0140135	1.06096
	Oaf/Oaf		0.629009	0.201343	405	593	0.0997985	0.0486332	0.00230018	0.00241481	0.797581	0.00011463	0.230018	0.241481	0.011463	1.04984
	Slc1a4/Slc1a4		0.629064	0.201305	406	592	0.117527	0.0572659	0.00229926	0.00243477	0.797581	0.000135512	0.229926	0.243477	0.0135512	1.05894
	Mbd5/Mbd5		0.629732	0.200844	407	591	0.14167	0.0688293	0.00229929	0.00246312	0.797581	0.000163832	0.229929	0.246312	0.0163832	1.07125
	Supt7l/+		0.631207	0.199828	408	590	0.0942394	0.0454739	0.00229894	0.00240589	0.797581	0.000106955	0.229894	0.240589	0.0106955	1.04652
	Ido2/Ido2		0.631985	0.199293	409	589	0.0966404	0.0464686	0.00229899	0.00240834	0.797581	0.000109352	0.229899	0.240834	0.0109352	1.04757
	Lpar5/Lpar5		0.640068	0.193774	410	588	0.0917058	0.0431361	0.00229992	0.0024013	0.802701	0.00010138	0.229992	0.24013	0.010138	1.04408
	Ttll4/Ttll4		0.643549	0.191418	411	587	0.103378	0.0479488	0.00229897	0.00241189	0.80378	0.000112918	0.229897	0.241189	0.0112918	1.04912
	Usp21/Usp21		0.644608	0.190705	412	586	0.0875823	0.0406452	0.00229942	0.00239481	0.80378	9.53858e-05	0.229942	0.239481	0.00953858	1.04148
	Tsfm/+		0.645392	0.190176	413	585	0.0940618	0.0434842	0.00229912	0.0024013	0.80378	0.000102181	0.229912	0.24013	0.0102181	1.04444
	Tff1/Tff1		0.645983	0.189779	414	584	0.0990132	0.0457984	0.00229912	0.00240686	0.80378	0.000107744	0.229912	0.240686	0.0107744	1.04686
	St18/St18		0.646571	0.189384	415	583	0.0903552	0.0416203	0.00229975	0.00239748	0.80378	9.7736e-05	0.229975	0.239748	0.0097736	1.0425
	Ifnlr1/Ifnlr1		0.648152	0.188323	416	582	0.0867334	0.0399485	0.00230075	0.00239452	0.804336	9.37722e-05	0.230075	0.239452	0.00937722	1.04076
	Gprc5b/Gprc5b		0.649439	0.187462	417	581	0.0910883	0.0415774	0.00229895	0.00239655	0.804336	9.75991e-05	0.229895	0.239655	0.00975991	1.04245
	Kif3b(b)/+		0.656361	0.182857	418	580	0.0773467	0.0346181	0.00230033	0.00238136	0.80967	8.10276e-05	0.230033	0.238136	0.00810276	1.03522
	Tmprss15/Tmprss15		0.658119	0.181695	419	579	0.0963707	0.0428804	0.00231101	0.00241226	0.80967	0.000101252	0.231101	0.241226	0.0101252	1.04381
	Jhdm1d/Jhdm1d		0.658886	0.18119	420	578	0.0835412	0.0370859	0.00229971	0.0023866	0.80967	8.68879e-05	0.229971	0.23866	0.00868879	1.03778
	Hdac3/+		0.660243	0.180296	421	577	0.091853	0.0406299	0.00229623	0.00239145	0.80967	9.52167e-05	0.229623	0.239145	0.00952167	1.04147
	Adam17/+		0.666484	0.17621	422	576	0.0892778	0.0387179	0.00230042	0.00239124	0.815318	9.08141e-05	0.230042	0.239124	0.00908141	1.03948
	Cadm1/Cadm1		0.668532	0.174878	423	575	0.106599	0.0458376	0.00229957	0.00240743	0.816644	0.00010786	0.229957	0.240743	0.010786	1.0469
	Prmt5/+		0.670692	0.173477	424	574	0.12554	0.0536089	0.00229905	0.00242566	0.817259	0.000126613	0.229905	0.242566	0.0126613	1.05507
	Ikbkap/+		0.671349	0.173052	425	573	0.115198	0.0489794	0.00229883	0.00241422	0.817259	0.000115398	0.229883	0.241422	0.0115398	1.0502
	Col24a1(b)/Col24a1(b)		0.672355	0.172401	426	572	0.0753509	0.0321026	0.00230079	0.00237585	0.817485	7.50596e-05	0.230079	0.237585	0.00750596	1.03262
	Cdh1/+		0.677602	0.169025	427	571	0.102406	0.0427811	0.00229936	0.00239986	0.819866	0.000100503	0.229936	0.239986	0.0100503	1.04371
	Tpi1/+		0.679213	0.167994	428	570	0.1061	0.0442515	0.0022989	0.00240292	0.820263	0.000104014	0.22989	0.240292	0.0104014	1.04525
	Pdia4(b)/Pdia4(b)		0.683983	0.164954	429	569	0.110008	0.0451804	0.00229907	0.00240533	0.820263	0.000106255	0.229907	0.240533	0.0106255	1.04622
	G3bp2/+		0.684512	0.164619	430	568	0.133527	0.0545209	0.00229925	0.00242809	0.820263	0.000128838	0.229925	0.242809	0.0128838	1.05603
	Fam175b/Fam175b		0.68593	0.16372	431	567	0.0959326	0.0389604	0.00229935	0.0023907	0.820975	9.13516e-05	0.229935	0.23907	0.00913516	1.03973
	Hsp90aa1/Hsp90aa1		0.689137	0.161695	432	566	0.0941541	0.0378576	0.00229928	0.00238799	0.822837	8.87139e-05	0.229928	0.238799	0.00887139	1.03858
	Zfp84(b)/Zfp84(b)		0.694929	0.158059	433	565	0.0922408	0.0365039	0.00229916	0.00238464	0.828761	8.5479e-05	0.229916	0.238464	0.0085479	1.03718
	Pdxk/+		0.697085	0.156714	434	564	0.0929457	0.036265	0.00229917	0.00238408	0.830339	8.49098e-05	0.229917	0.238408	0.00849098	1.03693
	Trpc2/Trpc2		0.704645	0.15203	435	563	0.0921646	0.0350306	0.00229905	0.00238102	0.838342	8.19645e-05	0.229905	0.238102	0.00819645	1.03565
	Sar1b/+		0.710112	0.148673	436	562	0.111242	0.0417016	0.0023035	0.00240159	0.84384	9.80906e-05	0.23035	0.240159	0.00980906	1.04258
	Polr1e/+		0.712283	0.147347	437	561	0.103898	0.0384753	0.00229894	0.00238912	0.84453	9.01762e-05	0.229894	0.238912	0.00901762	1.03923
	Pik3cg/Pik3cg		0.713234	0.146768	438	560	0.132192	0.0488085	0.00229915	0.00241415	0.84453	0.000115002	0.229915	0.241415	0.0115002	1.05002
	Psat1/+		0.720751	0.142215	439	559	0.125757	0.0451085	0.00229902	0.0024051	0.850401	0.00010608	0.229902	0.24051	0.010608	1.04614
	Ttc39b/Ttc39b		0.722542	0.141137	440	558	0.125831	0.0448343	0.00229944	0.00240488	0.851507	0.00010544	0.229944	0.240488	0.010544	1.04585
	Expi/Expi		0.723689	0.140448	441	557	0.110108	0.0391063	0.00229916	0.00239085	0.85173	9.16929e-05	0.229916	0.239085	0.00916929	1.03988
	Wnt3/+		0.72551	0.139357	442	556	0.0875467	0.0308136	0.00229913	0.00237108	0.851983	7.19474e-05	0.229913	0.237108	0.00719474	1.03129
	Kcne2/Kcne2		0.729386	0.137043	443	555	0.133895	0.0465142	0.00229951	0.002409	0.854521	0.000109487	0.229951	0.2409	0.0109487	1.04761
	Mpg/Mpg		0.731164	0.135985	444	554	0.107096	0.0371068	0.00229924	0.00238616	0.855599	8.69202e-05	0.229924	0.238616	0.00869202	1.0378
	Dctn1/+		0.732897	0.134957	445	553	0.0923035	0.0315704	0.00229898	0.00237272	0.855618	7.37377e-05	0.229898	0.237272	0.00737377	1.03207
	Prmt8/Prmt8		0.748427	0.125851	446	552	0.0991529	0.0319292	0.00229879	0.00237337	0.869676	7.45827e-05	0.229879	0.237337	0.00745827	1.03244
	Rhobtb3/Rhobtb3		0.75705	0.120876	447	551	0.108363	0.0336604	0.00229906	0.00237776	0.877649	7.87043e-05	0.229906	0.237776	0.00787043	1.03423
	Cit/+		0.76233	0.117857	448	550	0.125986	0.0382256	0.00229933	0.00238892	0.880698	8.95947e-05	0.229933	0.238892	0.00895947	1.03897
	Gatc/+		0.763968	0.116925	449	549	0.121392	0.0365392	0.00229882	0.00238437	0.880972	8.55503e-05	0.229882	0.238437	0.00855503	1.03721
	Arhgef4/Arhgef4		0.77872	0.108619	450	548	0.103243	0.0290996	0.00229906	0.00236694	0.889328	6.78846e-05	0.229906	0.236694	0.00678846	1.02953
	Nutm2(b)/Nutm2(b)		0.78263	0.106444	451	547	0.108081	0.0300298	0.00229877	0.00236885	0.892771	7.00788e-05	0.229877	0.236885	0.00700788	1.03049
	Rdh16/Rdh16		0.786658	0.104214	452	546	0.108729	0.0295316	0.00229903	0.00236794	0.894156	6.89064e-05	0.229903	0.236794	0.00689064	1.02997
	Mrap2/Mrap2		0.787915	0.103521	453	545	0.092453	0.024966	0.00229931	0.00235743	0.894156	5.8127e-05	0.229931	0.235743	0.0058127	1.02528
	Ldlrad4(b)/Ldlrad4(b)		0.790119	0.102308	454	544	0.0765651	0.0204702	0.00230077	0.00234835	0.894156	4.75826e-05	0.230077	0.234835	0.00475826	1.02068
	Fanci/+		0.796558	0.0987829	455	543	0.112775	0.0291024	0.002299	0.00236689	0.898959	6.78894e-05	0.2299	0.236689	0.00678894	1.02953
	Naga/Naga		0.798725	0.0976026	456	542	0.103698	0.0264545	0.00229898	0.00236061	0.898959	6.163e-05	0.229898	0.236061	0.006163	1.02681
	Dopey2/Dopey2		0.800257	0.0967704	457	541	0.112541	0.0285031	0.00230063	0.00236715	0.898959	6.65187e-05	0.230063	0.236715	0.00665187	1.02891
	Ikbkb/+		0.809881	0.0915787	458	540	0.104109	0.0251176	0.00229904	0.00235751	0.906231	5.84776e-05	0.229904	0.235751	0.00584776	1.02544
	Fbxl7/Fbxl7		0.811532	0.0906945	459	539	0.0908198	0.0217146	0.00229899	0.00234946	0.90706	5.04676e-05	0.229899	0.234946	0.00504676	1.02195
	Zfyve20/+		0.821462	0.0854126	460	538	0.0972218	0.021983	0.00229912	0.00235022	0.91406	5.11011e-05	0.229912	0.235022	0.00511011	1.02223
	Sult1c1(b)/Sult1c1(b)		0.826176	0.0829277	461	537	0.103504	0.0228	0.00229904	0.00235206	0.917541	5.30202e-05	0.229904	0.235206	0.00530202	1.02306
	Usp20/Usp20		0.829192	0.0813451	462	536	0.0901134	0.0195401	0.00229957	0.00234494	0.917541	4.53758e-05	0.229957	0.234494	0.00453758	1.01973
	Arpc1b/Arpc1b		0.835633	0.0779847	463	535	0.0831104	0.0172777	0.00229924	0.00233932	0.919875	4.00709e-05	0.229924	0.233932	0.00400709	1.01743
	Rpn2/+		0.838457	0.076519	464	534	0.0983868	0.0201289	0.00229886	0.0023456	0.919875	4.67424e-05	0.229886	0.23456	0.00467424	1.02033
	FLPeR/FLPeR		0.84437	0.0734671	465	533	0.119294	0.0234942	0.00229924	0.0023539	0.919875	5.46584e-05	0.229924	0.23539	0.00546584	1.02377
	Lamc3/Lamc3		0.844921	0.0731837	466	532	0.087039	0.0170656	0.00229944	0.00233902	0.919875	3.95781e-05	0.229944	0.233902	0.00395781	1.01721
	Ltbp1/Ltbp1		0.846536	0.0723544	467	531	0.109572	0.0212407	0.00229905	0.0023484	0.919875	4.93557e-05	0.229905	0.23484	0.00493557	1.02147
	Csrp2bp/Csrp2bp		0.848947	0.0711194	468	530	0.0904898	0.0172815	0.00229928	0.00233936	0.919875	4.00804e-05	0.229928	0.233936	0.00400804	1.01743
	Lmnb2/+		0.849129	0.0710262	469	529	0.108693	0.0207138	0.00229901	0.00234713	0.919875	4.81178e-05	0.229901	0.234713	0.00481178	1.02093
	Mtor/+		0.850111	0.0705245	470	528	0.0939428	0.0177849	0.00229941	0.00234067	0.919875	4.12606e-05	0.229941	0.234067	0.00412606	1.01794
	Ints12/+		0.850854	0.0701451	471	527	0.0827006	0.0155787	0.00229875	0.00233485	0.919875	3.6092e-05	0.229875	0.233485	0.0036092	1.0157
	Map2k7/+		0.851436	0.0698481	472	526	0.101586	0.0190864	0.00229909	0.00234339	0.919875	4.43029e-05	0.229909	0.234339	0.00443029	1.01927
	Kptn/Kptn		0.852389	0.0693621	473	525	0.143224	0.0267061	0.00229918	0.00236141	0.919875	6.22294e-05	0.229918	0.236141	0.00622294	1.02707
	Ctnnal1/Ctnnal1		0.852398	0.0693575	474	524	0.0876764	0.0163283	0.00229799	0.00233582	0.919875	3.78302e-05	0.229799	0.233582	0.00378302	1.01646
	Ccdc160/Y		0.852707	0.0692001	475	523	0.0972012	0.0180728	0.00229896	0.00234089	0.919875	4.19264e-05	0.229896	0.234089	0.00419264	1.01824
	Gm13547/Gm13547		0.853779	0.0686546	476	522	0.0856346	0.0158042	0.00229954	0.00233617	0.919875	3.66312e-05	0.229954	0.233617	0.00366312	1.01593
	Ifnar1/Ifnar1		0.854805	0.0681331	477	521	0.119662	0.0219579	0.00229918	0.00235023	0.919875	5.10435e-05	0.229918	0.235023	0.00510435	1.0222
	S100b/S100b		0.85529	0.0678868	478	520	0.103468	0.0189077	0.00229921	0.0023431	0.919875	4.38863e-05	0.229921	0.23431	0.00438863	1.01909
	Calcoco2/Calcoco2		0.85642	0.0673134	479	519	0.0900235	0.0162939	0.00229882	0.00233658	0.920097	3.77636e-05	0.229882	0.233658	0.00377636	1.01643
	Trrap/+		0.86118	0.0649058	480	518	0.0990844	0.0173575	0.00229888	0.00233913	0.923223	4.02511e-05	0.229888	0.233913	0.00402511	1.01751
	Otud6b/Otud6b		0.864248	0.0633614	481	517	0.0921026	0.0157848	0.00229811	0.00233467	0.923532	3.65631e-05	0.229811	0.233467	0.00365631	1.01591
	Gbe1/+		0.865309	0.0628289	482	516	0.10305	0.0175199	0.00229901	0.00233964	0.923675	4.06333e-05	0.229901	0.233964	0.00406333	1.01767
	Cfh/Cfh		0.868511	0.0612247	483	515	0.125612	0.0208217	0.00229914	0.00234751	0.925113	4.8374e-05	0.229914	0.234751	0.0048374	1.02104
	Mir146a/Mir146a		0.874975	0.0580042	484	514	0.125649	0.01977	0.00229918	0.00234509	0.929021	4.5907e-05	0.229918	0.234509	0.0045907	1.01997
	Atg16l1/+		0.876957	0.0570218	485	513	0.0898643	0.0139441	0.00229915	0.00233144	0.929833	3.22841e-05	0.229915	0.233144	0.00322841	1.01404
	Kif13b(b)/Kif13b(b)		0.879821	0.0556055	486	512	0.0991563	0.0150205	0.00229925	0.00233404	0.929833	3.47965e-05	0.229925	0.233404	0.00347965	1.01513
	Tuft1/Tuft1		0.880037	0.055499	487	511	0.0866871	0.0131198	0.00230258	0.00233298	0.929833	3.04083e-05	0.230258	0.233298	0.00304083	1.01321
	Sdhc/+		0.880404	0.0553182	488	510	0.113579	0.0171339	0.0022994	0.00233914	0.929833	3.97372e-05	0.22994	0.233914	0.00397372	1.01728
	Rhd/Rhd		0.895868	0.0477561	489	509	0.0779942	0.0102222	0.00229871	0.00232233	0.943168	2.36185e-05	0.229871	0.232233	0.00236185	1.01027
	Lnx2/Lnx2		0.897199	0.0471114	490	508	0.134768	0.0174198	0.00229923	0.00233963	0.943573	4.0403e-05	0.229923	0.233963	0.0040403	1.01757
	4931429L15Rik/4931429L15Rik		0.904647	0.0435208	491	507	0.0728671	0.00875231	0.00229845	0.00231865	0.946962	2.0205e-05	0.229845	0.231865	0.0020205	1.00879
	2310046K01Rik/+		0.90525	0.0432313	492	506	0.118477	0.0141121	0.00229877	0.00233144	0.946962	3.26705e-05	0.229877	0.233144	0.00326705	1.01421
	Polr3g/+		0.90561	0.0430589	493	505	0.0758654	0.00901931	0.00229801	0.00231883	0.946962	2.08202e-05	0.229801	0.231883	0.00208202	1.00906
	1700008O03Rik/1700008O03Rik		0.90707	0.0423593	494	504	0.095335	0.0111364	0.00229945	0.0023252	0.946962	2.57506e-05	0.229945	0.23252	0.00257506	1.0112
	Rpap2/+		0.90953	0.041183	495	503	0.118486	0.0134508	0.00229882	0.00232995	0.948537	3.11299e-05	0.229882	0.232995	0.00311299	1.01354
	Dennd1b/Dennd1b		0.91607	0.0380712	496	502	0.0946743	0.00998638	0.00229923	0.0023223	0.951377	2.3076e-05	0.229923	0.23223	0.0023076	1.01004
	Cyba/Cyba		0.917216	0.0375282	497	501	0.0877264	0.00913038	0.00229949	0.00232058	0.951576	2.10914e-05	0.229949	0.232058	0.00210914	1.00917
	Esco2/+		0.926015	0.033382	498	500	0.0934591	0.00868131	0.00230224	0.00232231	0.959706	2.00734e-05	0.230224	0.232231	0.00200734	1.00872
	Atpaf2/+		0.928026	0.0324399	499	499	0.0996087	0.00901041	0.00229888	0.00231969	0.959795	2.08074e-05	0.229888	0.231969	0.00208074	1.00905
	Vangl1/+		0.935517	0.0289484	500	498	0.104708	0.00848567	0.00229885	0.00231845	0.965539	1.95903e-05	0.229885	0.231845	0.00195903	1.00852
	Ubap1/+		0.94127	0.0262857	501	497	0.0848174	0.00626974	0.00229874	0.0023132	0.969727	1.44578e-05	0.229874	0.23132	0.00144578	1.00629
	Zfp266(b)/Zfp266(b)		0.945867	0.0241701	502	496	0.112026	0.00762091	0.00229938	0.00231697	0.971663	1.75903e-05	0.229938	0.231697	0.00175903	1.00765
	mir-210/mir-210		0.947085	0.0236112	503	495	0.0808732	0.00537188	0.00230009	0.00231248	0.971663	1.2389e-05	0.230009	0.231248	0.0012389	1.00539
	2210016L21Rik/2210016L21Rik		0.947298	0.0235134	504	494	0.123888	0.00820461	0.0022992	0.00231814	0.971663	1.89417e-05	0.22992	0.231814	0.00189417	1.00824
	Sepw1(b)/Sepw1(b)		0.953819	0.020534	505	493	0.0791818	0.00462978	0.00230032	0.00231099	0.974087	1.06747e-05	0.230032	0.231099	0.00106747	1.00464
	Evi5/Evi5		0.957441	0.018888	506	492	0.079616	0.00425124	0.0022968	0.00230659	0.976042	9.78504e-06	0.22968	0.230659	0.000978504	1.00426
	Dbn1/Dbn1		0.963172	0.0162963	507	491	0.0759578	0.00350937	0.00230229	0.00231038	0.980881	8.09377e-06	0.230229	0.231038	0.000809377	1.00352
	Stard5/Stard5		0.967172	0.0144962	508	490	0.0886034	0.00364338	0.00229912	0.00230751	0.98395	8.39183e-06	0.229912	0.230751	0.000839183	1.00365
	Yipf1/Yipf1		0.980115	0.00872297	509	489	0.126906	0.00316303	0.0022992	0.00230648	0.991493	7.28394e-06	0.22992	0.230648	0.000728394	1.00317
	Trim29(b)/Trim29(b)		0.980115	0.0087228	510	488	0.102652	0.00255762	0.00229926	0.00230515	0.991493	5.88816e-06	0.229926	0.230515	0.000588816	1.00256
	Sgsm1(b)/Sgsm1(b)		0.986373	0.00595871	511	487	0.095682	0.00163878	0.00229921	0.00230298	0.991493	3.77099e-06	0.229921	0.230298	0.000377099	1.00164
	Gnb3(b)/Gnb3(b)		0.994455	0.00241508	512	486	0.0728311	0.000505802	0.00229892	0.00230009	0.996283	1.16309e-06	0.229892	0.230009	0.000116309	1.00051
	Ttll3/Ttll3		0.994702	0.00230687	513	485	0.0994839	0.000668258	0.00229885	0.00230039	0.996283	1.53674e-06	0.229885	0.230039	0.000153674	1.00067
	Ninl/Ninl		0.995283	0.00205325	514	484	0.10144	0.000593032	0.00229896	0.00230033	0.996283	1.36376e-06	0.229896	0.230033	0.000136376	1.00059
	Slc5a6/+		0.999331	0.000290665	515	483	0.118767	-5.83e-05	0.00229879	0.00229866	0.999331	-1.34016e-07	0.229879	0.229866	-1.34016e-05	0.999942
	Actn4/+		0.987515	0.00545643	516	482	0.08783	-0.00137004	0.00229923	0.00229609	0.991493	-3.14788e-06	0.229923	0.229609	-0.000314788	0.998631
	Ap4m1(b)/Ap4m1(b)		0.987492	0.00546627	517	481	0.0775441	-0.0012149	0.00229769	0.0022949	0.991493	-2.78976e-06	0.229769	0.22949	-0.000278976	0.998786
	4933425L06Rik/4933425L06Rik		0.987472	0.00547532	518	480	0.0830302	-0.00130284	0.00229856	0.00229556	0.991493	-2.9927e-06	0.229856	0.229556	-0.00029927	0.998698
	Zfp106/Zfp106		0.986336	0.00597524	519	479	0.10954	-0.00186987	0.00229905	0.00229476	0.991493	-4.29491e-06	0.229905	0.229476	-0.000429491	0.998132
	1700001C02Rik/1700001C02Rik		0.985809	0.00620724	520	478	0.0814439	-0.00144979	0.0022974	0.00229407	0.991493	-3.32832e-06	0.22974	0.229407	-0.000332832	0.998551
	Dusp5/Dusp5		0.985556	0.00631884	521	477	0.106338	-0.00192281	0.00229951	0.00229509	0.991493	-4.41726e-06	0.229951	0.229509	-0.000441726	0.998079
	Dclk1/Dclk1		0.984827	0.00664017	522	476	0.059612	-0.00113171	0.00230248	0.00229987	0.991493	-2.60427e-06	0.230248	0.229987	-0.000260427	0.998869
	Fkbp7/Fkbp7		0.983616	0.00717421	523	475	0.103075	-0.00211526	0.00229878	0.00229393	0.991493	-4.85738e-06	0.229878	0.229393	-0.000485738	0.997887
	Rasal2/Rasal2		0.979045	0.00919731	524	474	0.0875971	-0.00230003	0.00229927	0.00229399	0.991493	-5.28231e-06	0.229927	0.229399	-0.000528231	0.997703
	Slc9a8/Slc9a8		0.972986	0.0118936	525	473	0.0946431	-0.00320478	0.0022989	0.00229155	0.988855	-7.35568e-06	0.22989	0.229155	-0.000735568	0.9968
	Sec16b/Sec16b		0.954547	0.0202028	526	472	0.127197	-0.0072555	0.00229922	0.0022826	0.974087	-1.66216e-05	0.229922	0.22826	-0.00166216	0.992771
	Wbp5/Y		0.95434	0.0202969	527	471	0.126381	-0.00723337	0.00229908	0.00228251	0.974087	-1.65701e-05	0.229908	0.228251	-0.00165701	0.992793
	Bpgm/Bpgm		0.950771	0.0219241	528	470	0.074053	-0.00456867	0.00229776	0.00228729	0.973223	-1.04738e-05	0.229776	0.228729	-0.00104738	0.995442
	Nat10/+		0.949672	0.0224263	529	469	0.102821	-0.00647911	0.00229896	0.00228411	0.973097	-1.4847e-05	0.229896	0.228411	-0.0014847	0.993542
	Dot1l/+		0.944648	0.0247302	530	468	0.127252	-0.00882551	0.00229929	0.00227909	0.971663	-2.02031e-05	0.229929	0.227909	-0.00202031	0.991213
	Yipf7/Yipf7		0.941521	0.0261701	531	467	0.0829776	-0.00607954	0.00229849	0.00228456	0.969727	-1.39314e-05	0.229849	0.228456	-0.00139314	0.993939
	Rnasek(b)/+		0.934986	0.0291947	532	466	0.0903064	-0.00735241	0.00230099	0.00228413	0.965539	-1.68558e-05	0.230099	0.228413	-0.00168558	0.992675
	Defb30(b)/Defb30(b)		0.927409	0.0327289	533	465	0.0933429	-0.00849742	0.00229935	0.0022799	0.959795	-1.94558e-05	0.229935	0.22799	-0.00194558	0.991539
	4930471M23Rik/4930471M23Rik		0.913753	0.0391711	534	464	0.0998955	-0.0108055	0.00229913	0.00227442	0.94996	-2.47095e-05	0.229913	0.227442	-0.00247095	0.989253
	Dynlrb2/+		0.912952	0.039552	535	463	0.0864882	-0.0094348	0.00229889	0.0022773	0.94996	-2.15875e-05	0.229889	0.22773	-0.00215875	0.99061
	Cish/Cish		0.910875	0.0405413	536	462	0.101505	-0.0113441	0.00229875	0.00227282	0.948947	-2.59299e-05	0.229875	0.227282	-0.00259299	0.98872
	Myd88/Myd88		0.906848	0.0424656	537	461	0.0986889	-0.0115355	0.00229879	0.00227242	0.946962	-2.63653e-05	0.229879	0.227242	-0.00263653	0.988531
	Atad3a/+		0.903822	0.0439169	538	460	0.0769985	-0.00928259	0.00230029	0.00227903	0.946962	-2.12538e-05	0.230029	0.227903	-0.00212538	0.99076
	Aspm/Aspm		0.900792	0.0453757	539	459	0.113569	-0.0141131	0.00229932	0.00226709	0.946353	-3.22225e-05	0.229932	0.226709	-0.00322225	0.985986
	Slc25a29/Slc25a29		0.88658	0.0522822	540	458	0.0993796	-0.0141363	0.00229995	0.00226767	0.934376	-3.2284e-05	0.229995	0.226767	-0.0032284	0.985963
	Grb2/+		0.881595	0.0547307	541	457	0.080547	-0.0119882	0.00230308	0.00227563	0.930106	-2.7445e-05	0.230308	0.227563	-0.0027445	0.988083
	Spopl/Spopl		0.879158	0.055933	542	456	0.0904136	-0.0137561	0.00229859	0.00226719	0.929833	-3.14032e-05	0.229859	0.226719	-0.00314032	0.986338
	Sparc/Sparc		0.872952	0.0590098	543	455	0.0730608	-0.0116694	0.00229868	0.00227201	0.92786	-2.66682e-05	0.229868	0.227201	-0.00266682	0.988398
	Atxn10(b)/+		0.870029	0.0604662	544	454	0.09507	-0.015506	0.00229934	0.00226396	0.925741	-3.53786e-05	0.229934	0.226396	-0.00353786	0.984614
	Slc5a2/Slc5a2		0.867572	0.0616946	545	453	0.0999275	-0.0166413	0.00229898	0.00226104	0.925101	-3.79414e-05	0.229898	0.226104	-0.00379414	0.983496
	Sqle/+		0.863584	0.0636955	546	452	0.0774754	-0.0132811	0.00229792	0.0022676	0.923532	-3.03172e-05	0.229792	0.22676	-0.00303172	0.986807
	Cc2d1b/Cc2d1b		0.863028	0.0639754	547	451	0.134487	-0.0231594	0.00229914	0.00224651	0.923532	-5.26349e-05	0.229914	0.224651	-0.00526349	0.977107
	Dlg4/Dlg4		0.858418	0.0663011	548	450	0.0709536	-0.0126406	0.00231539	0.00228631	0.921252	-2.90838e-05	0.231539	0.228631	-0.00290838	0.987439
	Ypel4/Ypel4		0.852535	0.0692879	549	449	0.0899116	-0.0166614	0.0022989	0.00226091	0.919875	-3.79856e-05	0.22989	0.226091	-0.00379856	0.983477
	Elk4/Elk4		0.850048	0.0705565	550	448	0.109172	-0.0206172	0.00229909	0.00225217	0.919875	-4.69156e-05	0.229909	0.225217	-0.00469156	0.979594
	Mbtd1/+		0.84743	0.0718961	551	447	0.0872853	-0.016751	0.00230369	0.00226542	0.919875	-3.82677e-05	0.230369	0.226542	-0.00382677	0.983388
	Usp22/+		0.841533	0.0749287	552	446	0.102673	-0.0204868	0.00229905	0.00225243	0.919875	-4.66211e-05	0.229905	0.225243	-0.00466211	0.979722
	Lztr1/+		0.840635	0.0753925	553	445	0.104788	-0.0210519	0.00229997	0.00225206	0.919875	-4.79127e-05	0.229997	0.225206	-0.00479127	0.979168
	Top3b/Top3b		0.840593	0.075414	554	444	0.0987092	-0.0198167	0.00229899	0.00225388	0.919875	-4.51099e-05	0.229899	0.225388	-0.00451099	0.980378
	Ssbp1/+		0.840368	0.0755303	555	443	0.0914189	-0.0183755	0.00229904	0.00225718	0.919875	-4.18603e-05	0.229904	0.225718	-0.00418603	0.981792
	Gap43/+		0.839984	0.0757288	556	442	0.104928	-0.0211401	0.00229906	0.00225096	0.919875	-4.80922e-05	0.229906	0.225096	-0.00480922	0.979082
	Pdcd2(b)/+		0.833244	0.0792276	557	441	0.0905024	-0.0189654	0.00229913	0.00225594	0.919875	-4.3193e-05	0.229913	0.225594	-0.0043193	0.981213
	Denr(b)/+		0.832325	0.0797069	558	440	0.0887531	-0.0187118	0.00230037	0.00225772	0.919875	-4.26438e-05	0.230037	0.225772	-0.00426438	0.981462
	Glt8d2/Glt8d2		0.828867	0.0815154	559	439	0.0919056	-0.0198312	0.00229908	0.00225393	0.917541	-4.51443e-05	0.229908	0.225393	-0.00451443	0.980364
	Gsto2/Gsto2		0.828419	0.0817499	560	438	0.126954	-0.0274748	0.00229909	0.00223678	0.917541	-6.23071e-05	0.229909	0.223678	-0.00623071	0.972899
	Usp24/Usp24		0.826992	0.0824985	561	437	0.0918208	-0.0200104	0.00229914	0.00225359	0.917541	-4.55496e-05	0.229914	0.225359	-0.00455496	0.980188
	1700058C13Rik/1700058C13Rik		0.819842	0.0862701	562	436	0.0871057	-0.019811	0.00229897	0.00225388	0.913276	-4.50968e-05	0.229897	0.225388	-0.00450968	0.980384
	Ppp3ca/Ppp3ca		0.814471	0.0891244	563	435	0.117953	-0.0275738	0.00229932	0.00223679	0.908308	-6.25348e-05	0.229932	0.223679	-0.00625348	0.972803
	Ints2/+		0.81264	0.0901017	564	434	0.121036	-0.0286616	0.00229926	0.0022343	0.907281	-6.4965e-05	0.229926	0.22343	-0.0064965	0.971745
	Anks4b/Anks4b		0.809799	0.0916229	565	433	0.100506	-0.0241129	0.00229891	0.00224414	0.906231	-5.47703e-05	0.229891	0.224414	-0.00547703	0.976176
	Thumpd3/Thumpd3		0.806927	0.0931657	566	432	0.123998	-0.0302081	0.00229934	0.00223092	0.904956	-6.84202e-05	0.229934	0.223092	-0.00684202	0.970244
	Trmt2a(b)/Trmt2a(b)		0.800678	0.0965422	567	431	0.0840135	-0.0211359	0.00229942	0.00225133	0.898959	-4.80904e-05	0.229942	0.225133	-0.00480904	0.979086
	Vwa5b1/Vwa5b1		0.800151	0.0968278	568	430	0.100319	-0.0253476	0.00229896	0.00224142	0.898959	-5.75406e-05	0.229896	0.224142	-0.00575406	0.974971
	Nipsnap3a(b)/Nipsnap3a(b)		0.798059	0.0979648	569	429	0.0747456	-0.0190534	0.0022994	0.002256	0.898959	-4.33966e-05	0.22994	0.2256	-0.00433966	0.981127
	Praf2(e)/Y		0.795496	0.0993619	570	428	0.080801	-0.0209248	0.00229867	0.00225107	0.898959	-4.75993e-05	0.229867	0.225107	-0.00475993	0.979293
	Slc35f1/Slc35f1		0.790122	0.102306	571	427	0.118222	-0.0313308	0.00229943	0.0022285	0.894156	-7.0926e-05	0.229943	0.22285	-0.0070926	0.969155
	Fzd6/Fzd6		0.788518	0.103188	572	426	0.0955657	-0.0255503	0.0023	0.00224198	0.894156	-5.80213e-05	0.23	0.224198	-0.00580213	0.974773
	Cox6a1/+		0.785863	0.104653	573	425	0.121153	-0.0328814	0.00229947	0.00222509	0.894156	-7.43802e-05	0.229947	0.222509	-0.00743802	0.967653
	Ano10/Ano10		0.784937	0.105165	574	424	0.110381	-0.0299991	0.00229746	0.00222957	0.894156	-6.78984e-05	0.229746	0.222957	-0.00678984	0.970446
	2010107G12Rik/2010107G12Rik		0.77807	0.108982	575	423	0.0992388	-0.0278955	0.00229901	0.00223576	0.889328	-6.32457e-05	0.229901	0.223576	-0.00632457	0.97249
	Tcte1/Tcte1		0.777557	0.109268	576	422	0.103862	-0.0292244	0.00229943	0.0022332	0.889328	-6.6227e-05	0.229943	0.22332	-0.0066227	0.971198
	2610029G23Rik/Y		0.775631	0.110345	577	421	0.0943287	-0.0268645	0.00229885	0.00223792	0.888855	-6.09353e-05	0.229885	0.223792	-0.00609353	0.973493
	Pepd/Pepd		0.7749	0.110754	578	420	0.0866185	-0.0246824	0.0022962	0.00224022	0.888855	-5.5982e-05	0.22962	0.224022	-0.0055982	0.97562
	Brpf3/+		0.769307	0.1139	579	419	0.0933113	-0.0272804	0.00229911	0.00223724	0.883639	-6.18728e-05	0.229911	0.223724	-0.00618728	0.973088
	Myt1l/Myt1l		0.769282	0.113914	580	418	0.0917703	-0.0268414	0.00229934	0.00223844	0.883639	-6.08966e-05	0.229934	0.223844	-0.00608966	0.973516
	Brdt/Brdt		0.765902	0.115827	581	417	0.104386	-0.0309774	0.00229899	0.00222886	0.88176	-7.01248e-05	0.229899	0.222886	-0.00701248	0.969498
	Zranb2/+		0.764334	0.116717	582	416	0.10012	-0.0298562	0.00229881	0.00223119	0.880972	-6.76194e-05	0.229881	0.223119	-0.00676194	0.970585
	Bpifb1/Bpifb1		0.760703	0.118785	583	415	0.084999	-0.0258221	0.00229744	0.00223888	0.879839	-5.85654e-05	0.229744	0.223888	-0.00585654	0.974508
	Ccdc57/Ccdc57		0.758866	0.119835	584	414	0.110539	-0.033801	0.0022991	0.00222269	0.878733	-7.64131e-05	0.22991	0.222269	-0.00764131	0.966764
	4933402N03Rik/4933402N03Rik		0.754599	0.122284	585	413	0.0939156	-0.029355	0.00229899	0.00223249	0.875827	-6.65061e-05	0.229899	0.223249	-0.00665061	0.971072
	Atp8b2/Atp8b2		0.746713	0.126846	586	412	0.127372	-0.0410278	0.00229922	0.0022068	0.868696	-9.24231e-05	0.229922	0.22068	-0.00924231	0.959802
	Herc3/Herc3		0.742806	0.129125	587	411	0.108521	-0.0354979	0.00229887	0.00221869	0.86516	-8.01736e-05	0.229887	0.221869	-0.00801736	0.965125
	Usp5/+		0.737168	0.132434	588	410	0.0826591	-0.0275753	0.00229986	0.0022373	0.859598	-6.25529e-05	0.229986	0.22373	-0.00625529	0.972801
	Exoc3l2/Exoc3l2		0.732127	0.135413	589	409	0.0964332	-0.032882	0.00229932	0.00222495	0.855618	-7.43767e-05	0.229932	0.222495	-0.00743767	0.967653
	Tomm20l/Tomm20l		0.727707	0.138044	590	408	0.0616872	-0.0215194	0.00229235	0.00224354	0.853557	-4.88029e-05	0.229235	0.224354	-0.00488029	0.978711
	Smyd2/Smyd2		0.724441	0.139997	591	407	0.0892689	-0.0313862	0.00229873	0.00222771	0.85173	-7.10281e-05	0.229873	0.222771	-0.00710281	0.969101
	Hbs1l/Hbs1l		0.718368	0.143653	592	406	0.0828128	-0.0297854	0.0022966	0.00222921	0.848594	-6.73965e-05	0.22966	0.222921	-0.00673965	0.970654
	Farp2/Farp2		0.716611	0.144717	593	405	0.0976279	-0.035267	0.00229884	0.00221918	0.847522	-7.96605e-05	0.229884	0.221918	-0.00796605	0.965348
	Arhgap18/Arhgap18		0.712989	0.146917	594	404	0.0967238	-0.0354907	0.00229773	0.00221761	0.84453	-8.01178e-05	0.229773	0.221761	-0.00801178	0.965132
	Ccdc134/+		0.688289	0.162229	595	403	0.085606	-0.0342255	0.00229874	0.0022214	0.82281	-7.73444e-05	0.229874	0.22214	-0.00773444	0.966354
	Adam3/Adam3		0.684015	0.164935	596	402	0.0964538	-0.0390764	0.00229914	0.00221103	0.820263	-8.81093e-05	0.229914	0.221103	-0.00881093	0.961677
	Seh1l/+		0.683642	0.165171	597	401	0.114075	-0.0464901	0.00229952	0.00219506	0.820263	-0.000104458	0.229952	0.219506	-0.0104458	0.954574
	Rarsl/+		0.682911	0.165636	598	400	0.146747	-0.0595823	0.00229928	0.00216628	0.820263	-0.000132995	0.229928	0.216628	-0.0132995	0.942158
	Plscr2(b)/Plscr2(b)		0.68153	0.166515	599	399	0.0740719	-0.0301758	0.00230127	0.00223286	0.820263	-6.84053e-05	0.230127	0.223286	-0.00684053	0.970275
	Serpina3c/Serpina3c		0.679759	0.167645	600	398	0.0938355	-0.0386638	0.00229911	0.00221192	0.820263	-8.71961e-05	0.229911	0.221192	-0.00871961	0.962074
	Atp5e(b)/+		0.676958	0.169438	601	397	0.0830093	-0.0344076	0.00229897	0.00222121	0.819866	-7.77565e-05	0.229897	0.222121	-0.00777565	0.966178
	Ropn1l(b)/Ropn1l(b)		0.674097	0.171277	602	396	0.127758	-0.0535627	0.00229932	0.0021794	0.81761	-0.000119917	0.229932	0.21794	-0.0119917	0.947847
	Actl10/Actl10		0.673265	0.171814	603	395	0.112137	-0.046794	0.00229905	0.00219394	0.817595	-0.000105103	0.229905	0.219394	-0.0105103	0.954284
	Ccdc106/Ccdc106		0.669206	0.17444	604	394	0.0870611	-0.0370565	0.00230468	0.00222084	0.816644	-8.38404e-05	0.230468	0.222084	-0.00838404	0.963622
	Cnbd1(b)/Cnbd1(b)		0.663772	0.177981	605	393	0.114066	-0.0495936	0.00230013	0.00218884	0.812999	-0.000111289	0.230013	0.218884	-0.0111289	0.951616
	Dcdc2c/Dcdc2c		0.659479	0.180799	606	392	0.0981937	-0.0430119	0.00229914	0.00220235	0.80967	-9.67938e-05	0.229914	0.220235	-0.00967938	0.9579
	Ap4e1/Ap4e1		0.65869	0.181319	607	391	0.0694216	-0.0306501	0.00230573	0.00223613	0.80967	-6.95986e-05	0.230573	0.223613	-0.00695986	0.969815
	Ide/Ide		0.651746	0.185921	608	390	0.101364	-0.0454683	0.00229741	0.00219529	0.805193	-0.00010212	0.229741	0.219529	-0.010212	0.95555
	Spns2(b)/Spns2(b)		0.651634	0.185996	609	389	0.0990094	-0.0445668	0.00229961	0.00219937	0.805193	-0.000100236	0.229961	0.219937	-0.0100236	0.956412
	Cyb561/Cyb561		0.648885	0.187832	610	388	0.0835758	-0.0378534	0.0022987	0.00221332	0.804336	-8.53875e-05	0.22987	0.221332	-0.00853875	0.962854
	Sepn1/Sepn1		0.6452	0.190306	611	387	0.105215	-0.0482277	0.00229889	0.00219065	0.80378	-0.000108239	0.229889	0.219065	-0.0108239	0.952917
	Setdb1/+		0.641297	0.192941	612	386	0.0963848	-0.0446922	0.00229895	0.00219847	0.803233	-0.000100483	0.229895	0.219847	-0.0100483	0.956292
	Lce3c/Lce3c		0.638067	0.195134	613	385	0.0827496	-0.0387543	0.002295	0.00220777	0.8012	-8.72399e-05	0.2295	0.220777	-0.00872399	0.961987
	Tmem126a/Tmem126a		0.63761	0.195445	614	384	0.127912	-0.0600978	0.00229915	0.00216505	0.8012	-0.000134104	0.229915	0.216505	-0.0134104	0.941672
	Ldhb(b)/Ldhb(b)		0.636307	0.196333	615	383	0.0752706	-0.0353444	0.0022992	0.00221936	0.801008	-7.98446e-05	0.22992	0.221936	-0.00798446	0.965273
	Trp53rk/Trp53rk		0.633622	0.19817	616	382	0.118719	-0.0560375	0.00229918	0.00217389	0.798636	-0.000125297	0.229918	0.217389	-0.0125297	0.945504
	Ahcyl1/Ahcyl1		0.631925	0.199334	617	381	0.0979634	-0.0467031	0.00229905	0.00219414	0.797581	-0.000104904	0.229905	0.219414	-0.0104904	0.954371
	Atp11a/+		0.628804	0.201485	618	380	0.058823	-0.028334	0.00229351	0.00222944	0.797581	-6.40724e-05	0.229351	0.222944	-0.00640724	0.972064
	Tmem30a/+		0.627703	0.202246	619	379	0.112039	-0.0536978	0.00230016	0.0021799	0.797581	-0.000120256	0.230016	0.21799	-0.0120256	0.947718
	Cnot6/Cnot6		0.623983	0.204827	620	378	0.112721	-0.0548899	0.00229934	0.00217653	0.797578	-0.000122809	0.229934	0.217653	-0.0122809	0.946589
	Cd300lg/Cd300lg		0.619479	0.207974	621	377	0.0896755	-0.0444118	0.00229899	0.00219912	0.794318	-9.98682e-05	0.229899	0.219912	-0.00998682	0.95656
	Cep250/Cep250		0.619414	0.208019	622	376	0.0740946	-0.0365251	0.00230094	0.00221842	0.794318	-8.25259e-05	0.230094	0.221842	-0.00825259	0.964134
	1700067K01Rik/+		0.618589	0.208598	623	375	0.0934314	-0.0465556	0.00229817	0.00219363	0.794318	-0.00010454	0.229817	0.219363	-0.010454	0.954512
	Ripk4/+		0.618251	0.208835	624	374	0.114327	-0.056996	0.00229903	0.00217166	0.794318	-0.000127371	0.229903	0.217166	-0.0127371	0.944598
	Rbbp7/Y		0.610819	0.214088	625	373	0.0955153	-0.0483063	0.00229985	0.00219139	0.790891	-0.000108457	0.229985	0.219139	-0.0108457	0.952842
	Adamts19/Adamts19		0.609407	0.215093	626	372	0.0788238	-0.0399116	0.00229778	0.00220788	0.790891	-8.99022e-05	0.229778	0.220788	-0.00899022	0.960874
	Frrs1/+		0.604627	0.218512	627	371	0.113426	-0.058373	0.00229916	0.00216879	0.790891	-0.000130367	0.229916	0.216879	-0.0130367	0.943298
	3830406C13Rik(b)/3830406C13Rik(b)		0.601586	0.220702	628	370	0.0762571	-0.0394146	0.00229939	0.00221052	0.789186	-8.88667e-05	0.229939	0.221052	-0.00888667	0.961352
	Grb7(b)/Grb7(b)		0.601094	0.221058	629	369	0.0872957	-0.0452123	0.0022994	0.00219775	0.789186	-0.000101646	0.22994	0.219775	-0.0101646	0.955795
	Lce1m(b)/Lce1m(b)		0.590723	0.228616	630	368	0.0809635	-0.0431259	0.00229764	0.00220066	0.781927	-9.69816e-05	0.229764	0.220066	-0.00969816	0.957791
	Agtr2/Y		0.589933	0.229197	631	367	0.120138	-0.0646477	0.0022988	0.00215489	0.781927	-0.00014391	0.22988	0.215489	-0.014391	0.937398
	Slc25a28(b)/Slc25a28(b)		0.588784	0.230044	632	366	0.138162	-0.074294	0.00229954	0.00213489	0.781648	-0.00016465	0.229954	0.213489	-0.016465	0.928399
	1700034J05Rik/1700034J05Rik		0.585914	0.232166	633	365	0.0679649	-0.0367415	0.00230024	0.00221726	0.780886	-8.29805e-05	0.230024	0.221726	-0.00829805	0.963925
	Glg1/+		0.577755	0.238256	634	364	0.138275	-0.0765279	0.0022996	0.00213018	0.773183	-0.000169418	0.22996	0.213018	-0.0169418	0.926327
	Sag/Sag		0.577406	0.238518	635	363	0.0937876	-0.0520844	0.0022993	0.0021826	0.773183	-0.000116692	0.22993	0.21826	-0.0116692	0.949249
	Ccdc104/Ccdc104		0.575919	0.239638	636	362	0.104306	-0.0577427	0.00229891	0.00216993	0.773183	-0.000128986	0.229891	0.216993	-0.0128986	0.943893
	Ncaph2/+		0.572833	0.241972	637	361	0.0945796	-0.0531296	0.00229926	0.00218029	0.771777	-0.000118971	0.229926	0.218029	-0.0118971	0.948257
	Tmem42(b)/Tmem42(b)		0.562448	0.249917	638	360	0.0881923	-0.0505621	0.00229866	0.00218533	0.763011	-0.000113336	0.229866	0.218533	-0.0113336	0.950695
	Ssr2(b)/+		0.55527	0.255496	639	359	0.0851059	-0.0496737	0.00230129	0.00218977	0.758362	-0.000111521	0.230129	0.218977	-0.0111521	0.95154
	Cmip/+		0.546394	0.262494	640	358	0.122114	-0.0735425	0.00229903	0.00213602	0.749318	-0.000163009	0.229903	0.213602	-0.0163009	0.929097
	Gbf1/+		0.540328	0.267343	641	357	0.101129	-0.0616913	0.00229899	0.00216145	0.747658	-0.000137542	0.229899	0.216145	-0.0137542	0.940173
	camkmt(b)/camkmt(b)		0.539015	0.2684	642	356	0.116285	-0.0704447	0.00229997	0.00214352	0.747424	-0.000156445	0.229997	0.214352	-0.0156445	0.931979
	Xbp1/+		0.536337	0.270562	643	355	0.101678	-0.0627167	0.00229918	0.00215941	0.747424	-0.000139768	0.229918	0.215941	-0.0139768	0.93921
	Alg13/Y		0.533424	0.272927	644	354	0.097562	-0.0604404	0.00229926	0.00216441	0.744851	-0.000134852	0.229926	0.216441	-0.0134852	0.94135
	2810417H13Rik/2810417H13Rik		0.532071	0.274031	645	353	0.101185	-0.0624648	0.00229893	0.00215972	0.744851	-0.000139209	0.229893	0.215972	-0.0139209	0.939446
	Enthd2(b)/Enthd2(b)		0.512189	0.29057	646	352	0.0988492	-0.0639978	0.00230042	0.00215781	0.72639	-0.00014261	0.230042	0.215781	-0.014261	0.938007
	Hacl1/Hacl1		0.507442	0.294614	647	351	0.0892716	-0.058794	0.00229953	0.00216823	0.722742	-0.000131301	0.229953	0.216823	-0.0131301	0.942901
	2010300C02Rik(b)/2010300C02Rik(b)		0.503098	0.298348	648	350	0.0822695	-0.0547585	0.00229921	0.0021767	0.72171	-0.000122516	0.229921	0.21767	-0.0122516	0.946714
	Laptm5/Laptm5		0.490211	0.309617	649	349	0.0866058	-0.0590393	0.00230367	0.0021716	0.707294	-0.00013207	0.230367	0.21716	-0.013207	0.94267
	Pigl(b)/+		0.487853	0.311711	650	348	0.0890417	-0.061065	0.00229858	0.00216241	0.704913	-0.000136163	0.229858	0.216241	-0.0136163	0.940762
	Snapc4/+		0.484383	0.314811	651	347	0.112002	-0.0776549	0.00229919	0.0021274	0.700914	-0.000171787	0.229919	0.21274	-0.0171787	0.925284
	Tmem9/Tmem9		0.480791	0.318043	652	346	0.0975838	-0.0681207	0.0023058	0.00215396	0.697886	-0.000151843	0.23058	0.215396	-0.0151843	0.934148
	Rwdd1(b)/Rwdd1(b)		0.479934	0.318818	653	345	0.0995238	-0.069406	0.00229993	0.00214571	0.697886	-0.000154215	0.229993	0.214571	-0.0154215	0.932948
	Slc38a2/+		0.47965	0.319076	654	344	0.094584	-0.0662687	0.00229897	0.00215156	0.697886	-0.000147412	0.229897	0.215156	-0.0147412	0.935879
	Tmem254b/Tmem254b		0.479105	0.31957	655	343	0.0955733	-0.0675126	0.00229918	0.00214908	0.697886	-0.0001501	0.229918	0.214908	-0.01501	0.934716
	Tuba3a(b)/Tuba3a(b)		0.470188	0.327729	656	342	0.0886917	-0.0632688	0.00229909	0.00215813	0.693457	-0.000140955	0.229909	0.215813	-0.0140955	0.938691
	Gle1/+		0.465975	0.331637	657	341	0.106402	-0.0767756	0.00229927	0.00212935	0.689284	-0.000169922	0.229927	0.212935	-0.0169922	0.926098
	Kifap3/+		0.465593	0.331993	658	340	0.100344	-0.0729645	0.00229883	0.00213707	0.689284	-0.00016176	0.229883	0.213707	-0.016176	0.929634
	Zfp287(b)/Zfp287(b)		0.460851	0.33644	659	339	0.0782484	-0.056925	0.00229882	0.00217161	0.685774	-0.000127205	0.229882	0.217161	-0.0127205	0.944665
	B9d2/+		0.453326	0.34359	660	338	0.101495	-0.0757007	0.00229962	0.00213196	0.678627	-0.000167657	0.229962	0.213196	-0.0167657	0.927094
	Acpl2/Acpl2		0.451309	0.345526	661	337	0.0860674	-0.0644698	0.00229949	0.00215592	0.676816	-0.00014357	0.229949	0.215592	-0.014357	0.937564
	Polb/+		0.450728	0.346085	662	336	0.119113	-0.0884529	0.00229943	0.00210477	0.676816	-0.000194655	0.229943	0.210477	-0.0194655	0.915346
	Nrde2/+		0.449446	0.347322	663	335	0.0841615	-0.0633751	0.00229774	0.00215664	0.676816	-0.000141101	0.229774	0.215664	-0.0141101	0.938591
	Dennd1c(b)/Dennd1c(b)		0.448743	0.348002	664	334	0.139103	-0.104596	0.00229917	0.00207084	0.676816	-0.000228335	0.229917	0.207084	-0.0228335	0.900688
	Galnt18(b)/Galnt18(b)		0.444241	0.352381	665	333	0.115149	-0.0863904	0.00229945	0.00210914	0.675166	-0.000190312	0.229945	0.210914	-0.0190312	0.917236
	Dmgdh/Dmgdh		0.443441	0.353164	666	332	0.0819214	-0.0620919	0.00229894	0.00216053	0.674978	-0.000138404	0.229894	0.216053	-0.0138404	0.939797
	Fbf1/Fbf1		0.4411	0.355462	667	331	0.0766313	-0.0584743	0.00229888	0.00216831	0.673472	-0.000130571	0.229888	0.216831	-0.0130571	0.943203
	Xkrx(b)/Y		0.434135	0.362375	668	330	0.112918	-0.0866313	0.00229908	0.00210829	0.663854	-0.000190789	0.229908	0.210829	-0.0190789	0.917015
	Tmod1/+		0.431674	0.364844	669	329	0.095015	-0.0743148	0.0023032	0.00213825	0.663854	-0.000164957	0.23032	0.213825	-0.0164957	0.928379
	Gmds/Gmds		0.428122	0.368432	670	328	0.0802312	-0.0627329	0.00229829	0.00215854	0.661764	-0.000139749	0.229829	0.215854	-0.0139749	0.939194
	Tmc3(b)/Tmc3(b)		0.42694	0.369633	671	327	0.129152	-0.102212	0.00229913	0.00207575	0.660962	-0.000223388	0.229913	0.207575	-0.0223388	0.902838
	Cmtm5/Cmtm5		0.421752	0.374943	672	326	0.0795568	-0.0629937	0.00229867	0.00215833	0.655667	-0.000140335	0.229867	0.215833	-0.0140335	0.938949
	Zfp239(b)/Zfp239(b)		0.419543	0.377223	673	325	0.0806389	-0.0641895	0.00229914	0.0021562	0.654715	-0.000142944	0.229914	0.21562	-0.0142944	0.937827
	Ren1/Ren1		0.414032	0.382966	674	324	0.101469	-0.0820233	0.00229674	0.00211587	0.650566	-0.000180867	0.229674	0.211587	-0.0180867	0.92125
	Sel1l/+		0.413634	0.383384	675	323	0.110575	-0.0900213	0.00229906	0.00210114	0.650566	-0.000197922	0.229906	0.210114	-0.0197922	0.913912
	Acbd5(b)/Acbd5(b)		0.410201	0.387003	676	322	0.0995166	-0.0805435	0.00229904	0.00212113	0.649112	-0.000177912	0.229904	0.212113	-0.0177912	0.922615
	Ndufb8/+		0.40637	0.391078	677	321	0.0947759	-0.078505	0.00229901	0.00212543	0.648237	-0.000173581	0.229901	0.212543	-0.0173581	0.924497
	Slc25a30/Slc25a30		0.404567	0.39301	678	320	0.0896183	-0.0742941	0.00229909	0.00213447	0.6464	-0.000164618	0.229909	0.213447	-0.0164618	0.928399
	Fam73b/Fam73b		0.402611	0.395114	679	319	0.0799939	-0.0661951	0.00229849	0.00215127	0.644308	-0.000147222	0.229849	0.215127	-0.0147222	0.935948
	Rspo4/Rspo4		0.401115	0.396732	680	318	0.0947781	-0.0786483	0.00229897	0.00212508	0.642995	-0.000173882	0.229897	0.212508	-0.0173882	0.924365
	Dpm1(b)/+		0.398609	0.399453	681	317	0.0798317	-0.0666879	0.00229801	0.00214976	0.642024	-0.000148251	0.229801	0.214976	-0.0148251	0.935487
	Tmem110(b)/Tmem110(b)		0.387628	0.411585	682	316	0.12139	-0.102961	0.00229959	0.0020746	0.630449	-0.000224987	0.229959	0.20746	-0.0224987	0.902162
	3300002A11Rik/3300002A11Rik		0.380557	0.41958	683	315	0.0969701	-0.0848013	0.00229907	0.00211214	0.620974	-0.000186926	0.229907	0.211214	-0.0186926	0.918695
	Hibadh(b)/Hibadh(b)		0.377489	0.423096	684	314	0.0873005	-0.0765859	0.00229602	0.00212674	0.619449	-0.000169278	0.229602	0.212674	-0.0169278	0.926273
	Brd8/+		0.371479	0.430066	685	313	0.130239	-0.115829	0.00229903	0.00204758	0.614203	-0.000251451	0.229903	0.204758	-0.0251451	0.890628
	Ifitm3/Ifitm3		0.358751	0.445207	686	312	0.0984032	-0.0893854	0.00229879	0.00210223	0.602147	-0.000196562	0.229879	0.210223	-0.0196562	0.914493
	Pop4/+		0.356054	0.448484	687	311	0.102024	-0.0938221	0.00229884	0.00209297	0.599639	-0.000205873	0.229884	0.209297	-0.0205873	0.910445
	Pam16(b)/+		0.35454	0.450335	688	310	0.0767823	-0.0701195	0.00230156	0.0021457	0.598098	-0.000155856	0.230156	0.21457	-0.0155856	0.932282
	Donson/+		0.354389	0.45052	689	309	0.111464	-0.101188	0.00230291	0.00208128	0.598098	-0.000221624	0.230291	0.208128	-0.0221624	0.903764
	Snx31/Snx31		0.351133	0.454529	690	308	0.109116	-0.100673	0.00229829	0.00207818	0.596219	-0.00022011	0.229829	0.207818	-0.022011	0.904229
	Ccdc122/Ccdc122		0.346351	0.460484	691	307	0.0846728	-0.0790083	0.00229973	0.00212503	0.591287	-0.000174705	0.229973	0.212503	-0.0174705	0.924032
	Wrap53(b)/+		0.346103	0.460794	692	306	0.101745	-0.0936895	0.00230042	0.00209468	0.591287	-0.000205737	0.230042	0.209468	-0.0205737	0.910565
	Egfr/+		0.342258	0.465647	693	305	0.113501	-0.106211	0.0023039	0.00207175	0.589345	-0.000232153	0.23039	0.207175	-0.0232153	0.899235
	Acaa1a/Acaa1a		0.338818	0.470033	694	304	0.0929242	-0.0882566	0.00229903	0.00210482	0.585435	-0.000194208	0.229903	0.210482	-0.0194208	0.915526
	Zfp184/Zfp184		0.337223	0.472083	695	303	0.130591	-0.124677	0.00229936	0.00202984	0.584714	-0.000269526	0.229936	0.202984	-0.0269526	0.882782
	Myo10/Myo10		0.331553	0.479447	696	302	0.14048	-0.135118	0.0022996	0.00200896	0.577899	-0.000290641	0.22996	0.200896	-0.0290641	0.873612
	Vps13a(b)/Vps13a(b)		0.323862	0.489639	697	301	0.0762792	-0.074218	0.00230011	0.00213559	0.567471	-0.000164529	0.230011	0.213559	-0.0164529	0.928469
	Ubxn2b/Ubxn2b		0.320786	0.493784	698	300	0.150444	-0.147262	0.00229923	0.0019844	0.567064	-0.000314839	0.229923	0.19844	-0.0314839	0.863068
	Nfkbil1/Nfkbil1		0.319633	0.495348	699	299	0.0845714	-0.0830137	0.00229949	0.00211631	0.566029	-0.000183181	0.229949	0.211631	-0.0183181	0.920339
	Chd9/Chd9		0.318623	0.496723	700	298	0.101328	-0.0993491	0.0023006	0.00208303	0.565544	-0.000217576	0.23006	0.208303	-0.0217576	0.905427
	Ccdc127(b)/Ccdc127(b)		0.31694	0.499024	701	297	0.0914264	-0.08963	0.00230136	0.00210406	0.564266	-0.000197297	0.230136	0.210406	-0.0197297	0.914269
	Ezr/+		0.313982	0.503095	702	296	0.100186	-0.100351	0.00229903	0.00207952	0.56325	-0.000219512	0.229903	0.207952	-0.0219512	0.90452
	Rnf157(b)/Rnf157(b)		0.309642	0.509141	703	295	0.125229	-0.125129	0.00229934	0.0020289	0.560277	-0.000270441	0.229934	0.20289	-0.0270441	0.882383
	Vps53/+		0.30754	0.512098	704	294	0.0973242	-0.0988534	0.00229998	0.00208349	0.557486	-0.000216484	0.229998	0.208349	-0.0216484	0.905875
	Cdkn2aipnl(b)/Cdkn2aipnl(b)		0.296384	0.528146	705	293	0.130158	-0.135334	0.00229913	0.00200811	0.542148	-0.000291013	0.229913	0.200811	-0.0291013	0.873425
	Aldh16a1/Aldh16a1		0.29534	0.529678	706	292	0.123542	-0.129202	0.00229918	0.00202051	0.541276	-0.000278668	0.229918	0.202051	-0.0278668	0.878797
	Arsg/Arsg		0.29494	0.530266	707	291	0.0968987	-0.101386	0.00229893	0.00207727	0.541276	-0.000221654	0.229893	0.207727	-0.0221654	0.903584
	Arid1b(b)/+		0.291985	0.534639	708	290	0.0890462	-0.0921192	0.00230075	0.00209827	0.539091	-0.000202474	0.230075	0.209827	-0.0202474	0.911996
	Gmnc(b)/+		0.291581	0.535241	709	289	0.130218	-0.136749	0.00229918	0.00200532	0.539091	-0.00029386	0.229918	0.200532	-0.029386	0.872189
	Slu7/+		0.291555	0.535279	710	288	0.0908774	-0.0937835	0.00229946	0.00209361	0.539091	-0.000205848	0.229946	0.209361	-0.0205848	0.91048
	Nacc2(b)/Nacc2(b)		0.290659	0.536617	711	287	0.0747945	-0.0779839	0.00229873	0.00212628	0.539091	-0.000172453	0.229873	0.212628	-0.0172453	0.924979
	N6amt2/N6amt2		0.28808	0.540488	712	286	0.127661	-0.133392	0.00229938	0.00201224	0.537856	-0.000287142	0.229938	0.201224	-0.0287142	0.875122
	Lrpprc/+		0.285355	0.544615	713	285	0.130946	-0.139154	0.00229908	0.00200042	0.534772	-0.000298664	0.229908	0.200042	-0.0298664	0.870094
	Impad1/+		0.279962	0.552901	714	284	0.131012	-0.140787	0.00229914	0.0019972	0.527641	-0.000301936	0.229914	0.19972	-0.0301936	0.868674
	Mkrn2(b)/Mkrn2(b)		0.27566	0.559626	715	283	0.100863	-0.109445	0.00229944	0.00206106	0.52288	-0.000238379	0.229944	0.206106	-0.0238379	0.896332
	Pold3(b)/+		0.274152	0.562008	716	282	0.0691788	-0.0744635	0.00229925	0.00213426	0.522475	-0.000164991	0.229925	0.213426	-0.0164991	0.928241
	Myh9/+		0.272922	0.563961	717	281	0.102337	-0.111399	0.00229882	0.00205648	0.522272	-0.000242338	0.229882	0.205648	-0.0242338	0.894582
	D930028M14Rik/+		0.270842	0.567284	718	280	0.102499	-0.110588	0.00229884	0.00205817	0.519287	-0.000240672	0.229884	0.205817	-0.0240672	0.895307
	Coro6/Coro6		0.270562	0.567733	719	279	0.078694	-0.0854584	0.00229897	0.00211066	0.519287	-0.000188305	0.229897	0.211066	-0.0188305	0.918091
	Slc25a43/Y		0.267858	0.572096	720	278	0.090969	-0.0985778	0.00230486	0.00208849	0.516545	-0.000216368	0.230486	0.208849	-0.0216368	0.906125
	Acsl4/Y		0.266819	0.573784	721	277	0.138881	-0.152768	0.00229906	0.00197335	0.515539	-0.00032571	0.229906	0.197335	-0.032571	0.858329
	Srsf7/+		0.264375	0.57778	722	276	0.11568	-0.129693	0.00229973	0.00202	0.512805	-0.000279727	0.229973	0.202	-0.0279727	0.878365
	Cyp3a11/Cyp3a11		0.263439	0.57932	723	275	0.089877	-0.0996646	0.00229899	0.00208091	0.511986	-0.00021808	0.229899	0.208091	-0.021808	0.905141
	Gclc/Gclc		0.26335	0.579466	724	274	0.0921466	-0.102019	0.00229778	0.00207493	0.511986	-0.000222857	0.229778	0.207493	-0.0222857	0.903012
	Tpm1/+		0.261529	0.58248	725	273	0.131247	-0.146553	0.00229935	0.0019859	0.510264	-0.000313448	0.229935	0.19859	-0.0313448	0.86368
	Abcd1/Y		0.260684	0.583885	726	272	0.1025	-0.114458	0.00229906	0.00205041	0.509612	-0.000248645	0.229906	0.205041	-0.0248645	0.891849
	Rasgrp4/Rasgrp4		0.258851	0.586951	727	271	0.098849	-0.111624	0.00229883	0.00205603	0.50802	-0.000242802	0.229883	0.205603	-0.0242802	0.89438
	Rbm14/Rbm14		0.258436	0.587648	728	270	0.0878173	-0.0985615	0.00229855	0.00208281	0.50802	-0.000215742	0.229855	0.208281	-0.0215742	0.90614
	H2-Eb1/H2-Eb1		0.25678	0.590438	729	269	0.141281	-0.158524	0.00229942	0.00196233	0.507957	-0.000337088	0.229942	0.196233	-0.0337088	0.853403
	Tchp/Tchp		0.25384	0.595441	730	268	0.0847419	-0.095947	0.00229718	0.00208701	0.503137	-0.000210164	0.229718	0.208701	-0.0210164	0.908512
	Pqlc3/Pqlc3		0.250567	0.601077	731	267	0.103143	-0.118241	0.00229929	0.00204288	0.498632	-0.000256411	0.229929	0.204288	-0.0256411	0.888482
	Pced1a(b)/Pced1a(b)		0.250248	0.601629	732	266	0.129543	-0.14645	0.0022993	0.00198607	0.498632	-0.000313236	0.22993	0.198607	-0.0313236	0.863769
	Bdh2/Bdh2		0.249774	0.602453	733	265	0.0886996	-0.100266	0.00230642	0.00208638	0.498632	-0.000220039	0.230642	0.208638	-0.0220039	0.904597
	Spink10/Spink10		0.241385	0.617291	734	264	0.0944836	-0.109846	0.00229915	0.00205997	0.489147	-0.000239175	0.229915	0.205997	-0.0239175	0.895972
	Bap1/+		0.241203	0.617617	735	263	0.0833932	-0.0961029	0.00229914	0.00208847	0.489147	-0.000210669	0.229914	0.208847	-0.0210669	0.908371
	Ralb/Ralb		0.241084	0.617832	736	262	0.0972312	-0.113583	0.00229898	0.00205214	0.489147	-0.000246842	0.229898	0.205214	-0.0246842	0.89263
	Enc1/Enc1		0.239075	0.621466	737	261	0.0883794	-0.102004	0.00229933	0.00207635	0.489147	-0.000222975	0.229933	0.207635	-0.0222975	0.903026
	Nacad/Nacad		0.238657	0.622226	738	260	0.0928271	-0.1076	0.00229943	0.00206486	0.489147	-0.000234571	0.229943	0.206486	-0.0234571	0.897987
	4921536K21Rik/4921536K21Rik		0.23794	0.623533	739	259	0.0956985	-0.112617	0.00229914	0.00205426	0.489126	-0.000244875	0.229914	0.205426	-0.0244875	0.893493
	Aldh1b1/Aldh1b1		0.233781	0.63119	740	258	0.0878131	-0.102461	0.00229923	0.00207532	0.484574	-0.000223914	0.229923	0.207532	-0.0223914	0.902614
	Zfp182/Y		0.230644	0.637058	741	257	0.0780638	-0.0936915	0.00229677	0.00209135	0.479067	-0.000205414	0.229677	0.209135	-0.0205414	0.910564
	Fundc1/Y		0.22986	0.638537	742	256	0.108594	-0.129071	0.00229909	0.0020207	0.478435	-0.000278393	0.229909	0.20207	-0.0278393	0.878912
	Zkscan14/+		0.229727	0.638788	743	255	0.093734	-0.109998	0.00230262	0.00206277	0.478435	-0.000239851	0.230262	0.206277	-0.0239851	0.895836
	Mrps5(b)/+		0.229087	0.639999	744	254	0.0958928	-0.114971	0.00229918	0.00204947	0.478435	-0.000249708	0.229918	0.204947	-0.0249708	0.891392
	Zfyve28(b)/Zfyve28(b)		0.226637	0.64467	745	253	0.0891735	-0.106968	0.00229907	0.00206584	0.474699	-0.00023323	0.229907	0.206584	-0.023323	0.898555
	Ccdc18/Ccdc18		0.224165	0.649433	746	252	0.114124	-0.13485	0.00230142	0.00201109	0.471503	-0.00029033	0.230142	0.201109	-0.029033	0.873847
	Dcdc2b(b)/Dcdc2b(b)		0.218603	0.660344	747	251	0.0782355	-0.0945779	0.00229995	0.00209239	0.462733	-0.000207554	0.229995	0.209239	-0.0207554	0.909757
	Mast2/Mast2		0.218052	0.661439	748	250	0.126189	-0.152269	0.00229922	0.00197447	0.462733	-0.000324749	0.229922	0.197447	-0.0324749	0.858757
	Elac2(b)/+		0.212627	0.672382	749	249	0.122934	-0.14926	0.00229915	0.00198036	0.453938	-0.000318787	0.229915	0.198036	-0.0318787	0.861346
	Card9/Card9		0.207498	0.682986	750	248	0.116091	-0.147291	0.00229882	0.00198398	0.444894	-0.000314841	0.229882	0.198398	-0.0314841	0.863042
	Lyrm9/Lyrm9		0.203933	0.690513	751	247	0.0737133	-0.0918137	0.002298	0.00209641	0.441412	-0.000201592	0.2298	0.209641	-0.0201592	0.912275
	Fdft1/+		0.193664	0.71295	752	246	0.0874024	-0.112024	0.00229104	0.00204824	0.424359	-0.000242798	0.229104	0.204824	-0.0242798	0.894023
	Slc25a20/+		0.186512	0.729293	753	245	0.0756855	-0.0982589	0.00229884	0.0020837	0.412882	-0.000215139	0.229884	0.20837	-0.0215139	0.906414
	Vps33b/+		0.185997	0.730495	754	244	0.0958767	-0.126467	0.00229891	0.00202581	0.412882	-0.000273102	0.229891	0.202581	-0.0273102	0.881204
	Skida1/+		0.184812	0.733269	755	243	0.090873	-0.119831	0.00229912	0.00203948	0.412882	-0.00025964	0.229912	0.203948	-0.025964	0.88707
	Pdzd3/Pdzd3		0.1832	0.737075	756	242	0.106338	-0.142177	0.00229946	0.0019947	0.41045	-0.000304753	0.229946	0.19947	-0.0304753	0.867467
	Anxa9(b)/Anxa9(b)		0.178482	0.748405	757	241	0.0939878	-0.124851	0.00229918	0.00202932	0.403508	-0.000269859	0.229918	0.202932	-0.0269859	0.882628
	Cyfip2/+		0.177207	0.751519	758	240	0.100661	-0.134781	0.00229931	0.00200939	0.402386	-0.000289927	0.229931	0.200939	-0.0289927	0.873907
	Zranb1/Zranb1		0.176569	0.753085	759	239	0.115959	-0.154083	0.00229919	0.00197087	0.401916	-0.000328322	0.229919	0.197087	-0.0328322	0.857201
	Cxcr2/Cxcr2		0.176438	0.753407	760	238	0.113556	-0.151256	0.00229925	0.0019765	0.401916	-0.000322751	0.229925	0.19765	-0.0322751	0.859628
	Chst11/+		0.175475	0.755785	761	237	0.0792087	-0.10547	0.00229978	0.00206958	0.401258	-0.000230206	0.229978	0.206958	-0.0230206	0.899901
	Cir1/+		0.174141	0.759099	762	236	0.0837912	-0.111911	0.0022982	0.00205487	0.400043	-0.000243325	0.22982	0.205487	-0.0243325	0.894124
	Serinc3/Serinc3		0.174022	0.759397	763	235	0.096313	-0.130558	0.00229885	0.00201749	0.400043	-0.000281367	0.229885	0.201749	-0.0281367	0.877606
	A830019P07Rik/A830019P07Rik		0.169804	0.770052	764	234	0.13153	-0.179784	0.00229907	0.00192076	0.396475	-0.00037831	0.229907	0.192076	-0.037831	0.835451
	Rbmx/Y		0.16836	0.773762	765	233	0.0642267	-0.0873291	0.00230284	0.00211027	0.394025	-0.000192574	0.230284	0.211027	-0.0192574	0.916375
	Apool/Y		0.166606	0.778309	766	232	0.129392	-0.17521	0.00229925	0.00192972	0.392036	-0.000369534	0.229925	0.192972	-0.0369534	0.839281
	Klhl18/Klhl18		0.163468	0.786568	767	231	0.128908	-0.175751	0.00229926	0.00192868	0.38712	-0.000370578	0.229926	0.192868	-0.0370578	0.838827
	Reg3g/Reg3g		0.161351	0.792229	768	230	0.115234	-0.159171	0.00229905	0.00196075	0.383454	-0.000338304	0.229905	0.196075	-0.0338304	0.85285
	1700011A15Rik/1700011A15Rik		0.157733	0.802076	769	229	0.106626	-0.151488	0.00229891	0.00197575	0.376221	-0.000323161	0.229891	0.197575	-0.0323161	0.859428
	Ngrn/+		0.156747	0.8048	770	228	0.0903487	-0.126361	0.00229911	0.0020262	0.375666	-0.000272912	0.229911	0.20262	-0.0272912	0.881297
	BC089597/BC089597		0.152619	0.81639	771	227	0.102223	-0.145577	0.00229953	0.00198799	0.36754	-0.000311532	0.229953	0.198799	-0.0311532	0.864523
	Casc4(b)/Casc4(b)		0.150559	0.822294	772	226	0.0818055	-0.114836	0.0022997	0.00205021	0.364338	-0.000249489	0.22997	0.205021	-0.0249489	0.891513
	Trim17/Trim17		0.14898	0.826871	773	225	0.105955	-0.1536	0.00229876	0.00197145	0.361993	-0.000327309	0.229876	0.197145	-0.0327309	0.857615
	Scn3b/Scn3b		0.143334	0.843651	774	224	0.086305	-0.124869	0.00229951	0.00202958	0.351192	-0.000269934	0.229951	0.202958	-0.0269934	0.882612
	Abhd17a/Abhd17a		0.143236	0.843949	775	223	0.0945299	-0.135946	0.00229674	0.0020048	0.351192	-0.00029194	0.229674	0.20048	-0.029194	0.87289
	Dnase1l2/Dnase1l2		0.14168	0.848691	776	222	0.0687254	-0.100558	0.00230505	0.00208454	0.349642	-0.000220519	0.230505	0.208454	-0.0220519	0.904332
	Cpsf3(b)/+		0.139463	0.855541	777	221	0.103588	-0.152569	0.00229932	0.00197397	0.345882	-0.000325354	0.229932	0.197397	-0.0325354	0.8585
	Krt7(b)/Krt7(b)		0.132519	0.877723	778	220	0.143285	-0.212734	0.00229918	0.00185859	0.334484	-0.000440589	0.229918	0.185859	-0.0440589	0.808371
	Ttll11/Ttll11		0.12971	0.887026	779	219	0.111559	-0.167428	0.00229944	0.00194495	0.328226	-0.000354487	0.229944	0.194495	-0.0354487	0.845838
	Clust5/Clust5		0.129668	0.887168	780	218	0.0917986	-0.134754	0.00229867	0.00200888	0.328226	-0.000289793	0.229867	0.200888	-0.0289793	0.87393
	Trim65(b)/Trim65(b)		0.128422	0.89136	781	217	0.0999594	-0.146956	0.00229929	0.00198505	0.326625	-0.00031424	0.229929	0.198505	-0.031424	0.863332
	Usp3/+		0.126086	0.899334	782	216	0.099535	-0.149715	0.00229914	0.00197946	0.323156	-0.000319687	0.229914	0.197946	-0.0319687	0.860954
	Sgms1/Sgms1		0.123909	0.906896	783	215	0.110646	-0.167923	0.00229957	0.0019441	0.318709	-0.000355469	0.229957	0.19441	-0.0355469	0.845419
	Cdh19/Cdh19		0.123344	0.90888	784	214	0.12524	-0.193344	0.00229914	0.00189495	0.318709	-0.000404193	0.229914	0.189495	-0.0404193	0.824198
	Celf4/+		0.123042	0.909947	785	213	0.102565	-0.153122	0.00229899	0.00197259	0.318709	-0.000326398	0.229899	0.197259	-0.0326398	0.858025
	Hecw2/+		0.122255	0.912734	786	212	0.0963226	-0.148627	0.00229895	0.00198145	0.318709	-0.000317507	0.229895	0.198145	-0.0317507	0.861891
	Dlg3/Y		0.121625	0.914976	787	211	0.10667	-0.163469	0.00229918	0.00195245	0.318709	-0.000346732	0.229918	0.195245	-0.0346732	0.849193
	Arhgap22/Arhgap22		0.117669	0.929339	788	210	0.0914452	-0.142258	0.00229695	0.00199237	0.311182	-0.000304582	0.229695	0.199237	-0.0304582	0.867397
	Defb22/Defb22		0.115246	0.938373	789	209	0.110211	-0.169938	0.00229931	0.00193997	0.306402	-0.000359344	0.229931	0.193997	-0.0359344	0.843717
	Klf17(b)/Klf17(b)		0.114701	0.940435	790	208	0.117152	-0.181525	0.00229919	0.00191752	0.305766	-0.000381672	0.229919	0.191752	-0.0381672	0.833997
	Rqcd1/+		0.110304	0.957407	791	207	0.0881915	-0.137212	0.00230251	0.00200729	0.297226	-0.000295214	0.230251	0.200729	-0.0295214	0.871786
	Zcchc14/+		0.1101	0.958213	792	206	0.125429	-0.20087	0.00229906	0.00188067	0.297226	-0.000418385	0.229906	0.188067	-0.0418385	0.818019
	Sap130/+		0.109134	0.962038	793	205	0.0927022	-0.148413	0.0022961	0.00197941	0.295671	-0.00031669	0.22961	0.197941	-0.031669	0.862075
	1110037F02Rik/+		0.108542	0.964403	794	204	0.0917813	-0.146599	0.00229904	0.00198554	0.294867	-0.000313498	0.229904	0.198554	-0.0313498	0.86364
	Mir96/Mir96		0.10836	0.965129	795	203	0.115556	-0.182348	0.00229903	0.00191581	0.294867	-0.000383223	0.229903	0.191581	-0.0383223	0.833311
	2510003E04Rik/+		0.107404	0.96898	796	202	0.090454	-0.144297	0.00229932	0.00199036	0.293375	-0.000308959	0.229932	0.199036	-0.0308959	0.86563
	Kcnh4(b)/Kcnh4(b)		0.105402	0.97715	797	201	0.0827642	-0.13028	0.0022989	0.00201809	0.289493	-0.000280812	0.22989	0.201809	-0.0280812	0.877849
	Il10rb/Il10rb		0.105337	0.977418	798	200	0.0903433	-0.145412	0.00229898	0.00198785	0.289493	-0.00031113	0.229898	0.198785	-0.031113	0.864666
	Mettl24/Mettl24		0.104168	0.982264	799	199	0.0891331	-0.143768	0.00229916	0.00199128	0.289292	-0.000307883	0.229916	0.199128	-0.0307883	0.866089
	D630023F18Rik(b)/D630023F18Rik(b)		0.103955	0.983154	800	198	0.100628	-0.162726	0.00229925	0.00195396	0.289292	-0.000345293	0.229925	0.195396	-0.0345293	0.849824
	4930449E01Rik/4930449E01Rik		0.103754	0.983995	801	197	0.117014	-0.192523	0.00229873	0.00189617	0.289292	-0.000402564	0.229873	0.189617	-0.0402564	0.824876
	3110035E14Rik/3110035E14Rik		0.102492	0.98931	802	196	0.073117	-0.120737	0.00229736	0.00203607	0.287661	-0.000261285	0.229736	0.203607	-0.0261285	0.886267
	1700024P04Rik(b)/1700024P04Rik(b)		0.0997969	1.00088	803	195	0.120671	-0.191348	0.00229904	0.00189865	0.281863	-0.000400389	0.229904	0.189865	-0.0400389	0.825845
	Fbxo33(b)/Fbxo33(b)		0.099698	1.00131	804	194	0.0872103	-0.140501	0.00230422	0.00200219	0.281863	-0.000302031	0.230422	0.200219	-0.0302031	0.868923
	Prkab1/Prkab1		0.0981441	1.00814	805	193	0.0669062	-0.110655	0.00230062	0.00205962	0.278774	-0.000240995	0.230062	0.205962	-0.0240995	0.895247
	Tead3/Tead3		0.097345	1.01169	806	192	0.116877	-0.18548	0.00229905	0.00190984	0.278774	-0.000389217	0.229905	0.190984	-0.0389217	0.830705
	Slc20a2/Slc20a2		0.0967531	1.01434	807	191	0.111477	-0.181782	0.00229934	0.00191715	0.278774	-0.000382189	0.229934	0.191715	-0.0382189	0.833783
	Endou/Endou		0.0959684	1.01787	808	190	0.104697	-0.173834	0.00229848	0.00193173	0.277335	-0.000366754	0.229848	0.193173	-0.0366754	0.840436
	Pth1r/+		0.0945775	1.02421	809	189	0.0966181	-0.161334	0.00229891	0.00195639	0.27411	-0.00034252	0.229891	0.195639	-0.034252	0.851007
	Medag(b)/Medag(b)		0.0944132	1.02497	810	188	0.0988465	-0.163671	0.00229897	0.00195188	0.27411	-0.000347096	0.229897	0.195188	-0.0347096	0.849021
	Mtss1l/Mtss1l		0.0941695	1.02609	811	187	0.0977467	-0.163753	0.00229884	0.0019516	0.27411	-0.000347236	0.229884	0.19516	-0.0347236	0.848952
	Mier1/Mier1		0.0940573	1.02661	812	186	0.114115	-0.187946	0.00229918	0.00190523	0.27411	-0.000393941	0.229918	0.190523	-0.0393941	0.82866
	Plbd1/Plbd1		0.0915749	1.03822	813	185	0.0974166	-0.160331	0.00230157	0.00196062	0.269499	-0.000340951	0.230157	0.196062	-0.0340951	0.851862
	Krt31/Krt31		0.086953	1.06072	814	184	0.0876603	-0.147619	0.00230025	0.00198456	0.258783	-0.000315686	0.230025	0.198456	-0.0315686	0.86276
	Arid2/+		0.0859099	1.06596	815	183	0.109182	-0.185179	0.00229897	0.00191035	0.256443	-0.000388628	0.229897	0.191035	-0.0388628	0.830956
	Rab15/Rab15		0.0853717	1.06869	816	182	0.0919805	-0.156085	0.00229912	0.00196687	0.256075	-0.000332253	0.229912	0.196687	-0.0332253	0.855487
	Cc2d2a/+		0.0853637	1.06873	817	181	0.0897773	-0.155647	0.0022987	0.00196737	0.256075	-0.000331332	0.22987	0.196737	-0.0331332	0.855861
	Akt2/Akt2		0.0844453	1.07342	818	180	0.133713	-0.229523	0.00229898	0.00182749	0.255127	-0.000471491	0.229898	0.182749	-0.0471491	0.794913
	Fbxw26(b)/Fbxw26(b)		0.0819866	1.08626	819	179	0.144754	-0.248109	0.00229924	0.00179404	0.249209	-0.000505201	0.229924	0.179404	-0.0505201	0.780275
	Stard8/Y		0.0799935	1.09695	820	178	0.116046	-0.202646	0.00229904	0.00187732	0.244643	-0.000421719	0.229904	0.187732	-0.0421719	0.816567
	Cyp2b13(b)/Cyp2b13(b)		0.0794232	1.10005	821	177	0.0941661	-0.160936	0.00230013	0.00195821	0.243646	-0.000341923	0.230013	0.195821	-0.0341923	0.851346
	Ildr1/Ildr1		0.0781693	1.10696	822	176	0.0931251	-0.161725	0.00229903	0.00195573	0.240539	-0.000343303	0.229903	0.195573	-0.0343303	0.850675
	Srrm4/+		0.0763133	1.1174	823	175	0.131674	-0.23811	0.00229885	0.00181176	0.237023	-0.00048709	0.229885	0.181176	-0.048709	0.788116
	Pear1/Pear1		0.0760779	1.11874	824	174	0.119864	-0.209235	0.0022992	0.00186512	0.237023	-0.00043408	0.22992	0.186512	-0.043408	0.811204
	Epc2/+		0.0757095	1.12085	825	173	0.111451	-0.194225	0.00229902	0.00189318	0.236622	-0.00040584	0.229902	0.189318	-0.040584	0.823472
	Sorbs2/Sorbs2		0.0750171	1.12484	826	172	0.156171	-0.271285	0.00229933	0.001753	0.235195	-0.000546323	0.229933	0.1753	-0.0546323	0.762399
	Pdk3/Y		0.0721199	1.14195	827	171	0.113967	-0.203654	0.00229907	0.00187545	0.227342	-0.000423616	0.229907	0.187545	-0.0423616	0.815745
	Tcf4/+		0.0718876	1.14335	828	170	0.0970795	-0.174546	0.00229906	0.00193084	0.227342	-0.000368223	0.229906	0.193084	-0.0368223	0.839838
	Myh14/Myh14		0.0692549	1.15955	829	169	0.0972405	-0.176662	0.00229916	0.00192684	0.222016	-0.000372318	0.229916	0.192684	-0.0372318	0.838063
	1700123O20Rik/1700123O20Rik		0.069075	1.16068	830	168	0.097477	-0.177335	0.00229886	0.00192529	0.222016	-0.000373567	0.229886	0.192529	-0.0373567	0.837499
	Fyn/+		0.0674448	1.17105	831	167	0.145261	-0.261661	0.00229916	0.00176983	0.217613	-0.00052933	0.229916	0.176983	-0.052933	0.769772
	Traf6/+		0.0663908	1.17789	832	166	0.107639	-0.195352	0.00229928	0.00189126	0.214908	-0.000408018	0.229928	0.189126	-0.0408018	0.822545
	Pigf/+		0.0660636	1.18004	833	165	0.0749225	-0.133988	0.00229926	0.00201094	0.214545	-0.000288325	0.229926	0.201094	-0.0288325	0.874601
	Pfn1/+		0.0652499	1.18542	834	164	0.0760259	-0.139686	0.00229861	0.00199894	0.212595	-0.000299667	0.229861	0.199894	-0.0299667	0.869631
	Vps72/+		0.0649256	1.18758	835	163	0.0832793	-0.151109	0.00229544	0.00197351	0.212232	-0.000321926	0.229544	0.197351	-0.0321926	0.859754
	Tcf7l2/+		0.0640116	1.19374	836	162	0.112405	-0.205726	0.00229958	0.00187198	0.211323	-0.000427593	0.229958	0.187198	-0.0427593	0.814056
	Atp2b2/+		0.0636802	1.196	837	161	0.082078	-0.148774	0.00229877	0.001981	0.210927	-0.000317772	0.229877	0.1981	-0.0317772	0.861764
	Wdtc1/Wdtc1		0.0631684	1.1995	838	160	0.0972482	-0.180731	0.00229899	0.00191887	0.20993	-0.000380115	0.229899	0.191887	-0.0380115	0.83466
	Commd10/+		0.0583641	1.23385	839	159	0.101342	-0.190866	0.00229909	0.00189961	0.197922	-0.000399482	0.229909	0.189961	-0.0399482	0.826243
	Dnmt3a/Dnmt3a		0.0573147	1.24173	840	158	0.0976482	-0.185838	0.00229896	0.00190908	0.195694	-0.000389885	0.229896	0.190908	-0.0389885	0.830408
	Gm5544/+		0.056628	1.24697	841	157	0.0909832	-0.1718	0.00229915	0.00193622	0.194014	-0.000362926	0.229915	0.193622	-0.0362926	0.842148
	Man2b2(b)/Man2b2(b)		0.0558061	1.25332	842	156	0.130761	-0.242485	0.0022992	0.00180413	0.192522	-0.000495074	0.22992	0.180413	-0.0495074	0.784675
	Lyplal1/Lyplal1		0.0554684	1.25595	843	155	0.104557	-0.200024	0.00229892	0.00188215	0.192021	-0.000416768	0.229892	0.188215	-0.0416768	0.818711
	Wnt16(b)/+		0.0541014	1.26679	844	154	0.0925626	-0.176792	0.00229961	0.00192697	0.187941	-0.000372642	0.229961	0.192697	-0.0372642	0.837954
	1700042B14Rik/Y		0.0510241	1.29222	845	153	0.0926857	-0.179244	0.00229858	0.00192138	0.180394	-0.000377191	0.229858	0.192138	-0.0377191	0.835902
	Cpt2(b)/+		0.050431	1.2973	846	152	0.146118	-0.281342	0.00229921	0.00173538	0.179211	-0.000563835	0.229921	0.173538	-0.0563835	0.75477
	Klhl21/+		0.0495032	1.30537	847	151	0.0980015	-0.192363	0.00229888	0.00189659	0.176899	-0.000402288	0.229888	0.189659	-0.0402288	0.825007
	Zkscan17(b)/+		0.0481652	1.31727	848	150	0.117946	-0.237024	0.00229888	0.00181376	0.173988	-0.000485128	0.229888	0.181376	-0.0485128	0.788973
	Frmd7/Y		0.0480779	1.31805	849	149	0.0886742	-0.173684	0.00229915	0.00193258	0.173988	-0.000366569	0.229915	0.193258	-0.0366569	0.840563
	Ift140/+		0.0459042	1.33815	850	148	0.101871	-0.202375	0.00229921	0.00187797	0.169505	-0.000421242	0.229921	0.187797	-0.0421242	0.816788
	Ralgps2/Ralgps2		0.0457117	1.33997	851	147	0.108094	-0.213398	0.00229917	0.00185735	0.169422	-0.00044182	0.229917	0.185735	-0.044182	0.807835
	Myo15/Myo15		0.0436224	1.36029	852	146	0.078778	-0.152452	0.00230665	0.00198049	0.162282	-0.00032616	0.230665	0.198049	-0.032616	0.8586
	Folr4/Folr4		0.0426288	1.3703	853	145	0.101975	-0.202823	0.00229919	0.00187711	0.160398	-0.000422081	0.229919	0.187711	-0.0422081	0.816422
	Ap2a2(b)/+		0.0419924	1.37683	854	144	0.112182	-0.224317	0.00229925	0.00183724	0.159188	-0.000462007	0.229925	0.183724	-0.0462007	0.799062
	Tgfb1i1(b)/Tgfb1i1(b)		0.0415242	1.3817	855	143	0.0964875	-0.193861	0.00229997	0.00189465	0.158368	-0.000405317	0.229997	0.189465	-0.0405317	0.823772
	Mrm1/Mrm1		0.0403762	1.39387	856	142	0.13479	-0.275381	0.00229935	0.00174585	0.154827	-0.000553492	0.229935	0.174585	-0.0553492	0.759283
	Ccdc159/Ccdc159		0.0401008	1.39685	857	141	0.146709	-0.296325	0.00229915	0.00170953	0.154827	-0.000589627	0.229915	0.170953	-0.0589627	0.743546
	Alox12e(b)/Alox12e(b)		0.0392785	1.40585	858	140	0.101992	-0.211598	0.00229891	0.00186048	0.152971	-0.000438425	0.229891	0.186048	-0.0438425	0.80929
	Ccdc24/Ccdc24		0.0390631	1.40823	859	139	0.101143	-0.209689	0.00229897	0.00186409	0.152729	-0.000434881	0.229897	0.186409	-0.0434881	0.810837
	Nadk2(b)/+		0.0377472	1.42312	860	138	0.107318	-0.211519	0.00229956	0.00186115	0.150293	-0.000438402	0.229956	0.186115	-0.0438402	0.809354
	Atxn3/Atxn3		0.0374614	1.42642	861	137	0.118568	-0.235627	0.00229893	0.00181633	0.149996	-0.000482604	0.229893	0.181633	-0.0482604	0.790075
	Supt5/+		0.0370015	1.43178	862	136	0.0757043	-0.152622	0.00229962	0.00197412	0.148752	-0.000325502	0.229962	0.197412	-0.0325502	0.858454
	Adap1/Adap1		0.0367154	1.43515	863	135	0.147042	-0.302059	0.00229929	0.00169985	0.148199	-0.000599436	0.229929	0.169985	-0.0599436	0.739295
	Adpgk/Adpgk		0.0362135	1.44113	864	134	0.134923	-0.281772	0.00229915	0.00173459	0.146768	-0.000564567	0.229915	0.173459	-0.0564567	0.754446
	Ankrd6(b)/Ankrd6(b)		0.0359568	1.44422	865	133	0.0977382	-0.205155	0.00229902	0.0018726	0.146322	-0.000426419	0.229902	0.18726	-0.0426419	0.814521
	Tram2/Tram2		0.0358614	1.44537	866	132	0.102661	-0.21451	0.00229927	0.00185537	0.146322	-0.000443905	0.229927	0.185537	-0.0443905	0.806937
	Isg20/Isg20		0.0344285	1.46308	867	131	0.0978216	-0.207053	0.00229912	0.00186913	0.14184	-0.000429989	0.229912	0.186913	-0.0429989	0.812977
	Acot6/Acot6		0.0342005	1.46597	868	130	0.106749	-0.223883	0.00230095	0.0018394	0.141485	-0.00046155	0.230095	0.18394	-0.046155	0.799409
	Gimap6/Gimap6		0.0336266	1.47332	869	129	0.104568	-0.221751	0.00229906	0.00184181	0.140111	-0.000457247	0.229906	0.184181	-0.0457247	0.801115
	Nubpl(b)/+		0.0334773	1.47525	870	128	0.0986025	-0.210257	0.00229917	0.00186319	0.140111	-0.000435979	0.229917	0.186319	-0.0435979	0.810376
	Amz2/Amz2		0.0320225	1.49454	871	127	0.0981424	-0.206767	0.00229956	0.00187002	0.136438	-0.000429536	0.229956	0.187002	-0.0429536	0.813209
	Ccl22/+		0.031696	1.499	872	126	0.0901118	-0.191907	0.00229906	0.00189761	0.135626	-0.000401454	0.229906	0.189761	-0.0401454	0.825384
	Traf2/+		0.0310635	1.50775	873	125	0.131129	-0.272709	0.00229933	0.00175051	0.134071	-0.000548816	0.229933	0.175051	-0.0548816	0.761314
	Osbpl3/Osbpl3		0.0307171	1.51262	874	124	0.106165	-0.230169	0.00229929	0.00182655	0.133152	-0.000472736	0.229929	0.182655	-0.0472736	0.794399
	Nme4/Nme4		0.0289245	1.53873	875	123	0.0985638	-0.215973	0.0022991	0.00185251	0.126481	-0.000446583	0.22991	0.185251	-0.0446583	0.805757
	Pthlh/+		0.0289023	1.53907	876	122	0.0932194	-0.202337	0.00229886	0.00187775	0.126481	-0.000421107	0.229886	0.187775	-0.0421107	0.816819
	Anks1b/Anks1b		0.0285182	1.54488	877	121	0.0981941	-0.215249	0.0022989	0.0018537	0.126367	-0.000445202	0.22989	0.18537	-0.0445202	0.806341
	Mir145/Mir145		0.0265047	1.57668	878	120	0.0762802	-0.170447	0.00229872	0.00193848	0.119032	-0.000360238	0.229872	0.193848	-0.0360238	0.843287
	Pth/Pth		0.025684	1.59034	879	119	0.0981998	-0.219524	0.00229919	0.00184602	0.116395	-0.000453168	0.229919	0.184602	-0.0453168	0.802901
	Nudt12/Nudt12		0.0254553	1.59422	880	118	0.114649	-0.249653	0.00229907	0.00179114	0.115886	-0.00050793	0.229907	0.179114	-0.050793	0.779071
	Usp11/Y		0.025353	1.59597	881	117	0.0984311	-0.220315	0.00229917	0.00184455	0.115886	-0.000454624	0.229917	0.184455	-0.0454624	0.802266
	Dhx33(b)/+		0.0247188	1.60697	882	116	0.0918623	-0.199772	0.00229878	0.00188251	0.11357	-0.00041627	0.229878	0.188251	-0.041627	0.818917
	Oog2/Oog2		0.0243775	1.61301	883	115	0.0935513	-0.209045	0.00229898	0.0018653	0.11252	-0.000433683	0.229898	0.18653	-0.0433683	0.811359
	Plxna2/Plxna2		0.0241779	1.61658	884	114	0.10963	-0.244523	0.00229901	0.0018003	0.112219	-0.000498706	0.229901	0.18003	-0.0498706	0.783078
	Il23r/Il23r		0.0237519	1.6243	885	113	0.0855002	-0.189573	0.00230009	0.0019029	0.111177	-0.000397198	0.230009	0.19029	-0.0397198	0.827312
	Gldc/+		0.0236678	1.62584	886	112	0.102642	-0.227301	0.0022991	0.00183165	0.111177	-0.00046745	0.22991	0.183165	-0.046745	0.796681
	Xxylt1/Xxylt1		0.0236045	1.62701	887	111	0.123937	-0.27502	0.00229735	0.00174496	0.111177	-0.000552381	0.229735	0.174496	-0.0552381	0.759557
	Dsc2/Dsc2		0.0233558	1.6316	888	110	0.104117	-0.23522	0.002299	0.00181712	0.111177	-0.000481878	0.2299	0.181712	-0.0481878	0.790397
	Ogdh/+		0.0228463	1.64118	889	109	0.0934333	-0.211241	0.00229896	0.00186119	0.110038	-0.000437769	0.229896	0.186119	-0.0437769	0.809579
	Tctex1d2/Tctex1d2		0.0207654	1.68266	890	108	0.098531	-0.228601	0.00229897	0.00182917	0.10249	-0.000469806	0.229897	0.182917	-0.0469806	0.795646
	Dph6/Dph6		0.0207417	1.68316	891	107	0.0942312	-0.21133	0.00229949	0.00186145	0.10249	-0.000438036	0.229949	0.186145	-0.0438036	0.809507
	Slx4ip/Slx4ip		0.0206416	1.68526	892	106	0.0867588	-0.192834	0.00229919	0.00189596	0.10249	-0.000403235	0.229919	0.189596	-0.0403235	0.824619
	Ankrd9/Ankrd9		0.0199784	1.69944	893	105	0.0983872	-0.229595	0.00229896	0.00182734	0.100598	-0.000471619	0.229896	0.182734	-0.0471619	0.794856
	Gpc5/Gpc5		0.0198239	1.70281	894	104	0.095543	-0.219455	0.00229916	0.00184612	0.100327	-0.000453035	0.229916	0.184612	-0.0453035	0.802956
	Myo9a(b)/+		0.0196345	1.70698	895	103	0.101526	-0.224927	0.00229911	0.00183601	0.0998755	-0.000463099	0.229911	0.183601	-0.0463099	0.798575
	Col4a3bp/+		0.0182689	1.73829	896	102	0.110947	-0.259344	0.0022992	0.00177396	0.0953603	-0.000525235	0.22992	0.177396	-0.0525235	0.771557
	A430005L14Rik/A430005L14Rik		0.0181602	1.74088	897	101	0.136294	-0.321359	0.00229915	0.00166726	0.0953603	-0.000631893	0.229915	0.166726	-0.0631893	0.725163
	9130011E15Rik/+		0.0180724	1.74298	898	100	0.101741	-0.242582	0.00229871	0.00180357	0.0953603	-0.000495143	0.229871	0.180357	-0.0495143	0.7846
	Apoo(b)/Y		0.0167903	1.77494	899	99	0.0777471	-0.17944	0.0023021	0.00192395	0.0895182	-0.000378146	0.23021	0.192395	-0.0378146	0.835738
	Klc2/Klc2		0.0167847	1.77509	900	98	0.0868954	-0.204408	0.0022992	0.00187415	0.0895182	-0.000425053	0.22992	0.187415	-0.0425053	0.81513
	Slitrk4(b)/Y		0.0166331	1.77903	901	97	0.149039	-0.350484	0.00229915	0.0016194	0.0895182	-0.000679749	0.229915	0.16194	-0.0679749	0.704347
	Dcx/Y		0.0163771	1.78576	902	96	0.0936968	-0.222402	0.00230007	0.00184142	0.0892241	-0.000458649	0.230007	0.184142	-0.0458649	0.800594
	Metrnl(b)/Metrnl(b)		0.0155001	1.80967	903	95	0.0913085	-0.219203	0.00229966	0.00184699	0.0858532	-0.000452668	0.229966	0.184699	-0.0452668	0.803159
	Gm16379/Gm16379		0.0152895	1.81561	904	94	0.0986189	-0.239936	0.002299	0.00180857	0.0851598	-0.000490427	0.2299	0.180857	-0.0490427	0.786678
	Dhx35(b)/+		0.0145844	1.83611	905	93	0.106877	-0.247992	0.002299	0.00179406	0.0826174	-0.000504938	0.2299	0.179406	-0.0504938	0.780366
	Arhgef38/Arhgef38		0.0137269	1.86243	906	92	0.119392	-0.302002	0.00229961	0.00170019	0.0786533	-0.000599426	0.229961	0.170019	-0.0599426	0.739336
	Anks6(b)/+		0.0137036	1.86317	907	91	0.0931533	-0.219717	0.00229889	0.00184542	0.0786533	-0.000453465	0.229889	0.184542	-0.0453465	0.802746
	Zfp616(b)/Zfp616(b)		0.0136763	1.86403	908	90	0.0994148	-0.246414	0.0022992	0.00179705	0.0786533	-0.000502149	0.22992	0.179705	-0.0502149	0.781598
	Cdkn2a/Cdkn2a		0.0129986	1.8861	909	89	0.0923926	-0.219812	0.00230453	0.00184977	0.0762328	-0.000454753	0.230453	0.184977	-0.0454753	0.80267
	Dennd4c(b)/+		0.0125432	1.90159	910	88	0.0807427	-0.194676	0.00229926	0.00189253	0.0739974	-0.000406736	0.229926	0.189253	-0.0406736	0.823101
	Rars/+		0.0125227	1.9023	911	87	0.107424	-0.266165	0.00229895	0.00176171	0.0739974	-0.000537236	0.229895	0.176171	-0.0537236	0.766313
	Dsg1b/Dsg1b		0.0124674	1.90423	912	86	0.0891415	-0.219673	0.00229897	0.00184557	0.0739974	-0.0004534	0.229897	0.184557	-0.04534	0.802781
	Acer1/Acer1		0.0123952	1.90675	913	85	0.089415	-0.221119	0.00229892	0.00184286	0.0739974	-0.000456056	0.229892	0.184286	-0.0456056	0.801621
	Gpr133(b)/Gpr133(b)		0.0120634	1.91853	914	84	0.149864	-0.369221	0.00229914	0.00158934	0.0738747	-0.000709808	0.229914	0.158934	-0.0709808	0.691273
	Lrrc67/Lrrc67		0.0120239	1.91995	915	83	0.0996694	-0.247697	0.00229888	0.0017945	0.0738747	-0.000504383	0.229888	0.17945	-0.0504383	0.780596
	Gtf2a1/+		0.0117089	1.93148	916	82	0.137087	-0.345229	0.00229904	0.00162785	0.0731892	-0.000671184	0.229904	0.162785	-0.0671184	0.708058
	Xpnpep1/Xpnpep1		0.011182	1.95148	917	81	0.0871381	-0.221706	0.00229889	0.00184176	0.0719257	-0.000457132	0.229889	0.184176	-0.0457132	0.801151
	Arpc3/+		0.0110985	1.95474	918	80	0.0994235	-0.253357	0.00229884	0.00178434	0.0718521	-0.000514502	0.229884	0.178434	-0.0514502	0.77619
	Slc16a6/Slc16a6		0.0109059	1.96234	919	79	0.101338	-0.254518	0.00229919	0.00178254	0.0718521	-0.00051665	0.229919	0.178254	-0.051665	0.77529
	Sept10/Sept10		0.0105637	1.97618	920	78	0.0723086	-0.180786	0.00230018	0.00191976	0.0706848	-0.000380417	0.230018	0.191976	-0.0380417	0.834614
	Hdac1/+		0.0103407	1.98545	921	77	0.105829	-0.264172	0.0022987	0.00176504	0.0696599	-0.000533662	0.22987	0.176504	-0.0533662	0.767842
	Tcp11/Tcp11		0.0103152	1.98652	922	76	0.0930386	-0.236909	0.00229936	0.00181434	0.0696599	-0.00048502	0.229936	0.181434	-0.048502	0.789063
	2610318N02Rik(b)/2610318N02Rik(b)		0.0102156	1.99074	923	75	0.104978	-0.268871	0.00229892	0.00175693	0.0696599	-0.00054199	0.229892	0.175693	-0.054199	0.764242
	Lonrf3/Y	Tier 3	0.00998905	2.00048	924	74	0.067862	-0.175876	0.00229661	0.00192622	0.0686833	-0.000370393	0.229661	0.192622	-0.0370393	0.838722
	Bpifb5/Bpifb5	Tier 3	0.00972853	2.01195	925	73	0.0991318	-0.257349	0.00229911	0.00177744	0.0673566	-0.00052167	0.229911	0.177744	-0.052167	0.773099
	Leprot(b)/Leprot(b)	Tier 3	0.00951038	2.0218	926	72	0.0996019	-0.259669	0.00229951	0.00177363	0.0667736	-0.000525882	0.229951	0.177363	-0.0525882	0.771307
	Pls3/Y	Tier 3	0.00943698	2.02517	927	71	0.100062	-0.261728	0.00229884	0.00176947	0.0667736	-0.000529377	0.229884	0.176947	-0.0529377	0.76972
	Rhox13(b)/Y	Tier 3	0.00853025	2.06904	928	70	0.0889141	-0.230322	0.00229914	0.00182615	0.0629662	-0.000472984	0.229914	0.182615	-0.0472984	0.794278
	Vps51/+	Tier 3	0.00851514	2.06981	929	69	0.106655	-0.281264	0.00229897	0.00173533	0.0629662	-0.00056364	0.229897	0.173533	-0.056364	0.754829
	Ubash3a/Ubash3a	Tier 3	0.00801534	2.09608	930	68	0.0909521	-0.238994	0.0022993	0.00181051	0.0600849	-0.000488786	0.22993	0.181051	-0.0488786	0.78742
	Mybphl/Mybphl	Tier 3	0.00777937	2.10906	931	67	0.0804025	-0.224873	0.00229845	0.00183558	0.0597086	-0.000462867	0.229845	0.183558	-0.0462867	0.798618
	Mospd1/Y	Tier 3	0.00765708	2.11594	932	66	0.118978	-0.315354	0.00229715	0.00167584	0.0596415	-0.00062131	0.229715	0.167584	-0.062131	0.72953
	Sh2d5/Sh2d5	Tier 3	0.00731642	2.1357	933	65	0.0945428	-0.252199	0.00229889	0.00178645	0.0583558	-0.000512446	0.229889	0.178645	-0.0512446	0.77709
	Rundc1(b)/+	Tier 3	0.00724163	2.14016	934	64	0.0994243	-0.268534	0.00229909	0.00175765	0.058225	-0.000541437	0.229909	0.175765	-0.0541437	0.7645
	Ido1/Ido1	Tier 3	0.00699406	2.15527	935	63	0.0927459	-0.246961	0.002301	0.00179747	0.0566917	-0.000503523	0.2301	0.179747	-0.0503523	0.781171
	Zfp365/Zfp365	Tier 3	0.00665588	2.17679	936	62	0.138176	-0.374945	0.00229908	0.00158022	0.0552993	-0.000718859	0.229908	0.158022	-0.0718859	0.687327
	Abtb2/Abtb2	Tier 3	0.00636963	2.19589	937	61	0.099963	-0.274472	0.00229951	0.00174756	0.053806	-0.000551943	0.229951	0.174756	-0.0551943	0.759973
	Daf2/Daf2	Tier 3	0.00613891	2.21191	938	60	0.0994749	-0.274225	0.0022989	0.00174753	0.0527628	-0.000551366	0.22989	0.174753	-0.0551366	0.760161
	Pabpn1l/Pabpn1l	Tier 3	0.0060752	2.21644	939	59	0.106193	-0.28409	0.00229906	0.0017305	0.0526694	-0.000568559	0.229906	0.17305	-0.0568559	0.752699
	Crlf3(b)/Crlf3(b)	Tier 3	0.00601098	2.22105	940	58	0.0959219	-0.262989	0.00229907	0.00176741	0.0525697	-0.00053166	0.229907	0.176741	-0.053166	0.76875
	Ddx55/+	Tier 3	0.00580343	2.23632	941	57	0.0995705	-0.276314	0.00229893	0.00174391	0.0513494	-0.00055502	0.229893	0.174391	-0.055502	0.758575
	Smpd4(b)/+	Tier 3	0.00529528	2.27611	942	56	0.0945858	-0.261582	0.0022991	0.00176992	0.0479945	-0.000529178	0.22991	0.176992	-0.0529178	0.769832
	Mta1/Mta1	Tier 3	0.00516941	2.28656	943	55	0.164585	-0.443501	0.00229911	0.00147554	0.0479359	-0.000823575	0.229911	0.147554	-0.0823575	0.641786
	Syt1/+	Tier 3	0.00515022	2.28817	944	54	0.102665	-0.290981	0.00229857	0.00171825	0.0479359	-0.000580321	0.229857	0.171825	-0.0580321	0.74753
	Adcy2/Adcy2	Tier 2	0.00494552	2.30579	945	53	0.101066	-0.278675	0.00229896	0.00173982	0.0469589	-0.000559139	0.229896	0.173982	-0.0559139	0.756786
	Def6/Def6	Tier 2	0.00456739	2.34033	946	52	0.101961	-0.290759	0.00229893	0.0017189	0.0442105	-0.000580029	0.229893	0.17189	-0.0580029	0.747696
	Grm8/Grm8	Tier 2	0.0044155	2.35502	947	51	0.0947788	-0.268036	0.00229904	0.00175849	0.0435866	-0.000540549	0.229904	0.175849	-0.0540549	0.76488
	Brd7/+	Tier 2	0.00426051	2.37054	948	50	0.12765	-0.372217	0.00229875	0.00158431	0.0433442	-0.00071444	0.229875	0.158431	-0.071444	0.689205
	Ushbp1/Ushbp1	Tier 2	0.00421477	2.37523	949	49	0.0912273	-0.258578	0.00229915	0.00177529	0.0433209	-0.000523865	0.229915	0.177529	-0.0523865	0.772149
	Selk(b)/Selk(b)	Tier 2	0.00409036	2.38824	950	48	0.0999592	-0.289208	0.00229901	0.00172163	0.0425855	-0.000577383	0.229901	0.172163	-0.0577383	0.748856
	Gpr152(b)/Gpr152(b)	Tier 2	0.00405275	2.39225	951	47	0.0869867	-0.242235	0.00229985	0.00180509	0.0425855	-0.000494763	0.229985	0.180509	-0.0494763	0.784872
	Ctr9(b)/+	Tier 2	0.00385223	2.41429	952	46	0.0901655	-0.252995	0.00229939	0.00178541	0.0412975	-0.000513979	0.229939	0.178541	-0.0513979	0.776472
	Gm648/Y	Tier 2	0.00370566	2.43113	953	45	0.0934264	-0.268236	0.00229905	0.00175814	0.0402304	-0.000540903	0.229905	0.175814	-0.0540903	0.764728
	Cyp2r1(b)/Cyp2r1(b)	Tier 2	0.00354939	2.44985	954	44	0.0983898	-0.282164	0.00229915	0.00173391	0.0393193	-0.000565248	0.229915	0.173391	-0.0565248	0.75415
	L3mbtl2/+	Tier 2	0.00326724	2.48582	955	43	0.101314	-0.30142	0.00229894	0.00170068	0.0378772	-0.000598261	0.229894	0.170068	-0.0598261	0.739767
	Ehbp1l1/+	Tier 2	0.00303554	2.51776	956	42	0.100204	-0.299751	0.0022988	0.00170342	0.036029	-0.000595384	0.22988	0.170342	-0.0595384	0.741002
	Aldh3b1(b)/Aldh3b1(b)	Tier 2	0.00287834	2.54086	957	41	0.0935648	-0.276275	0.00229896	0.001744	0.0345748	-0.000554959	0.229896	0.1744	-0.0554959	0.758604
	Bach2/Bach2	Tier 2	0.00263355	2.57946	958	40	0.139935	-0.421542	0.00229915	0.00150832	0.0324154	-0.00079083	0.229915	0.150832	-0.079083	0.656034
	1110059G10Rik/1110059G10Rik	Tier 2	0.00251668	2.59917	959	39	0.106313	-0.320036	0.00229903	0.00166938	0.0318289	-0.000629653	0.229903	0.166938	-0.0629653	0.726123
	Mcf2l/Mcf2l	Tier 2	0.00244096	2.61244	960	38	0.12124	-0.382332	0.00229887	0.00156845	0.0318289	-0.000730424	0.229887	0.156845	-0.0730424	0.682268
	Acot5/Acot5	Tier 2	0.00224879	2.64805	961	37	0.10049	-0.310051	0.00229892	0.00168605	0.0298939	-0.000612869	0.229892	0.168605	-0.0612869	0.73341
	Cyp20a1/Cyp20a1	Tier 2	0.00218177	2.66119	962	36	0.12131	-0.361289	0.0022991	0.00160197	0.029395	-0.00069714	0.22991	0.160197	-0.069714	0.696778
	Ppil3(b)/Ppil3(b)	Tier 2	0.00214365	2.66885	963	35	0.101586	-0.315828	0.0022989	0.00167632	0.029277	-0.000622578	0.22989	0.167632	-0.0622578	0.729185
	Eci3(b)/Eci3(b)	Tier 2	0.00203166	2.69215	964	34	0.116678	-0.353902	0.00229953	0.00161414	0.0281328	-0.000685388	0.229953	0.161414	-0.0685388	0.701944
	Prame/Y	Tier 2	0.00195155	2.70962	965	33	0.100961	-0.315448	0.00229913	0.00167713	0.0277957	-0.000622003	0.229913	0.167713	-0.0622003	0.729462		The gene is also known as Pramex1
	Tceal5(b)/Y	Tier 2	0.00184788	2.73333	966	32	0.100812	-0.317347	0.00229894	0.00167381	0.0267005	-0.000625134	0.229894	0.167381	-0.0625134	0.728078
	Armc7(b)/+	Tier 2	0.00180403	2.74376	967	31	0.101033	-0.318895	0.00229905	0.0016713	0.0265939	-0.000627752	0.229905	0.16713	-0.0627752	0.726952
	Prrg2(b)/Prrg2(b)	Tier 2	0.00150672	2.82197	968	30	0.100904	-0.323558	0.00229916	0.0016636	0.0238444	-0.000635555	0.229916	0.16636	-0.0635555	0.72357
	Dcbld2/Dcbld2	Tier 2	0.00129951	2.88622	969	29	0.0959071	-0.305777	0.00229947	0.00169368	0.0212395	-0.000605792	0.229947	0.169368	-0.0605792	0.736551
	Nbeal2/Nbeal2	Tier 2	0.00121473	2.91552	970	28	0.121965	-0.412833	0.00229872	0.00152123	0.0208807	-0.000777492	0.229872	0.152123	-0.0777492	0.661773
	Naaa/Naaa	Tier 1	0.000961231	3.01717	971	27	0.101816	-0.340963	0.002299	0.00163478	0.0171133	-0.000664214	0.2299	0.163478	-0.0664214	0.711085
	Slc5a7/+	Tier 1	0.000876641	3.05718	972	26	0.100276	-0.331969	0.00229902	0.00164957	0.0158911	-0.000649452	0.229902	0.164957	-0.0649452	0.71751
	Zfp791/Zfp791	Tier 1	0.000689484	3.16148	973	25	0.108717	-0.370842	0.00229887	0.00158657	0.0129701	-0.000712298	0.229887	0.158657	-0.0712298	0.690153
	Trub2/+	Tier 1	0.000619261	3.20813	974	24	0.0797888	-0.261452	0.00229847	0.00176967	0.0118731	-0.000528804	0.229847	0.176967	-0.0528804	0.769932
	Ncaph/+	Tier 1	0.000611952	3.21328	975	23	0.0870531	-0.287619	0.00230074	0.00172566	0.0118731	-0.000575076	0.230074	0.172566	-0.0575076	0.750047
	Setd5/+	Tier 1	0.000419331	3.37744	976	22	0.0933384	-0.326687	0.00229899	0.00165828	0.00836145	-0.000640707	0.229899	0.165828	-0.0640707	0.72131
	Rsad1/Rsad1	Tier 1	0.000344557	3.46274	977	21	0.0944676	-0.336873	0.00229906	0.00164153	0.00715673	-0.000657534	0.229906	0.164153	-0.0657534	0.713999
	Crb2/+	Tier 1	0.000326449	3.48618	978	20	0.102301	-0.37375	0.00229894	0.00158202	0.0069249	-0.000716928	0.229894	0.158202	-0.0716928	0.688149
	Zfp719(b)/Zfp719(b)	Tier 1	0.000325877	3.48695	979	19	0.102207	-0.373369	0.00229889	0.00158258	0.0069249	-0.000716308	0.229889	0.158258	-0.0716308	0.688411
	Uri1/Uri1	Tier 1	0.000315688	3.50074	980	18	0.102181	-0.374048	0.00229886	0.00158149	0.0069249	-0.000717374	0.229886	0.158149	-0.0717374	0.687944
	Os9/Os9	Tier 1	0.000266781	3.57384	981	17	0.0970258	-0.352241	0.00229897	0.00161643	0.00632987	-0.000682539	0.229897	0.161643	-0.0682539	0.703111
	Dpy30/+	Tier 1	0.000212868	3.67189	982	16	0.107548	-0.400108	0.00229898	0.00154089	0.00530574	-0.000758094	0.229898	0.154089	-0.0758094	0.670248
	Entpd6/Entpd6	Tier 1	0.000204799	3.68867	983	15	0.097941	-0.363425	0.00229908	0.00159853	0.00523551	-0.000700552	0.229908	0.159853	-0.0700552	0.695291
	Zfp367/Zfp367	Tier 1	0.000201625	3.69546	984	14	0.107107	-0.401561	0.00229977	0.00153918	0.00523551	-0.000760591	0.229977	0.153918	-0.0760591	0.669275
	Trem1(Vlcg)/Trem1(Vlcg)	Tier 1	0.000191075	3.7188	985	13	0.107803	-0.404052	0.00229913	0.00153492	0.00515952	-0.000764207	0.229913	0.153492	-0.0764207	0.66761
	Lgals7(b)/Lgals7(b)	Tier 1	0.000162187	3.78999	986	12	0.103033	-0.396355	0.00229887	0.00154661	0.00462	-0.000752265	0.229887	0.154661	-0.0752265	0.672768
	Abcb6/Abcb6	Tier 1	0.000151529	3.8195	987	11	0.0978632	-0.369868	0.0022992	0.00158834	0.00444337	-0.000710852	0.22992	0.158834	-0.0710852	0.690826
	BC023829/Y	Tier 1	0.000122088	3.91333	988	10	0.102566	-0.388219	0.00229931	0.00155954	0.0038038	-0.000739771	0.229931	0.155954	-0.0739771	0.678264		The gene is also known as Tmem185a
	Edc4/+	Tier 1	0.00011186	3.95133	989	9	0.0972435	-0.372824	0.00229889	0.00158345	0.00359755	-0.000715445	0.229889	0.158345	-0.0715445	0.688787
	Jmjd1c/+	Tier 1	0.000110652	3.95604	990	8	0.0973469	-0.374205	0.00229887	0.00158125	0.00359755	-0.000717626	0.229887	0.158125	-0.0717626	0.687836
	Pias2/Pias2	Tier 1	9.43215e-05	4.02539	991	7	0.0979094	-0.380886	0.00229907	0.00157085	0.00335852	-0.000728217	0.229907	0.157085	-0.0728217	0.683256
	Dusp7/Dusp7	Tier 1	8.47192e-05	4.07202	992	6	0.113016	-0.429812	0.00229892	0.00149575	0.00312834	-0.000803172	0.229892	0.149575	-0.0803172	0.650631
	Nxn(b)/+	Tier 1	6.70486e-05	4.17361	993	5	0.103658	-0.421947	0.00229904	0.00150764	0.00257106	-0.000791404	0.229904	0.150764	-0.0791404	0.655769
	Hmx3/Hmx	Tier 1	6.37205e-05	4.19572	994	4	0.121896	-0.462101	0.0022991	0.00144834	0.00254117	-0.000850762	0.22991	0.144834	-0.0850762	0.629959
	Klk9/Klk9	Tier 1	4.84826e-05	4.31441	995	3	0.0976432	-0.396712	0.00229923	0.0015463	0.00201405	-0.000752934	0.229923	0.15463	-0.0752934	0.672528
	Gm13125(b)/Gm13125(b)	Tier 1	3.87636e-07	6.41158	996	2	0.102363	-0.526676	0.00229926	0.00135786	2.97287e-05	-0.000941398	0.229926	0.135786	-0.0941398	0.590565		This gene has been renamed Pramel15 also Pramef20
	Tatdn3(b)/Tatdn3(b)	Tier 1	2.0086e-09	8.69711	997	1	0.121258	-0.749021	0.00229894	0.00108701	2.50322e-07	-0.00121194	0.229894	0.108701	-0.121194	0.472829

## Sheet: Supplementary Table 2
	Supplementary Table 2 | Gene-set enrichment analysis for MN genes within the various tiers.
			All variant MAGMA
	Pathway	N Human Genes in Group	N Genes with variants	P
	Tier 1	53	49	0.065073
	Tier 2	45	42	0.15811
	Tier 3	39	34	0.23534
	Tier 0	789	700	0.2409
	Tiers 1-3	137	125	0.028213
	All Tiers (0-3)	927	825	0.063406
	Overlap between identified MN genes in mice and human datasets.
	gene	n# analyses	chr	start	end	snp	pos	a1	a0	freq1	beta1	se	p	n	magma_cv_p	magma_cv_q	eqtl_p_SMR	eqtl_q_SMR	eqtl_p_HEIDI	eqtl_smr_SNP_a0_a1	eqtl_smr_direction	pqtl_p_SMR	pqtl_p_HEIDI	pqtl_smr_SNP_a0_a1	pqtl_smr_direction
	JMJD1C	3	10	64926984	65281650	rs538711822	65255514	C	CA	0.560096	-0.012253	0.00156653	1.7e-15	205011	3.9349e-10	4.36774e-08	3.83928e-06	1.40774e-05	0.0511553	10_65313819_A_G	Exp-GWAS+	NA	NA	NA	NA
	ENTPD6	2	20	25176305	25208711	NA	NA	NA	NA	NA	NA	NA	NA	NA	1.4453e-06	5.34761e-05	2.03151e-05	4.46931e-05	0.0217982	20_25096789_C_A	Exp-GWAS+	NA	NA	NA	NA
	NBEAL2	2	3	47021155	47051191	rs13063578	47087837	T	A	0.599474	-0.0138459	0.00154798	1.1e-19	205011	8.0959e-09	4.49322e-07	NA	NA	NA	NA	NA	NA	NA	NA	NA
	SLX4	2	16	3631181	3661607	NA	NA	NA	NA	NA	NA	NA	NA	NA	1.3223e-05	0.000366938	0.000276002	0.000330148	0.138167	16_3663891_C_T	Exp-GWAS+	NA	NA	NA	NA
	ALDH2	1	12	112204736	112255336	NA	NA	NA	NA	NA	NA	NA	NA	NA	0.25849	0.6521	NA	NA	NA	NA	NA	0.000215157	0.666569	12_112200150_C_T	Protein-GWAS+
	AMOTL1	1	11	94501521	94609913	rs10831321	94964343	A	G	0.695768	-0.0100215	0.00167319	2e-09	205011	0.31064	0.715798	NA	NA	NA	NA	NA	NA	NA	NA	NA
	BRD7	1	16	50349867	50402899	rs11642909	50056698	G	A	0.318479	-0.0108182	0.00164184	2.5e-12	205011	0.49	0.786697	NA	NA	NA	NA	NA	NA	NA	NA	NA
	CD55	1	1	207495022	207534311	NA	NA	NA	NA	NA	NA	NA	NA	NA	0.27094	0.668319	0.000136395	0.000214336	0.0428032	1_208051819_T_G	Exp-GWAS+	NA	NA	NA	NA
	EHBP1L1	1	11	65343508	65360121	NA	NA	NA	NA	NA	NA	NA	NA	NA	0.0013143	0.0291775	NA	NA	NA	NA	NA	NA	NA	NA	NA
	LONRF3	1	23	118108576	118152318	rs392020	118601473	T	C	0.250622	0.00864722	0.0012388	1e-12	205011	0.41785	0.76459	NA	NA	NA	NA	NA	NA	NA	NA	NA
	MAP2K2	1	19	4090318	4124126	rs62131484	4012097	G	A	0.895056	0.0151026	0.00249246	1e-09	205011	0.61	0.811595	NA	NA	NA	NA	NA	NA	NA	NA	NA
	RCOR2	1	11	63678701	63684636	rs2701539	63963378	T	G	0.936198	-0.0185148	0.00310935	1.9e-08	205011	0.4495	0.778657	NA	NA	NA	NA	NA	NA	NA	NA	NA
	RGCC	1	13	42031685	42045007	rs9525441	41583105	A	T	0.204564	-0.0224201	0.00190657	1.2e-32	205011	NA	NA	NA	NA	NA	NA	NA	NA	NA	NA	NA
	RHOXF1	1	23	119243008	119249823	rs173913	119619039	C	T	0.377149	0.00635229	0.00112273	5.8e-09	205011	0.32	0.715798	NA	NA	NA	NA	NA	NA	NA	NA	NA
	SETD1A	1	16	30969074	30995985	rs11864054	30846134	G	A	0.387039	-0.00851343	0.00157256	2.1e-08	205011	0.46667	0.778657	NA	NA	NA	NA	NA	NA	NA	NA	NA
	TREX1	1	3	48507228	48509044	rs62618742	48638801	C	T	0.968512	0.0533564	0.00447497	1.9e-32	205011	0.47	0.778657	NA	NA	NA	NA	NA	NA	NA	NA	NA
	UBASH3A	1	21	43824010	43867794	NA	NA	NA	NA	NA	NA	NA	NA	NA	0.74518	0.879947	0.000300135	0.000330148	0.248572	21_44158447_G_A	Exp-GWAS+	NA	NA	NA	NA
	ZNF367	1	9	99148222	99180652	9:99204326_ACTT_A	99204326	ACTT	A	0.967786	0.0260124	0.00430779	8.9e-09	205011	0.14	0.513715	NA	NA	NA	NA	NA	NA	NA	NA	NA
	ZNF791	1	19	12721733	12744648	rs561123020	13171897	C	A	0.985754	-0.0346988	0.00651921	2.8e-08	205011	0.24493	0.637656	NA	NA	NA	NA	NA	NA	NA	NA	NA

## Sheet: Supplementary Table 3
	Supplementary Table 3 | Overlap of +MN genes with other human datasets
	Mouse_gene_name	patch_required	mouse_gene_symbol	human_gene_symbol	HGNC_ID	Entrez_ID	cosmic_tier_1	g2p_cancer	g2p_dd	g2p_eye	g2p_skin	kaplanis_protein_coding	GWAS_Catalog_associations
	Dscc1	FALSE	Dscc1	DSCC1	24453	79075	0	0	0	0	0	1	2
	Mcph1	FALSE	Mcph1	MCPH1	6954	79648	0	0	1	0	0	1	48
	Ctcf	FALSE	Ctcf	CTCF	13723	10664	1	0	1	0	0	1	6
	Lsm10	FALSE	Lsm10	LSM10	17562	84967	0	0	0	0	0	0	2
	Aldh2	FALSE	Aldh2	ALDH2	404	217	0	0	0	0	0	0	113
	Tnfaip1	FALSE	Tnfaip1	TNFAIP1	11894	7126	0	0	0	0	0	1	4
	Slx4	FALSE	Slx4	SLX4	23845	84464	0	1	1	0	0	1	5
	Cdca8	FALSE	Cdca8	CDCA8	14629	55143	0	0	0	0	0	0	0
	Trex1	FALSE	Trex1	TREX1	12269	11277	0	0	1	1	0	1	1
	Prmt7	FALSE	Prmt7	PRMT7	25557	54496	0	0	1	0	0	1	19
	Rad18	FALSE	Rad18	RAD18	18278	56852	0	0	0	0	0	1	19
	Setd1a	FALSE	Setd1a	SETD1A	29010	9739	0	0	1	0	0	1	13
	BC013712	TRUE	Themis2	THEMIS2	16839	9473	0	0	0	0	0	1	21
	Tmem98	FALSE	Tmem98	TMEM98	24529	26022	0	0	0	1	0	1	12
	Mfsd2b	FALSE	Mfsd2b	MFSD2B	37207	388931	0	0	0	0	0	1	44
	Mysm1	FALSE	Mysm1	MYSM1	29401	114803	0	0	1	0	0	1	3
	Esco1	FALSE	Esco1	ESCO1	24645	114799	0	0	0	0	0	1	6
	Amotl1	FALSE	Amotl1	AMOTL1	17811	154810	0	0	0	0	0	1	7
	1190002H23Rik	TRUE	Rgcc	RGCC	20369	28984	0	0	0	0	0	1	8
	Mad2l2	FALSE	Mad2l2	MAD2L2	6764	10459	0	0	0	0	0	0	1
	Lsm11	FALSE	Lsm11	LSM11	30860	134353	0	0	0	0	0	1	2
	A430084P05Rik	TRUE	Scimp	SCIMP	33504	388325	0	0	0	0	0	1	5
	Cdk5rap2	FALSE	Cdk5rap2	CDK5RAP2	18672	55755	0	0	1	0	0	1	11
	Lacc1	FALSE	Lacc1	LACC1	26789	144811	0	0	0	0	0	0	12
	Cenpj	FALSE	Cenpj	CENPJ	17272	55835	0	0	1	0	0	1	0
	Kazn	FALSE	Kazn	KAZN	29173	23254	0	0	0	0	0	1	42
	Rcor2	FALSE	Rcor2	RCOR2	27455	283248	0	0	0	0	0	1	4
	Sms	FALSE	Sms	SMS	11123	6611	0	0	1	0	0	1	1
	Rnf10	FALSE	Rnf10	RNF10	10055	9921	0	0	0	0	0	1	13
	Usp4	FALSE	Usp4	USP4	12627	7375	0	0	0	0	0	1	39
	Usp33	FALSE	Usp33	USP33	20059	23032	0	0	0	0	0	1	3
	Adar	FALSE	Adar	ADAR	225	103	0	0	1	0	0	1	33
	Fahd2a	FALSE	Fahd2a	FAHD2A	24252	51011	0	0	0	0	0	0	1
	Map2k2	FALSE	Map2k2	MAP2K2	6842	5605	1	0	1	0	0	1	30
	Tgm6	FALSE	Tgm6	TGM6	16255	343641	0	0	0	0	0	1	3
	Gif	TRUE	Cblif	CBLIF	4268	2694	0	0	0	0	0	1	2
	Dusp4	FALSE	Dusp4	DUSP4	3070	1846	0	0	0	0	0	0	10
	Mfrp	FALSE	Mfrp	MFRP	18121	83552	0	0	1	1	0	1	3
	Irf1	FALSE	Irf1	IRF1	6116	3659	0	0	0	0	0	0	131
	Zzz3	FALSE	Zzz3	ZZZ3	24523	26009	0	0	0	0	0	1	28
	Zp1	FALSE	Zp1	ZP1	13187	22917	0	0	0	0	0	1	1
	4933434E20Rik	FALSE	4933434E20Rik	C1orf43	29876	25912	0	0	0	0	0	0	0
	Pitpnm1	FALSE	Pitpnm1	PITPNM1	9003	9600	0	0	0	0	0	1	0
	Sfxn3(b)	TRUE	Sfxn3	SFXN3	16087	81855	0	0	0	0	0	0	0
	Pds5b	FALSE	Pds5b	PDS5B	20418	23047	0	0	0	0	0	1	54
	Dync1i2	FALSE	Dync1i2	DYNC1I2	2964	1781	0	0	1	0	0	1	16
	Clpp	FALSE	Clpp	CLPP	2084	8192	0	0	1	0	0	1	1
	Smarcal1	FALSE	Smarcal1	SMARCAL1	11102	50485	0	0	1	0	1	1	9
	Atg16l2	FALSE	Atg16l2	ATG16L2	25464	89849	0	0	0	0	0	1	7
	Rpgrip1l	FALSE	Rpgrip1l	RPGRIP1L	29168	23322	0	0	1	1	0	1	23
	Sytl1	FALSE	Sytl1	SYTL1	15584	84958	0	0	0	0	0	1	0
	Elmo1	FALSE	Elmo1	ELMO1	16286	9844	0	0	0	0	0	1	81
	Sirt2	FALSE	Sirt2	SIRT2	10886	22933	0	0	0	0	0	0	1
	D7Ertd443e	FALSE	D7Ertd443e	C10orf90	26563	118611	0	0	0	0	0	1	30
	Setd4	FALSE	Setd4	SETD4	1258	54093	0	0	0	0	0	1	13
	Gsk3a	FALSE	Gsk3a	GSK3A	4616	2931	0	0	0	0	0	1	0
	Fnip2	FALSE	Fnip2	FNIP2	29280	57600	0	0	0	0	0	1	14
	Prrt2	FALSE	Prrt2	PRRT2	30500	112476	0	0	1	0	0	0	1
	_March5	TRUE	Marchf5	MARCHF5	26025	54708	0	0	0	0	0	0	6
	Smc3	FALSE	Smc3	SMC3	2468	9126	0	0	1	0	0	1	2
	Dynll1	FALSE	Dynll1	DYNLL1	15476	8655	0	0	0	0	0	0	22
	Rtf1	FALSE	Rtf1	RTF1	28996	23168	0	0	0	0	0	1	21
	Ripply3	FALSE	Ripply3	RIPPLY3	3047	53820	0	0	0	0	0	0	3
	Ccdc137	FALSE	Ccdc137	CCDC137	33451	339230	0	0	0	0	0	1	1
	Pnpo	FALSE	Pnpo	PNPO	30260	55163	0	0	1	0	0	1	3
	Fam104a	FALSE	Fam104a	FAM104A	25918	84923	0	0	0	0	0	0	17
	Sgol1	TRUE	Sgo1	SGO1	25088	151648	0	0	0	0	0	1	2
	BC017643	TRUE	Cybc1	CYBC1	28672	79415	0	0	0	0	0	1	2
	Grin1	FALSE	Grin1	GRIN1	4584	2902	0	0	1	0	0	1	0
	Ankrd13	TRUE	Ankrd13d	ANKRD13D	27880	338692	0	0	0	0	0	1	0
	Defb14(b)	TRUE	Defb14	DEFB103B	31702	55894	0	0	0	0	0	0	0

## Sheet: Supplementary Table 4
Supplementary Table 4 | DSCC1 lookup in targeted human phenotypes.
	MAGMA Gene-level associations								eQTLGen SMR					Exome Variant Gene Burden
Trait	CHR	START	STOP	NSNPS	NPARAM	N	ZSTAT	MAGMA_P	P_SMR	P_HEIDI	top_SMR_SNP_a0_a1	Direction	top_SMR_SNP_GWAS_P	Variant Collapsing Mask	Allele Frequency Threshold	Allele count	Beta	SE	P-Value
BMD-GEFOS	8	120846181	120868170	98	20	426739	5.4627	2.3447e-08	5.5113e-05	0.000366984	8_120960511_G_A	Exp-GWAS+	9.4e-06	HC_PTV	MAF_01	91	-0.0277754	0.0117059	0.018
BMI-UKB				141	25	450706	2.5303	0.0056984	4.28928e-05	0.0859011	8_120873342_A_G	Exp-GWAS+	1.1e-05			143	0.271453	0.36771	0.46
LOY				141	25	205011	0.5944	0.27612	NA	NA	NA	NA	NA			54	0.0390721	0.0659798	0.55
NEB-UKB				141	25	450080	0.047786	0.48094	NA	NA	NA	NA	NA			144	0.0211616	0.0970946	0.83
Lookup of common variant associations within the vacinity of DSCC1 via the OpenTargets Genetics platform.
Study ID	Reported Trait	Author	Date	Study N Initial	Index Variant ID	Index Variant RSID	P-Value	Beta	Beta CI Lower	Beta CI Upper	L2G Pipeline Score
NEALE2_50_raw	Standing height	UKB Neale v2	2018-08-01	360388	8_119463118_G_T	rs1599473	2.7517e-31	-0.202119	-0.236166	-0.168072	0.00886622
NEALE2_50_raw	Standing height	UKB Neale v2	2018-08-01	360388	8_119610490_A_AAG	rs146108803	8.31422e-24	0.182495	0.146941	0.218049	0.0124606
NEALE2_20015_raw	Sitting height	UKB Neale v2	2018-08-01	360066	8_119463118_G_T	rs1599473	2.60592e-20	-0.0927209	-0.1124	-0.0730413	0.00799901
NEALE2_23130_raw	Trunk predicted mass	UKB Neale v2	2018-08-01	354494	8_119443953_A_T	rs60869342	2.62741e-19	-0.0752259	-0.0916379	-0.0588139	0.00808863
NEALE2_23129_raw	Trunk fat-free mass	UKB Neale v2	2018-08-01	354530	8_119443953_A_T	rs60869342	5.15127e-19	-0.0778002	-0.0949155	-0.0606849	0.00732983
NEALE2_4079_raw	Diastolic blood pressure, automated reading	UKB Neale v2	2018-08-01	340162	8_119420506_T_G	rs17187482	6.14922e-18	-0.249733	-0.30645	-0.193016	0.00740141
NEALE2_50_raw	Standing height	UKB Neale v2	2018-08-01	360388	8_119850527_T_TA	rs112349158	1.34931e-17	0.155357	0.119701	0.191013	0.394778
NEALE2_20015_raw	Sitting height	UKB Neale v2	2018-08-01	360066	8_119583783_A_G	rs10283100	1.85989e-17	0.159878	0.123024	0.196732	0.0117961
NEALE2_20151_raw	Forced vital capacity (fvc), best measure	UKB Neale v2	2018-08-01	272338	8_119583783_A_G	rs10283100	3.56101e-17	0.0344017	0.0264004	0.042403	0.0117961
NEALE2_23101_raw	Whole body fat-free mass	UKB Neale v2	2018-08-01	354808	8_119443953_A_T	rs60869342	4.96477e-17	-0.141943	-0.175111	-0.108775	0.00732983
NEALE2_3062_raw	Forced vital capacity (fvc)	UKB Neale v2	2018-08-01	329404	8_119583783_A_G	rs10283100	5.05688e-17	0.0336211	0.0257629	0.0414793	0.0117961
NEALE2_23102_raw	Whole body water mass	UKB Neale v2	2018-08-01	354834	8_119443953_A_T	rs60869342	8.59392e-17	-0.103732	-0.128159	-0.0793045	0.00732983
NEALE2_23130_raw	Trunk predicted mass	UKB Neale v2	2018-08-01	354494	8_119583783_A_G	rs10283100	3.24965e-16	0.13082	0.0994134	0.162227	0.0117961
NEALE2_23129_raw	Trunk fat-free mass	UKB Neale v2	2018-08-01	354530	8_119583783_A_G	rs10283100	7.12955e-16	0.13483	0.102078	0.167582	0.0117961
NEALE2_50_raw	Standing height	UKB Neale v2	2018-08-01	360388	8_119583783_A_G	rs10283100	8.77627e-16	0.261668	0.197904	0.325432	0.00974952
NEALE2_23101_raw	Whole body fat-free mass	UKB Neale v2	2018-08-01	354808	8_119583783_A_G	rs10283100	2e-15	0.258118	0.194648	0.321588	0.0117961
NEALE2_1697	Comparative height size at age 10	UKB Neale v2	2018-08-01	355331	8_119463118_G_T	rs1599473	3e-15	-0.0147788	-0.018448	-0.0111096	0.00799901
NEALE2_23102_raw	Whole body water mass	UKB Neale v2	2018-08-01	354834	8_119583783_A_G	rs10283100	4e-15	0.187694	0.14095	0.234438	0.0117961
NEALE2_23125_raw	Arm fat-free mass (left)	UKB Neale v2	2018-08-01	354668	8_119443953_A_T	rs60869342	4e-14	-0.0096413	-0.0121401	-0.00714254	0.00753616
NEALE2_23105_raw	Basal metabolic rate	UKB Neale v2	2018-08-01	354825	8_119443953_A_T	rs60869342	6.4e-14	-17.0034	-21.4469	-12.5599	0.00740141
NEALE2_20015_raw	Sitting height	UKB Neale v2	2018-08-01	360066	8_119471041_G_A	rs72686328	7.4e-14	0.165393	0.122059	0.208727	0.010028
NEALE2_23114_raw	Leg predicted mass (right)	UKB Neale v2	2018-08-01	354798	8_119583783_A_G	rs10283100	1.07e-13	0.0435198	0.0320428	0.0549968	0.0117961
NEALE2_20150_raw	Forced expiratory volume in 1-second (fev1), best measure	UKB Neale v2	2018-08-01	272338	8_119583783_A_G	rs10283100	1.09e-13	0.0248068	0.0182629	0.0313507	0.0117961
NEALE2_23113_raw	Leg fat-free mass (right)	UKB Neale v2	2018-08-01	354798	8_119583783_A_G	rs10283100	1.33e-13	0.0462332	0.033993	0.0584734	0.0117961
NEALE2_23126_raw	Arm predicted mass (left)	UKB Neale v2	2018-08-01	354653	8_119443953_A_T	rs60869342	1.59e-13	-0.00884874	-0.011199	-0.00649848	0.00753616
NEALE2_23121_raw	Arm fat-free mass (right)	UKB Neale v2	2018-08-01	354732	8_119443953_A_T	rs60869342	2.31e-13	-0.00868096	-0.0110022	-0.00635967	0.00753616
NEALE2_23122_raw	Arm predicted mass (right)	UKB Neale v2	2018-08-01	354726	8_119443953_A_T	rs60869342	2.86e-13	-0.00814883	-0.0103364	-0.00596123	0.00753616
NEALE2_3063_raw	Forced expiratory volume in 1-second (fev1)	UKB Neale v2	2018-08-01	329404	8_119583783_A_G	rs10283100	4.71e-13	0.022366	0.0163058	0.0284262	0.0117961
NEALE2_23105_raw	Basal metabolic rate	UKB Neale v2	2018-08-01	354825	8_119583783_A_G	rs10283100	1.003e-12	30.9327	22.4298	39.4356	0.0117961
NEALE2_23125_raw	Arm fat-free mass (left)	UKB Neale v2	2018-08-01	354668	8_119583783_A_G	rs10283100	1.051e-12	0.0173795	0.0125979	0.0221611	0.0117961
NEALE2_23122_raw	Arm predicted mass (right)	UKB Neale v2	2018-08-01	354726	8_119583783_A_G	rs10283100	1.524e-12	0.015105	0.010919	0.019291	0.0117961
NEALE2_23126_raw	Arm predicted mass (left)	UKB Neale v2	2018-08-01	354653	8_119583783_A_G	rs10283100	1.62e-12	0.016209	0.0117116	0.0207064	0.0117961
NEALE2_23121_raw	Arm fat-free mass (right)	UKB Neale v2	2018-08-01	354732	8_119583783_A_G	rs10283100	1.787e-12	0.0159778	0.011536	0.0204196	0.0117961
NEALE2_23118_raw	Leg predicted mass (left)	UKB Neale v2	2018-08-01	354766	8_119443953_A_T	rs60869342	5.291e-12	-0.0211556	-0.027167	-0.0151442	0.00763653
NEALE2_4080_raw	Systolic blood pressure, automated reading	UKB Neale v2	2018-08-01	340159	8_119431515_GC_G	rs745573540	6.981e-12	0.35025	0.250154	0.450346	0.00740141
NEALE2_23117_raw	Leg fat-free mass (left)	UKB Neale v2	2018-08-01	354771	8_119443953_A_T	rs60869342	8.87e-12	-0.0223212	-0.0287323	-0.0159101	0.00978273
NEALE2_23117_raw	Leg fat-free mass (left)	UKB Neale v2	2018-08-01	354771	8_119583783_A_G	rs10283100	1.2538e-11	0.0424005	0.0301324	0.0546686	0.0117961
NEALE2_23118_raw	Leg predicted mass (left)	UKB Neale v2	2018-08-01	354766	8_119583783_A_G	rs10283100	1.4365e-11	0.0396409	0.0281379	0.0511439	0.0117961
NEALE2_23114_raw	Leg predicted mass (right)	UKB Neale v2	2018-08-01	354798	8_119443953_A_T	rs60869342	1.8766e-11	-0.0205502	-0.026548	-0.0145524	0.00921754
NEALE2_23113_raw	Leg fat-free mass (right)	UKB Neale v2	2018-08-01	354798	8_119443953_A_T	rs60869342	1.8844e-11	-0.0219148	-0.0283114	-0.0155182	0.00921754
NEALE2_30090_raw	Platelet crit	UKB Neale v2	2018-08-01	350471	8_120022157_T_TAAAA		2.8408e-11	-0.000811577	-0.0010506	-0.000572549	0.268605
NEALE2_20153_raw	Forced expiratory volume in 1-second (fev1), predicted	UKB Neale v2	2018-08-01	117241	8_119443953_A_T	rs60869342	3.8554e-11	-0.0066911	-0.00867511	-0.00470709	0.0190264
NEALE2_3062_raw	Forced vital capacity (fvc)	UKB Neale v2	2018-08-01	329404	8_119529845_G_A	rs17191747	4.5309e-11	-0.0141579	-0.0183714	-0.00994439	0.00916077
NEALE2_23125_raw	Arm fat-free mass (left)	UKB Neale v2	2018-08-01	354668	8_120201919_T_TTC	rs80114469	2.52461e-10	-0.00863281	-0.0113077	-0.00595794	0.0178171
NEALE2_23107_raw	Impedance of leg (right)	UKB Neale v2	2018-08-01	354817	8_119583783_A_G	rs10283100	4.31438e-10	-1.04364	-1.37133	-0.715953	0.010222
NEALE2_23126_raw	Arm predicted mass (left)	UKB Neale v2	2018-08-01	354653	8_120201919_T_TTC	rs80114469	4.77242e-10	-0.00799242	-0.0105083	-0.00547656	0.0170493
NEALE2_30080_raw	Platelet count	UKB Neale v2	2018-08-01	350474	8_119981583_G_A	rs10086797	6.31912e-10	-0.98203	-1.29336	-0.6707	0.0479757
NEALE2_50_raw	Standing height	UKB Neale v2	2018-08-01	360388	8_120276643_A_G	rs56311349	7.35613e-10	0.120318	0.0820249	0.158611	0.0168002
NEALE2_20151_raw	Forced vital capacity (fvc), best measure	UKB Neale v2	2018-08-01	272338	8_119529845_G_A	rs17191747	2.94253e-09	-0.0129859	-0.0172745	-0.00869734	0.00920366
NEALE2_23108_raw	Impedance of leg (left)	UKB Neale v2	2018-08-01	354811	8_119583783_A_G	rs10283100	5.48391e-09	-0.973824	-1.30111	-0.646539	0.0141427

## Sheet: Supplementary Table 5
	Supplementary Table 5. Overlap between the Dscc1 deficient mice and Cornelia de Lange Syndrome (CdLS)
	References
	1. Kline, A. D. et al. Cornelia de Lange syndrome: Clinical review, diagnostic and scoring systems, and anticipatory guidance. Am J Med Genet A 143A, 1287–1296 (2007).
	2. Kline, A. D. et al. Diagnosis and management of Cornelia de Lange syndrome: first international consensus statement. Nat Rev Genet 19, 649–666 (2018).
	3. Chatfield, K. C. et al. Congenital heart disease in Cornelia de Lange syndrome: Phenotype and genotype analysis. Am J Med Genet A 158A, 2499–2505 (2012).
	4. McKenney, R. R., Elder, F. F. B., Garcia, J. & Northrup, H. Brachmann‐de Lange syndrome: Autosomal dominant inheritance and male‐to‐male transmission. Am J Med Genet 66, 449–452 (1996).
	5. Mariani, M. et al. Adolescents and adults affected by Cornelia de Lange syndrome: A report of 73 Italian patients. Am J Medical Genetics Part C Seminars Medical Genetics 172, 206–13 (2016).
	6. Maruiwa, M. et al. Cornelia de Lange syndrome associated with Wilms’ tumour and infantile haemangioendothelioma of the liver: report of two autopsy cases. Virchows Archiv Pathological Anat Histopathol 413, 463–468 (1988).
	7. NICHOLSON, D. H. & GOLDBERG, M. F. Ocular Abnormalities in the de Lange Syndrome. Arch Ophthalmol-chic 76, 214–220 (1966).

## Sheet: Supplementary Table 6
Supplementary Table 6
	Target	Type of siRNA	Supplier	Catalogue
	SCR control	ON-TARGETplus Non-targeting Control Pool 20nmol	Horizon	D-001810-10-20
	DSCC1 (Human)	ON-TARGETplus siRNA SMARTpool 5nmol	Horizon	L-014300-00-0005
	SIRT1 (Human)	ON-TARGETplus siRNA SMARTpool 5nmol	Horizon	L-003540-00-0005
	TGFBR2 ( Human )	ON-TARGETplus siRNA SMARTpool 5 nmol	Horizon	L-003930-00-0005
	KIF25 ( Human )	ON-TARGETplus siRNA SMARTpool 5 nmol	Horizon	L-010082-00-0005
	CARS ( Human )	ON-TARGETplus siRNA SMARTpool 5 nmol	Horizon	L-010335-01-0005
	WAPL ( Human )	ON-TARGETplus siRNA SMARTpool 5 nmol	Horizon	L-026287-01-0005
	PDS5A ( Human )	ON-TARGETplus siRNA SMARTpool 5 nmol	Horizon	L-014071-01-0005
	Ensembl ID	Gene name	Sequence gRNA 1	Sequence gRNA 2
	ENSG00000136982	DSCC1	GTCGCCGGCTGCAGCGCCGCTGG	AGGAATGAAAAGCAACATATTGG
	ENSG00000108510	MED13	AATTCATCAGAAACTTTTAAAGG	CCATTCTCCCACACTCCATCTTC
	ENSG00000164754	RAD21	CTGATTCAAGCTGAACTGCTGGG	CCAACTTCTTCTCTCATGGTTAT
	ENSG00000102974	CTCF	CCAGTGTGAGCTTTGCAGTTACA	CCACACTGATGAGAGACCACACA
	ENSG00000171988	JMJD1C	CTGTATCCATTTAAGGAATAAGG	TTGCTTGGGCACGTGTATAATGG
	ENSG00000129933	MAU2	CCGTTGATGCAGCAAAGCCGCTG	GCACACGCTTGAGAAGGACCTGG
	ENSG00000115665	SLC5A7	CCTGGGTCGGAGGAGGGTATATC	CATTGCCACTCTGTACACACTGG
	ENSG00000203705	TATDN3	GTACTGCTGCATGCATTTGATGG	GCCATGGAAGGAGTAAGAGCTGG
	ENSG00000079246	XRCC5	AGGAGAGAGTTAAAAAGACTTGG	GAGATTGCTTTAGTCCTGTTTGG
	ENSG00000163513	TGFBR2	ATGATAGTCACTGACAACAACGG	CCATGACCCCAAGCTCCCCTACC
	ENSG00000197586	ENTPD6	AAAGCATCGCCTTTCCTTGTAGG	ACCCTGCAGGCCTCCCCACCCGG
	ENSG00000213022	KLK9	TGGAAGAGGCCGGCCTGCCAAGG	AGAGGTGGTGCTCTCCAAGGCGG
	ENSG00000188620	HMX3	CCTGCTCAACGGAGACCACCACC	CCTCAGCCGCCCCCACGGACGCT
	ENSG00000125337	KIF25	AATGTTTGTGTTATGGCGTATGG	AAACTGATGGAGCTCGTTCATGG
	ENSG00000108055	SMC3	TCTGCTAAGCGAGAGACTAGTGG	GACAAGAGCAGATTAAGCAGAGG
	ENSG00000096717	SIRT1	CATGTGGAATACCTGACTTCAGG	CCTGGACAATTCCAGCCATCTCT
	ENSG00000147099	HDAC8	CCTTCAGTGGCTGGGCAGTCATA	CCGTCAATCAGGCATTGGGCAGC
	ENSG00000078043	PIAS2	CCGTACAAGATATACAGACATAG	TTTTAATCTCTGTAATAACATGG
	ENSG00000148204	CRB2	CCTGGACGGCGTGGGCTCCTTCC	CCGATGCCTGCAGCGCTCTGACC
	ENSG00000164086	DUSP7	CGAGGAAGAGCTGTCCACGTTGG	AGGCCCAGCACTGAGGTGGGTGG
	ENSG00000177302	TOP3A	CCTCATGGTTTCTTTAGCATTTA	CCTTGCTCATAGACAGGGAGGAT
	ENSG00000110619	CARS	CCATCTTGAGGTATGAACACTTC	CAAGATATCAAAAGAGATGTAGG
	ENSG00000147316	MCPH1	ACTCACGTTATCTTCAAAGATGG	CCCAAAGATTTTAATTTTAAAAC
	ENSG00000115657	ABCB6	CCACAGGTAGCCACTCAGGAGGC	CCAAGGTGCCTTCTCAGTCAGCA
	ENSG00000198887	SMC5	CTGCCGCTGTTGCAGTCGTCCGG	CCCCACTTGAATATGATCGTTGG
	ENSG00000121152	NCAPH	CCAGCACCAAGATCTATGCTGTG	CCCTTGCAGCAGTGTGCAGAAGA
	ENSG00000118007	STAG1	CCAATTTCTTCAATACAAATGGC	CTAATGCTTCTTCTGCTTGTGGG
	ENSG00000136444	RSAD1	CCCTCGCCGCCTGGAGGAGGCTG	CCCTAGATGACACTGAGCTCCGG
	ENSG00000167112	TRUB2	CGAACACGCTGTTTAGGAGCGGG	CCTGGGCATCCAACCGATGTCCC
	ENSG00000168137	SETD5	CCATACCCCTTTGTGCTCTTCTA	CCATCATGCATGCTTTTGAAAAC
	ENSG00000138744	NAAA	CCAATAAAAGTAGTTCCTGTGAA	CCTACATAGCCAATAAAAGTAGT

## Sheet: Supplementary Table 7
Supplementary Table 7
	HU dose	Cell line	No. Cells	No. Micronuclei	%Mn			0	6.5	12.5	25	50	100
	100µM	CHP-212	3810	262	6.87664		CHP-212	10.8439	4.86612	5.93503	6.69004	10.1551	7.50896
	100µM	CHP-212	3992	325	8.14128		RPE1	7.8335	7.59566	6.51538	10.4359	11.9082	3.63256
	50µM	CHP-212	4139	475	11.4762		HAP1	5.55517	4.44353	5.37111	5.37111	1.47272	7.64129
	50µM	CHP-212	6158	544	8.83404		HEK293	3.36548	7.59566	6.51538	4.81581	6.78784	16.0818
	25µM	CHP-212	7280	533	7.32143
	25µM	CHP-212	7741	469	6.05865
	12.5µM	CHP-212	7241	409	5.64839
	12.5µM	CHP-212	8165	508	6.22168
	6.5µM	CHP-212	7130	365	5.11921
	6.5µM	CHP-212	6525	301	4.61303
	0µM	CHP-212	1972	220	11.1562
	0µM	CHP-212	2013	212	10.5315
	100µM	RPE1	1075	53	4.93023
	100µM	RPE1	1499	35	2.33489
	50µM	RPE1	2981	335	11.2378
	50µM	RPE1	2544	320	12.5786
	25µM	RPE1	4611	506	10.9738
	25µM	RPE1	4607	456	9.89798
	12.5µM	RPE1	7231	409	5.6562
	12.5µM	RPE1	4285	316	7.37456
	6.5µM	RPE1	5766	464	8.04717
	6.5µM	RPE1	5557	397	7.14414
	0µM	RPE1	2601	149	5.72857
	0µM	RPE1	2274	226	9.93843
	100µM	HAP1	3242	335	10.3331
	100µM	HAP1	2869	142	4.94946
	50µM	HAP1	7883	98	1.24318
	50µM	HAP1	6462	110	1.70226
	25µM	HAP1	4112	132	3.21012
	25µM	HAP1	2748	187	6.80495
	12.5µM	HAP1	3754	238	6.3399
	12.5µM	HAP1	3112	137	4.40231
	6.5µM	HAP1	2415	117	4.84472
	6.5µM	HAP1	4156	168	4.04235
	0µM	HAP1	2910	141	4.84536
	0µM	HAP1	3336	209	6.26499
	100µM	HEK293	12905	2829	21.9217
	100µM	HEK293	17985	1842	10.2419
	50µM	HEK293	22910	1394	6.08468
	50µM	HEK293	19717	1477	7.491
	25µM	HEK293	30523	1605	5.25833
	25µM	HEK293	25107	1098	4.37328
	12.5µM	HEK293	7231	409	5.6562
	12.5µM	HEK293	4285	316	7.37456
	6.5µM	HEK293	5766	464	8.04717
	6.5µM	HEK293	5557	397	7.14414
	0µM	HEK293	22459	775	3.45073
	0µM	HEK293	23413	768	3.28023
