# Supplementary material for: Genetic determinants of micronucleus formation in vivo
Source: Nature. 2024 Feb 14;627(8002):130–6. doi: 10.1038/s41586-023-07009-0 (PMC10917660; doi:10.1038/s41586-023-07009-0)
Supplement: Supplementary file 4 — Supplementary Data for Supplementary Figs. 3 and 4. [file 41586_2023_7009_MOESM4_ESM.xlsx]

## Sheet: HEK293
SIRT1 KO vs SIRT1i chromatin acetylome in HEK293 cells
																						Log2-Centred																Log2FC/HEK293 UT
GOBP name	GOMF name	GOCC name	KEGG name	Keywords	Corum	# PSMs	Student's T-test p-value SIRT1-_SIRT1+	Student's T-test Difference SIRT1-_SIRT1+	p<0.05 and log2FC>ABS(1)_SIRT1 KO_WT	Student's T-test p-value HEK293 +Selistat_HEK293 UT	Column1	Student's T-test Difference HEK293 +Selistat_HEK293 UT	p<0.05 and log2FC>ABS(1)_HEK293 +Selistat_HEK293 UT	Student's T-test p-value SIRT1 KO +Selistat_SIRT1 KO UT	Student's T-test Difference SIRT1 KO +Selistat_SIRT1 KO UT	p<0.05 and log2FC>ABS(1)_SIRT1 KO +Selistat_SIRT1 KO UT	Positions in Master Accession	Positions in Master Proteins	Master Protein Descriptions	Master Protein Gene Name	Modifications in Master Proteins	HEK293 +Selistat_R1	HEK293 +Selistat_R2	HEK293 +Selistat_R3	HEK293 +Selistat_R4	HEK293 UT_R1	HEK293 UT_R2	HEK293 UT_R3	HEK293 UT_R4	SIRT1 KO +Selistat_R1	SIRT1 KO +Selistat_R2	SIRT1 KO +Selistat_R3	SIRT1 KO +Selistat_R4	SIRT1 KO UT_R1	SIRT1 KO UT_R2	SIRT1 KO UT_R3	SIRT1 KO UT_R4	HEK293 +Selistat_R1 2	HEK293 +Selistat_R2 3	HEK293 +Selistat_R3 4	HEK293 +Selistat_R4 5	HEK293 +Selistat_R4 6	SIRT1 KO +Selistat_R1 6	SIRT1 KO +Selistat_R2 7	SIRT1 KO +Selistat_R3 8	SIRT1 KO +Selistat_R4 9	SIRT1 KO UT_R1 10	SIRT1 KO UT_R2 11	SIRT1 KO UT_R3 12
biological regulation;biosynthetic process;cellular biosynthetic process;cellular component organization;cellular component organization at cellular level;cellular component organization or biogenesis;cellular component organization or biogenesis at cellular level;cellular macromolecule biosynthetic process;cellular macromolecule metabolic process;cellular metabolic process;cellular nitrogen comp…	binding;cation binding;ion binding;metal ion binding;transition metal ion binding;zinc ion binding	ACF complex;cell part;chromatin accessibility complex;chromatin assembly complex;chromatin remodeling complex;chromosome;intracellular non-membrane-bounded organelle;intracellular organelle;intracellular organelle part;intracellular part;macromolecular complex;non-membrane-bounded organelle;nuclear chromosome;nuclear part;organelle;organelle part;protein complex		Alternativesplicing;Bromodomain;Coiledcoil;Completeproteome;Metal-binding;Nucleus;Phosphoprotein;Polymorphism;Referenceproteome;Transcription;Transcriptionregulation;Zinc;Zinc-finger	ATP-utilizing chromatin assembly and remodeling factor (hACF) complex;HuCHRAC complex;SNF2h-cohesin-NuRD complex;WCRF complex	2	2.14159e-09	3.10083	TRUE	7.07672e-08	7.15017	2.8675	TRUE	0.794498	0.105	FALSE	Q9NRL2	Q9NRL2 [1379-1389]	Bromodomain adjacent to zinc finger domain protein 1A OS=Homo sapiens OX=9606 GN=BAZ1A PE=1 SV=2	BAZ1A	Q9NRL2 1xAcetyl [K1383]	-0.09	0.15	0.1	0.09	-2.98	-2.64	-2.87	-2.73	-0.28	1.12	0.63	0.39	-0.03	1.08	0.34	0.05	2.89	2.79	2.97	2.82	2.8675	2.7	3.76	3.5	3.12	2.95	3.72	3.21
biological regulation;cell surface receptor linked signaling pathway;cellular component organization;cellular component organization at cellular level;cellular component organization or biogenesis;cellular component organization or biogenesis at cellular level;cellular process;cellular response to chemical stimulus;cellular response to endogenous stimulus;cellular response to hormone stimulus;cel…	binding;histone acetyl-lysine binding;histone binding;insulin receptor binding;protein binding;protein complex binding;receptor binding	cell part;extracellular membrane-bounded organelle;extracellular organelle;extracellular region part;extracellular vesicular exosome;intracellular membrane-bounded organelle;intracellular organelle;intracellular part;membrane-bounded organelle;membrane-bounded vesicle;nucleus;organelle;vesicle		3D-structure;Acetylation;Bromodomain;Completeproteome;Nucleus;Phosphoprotein;Polymorphism;Referenceproteome;Repeat;WDrepeat		3	3.06239e-10	1.53417	TRUE	7.48234e-08	7.12596	1.3175	TRUE	0.716174	-0.035	FALSE	Q8WWQ0	Q8WWQ0 [1725-1739]	PH-interacting protein OS=Homo sapiens OX=9606 GN=PHIP PE=1 SV=2	PHIP	Q8WWQ0 1xAcetyl [K1736]	0.06	0	-0.05	0.11	-1.26	-1.24	-1.3	-1.35	0.11	0.44	0.37	0.43	0.25	0.49	0.36	0.39	1.32	1.24	1.25	1.46	1.3175	1.37	1.68	1.67	1.78	1.51	1.73	1.66
biological regulation;cell differentiation;cellular developmental process;cellular macromolecule metabolic process;cellular metabolic process;cellular nitrogen compound metabolic process;cellular process;circadian regulation of gene expression;circadian rhythm;CRD-mediated mRNA stabilization;developmental process;gene expression;macromolecule metabolic process;metabolic process;mRNA metabolic pro…	adenyl nucleotide binding;adenyl ribonucleotide binding;ATP binding;binding;core promoter binding;DNA binding;nucleic acid binding;nucleotide binding;purine nucleotide binding;purine ribonucleoside triphosphate binding;purine ribonucleotide binding;regulatory region DNA binding;regulatory region nucleic acid binding;ribonucleotide binding;RNA binding;transcription regulatory region DNA binding	catalytic step 2 spliceosome;cell part;cell surface;CRD-mediated mRNA stability complex;cytoplasmic part;intracellular membrane-bounded organelle;intracellular organelle;intracellular organelle part;intracellular part;macromolecular complex;membrane;membrane-bounded organelle;nuclear part;nucleoplasm;nucleus;organelle;organelle part;protein complex;ribonucleoprotein complex;spliceosomal complex	Spliceosome	3D-structure;Acetylation;Alternativesplicing;ATP-binding;Biologicalrhythms;Citrullination;Completeproteome;Cytoplasm;Directproteinsequencing;DNA-binding;Methylation;mRNAprocessing;mRNAsplicing;Nucleotide-binding;Nucleus;Phosphoprotein;Polymorphism;Referenceproteome;Ribonucleoprotein;RNA-binding;Spliceosome	Actin-ribonucleoprotein complex (POLR2A, GTF2F1, HNRNPU);C complex spliceosome;DGCR8 multiprotein complex;Emerin complex 24;Emerin complex 52;GR-hnRNP U complex;Large Drosha complex;Nop56p-associated pre-rRNA complex;SNW1 complex	2	8.90833e-09	2.01833	TRUE	1.64509e-07	6.78381	1.7825	TRUE	0.829816	-0.0575	FALSE	Q00839	Q00839 [178-186]	Heterogeneous nuclear ribonucleoprotein U OS=Homo sapiens OX=9606 GN=HNRNPU PE=1 SV=6	HNRNPU	Q00839 1xAcetyl [K181]	0.01	0.12	0.08	-0.08	-1.61	-1.83	-1.76	-1.8	0.25	0.25	0.65	0.28	0.47	-0.27	0.76	0.7	1.62	1.95	1.84	1.72	1.7825	1.86	2.08	2.41	2.08	2.08	1.56	2.52
cellular component organization;cellular component organization at cellular level;cellular component organization or biogenesis;cellular component organization or biogenesis at cellular level;cellular macromolecule metabolic process;cellular metabolic process;cellular process;cellular protein metabolic process;chromatin modification;chromatin organization;chromosome organization;covalent chromati…	binding;cation binding;histone binding;ion binding;metal ion binding;protein binding;transition metal ion binding;zinc ion binding	cell part;H3 histone acetyltransferase complex;histone acetyltransferase complex;intracellular membrane-bounded organelle;intracellular organelle;intracellular organelle part;intracellular part;macromolecular complex;membrane-bounded organelle;MOZ/MORF histone acetyltransferase complex;nuclear part;nucleoplasm;nucleoplasm part;nucleus;organelle;organelle part;protein complex		3D-structure;Acetylation;Alternativesplicing;Bromodomain;Chromatinregulator;Completeproteome;Metal-binding;Nucleus;Phosphoprotein;Polymorphism;Referenceproteome;Zinc;Zinc-finger	ING5 complex	2	8.47541e-13	3.39	TRUE	3.13479e-07	6.50379	3.415	TRUE	1	5.58794e-09	FALSE	O95696	O95696 [413-421]	Bromodomain-containing protein 1 OS=Homo sapiens OX=9606 GN=BRD1 PE=1 SV=1	BRD1	O95696 2xAcetyl [K413;K418]	0.38	0.51	0.56	0.04	-2.86	-3.1	-3.22	-2.99	0.19	0.8	0.37	-0.02	0.19	0.59	0.54	0.02	3.24	3.61	3.78	3.03	3.415	3.05	3.9	3.59	2.97	3.05	3.69	3.76
biosynthetic process;catabolic process;cellular biosynthetic process;cellular catabolic process;cellular component disassembly;cellular component disassembly at cellular level;cellular component organization;cellular component organization at cellular level;cellular component organization or biogenesis;cellular component organization or biogenesis at cellular level;cellular macromolecular complex…	binding;nucleic acid binding;RNA binding;rRNA binding;structural constituent of ribosome;structural molecule activity	adherens junction;anchoring junction;cell junction;cell part;cell-substrate adherens junction;cell-substrate junction;cytoplasm;cytoplasmic part;cytosol;cytosolic small ribosomal subunit;extracellular membrane-bounded organelle;extracellular organelle;extracellular region part;extracellular vesicular exosome;focal adhesion;intracellular non-membrane-bounded organelle;intracellular organelle;intra…	Ribosome	3D-structure;Acetylation;Citrullination;Completeproteome;Directproteinsequencing;Lipoprotein;Palmitate;Referenceproteome;Ribonucleoprotein;Ribosomalprotein;RNA-binding;rRNA-binding	40S ribosomal subunit, cytoplasmic;Nop56p-associated pre-rRNA complex;Ribosome, cytoplasmic;TNF-alpha/NF-kappa B signaling complex 6	3	1.81076e-12	2.05167	TRUE	6.5964e-07	6.18069	2.0475	TRUE	0.199452	0.1725	FALSE	P62280	P62280 [39-48]	40S ribosomal protein S11 OS=Homo sapiens OX=9606 GN=RPS11 PE=1 SV=3	RPS11	P62280 1xAcetyl [K45]	0.3	0.2	0.48	0.19	-1.84	-1.56	-1.77	-1.85	0.38	0.33	0.53	0.3	0.35	-0.11	0.32	0.29	2.14	1.76	2.25	2.04	2.0475	2.22	1.89	2.3	2.15	2.19	1.45	2.09
	binding;nucleotide binding	cell part;intracellular membrane-bounded organelle;intracellular organelle;intracellular part;macromolecular complex;membrane-bounded organelle;nucleus;organelle;ribonucleoprotein complex		Coiledcoil;Completeproteome;Nucleus;Polymorphism;Referenceproteome;Ribonucleoprotein;RNA-binding		2	2.73748e-08	2.00917	TRUE	6.7817e-07	6.16866	2.0925	TRUE	0.618038	0.165	FALSE	O60812	O60812 [156-163];P07910 [169-176]	Heterogeneous nuclear ribonucleoprotein C-like 1 OS=Homo sapiens OX=9606 GN=HNRNPCL1 PE=1 SV=1;Heterogeneous nuclear ribonucleoproteins C1/C2 OS=Homo sapiens OX=9606 GN=HNRNPC PE=1 SV=4	HNRNPC	O60812 1xAcetyl [K157];P07910 1xAcetyl [K170]	0.25	0.37	0.33	0.45	-1.89	-1.9	-1.57	-1.61	-0.13	0.2	0.94	0.22	0.24	-0.5	0.44	0.39	2.14	2.27	1.9	2.06	2.0925	1.76	2.1	2.51	1.83	2.13	1.4	2.01
cellular component organization;cellular component organization at cellular level;cellular component organization or biogenesis;cellular component organization or biogenesis at cellular level;cellular macromolecule metabolic process;cellular metabolic process;cellular process;cellular protein metabolic process;chromatin modification;chromatin organization;chromosome organization;covalent chromati…	binding;cation binding;histone binding;ion binding;metal ion binding;protein binding;transition metal ion binding;zinc ion binding	cell part;H3 histone acetyltransferase complex;histone acetyltransferase complex;intracellular membrane-bounded organelle;intracellular organelle;intracellular organelle part;intracellular part;macromolecular complex;membrane-bounded organelle;MOZ/MORF histone acetyltransferase complex;nuclear part;nucleoplasm;nucleoplasm part;nucleus;organelle;organelle part;protein complex		3D-structure;Acetylation;Alternativesplicing;Bromodomain;Chromatinregulator;Completeproteome;Metal-binding;Nucleus;Phosphoprotein;Polymorphism;Referenceproteome;Zinc;Zinc-finger	ING5 complex	7	1.89253e-12	1.74083	TRUE	6.90408e-07	6.16089	1.695	TRUE	0.218897	0.1375	FALSE	O95696	O95696 [414-421]	Bromodomain-containing protein 1 OS=Homo sapiens OX=9606 GN=BRD1 PE=1 SV=1	BRD1	O95696 1xAcetyl [K418]	0.3	0.14	0.2	0.26	-1.33	-1.66	-1.49	-1.4	0.62	0.39	0.17	0.27	0.26	0.24	0.25	0.15	1.63	1.8	1.69	1.66	1.695	1.95	2.05	1.66	1.67	1.59	1.9	1.74
biological regulation;cell differentiation;cellular developmental process;cellular macromolecule metabolic process;cellular metabolic process;cellular nitrogen compound metabolic process;cellular process;circadian regulation of gene expression;circadian rhythm;CRD-mediated mRNA stabilization;developmental process;gene expression;macromolecule metabolic process;metabolic process;mRNA metabolic pro…	adenyl nucleotide binding;adenyl ribonucleotide binding;ATP binding;binding;core promoter binding;DNA binding;nucleic acid binding;nucleotide binding;purine nucleotide binding;purine ribonucleoside triphosphate binding;purine ribonucleotide binding;regulatory region DNA binding;regulatory region nucleic acid binding;ribonucleotide binding;RNA binding;transcription regulatory region DNA binding	catalytic step 2 spliceosome;cell part;cell surface;CRD-mediated mRNA stability complex;cytoplasmic part;intracellular membrane-bounded organelle;intracellular organelle;intracellular organelle part;intracellular part;macromolecular complex;membrane;membrane-bounded organelle;nuclear part;nucleoplasm;nucleus;organelle;organelle part;protein complex;ribonucleoprotein complex;spliceosomal complex	Spliceosome	3D-structure;Acetylation;Alternativesplicing;ATP-binding;Biologicalrhythms;Citrullination;Completeproteome;Cytoplasm;Directproteinsequencing;DNA-binding;Methylation;mRNAprocessing;mRNAsplicing;Nucleotide-binding;Nucleus;Phosphoprotein;Polymorphism;Referenceproteome;Ribonucleoprotein;RNA-binding;Spliceosome	Actin-ribonucleoprotein complex (POLR2A, GTF2F1, HNRNPU);C complex spliceosome;DGCR8 multiprotein complex;Emerin complex 24;Emerin complex 52;GR-hnRNP U complex;Large Drosha complex;Nop56p-associated pre-rRNA complex;SNW1 complex	4	9.73291e-10	2.505	TRUE	8.35501e-07	6.07805	2.7375	TRUE	0.931506	0.0225	FALSE	Q00839	Q00839 [205-214]	Heterogeneous nuclear ribonucleoprotein U OS=Homo sapiens OX=9606 GN=HNRNPU PE=1 SV=6	HNRNPU	Q00839 1xAcetyl [K213]	0.33	0.55	0.8	0.46	-2.34	-2.3	-2.22	-1.95	-0.01	0.22	0.52	0.06	0.24	-0.46	0.36	0.56	2.67	2.85	3.02	2.41	2.7375	2.33	2.52	2.74	2.01	2.58	1.84	2.58
cellular component organization;cellular component organization at cellular level;cellular component organization or biogenesis;cellular component organization or biogenesis at cellular level;cellular macromolecule metabolic process;cellular metabolic process;cellular process;cellular protein metabolic process;chromatin modification;chromatin organization;chromosome organization;covalent chromati…	binding;cation binding;histone binding;ion binding;metal ion binding;protein binding;transition metal ion binding;zinc ion binding	cell part;H3 histone acetyltransferase complex;histone acetyltransferase complex;intracellular membrane-bounded organelle;intracellular organelle;intracellular organelle part;intracellular part;macromolecular complex;membrane-bounded organelle;MOZ/MORF histone acetyltransferase complex;nuclear part;nucleoplasm;nucleoplasm part;nucleus;organelle;organelle part;protein complex		3D-structure;Acetylation;Alternativesplicing;Bromodomain;Chromatinregulator;Completeproteome;Metal-binding;Nucleus;Phosphoprotein;Polymorphism;Referenceproteome;Zinc;Zinc-finger	ING5 complex	4	2.59188e-11	1.31333	TRUE	1.00028e-06	5.99988	1.4125	TRUE	0.472689	0.0625	FALSE	O95696	O95696 [413-421]	Bromodomain-containing protein 1 OS=Homo sapiens OX=9606 GN=BRD1 PE=1 SV=1	BRD1	O95696 1xAcetyl [K418]	0.3	0.31	0.32	0.38	-1.03	-1.22	-1.17	-0.92	0.32	0.29	0.09	0.14	0.21	0.2	0.21	-0.03	1.33	1.53	1.49	1.3	1.4125	1.35	1.51	1.26	1.06	1.24	1.42	1.38
biological regulation;biosynthetic process;cell surface receptor linked signaling pathway;cellular biosynthetic process;cellular macromolecule biosynthetic process;cellular macromolecule metabolic process;cellular metabolic process;cellular nitrogen compound metabolic process;cellular process;cellular protein metabolic process;cellular response to stimulus;enzyme linked receptor protein signaling…	acid-amino acid ligase activity;binding;catalytic activity;cation binding;co-SMAD binding;DNA binding;ion binding;ligase activity;ligase activity, forming carbon-nitrogen bonds;metal ion binding;nucleic acid binding;protein binding;R-SMAD binding;SMAD binding;small conjugating protein ligase activity;transition metal ion binding;ubiquitin-protein ligase activity;zinc ion binding	cell part;intracellular membrane-bounded organelle;intracellular organelle;intracellular organelle part;intracellular part;membrane-bounded organelle;nuclear part;nucleoplasm;nucleus;organelle;organelle part		3D-structure;Acetylation;Alternativesplicing;Bromodomain;Chromosomalrearrangement;Coiledcoil;Completeproteome;DNA-binding;Ligase;Metal-binding;Nucleus;Phosphoprotein;Polymorphism;Referenceproteome;Repeat;Repressor;Transcription;Transcriptionregulation;Ublconjugation;Ublconjugationpathway;Zinc;Zinc-finger	Ectodermin-SMAD4 complex;Kaiso-NCOR complex;RSmad complex;TIF1gamma-SMAD2-SMAD3 complex	2	1.38273e-11	2.4125	TRUE	1.01298e-06	5.9944	2.325	TRUE	0.928987	-0.0175	FALSE	Q9UPN9	Q9UPN9 [760-769]	E3 ubiquitin-protein ligase TRIM33 OS=Homo sapiens OX=9606 GN=TRIM33 PE=1 SV=3	TRIM33	Q9UPN9 1xAcetyl [K763]	0.23	0.17	0.49	0.01	-2.26	-1.98	-2.11	-2.05	0.01	0.46	0.48	0.44	0.18	0.53	0.7	0.05	2.49	2.15	2.6	2.06	2.325	2.27	2.44	2.59	2.49	2.44	2.51	2.81
cellular macromolecule metabolic process;cellular metabolic process;cellular process;cellular protein metabolic process;macromolecule metabolic process;macromolecule modification;metabolic process;peptidyl-amino acid modification;peptidyl-proline modification;primary metabolic process;protein folding;protein metabolic process;protein modification process;protein peptidyl-prolyl isomerization	binding;catalytic activity;cis-trans isomerase activity;cyclosporin A binding;drug binding;isomerase activity;peptide binding;peptidyl-prolyl cis-trans isomerase activity	cell part;membrane		3D-structure;Completeproteome;Cyclosporin;Isomerase;Isopeptidebond;Membrane;Phosphoprotein;Polymorphism;Referenceproteome;Repeat;Rotamase;Ublconjugation		1	2.14082e-10	2.2675	TRUE	1.20952e-06	5.91739	2.0375	TRUE	0.516565	-0.12	FALSE	P30414	P30414 [1212-1225]	NK-tumor recognition protein OS=Homo sapiens OX=9606 GN=NKTR PE=1 SV=2	NKTR	P30414 1xAcetyl [K1216]	-0.03	0.35	-0.09	0.03	-1.96	-1.91	-2.08	-1.94	0.08	0.56	0.33	0.43	0.23	0.32	0.87	0.46	1.93	2.26	1.99	1.97	2.0375	2.04	2.47	2.41	2.37	2.19	2.23	2.95
cellular macromolecule metabolic process;cellular metabolic process;cellular nitrogen compound metabolic process;cellular process;macromolecule metabolic process;metabolic process;mRNA metabolic process;mRNA processing;nitrogen compound metabolic process;nuclear mRNA splicing, via spliceosome;nucleic acid metabolic process;nucleobase-containing compound metabolic process;primary metabolic process…	adenyl nucleotide binding;adenyl ribonucleotide binding;ATP binding;ATPase activity;ATPase activity, coupled;ATP-dependent helicase activity;ATP-dependent RNA helicase activity;binding;catalytic activity;double-stranded RNA binding;helicase activity;hydrolase activity;hydrolase activity, acting on acid anhydrides;hydrolase activity, acting on acid anhydrides, in phosphorus-containing anhydrides;n…	cell part;cytoplasm;intracellular membrane-bounded organelle;intracellular non-membrane-bounded organelle;intracellular organelle;intracellular organelle part;intracellular part;macromolecular complex;membrane-bounded organelle;non-membrane-bounded organelle;nuclear part;nucleolus;nucleoplasm;nucleus;organelle;organelle part;ribonucleoprotein complex;spliceosomal complex;U12-type spliceosomal com…	Spliceosome	Acetylation;ATP-binding;Completeproteome;Helicase;Hydrolase;mRNAprocessing;mRNAsplicing;Nucleotide-binding;Nucleus;Referenceproteome	17S U2 snRNP;18S U11/U12 snRNP;Large Drosha complex;Parvulin-associated pre-rRNP complex;Spliceosome	2	1.71719e-08	1.72	TRUE	1.23038e-06	5.90996	1.6975	TRUE	0.949798	0.0175	FALSE	O43143	O43143 [7-18]	ATP-dependent RNA helicase DHX15 OS=Homo sapiens OX=9606 GN=DHX15 PE=1 SV=2	DHX15	O43143 1xAcetyl [K17]	0.18	0.3	0.08	0.36	-1.45	-1.56	-1.56	-1.3	-0.29	0.63	0.53	0.22	-0.1	0.49	0.59	0.04	1.63	1.86	1.64	1.66	1.6975	1.16	2.19	2.09	1.52	1.35	2.05	2.15
biological regulation;biosynthetic process;cell cycle;cellular biosynthetic process;cellular component assembly;cellular component assembly at cellular level;cellular component organization;cellular component organization at cellular level;cellular component organization or biogenesis;cellular component organization or biogenesis at cellular level;cellular macromolecular complex assembly;cellular…	binding;chromatin binding;histone binding;protein binding;unfolded protein binding	CAF-1 complex;cell part;chromatin;chromatin assembly complex;chromosomal part;cytoplasm;intracellular membrane-bounded organelle;intracellular organelle;intracellular organelle part;intracellular part;macromolecular complex;membrane-bounded organelle;nuclear chromatin;nuclear chromosome part;nuclear part;nucleoplasm;nucleus;organelle;organelle part;protein complex		Acetylation;Cellcycle;Completeproteome;Cytoplasm;Directproteinsequencing;DNAdamage;DNArepair;DNAreplication;Nucleus;Phosphoprotein;Polymorphism;Referenceproteome;Repeat;Transcription;Transcriptionregulation;WDrepeat	ASF1-histone containing complex;ASF1-interacting protein complex;Chromatin assembly complex (CAF-1 complex);Histone H3.1 complex	1	2.02212e-07	3.06417	TRUE	1.4252e-06	5.84612	2.2925	TRUE	0.470856	-0.18	FALSE	Q13112	Q13112 [439-467]	Chromatin assembly factor 1 subunit B OS=Homo sapiens OX=9606 GN=CHAF1B PE=1 SV=1	CHAF1B	Q13112 1xAcetyl [K457]	-0.48	-0.4	-0.52	-0.71	-2.61	-3	-2.68	-2.99	0.19	0.92	0.58	0.47	0.23	0.96	1.01	0.68	2.13	2.6	2.16	2.28	2.2925	2.8	3.92	3.26	3.46	2.84	3.96	3.69
biosynthetic process;catabolic process;cellular biosynthetic process;cellular catabolic process;cellular component disassembly;cellular component disassembly at cellular level;cellular component organization;cellular component organization at cellular level;cellular component organization or biogenesis;cellular component organization or biogenesis at cellular level;cellular macromolecular complex…	binding;nucleic acid binding;RNA binding;rRNA binding;structural constituent of ribosome;structural molecule activity	adherens junction;anchoring junction;cell junction;cell part;cell-substrate adherens junction;cell-substrate junction;cytoplasm;cytoplasmic part;cytosol;cytosolic small ribosomal subunit;extracellular membrane-bounded organelle;extracellular organelle;extracellular region part;extracellular vesicular exosome;focal adhesion;intracellular non-membrane-bounded organelle;intracellular organelle;intra…	Ribosome	3D-structure;Acetylation;Citrullination;Completeproteome;Directproteinsequencing;Lipoprotein;Palmitate;Referenceproteome;Ribonucleoprotein;Ribosomalprotein;RNA-binding;rRNA-binding	40S ribosomal subunit, cytoplasmic;Nop56p-associated pre-rRNA complex;Ribosome, cytoplasmic;TNF-alpha/NF-kappa B signaling complex 6	2	9.77807e-12	2.2525	TRUE	1.66863e-06	5.77764	2.2125	TRUE	0.141608	0.235	FALSE	P62280	P62280 [39-48]	40S ribosomal protein S11 OS=Homo sapiens OX=9606 GN=RPS11 PE=1 SV=3	RPS11	P62280 1xAcetyl [K45]	0.23	0.31	0.45	0.08	-1.95	-1.73	-1.92	-2.18	0.37	0.34	0.62	0.45	0.21	-0.14	0.4	0.37	2.18	2.04	2.37	2.26	2.2125	2.32	2.07	2.54	2.63	2.16	1.59	2.32
anatomical structure development;ATP-dependent chromatin remodeling;biological regulation;biosynthetic process;brain development;cell differentiation;cellular biosynthetic process;cellular component organization;cellular component organization at cellular level;cellular component organization or biogenesis;cellular component organization or biogenesis at cellular level;cellular developmental proc…	adenyl nucleotide binding;adenyl ribonucleotide binding;ATP binding;ATPase activity;binding;catalytic activity;chromatin binding;DNA binding;helicase activity;hydrolase activity;hydrolase activity, acting on acid anhydrides;hydrolase activity, acting on acid anhydrides, in phosphorus-containing anhydrides;nucleic acid binding;nucleoside-triphosphatase activity;nucleotide binding;purine nucleotide…	cell part;chromatin remodeling complex;intracellular membrane-bounded organelle;intracellular organelle;intracellular organelle part;intracellular part;ISWI complex;macromolecular complex;membrane-bounded organelle;nuclear part;nucleus;NURF complex;organelle;organelle part;protein complex		Activator;Alternativesplicing;ATP-binding;Chromatinregulator;Completeproteome;Helicase;Hydrolase;Nucleotide-binding;Nucleus;Phosphoprotein;Polymorphism;Referenceproteome;Repeat;Transcription;Transcriptionregulation	CERF complex (CECR2-containing remodeling factor complex);hNURF complex;SNF2L-RSF1 complex	2	4.26567e-05	2.89833	TRUE	1.79581e-06	5.74574	1.605	TRUE	0.00999661	-0.265	FALSE	P28370	P28370 [75-86]	Probable global transcription activator SNF2L1 OS=Homo sapiens OX=9606 GN=SMARCA1 PE=1 SV=2	SMARCA1	P28370 1xAcetyl [K77]	-1.1	-1.12	-1.25	-1.24	-2.94	-2.87	-2.74	-2.58	0.64	0.6	0.48	0.8	0.88	0.83	0.91	0.96	1.84	1.75	1.49	1.34	1.605	3.58	3.47	3.22	3.38	3.82	3.7	3.65
cellular component organization;cellular component organization at cellular level;cellular component organization or biogenesis;cellular component organization or biogenesis at cellular level;cellular macromolecule metabolic process;cellular metabolic process;cellular process;cellular protein metabolic process;chromatin modification;chromatin organization;chromosome organization;covalent chromati…	binding;cation binding;histone binding;ion binding;metal ion binding;protein binding;transition metal ion binding;zinc ion binding	cell part;H3 histone acetyltransferase complex;histone acetyltransferase complex;intracellular membrane-bounded organelle;intracellular organelle;intracellular organelle part;intracellular part;macromolecular complex;membrane-bounded organelle;MOZ/MORF histone acetyltransferase complex;nuclear part;nucleoplasm;nucleoplasm part;nucleus;organelle;organelle part;protein complex		3D-structure;Acetylation;Alternativesplicing;Bromodomain;Chromatinregulator;Completeproteome;Metal-binding;Nucleus;Phosphoprotein;Polymorphism;Referenceproteome;Zinc;Zinc-finger	ING5 complex	3	1.96616e-09	1.35583	TRUE	1.81058e-06	5.74218	1.54	TRUE	0.593264	0.0575	FALSE	O95696	O95696 [413-421]	Bromodomain-containing protein 1 OS=Homo sapiens OX=9606 GN=BRD1 PE=1 SV=1	BRD1	O95696 1xAcetyl [K418]	0.17	0.54	0.49	0.45	-1.13	-1.17	-1.13	-1.08	0.16	0.08	0.07	0.35	0.17	-0.04	0	0.3	1.3	1.71	1.62	1.53	1.54	1.29	1.25	1.2	1.43	1.3	1.13	1.13
anterior/posterior pattern specification;biological regulation;biosynthetic process;cellular biosynthetic process;cellular macromolecule biosynthetic process;cellular macromolecule metabolic process;cellular metabolic process;cellular nitrogen compound metabolic process;cellular process;developmental process;macromolecule biosynthetic process;macromolecule metabolic process;metabolic process;nega…		cell part;extracellular membrane-bounded organelle;extracellular organelle;extracellular region part;extracellular vesicular exosome;intracellular membrane-bounded organelle;intracellular organelle;intracellular organelle part;intracellular part;macromolecular complex;membrane-bounded organelle;membrane-bounded vesicle;nuclear part;nucleoplasm part;nucleus;organelle;organelle part;protein complex…		3D-structure;Activator;Alternativesplicing;Chromosomalrearrangement;Completeproteome;Nucleus;Phosphoprotein;Proto-oncogene;Referenceproteome;Transcription;Transcriptionregulation		1	3.36228e-06	1.285	TRUE	2.16632e-06	5.66428	1.045	TRUE	0.444638	-0.21	FALSE	P42568	P42568 [216-223]	Protein AF-9 OS=Homo sapiens OX=9606 GN=MLLT3 PE=1 SV=2	MLLT3	P42568 1xAcetyl [K219]	-0.08	-0.04	-0.03	-0.02	-1.02	-1.05	-1.26	-1.02	-0.15	0.43	0.41	0.16	-0.1	0.63	0.9	0.26	0.94	1.01	1.23	1	1.045	0.87	1.48	1.67	1.18	0.92	1.68	2.16
biological regulation;cell surface receptor linked signaling pathway;cellular component organization;cellular component organization at cellular level;cellular component organization or biogenesis;cellular component organization or biogenesis at cellular level;cellular process;cellular response to chemical stimulus;cellular response to endogenous stimulus;cellular response to hormone stimulus;cel…	binding;histone acetyl-lysine binding;histone binding;insulin receptor binding;protein binding;protein complex binding;receptor binding	cell part;extracellular membrane-bounded organelle;extracellular organelle;extracellular region part;extracellular vesicular exosome;intracellular membrane-bounded organelle;intracellular organelle;intracellular part;membrane-bounded organelle;membrane-bounded vesicle;nucleus;organelle;vesicle		3D-structure;Acetylation;Bromodomain;Completeproteome;Nucleus;Phosphoprotein;Polymorphism;Referenceproteome;Repeat;WDrepeat		1	4.18827e-10	1.77917	TRUE	3.50787e-06	5.45496	1.65	TRUE	0.94395	0.0125	FALSE	Q8WWQ0	Q8WWQ0 [1534-1550]	PH-interacting protein OS=Homo sapiens OX=9606 GN=PHIP PE=1 SV=2	PHIP	Q8WWQ0 1xAcetyl [K1542]	-0.11	0.19	0.18	0.29	-1.53	-1.65	-1.39	-1.48	-0.08	0.46	0.4	0.57	0.14	0.29	0.29	0.58	1.42	1.84	1.57	1.77	1.65	1.45	2.11	1.79	2.05	1.67	1.94	1.68
cell cycle process;cell differentiation;cellular component biogenesis;cellular component biogenesis at cellular level;cellular component organization or biogenesis;cellular component organization or biogenesis at cellular level;cellular developmental process;cellular process;developmental process;establishment of chromosome localization;establishment of localization;establishment of localization …		cell part;chromosome;condensed chromosome;condensed nuclear chromosome;cytoplasmic part;endoplasmic reticulum;intracellular membrane-bounded organelle;intracellular non-membrane-bounded organelle;intracellular organelle;intracellular organelle part;intracellular part;membrane-bounded organelle;non-membrane-bounded organelle;nuclear chromosome;nuclear part;nucleolus;nucleus;organelle;organelle part		Acetylation;Citrullination;Completeproteome;Directproteinsequencing;Nucleus;Polymorphism;Referenceproteome;Ribosomebiogenesis		1	1.08233e-08	1.78167	TRUE	7.32064e-06	5.13545	1.865	TRUE	0.920937	0.025	FALSE	Q15050	Q15050 [325-334]	Ribosome biogenesis regulatory protein homolog OS=Homo sapiens OX=9606 GN=RRS1 PE=1 SV=2	RRS1	Q15050 1xAcetyl [K333]	0.42	0.44	0.22	0.29	-1.28	-1.82	-1.6	-1.39	-0.24	0.52	0.48	0.16	-0.09	0.32	0.62	-0.03	1.7	2.26	1.82	1.68	1.865	1.04	2.34	2.08	1.55	1.19	2.14	2.22
biological regulation;biosynthetic process;cellular biosynthetic process;cellular component organization;cellular component organization at cellular level;cellular component organization or biogenesis;cellular component organization or biogenesis at cellular level;cellular macromolecule biosynthetic process;cellular macromolecule metabolic process;cellular metabolic process;cellular nitrogen comp…	acetyltransferase activity;binding;catalytic activity;cation binding;histone acetyltransferase activity;ion binding;lysine N-acetyltransferase activity;metal ion binding;N-acetyltransferase activity;N-acyltransferase activity;nucleic acid binding transcription factor activity;sequence-specific DNA binding transcription factor activity;transferase activity;transferase activity, transferring acyl g…	cell part;cytoplasm;histone acetyltransferase complex;intracellular organelle part;intracellular part;macromolecular complex;nuclear part;nucleoplasm;nucleoplasm part;organelle part;protein complex		Acetylation;Acyltransferase;Alternativesplicing;Chromatinregulator;Completeproteome;DNAreplication;Metal-binding;Nucleus;Phosphoprotein;Referenceproteome;Transcription;Transcriptionregulation;Transferase;Zinc;Zinc-finger	HBO1 complex;ING4 complex (ING4, MYST2, C1orf149, PHF15);ING4 complex (ING4, MYST2, C1orf149, PHF16);ING4 complex (ING4, MYST2, C1orf149, PHF17);ING5 complex	5	4.30999e-10	1.86083	TRUE	7.59931e-06	5.11923	2.0125	TRUE	0.816155	-0.035	FALSE	O95251	O95251 [272-280]	Histone acetyltransferase KAT7 OS=Homo sapiens OX=9606 GN=KAT7 PE=1 SV=1	KAT7	O95251 1xAcetyl [K277]	0.16	0.32	0.62	0.6	-1.69	-1.53	-1.76	-1.37	0.34	0.28	0.05	0.05	0.58	0.13	0.08	0.07	1.85	1.85	2.38	1.97	2.0125	2.03	1.81	1.81	1.42	2.27	1.66	1.84
biological regulation;biosynthetic process;cellular biosynthetic process;cellular component organization;cellular component organization at cellular level;cellular component organization or biogenesis;cellular component organization or biogenesis at cellular level;cellular macromolecule biosynthetic process;cellular macromolecule metabolic process;cellular metabolic process;cellular nitrogen comp…	binding;chromatin binding;DNA binding;nucleic acid binding	cell part;chromosome;cytoplasm;intracellular membrane-bounded organelle;intracellular non-membrane-bounded organelle;intracellular organelle;intracellular organelle part;intracellular part;membrane-bounded organelle;non-membrane-bounded organelle;nuclear part;nucleolus;nucleoplasm;nucleus;organelle;organelle part		3D-structure;Acetylation;Chromosome;Completeproteome;Directproteinsequencing;DNA-binding;DNAdamage;DNArepair;DNAreplication;Nucleus;Phosphoprotein;Polymorphism;Referenceproteome;Transcription;Transcriptionregulation;Ublconjugation	CEN complex;FACT complex;FACT complex, UV-activated;FACT-NEK9 complex;H2AX complex, isolated from cells without IR exposure;Toposome	3	1.43711e-10	2.66167	TRUE	8.25442e-06	5.08331	2.5475	TRUE	0.907414	0.0275	FALSE	Q08945	Q08945 [541-548]	FACT complex subunit SSRP1 OS=Homo sapiens OX=9606 GN=SSRP1 PE=1 SV=1	SSRP1	Q08945 1xAcetyl [K542]	0.18	0.29	0.53	-0.2	-2.56	-2.47	-2.14	-2.22	0.03	0.56	0.89	0.06	0.19	0.6	0.39	0.25	2.74	2.76	2.67	2.02	2.5475	2.59	3.03	3.03	2.28	2.75	3.07	2.53
cellular component organization;cellular component organization at cellular level;cellular component organization or biogenesis;cellular component organization or biogenesis at cellular level;cellular macromolecule metabolic process;cellular metabolic process;cellular process;cellular protein metabolic process;chromatin modification;chromatin organization;chromosome organization;covalent chromati…	binding;cation binding;histone binding;ion binding;metal ion binding;protein binding;transition metal ion binding;zinc ion binding	cell part;H3 histone acetyltransferase complex;histone acetyltransferase complex;intracellular membrane-bounded organelle;intracellular organelle;intracellular organelle part;intracellular part;macromolecular complex;membrane-bounded organelle;MOZ/MORF histone acetyltransferase complex;nuclear part;nucleoplasm;nucleoplasm part;nucleus;organelle;organelle part;protein complex		3D-structure;Acetylation;Alternativesplicing;Bromodomain;Chromatinregulator;Completeproteome;Metal-binding;Nucleus;Phosphoprotein;Polymorphism;Referenceproteome;Zinc;Zinc-finger	ING5 complex	8	1.20102e-11	1.6925	TRUE	8.67935e-06	5.06151	1.73	TRUE	0.706655	0.0375	FALSE	O95696	O95696 [413-421]	Bromodomain-containing protein 1 OS=Homo sapiens OX=9606 GN=BRD1 PE=1 SV=1	BRD1	O95696 2xAcetyl [K413;K418]	0.28	0.55	0.36	0.03	-1.39	-1.45	-1.58	-1.28	0.21	0.4	0.41	0.05	0.13	0.31	0.28	0.2	1.67	2	1.94	1.31	1.73	1.6	1.85	1.99	1.33	1.52	1.76	1.86
biological regulation;biosynthetic process;cellular biosynthetic process;cellular component organization;cellular component organization at cellular level;cellular component organization or biogenesis;cellular component organization or biogenesis at cellular level;cellular macromolecule biosynthetic process;cellular macromolecule metabolic process;cellular metabolic process;cellular nitrogen comp…	binding;chromatin binding;core promoter binding;DNA binding;double-stranded DNA binding;nucleic acid binding;nucleotide binding;regulatory region DNA binding;regulatory region nucleic acid binding;structure-specific DNA binding;transcription regulatory region DNA binding	cell part;intracellular membrane-bounded organelle;intracellular organelle;intracellular organelle part;intracellular part;membrane-bounded organelle;nuclear part;nucleoplasm;nucleus;organelle;organelle part		Acetylation;Alternativesplicing;Completeproteome;Directproteinsequencing;DNA-binding;Isopeptidebond;Nucleus;Phosphoprotein;Referenceproteome;Repressor;RNA-binding;Transcription;Transcriptionregulation;Ublconjugation		2	1.0768e-07	1.30667	TRUE	8.68195e-06	5.06138	1.4575	TRUE	0.970843	0.0075	FALSE	Q15424	Q15424 [571-583]	Scaffold attachment factor B1 OS=Homo sapiens OX=9606 GN=SAFB PE=1 SV=4	SAFB	Q15424 1xAcetyl [K578]	0.37	0.63	0.33	0.13	-1.11	-1.08	-1.14	-1.04	-0.08	0.23	0.39	0.03	-0.03	-0.25	0.35	0.47	1.48	1.71	1.47	1.17	1.4575	1.03	1.31	1.53	1.07	1.08	0.83	1.49
biological regulation;biosynthetic process;cellular biosynthetic process;cellular component assembly;cellular component assembly at cellular level;cellular component organization;cellular component organization at cellular level;cellular component organization or biogenesis;cellular component organization or biogenesis at cellular level;cellular macromolecular complex assembly;cellular macromolec…	acetyltransferase activity;binding;catalytic activity;cation binding;DNA binding;histone acetyltransferase activity;ion binding;lysine N-acetyltransferase activity;metal ion binding;N-acetyltransferase activity;N-acyltransferase activity;nucleic acid binding;protein binding;transcription factor binding;transferase activity;transferase activity, transferring acyl groups;transferase activity, trans…	cell part;chromosomal part;H3 histone acetyltransferase complex;histone acetyltransferase complex;intracellular membrane-bounded organelle;intracellular organelle;intracellular organelle part;intracellular part;macromolecular complex;membrane-bounded organelle;MOZ/MORF histone acetyltransferase complex;nuclear part;nucleoplasm;nucleoplasm part;nucleosome;nucleus;organelle;organelle part;protein c…		Acetylation;Activator;Acyltransferase;Alternativesplicing;Chromatinregulator;Chromosomalrearrangement;Completeproteome;Metal-binding;Nucleus;Polymorphism;Referenceproteome;Repeat;Repressor;Transcription;Transcriptionregulation;Transferase;Zinc;Zinc-finger	ING5 complex	1	8.51316e-11	2.73583	TRUE	9.35861e-06	5.02879	2.625	TRUE	0.796883	-0.0575	FALSE	Q8WYB5	Q8WYB5 [574-584]	Histone acetyltransferase KAT6B OS=Homo sapiens OX=9606 GN=KAT6B PE=1 SV=3	KAT6B	Q8WYB5 1xAcetyl [K584]	0.09	0.24	-0.06	0.57	-2.71	-2.54	-2.33	-2.08	0.48	0.17	0.06	0.68	0.54	0.1	0.19	0.79	2.8	2.78	2.27	2.65	2.625	3.19	2.71	2.39	2.76	3.25	2.64	2.52
cellular component organization;cellular component organization at cellular level;cellular component organization or biogenesis;cellular component organization or biogenesis at cellular level;cellular process;extracellular matrix organization;extracellular structure organization		extracellular matrix part;extracellular region;extracellular region part;fibril;microfibril		Acetylation;Completeproteome;Extracellularmatrix;Phosphoprotein;Referenceproteome;Secreted	Spliceosome	1	9.26965e-09	1.54583	TRUE	9.75423e-06	5.01081	1.3475	TRUE	0.667503	0.075	FALSE	P55081	P55081 [224-231]	Microfibrillar-associated protein 1 OS=Homo sapiens OX=9606 GN=MFAP1 PE=1 SV=2	MFAP1	P55081 1xAcetyl [K230]	0.07	0.01	-0.1	0.19	-1.17	-1.24	-1.28	-1.53	0.36	0.13	0.62	0.4	0.49	0.01	0.15	0.56	1.24	1.25	1.18	1.72	1.3475	1.53	1.37	1.9	1.93	1.66	1.25	1.43
establishment of localization;establishment of localization in cell;establishment of RNA localization;intracellular transport;mRNA export from nucleus;mRNA transport;nuclear export;nuclear transport;nucleic acid transport;nucleobase-containing compound transport;nucleocytoplasmic transport;poly(A)+ mRNA export from nucleus;RNA export from nucleus;RNA transport;transport	binding;cation binding;ion binding;metal ion binding			Acetylation;Coiledcoil;Completeproteome;Metal-binding;mRNAtransport;Phosphoprotein;Polymorphism;Referenceproteome;Repeat;Transport;Zinc;Zinc-finger		1	7.58535e-07	2.81833	TRUE	1.02946e-05	4.98739	1.985	TRUE	0.331325	-0.15	FALSE	O75152	O75152 [514-521]	Zinc finger CCCH domain-containing protein 11A OS=Homo sapiens OX=9606 GN=ZC3H11A PE=1 SV=3	ZC3H11A	O75152 1xAcetyl [K518]	-0.89	-0.39	-0.49	-0.63	-2.62	-2.66	-2.76	-2.3	0.57	0.46	0.61	0.66	0.71	0.35	0.96	0.88	1.73	2.27	2.27	1.67	1.985	3.19	3.12	3.37	2.96	3.33	3.01	3.72
biological regulation;biosynthetic process;cell growth;cellular biosynthetic process;cellular macromolecule biosynthetic process;cellular macromolecule metabolic process;cellular metabolic process;cellular nitrogen compound metabolic process;cellular process;cellular response to stimulus;chordate embryonic development;circadian rhythm;developmental process;embryo development;embryo development en…	adenyl nucleotide binding;adenyl ribonucleotide binding;androgen receptor binding;ATP binding;ATPase activity;ATPase activity, coupled;ATP-dependent helicase activity;ATP-dependent RNA helicase activity;binding;catalytic activity;estrogen receptor binding;helicase activity;hormone receptor binding;hydrolase activity;hydrolase activity, acting on acid anhydrides;hydrolase activity, acting on acid …	catalytic step 2 spliceosome;cell part;cytoplasm;extracellular membrane-bounded organelle;extracellular organelle;extracellular region part;extracellular vesicular exosome;intracellular membrane-bounded organelle;intracellular non-membrane-bounded organelle;intracellular organelle;intracellular organelle part;intracellular part;macromolecular complex;membrane;membrane-bounded organelle;membrane-b…	Spliceosome	3D-structure;Acetylation;Alternativesplicing;ATP-binding;Biologicalrhythms;Completeproteome;Helicase;Hydrolase;Isopeptidebond;mRNAprocessing;mRNAsplicing;Nucleotide-binding;Nucleus;Phosphoprotein;Polymorphism;Referenceproteome;RNA-binding;Spliceosome;Transcription;Transcriptionregulation;Ublconjugation	C complex spliceosome;DGCR8 multiprotein complex;Large Drosha complex;snRNP-free U1A (SF-A) complex;Spliceosome	5	9.52779e-07	1.085	TRUE	1.09867e-05	4.95913	1.31	TRUE	0.0970225	0.245	FALSE	P17844	P17844 [26-33]	Probable ATP-dependent RNA helicase DDX5 OS=Homo sapiens OX=9606 GN=DDX5 PE=1 SV=1	DDX5	P17844 1xAcetyl [K32]	0.34	0.63	0.32	0.36	-1.04	-0.73	-0.87	-0.95	-0.13	0.26	0.37	0.29	0.06	0	-0.2	-0.05	1.38	1.36	1.19	1.31	1.31	0.91	0.99	1.24	1.24	1.1	0.73	0.67
cellular macromolecule metabolic process;cellular metabolic process;cellular nitrogen compound metabolic process;cellular process;macromolecule metabolic process;metabolic process;mRNA metabolic process;mRNA processing;nitrogen compound metabolic process;nuclear mRNA splicing, via spliceosome;nucleic acid metabolic process;nucleobase-containing compound metabolic process;primary metabolic process…	binding;nucleic acid binding;nucleotide binding;RNA binding	catalytic step 2 spliceosome;cell part;intracellular membrane-bounded organelle;intracellular organelle;intracellular organelle part;intracellular part;macromolecular complex;membrane-bounded organelle;nuclear part;nucleus;organelle;organelle part;ribonucleoprotein complex;spliceosomal complex		3D-structure;Acetylation;Alternativesplicing;Coiledcoil;Completeproteome;Directproteinsequencing;mRNAprocessing;mRNAsplicing;Nucleus;Phosphoprotein;Polymorphism;Referenceproteome;Ribonucleoprotein;RNA-binding;Spliceosome	C complex spliceosome;Large Drosha complex	6	1.46411e-07	1.65167	TRUE	1.11387e-05	4.95317	1.435	TRUE	0.955853	-0.015	FALSE	Q9UKM9	Q9UKM9 [142-149]	RNA-binding protein Raly OS=Homo sapiens OX=9606 GN=RALY PE=1 SV=1	RALY	Q9UKM9 1xAcetyl [K146]	0.24	0.09	-0.06	-0.18	-1.54	-1.43	-1.42	-1.26	0.04	0.31	0.64	0.37	0.3	-0.27	0.65	0.74	1.78	1.52	1.36	1.08	1.435	1.58	1.74	2.06	1.63	1.84	1.16	2.07
apoptosis;biological regulation;biosynthetic process;cell death;cellular biosynthetic process;cellular macromolecule biosynthetic process;cellular macromolecule metabolic process;cellular metabolic process;cellular nitrogen compound metabolic process;cellular process;cellular response to stimulus;cellular response to stress;death;macromolecule biosynthetic process;macromolecule metabolic process;…	binding;DNA binding;nucleic acid binding	cell part;cytoplasm;intracellular membrane-bounded organelle;intracellular non-membrane-bounded organelle;intracellular organelle;intracellular organelle part;intracellular part;membrane-bounded organelle;non-membrane-bounded organelle;nuclear part;nucleolus;nucleoplasm;nucleus;organelle;organelle part		Acetylation;Alternativesplicing;Citrullination;Completeproteome;Cytoplasm;Directproteinsequencing;DNA-binding;Nucleus;Phosphoprotein;Polymorphism;Referenceproteome;Repressor;Transcription;Transcriptionregulation		2	3.96304e-10	1.86167	TRUE	1.19344e-05	4.9232	1.8425	TRUE	0.84056	-0.0375	FALSE	Q9NYF8	Q9NYF8 [319-335]	Bcl-2-associated transcription factor 1 OS=Homo sapiens OX=9606 GN=BCLAF1 PE=1 SV=2	BCLAF1	Q9NYF8 1xAcetyl [K332]	0.29	0.21	0.24	0.29	-1.45	-2	-1.42	-1.47	0.03	0.41	0.51	0.12	0.15	0.01	0.61	0.45	1.74	2.21	1.66	1.76	1.8425	1.48	2.41	1.93	1.59	1.6	2.01	2.03
cellular macromolecule metabolic process;cellular metabolic process;cellular nitrogen compound metabolic process;cellular process;establishment of localization;establishment of localization in cell;establishment of RNA localization;interaction with host;interspecies interaction between organisms;intracellular transport;intronless viral mRNA export from host nucleus;macromolecule metabolic process…	binding;nucleic acid binding;RNA binding	cell part;intracellular organelle part;intracellular part;macromolecular complex;nuclear body;nuclear part;nuclear speck;nucleoplasm;nucleoplasm part;organelle part;protein complex;THO complex;THO complex part of transcription export complex;transcription export complex	RNA transport;Spliceosome	Alternativesplicing;Coiledcoil;Completeproteome;mRNAprocessing;mRNAsplicing;mRNAtransport;Nucleus;Phosphoprotein;Referenceproteome;RNA-binding;Transport	Spliceosome;THO complex;TREX complex	4	2.18405e-09	2.15917	TRUE	1.48102e-05	4.82944	2.0775	TRUE	0.19963	-0.305	FALSE	Q8NI27	Q8NI27 [1575-1583]	THO complex subunit 2 OS=Homo sapiens OX=9606 GN=THOC2 PE=1 SV=2	THOC2	Q8NI27 1xAcetyl [K1580]	0.28	0.22	-0.06	0.38	-1.8	-2.02	-2.14	-1.53	0.18	0.13	0.09	0.3	0.36	-0.05	0.86	0.75	2.08	2.24	2.08	1.91	2.0775	1.98	2.15	2.23	1.83	2.16	1.97	3
cellular macromolecule metabolic process;cellular metabolic process;cellular process;cellular protein metabolic process;macromolecule metabolic process;macromolecule modification;metabolic process;peptidyl-amino acid modification;peptidyl-proline modification;primary metabolic process;protein folding;protein metabolic process;protein modification process;protein peptidyl-prolyl isomerization	binding;catalytic activity;cis-trans isomerase activity;cyclosporin A binding;drug binding;isomerase activity;peptide binding;peptidyl-prolyl cis-trans isomerase activity	cell part;membrane		3D-structure;Completeproteome;Cyclosporin;Isomerase;Isopeptidebond;Membrane;Phosphoprotein;Polymorphism;Referenceproteome;Repeat;Rotamase;Ublconjugation		1	2.42084e-09	2.01417	TRUE	1.6009e-05	4.79564	1.835	TRUE	0.482268	-0.1475	FALSE	P30414	P30414 [1212-1225]	NK-tumor recognition protein OS=Homo sapiens OX=9606 GN=NKTR PE=1 SV=2	NKTR	P30414 1xAcetyl [K1216]	0.04	0.37	-0.11	0.1	-1.46	-1.72	-1.98	-1.78	-0.07	0.51	0.37	0.37	0.15	0.32	0.86	0.44	1.5	2.09	1.87	1.88	1.835	1.39	2.23	2.35	2.15	1.61	2.04	2.84
anatomical structure homeostasis;base-excision repair;biological regulation;biosynthetic process;cell differentiation;cell surface receptor linked signaling pathway;cellular biosynthetic process;cellular component organization;cellular component organization at cellular level;cellular component organization or biogenesis;cellular component organization or biogenesis at cellular level;cellular dev…	binding;catalytic activity;cation binding;coenzyme binding;cofactor binding;DNA binding;enzyme binding;identical protein binding;ion binding;kinase binding;metal ion binding;NAD binding;NAD+ ADP-ribosyltransferase activity;nucleic acid binding;nucleotide binding;protein binding;protein kinase binding;protein N-terminus binding;transcription factor binding;transferase activity;transferase activity…	cell part;envelope;intracellular membrane-bounded organelle;intracellular non-membrane-bounded organelle;intracellular organelle;intracellular organelle part;intracellular part;macromolecular complex;membrane;membrane-bounded organelle;non-membrane-bounded organelle;nuclear envelope;nuclear part;nucleolus;nucleoplasm;nucleoplasm part;nucleus;organelle;organelle envelope;organelle part;protein com…	Base excision repair	3D-structure;Acetylation;ADP-ribosylation;Completeproteome;Directproteinsequencing;DNA-binding;DNAdamage;DNArepair;Glycosyltransferase;Metal-binding;NAD;Nucleus;Phosphoprotein;Polymorphism;Referenceproteome;Repeat;Transcription;Transcriptionregulation;Transferase;Zinc;Zinc-finger	CAMK2-delta-MASH1 promoter-coactivator complex;CDK8-MED6-PARP1 complex;Condensin I-PARP-1-XRCC1 complex;CTCF-nucleophosmin-PARP-HIS-KPNA-LMNA-TOP complex;H2AX complex I;MASH1 promoter-coactivator complex;NCOA6-DNA-PK-Ku-PARP1 complex;Rap1 complex;RC complex during G2/M-phase of cell cycle;RC complex during S-phase of cell cycle;TLE1 corepressor complex (MASH1 promoter-corepressor complex);WRN-Ku7…	3	2.51331e-08	1.3725	TRUE	1.64336e-05	4.78427	1.175	TRUE	0.79609	-0.0425	FALSE	P09874	P09874 [426-434]	Poly [ADP-ribose] polymerase 1 OS=Homo sapiens OX=9606 GN=PARP1 PE=1 SV=4	PARP1	P09874 1xAcetyl [K433]	0.02	0.06	0.1	-0.07	-1.4	-1	-1.1	-1.09	0.24	0.24	0.74	-0.01	0.34	0.35	0.35	0.34	1.42	1.06	1.2	1.02	1.175	1.64	1.24	1.84	1.08	1.74	1.35	1.45
anatomical structure development;biological regulation;biomineral tissue development;cellular component disassembly;cellular component disassembly at cellular level;cellular component organization;cellular component organization at cellular level;cellular component organization or biogenesis;cellular component organization or biogenesis at cellular level;cellular macromolecular complex disassembl…	binding;DNA binding;nucleic acid binding	catalytic step 2 spliceosome;cell part;cytoplasm;extracellular matrix;extracellular region part;intracellular organelle part;intracellular part;macromolecular complex;nuclear body;nuclear part;nuclear speck;nucleoplasm part;organelle part;post-mRNA release spliceosomal complex;proteinaceous extracellular matrix;ribonucleoprotein complex;spliceosomal complex;U2-type post-mRNA release spliceosomal …		Alternativesplicing;Biomineralization;Completeproteome;Cytoplasm;mRNAprocessing;mRNAsplicing;Nucleus;Phosphoprotein;Polymorphism;Referenceproteome;Spliceosome	C complex spliceosome;Spliceosome	1	8.80199e-08	2.035	TRUE	1.68799e-05	4.77263	2.0575	TRUE	0.994375	-0.0025	FALSE	Q9UBB9	Q9UBB9 [58-70]	Tuftelin-interacting protein 11 OS=Homo sapiens OX=9606 GN=TFIP11 PE=1 SV=1	TFIP11	Q9UBB9 1xAcetyl [K69]	0.4	0.6	0.04	0.09	-1.91	-1.49	-1.92	-1.78	-0.35	0.57	0.73	0.04	-0.4	0.48	0.67	0.25	2.31	2.09	1.96	1.87	2.0575	1.56	2.06	2.65	1.82	1.51	1.97	2.59
androgen receptor signaling pathway;biological regulation;biosynthetic process;catabolic process;cellular biosynthetic process;cellular catabolic process;cellular macromolecule catabolic process;cellular macromolecule metabolic process;cellular metabolic process;cellular nitrogen compound metabolic process;cellular process;cellular response to stimulus;intracellular receptor mediated signaling pa…	adenyl nucleotide binding;adenyl ribonucleotide binding;ATP binding;binding;core promoter binding;core promoter sequence-specific DNA binding;DNA binding;hormone receptor binding;ligand-dependent nuclear receptor transcription coactivator activity;nuclear hormone receptor binding;nucleic acid binding;nucleotide binding;phosphoprotein binding;protein binding;protein binding transcription factor ac…	cell part;extracellular membrane-bounded organelle;extracellular organelle;extracellular region part;extracellular vesicular exosome;intracellular membrane-bounded organelle;intracellular organelle;intracellular organelle part;intracellular part;macromolecular complex;mediator complex;membrane-bounded organelle;membrane-bounded vesicle;nuclear part;nucleoplasm;nucleoplasm part;nucleus;organelle;o…		Acetylation;Activator;ADP-ribosylation;ATP-binding;Biologicalrhythms;Completeproteome;Directproteinsequencing;Methylation;mRNAprocessing;mRNAsplicing;Nucleotide-binding;Nucleus;Phosphoprotein;Polymorphism;Receptor;Referenceproteome;Transcription;Transcriptionregulation	PC2 complex;SMCC complex;TRAP complex	2	8.71834e-09	1.47667	TRUE	1.76547e-05	4.75314	1.2975	TRUE	0.726921	-0.0575	FALSE	Q9Y2W1	Q9Y2W1 [414-421]	Thyroid hormone receptor-associated protein 3 OS=Homo sapiens OX=9606 GN=THRAP3 PE=1 SV=2	THRAP3	Q9Y2W1 1xAcetyl [K420]	0.23	0.16	-0.07	-0.09	-1.17	-1.43	-1.12	-1.24	0.05	0.35	0.59	0.2	0.14	0.26	0.64	0.38	1.4	1.59	1.05	1.15	1.2975	1.22	1.78	1.71	1.44	1.31	1.69	1.76
cellular component organization;cellular component organization at cellular level;cellular component organization or biogenesis;cellular component organization or biogenesis at cellular level;cellular macromolecule metabolic process;cellular metabolic process;cellular process;cellular protein metabolic process;chromatin modification;chromatin organization;chromosome organization;covalent chromati…	binding;catalytic activity;cation binding;ion binding;ligase activity;metal ion binding;transition metal ion binding;zinc ion binding	cell part;histone acetyltransferase complex;intracellular organelle part;intracellular part;macromolecular complex;MSL complex;nuclear part;nucleoplasm;nucleoplasm part;organelle part;protein complex		3D-structure;Alternativesplicing;Completeproteome;Ligase;Metal-binding;Referenceproteome;Ublconjugationpathway;Zinc;Zinc-finger	MSL complex	1	4.16109e-07	2.245	TRUE	1.86797e-05	4.72863	1.67	TRUE	0.499347	-0.14	FALSE	Q9HCI7	Q9HCI7 [509-524]	E3 ubiquitin-protein ligase MSL2 OS=Homo sapiens OX=9606 GN=MSL2 PE=1 SV=2	MSL2	Q9HCI7 1xAcetyl [K518]	-0.28	-0.26	-0.61	-0.15	-1.86	-1.88	-2.27	-1.97	0	0.54	0.74	0.59	0.4	0.52	0.91	0.6	1.58	1.62	1.66	1.82	1.67	1.86	2.42	3.01	2.56	2.26	2.4	3.18
biological regulation;cell surface receptor linked signaling pathway;cellular component organization;cellular component organization at cellular level;cellular component organization or biogenesis;cellular component organization or biogenesis at cellular level;cellular process;cellular response to chemical stimulus;cellular response to endogenous stimulus;cellular response to hormone stimulus;cel…	binding;histone acetyl-lysine binding;histone binding;insulin receptor binding;protein binding;protein complex binding;receptor binding	cell part;extracellular membrane-bounded organelle;extracellular organelle;extracellular region part;extracellular vesicular exosome;intracellular membrane-bounded organelle;intracellular organelle;intracellular part;membrane-bounded organelle;membrane-bounded vesicle;nucleus;organelle;vesicle		3D-structure;Acetylation;Bromodomain;Completeproteome;Nucleus;Phosphoprotein;Polymorphism;Referenceproteome;Repeat;WDrepeat		3	1.8582e-09	1.54333	TRUE	1.94488e-05	4.71111	1.5375	TRUE	0.876585	-0.0275	FALSE	Q8WWQ0	Q8WWQ0 [1511-1533]	PH-interacting protein OS=Homo sapiens OX=9606 GN=PHIP PE=1 SV=2	PHIP	Q8WWQ0 1xAcetyl [K1528]	-0.04	0.44	0.33	0.23	-1.29	-1.09	-1.38	-1.43	-0.14	0.46	0.34	0.28	0.01	0.26	0.24	0.54	1.25	1.53	1.71	1.66	1.5375	1.15	1.55	1.72	1.71	1.3	1.35	1.62
biological regulation;cellular macromolecule metabolic process;cellular metabolic process;cellular nitrogen compound metabolic process;cellular process;macromolecule metabolic process;maturation of SSU-rRNA;metabolic process;ncRNA metabolic process;ncRNA processing;negative regulation of catalytic activity;negative regulation of hydrolase activity;negative regulation of molecular function;negativ…		cell part;chromosome;intracellular non-membrane-bounded organelle;intracellular organelle;intracellular organelle part;intracellular part;macromolecular complex;Mpp10 complex;non-membrane-bounded organelle;nuclear part;nucleolar part;nucleolus;organelle;organelle part;preribosome;protein complex;ribonucleoprotein complex;small nucleolar ribonucleoprotein complex;small-subunit processome	Ribosome biogenesis in eukaryotes	Acetylation;Chromosome;Coiledcoil;Completeproteome;Nucleus;Phosphoprotein;Polymorphism;Referenceproteome;Ribonucleoprotein;Ribosomebiogenesis;rRNAprocessing	IMP3-IMP4-MPP10 complex	1	1.83336e-10	1.99917	TRUE	2.16558e-05	4.66443	1.875	TRUE	0.749977	-0.0475	FALSE	O00566	O00566 [331-351]	U3 small nucleolar ribonucleoprotein protein MPP10 OS=Homo sapiens OX=9606 GN=MPHOSPH10 PE=1 SV=2	MPHOSPH10	O00566 1xAcetyl [K350]	0.09	0.34	0.07	0.15	-1.89	-1.99	-1.34	-1.63	0.43	0.25	0.15	0.47	0.2	0.17	0.69	0.43	1.98	2.33	1.41	1.78	1.875	2.32	2.24	1.49	2.1	2.09	2.16	2.03
biological regulation;biosynthetic process;cellular biosynthetic process;cellular macromolecule biosynthetic process;cellular macromolecule metabolic process;cellular metabolic process;cellular nitrogen compound metabolic process;cellular process;macromolecule biosynthetic process;macromolecule metabolic process;metabolic process;nitrogen compound metabolic process;nucleic acid metabolic process;…	binding;cation binding;DNA binding;ion binding;metal ion binding;nucleic acid binding	cell part;intracellular membrane-bounded organelle;intracellular organelle;intracellular part;membrane-bounded organelle;nucleus;organelle		Alternativesplicing;Completeproteome;DNA-binding;Metal-binding;Nucleus;Polymorphism;Referenceproteome;Repeat;Transcription;Transcriptionregulation;Zinc;Zinc-finger		1	1.24535e-08	2.30167	TRUE	2.62214e-05	4.58134	1.955	TRUE	0.311494	-0.215	FALSE	Q9NTW7	Q9NTW7 [132-143]	Zinc finger protein 64 OS=Homo sapiens OX=9606 GN=ZFP64 PE=1 SV=3	ZFP64	Q9NTW7 1xAcetyl [K142]	-0.34	0.21	0.2	-0.34	-2.13	-2.1	-2.02	-1.84	0.1	0.56	0.07	0.65	0.21	0.63	0.62	0.78	1.79	2.31	2.22	1.5	1.955	2.23	2.66	2.09	2.49	2.34	2.73	2.64
biological regulation;biosynthetic process;cellular biosynthetic process;cellular macromolecule biosynthetic process;cellular macromolecule metabolic process;cellular metabolic process;cellular nitrogen compound metabolic process;cellular process;macromolecule biosynthetic process;macromolecule metabolic process;metabolic process;nitrogen compound metabolic process;nucleic acid metabolic process;…	binding;DNA binding;identical protein binding;nucleic acid binding;nucleotide binding;protein binding	cell part;cytoplasm;extracellular membrane-bounded organelle;extracellular organelle;extracellular region part;extracellular vesicular exosome;intracellular membrane-bounded organelle;intracellular organelle;intracellular organelle part;intracellular part;membrane-bounded organelle;membrane-bounded vesicle;nuclear part;nucleoplasm;organelle;organelle part;vesicle		Acetylation;Alternativesplicing;Completeproteome;Cytoplasm;DNA-binding;Isopeptidebond;Nucleus;Phosphoprotein;Referenceproteome;Repressor;RNA-binding;Transcription;Transcriptionregulation;Ublconjugation		1	3.90823e-10	1.98	TRUE	2.81657e-05	4.55028	2.02	TRUE	0.674987	-0.07	FALSE	Q14151	Q14151 [577-590]	Scaffold attachment factor B2 OS=Homo sapiens OX=9606 GN=SAFB2 PE=1 SV=1	SAFB2	Q14151 1xAcetyl [K586]	0.57	0.35	0.02	0.36	-1.98	-1.82	-1.64	-1.34	0.23	0.2	0.24	0.25	0.28	-0.14	0.5	0.56	2.55	2.17	1.66	1.7	2.02	2.21	2.02	1.88	1.59	2.26	1.68	2.14
	binding;cation binding;DNA binding;ion binding;metal ion binding;nucleic acid binding;nucleic acid binding transcription factor activity;RNA polymerase II core promoter proximal region sequence-specific DNA binding transcription factor activity;RNA polymerase II core promoter proximal region sequence-specific DNA binding transcription factor activity involved in positive regulation of transcripti…	cell part;intracellular membrane-bounded organelle;intracellular organelle;intracellular part;membrane-bounded organelle;nucleus;organelle		3D-structure;Acetylation;Alternativesplicing;Coiledcoil;Completeproteome;DNA-binding;Metal-binding;Nucleus;Phosphoprotein;Polymorphism;Referenceproteome;Repeat;Transcription;Transcriptionregulation;Zinc;Zinc-finger		1	4.17919e-07	1.72333	TRUE	3.29632e-05	4.48197	1.285	TRUE	0.324034	-0.15	FALSE	O60281	O60281 [2027-2047]	Zinc finger protein 292 OS=Homo sapiens OX=9606 GN=ZNF292 PE=1 SV=3	ZNF292	O60281 1xAcetyl [K2042]	-0.2	-0.22	0.04	-0.43	-1.46	-1.54	-1.32	-1.63	0.49	0.36	0.38	0.29	0.61	0.36	0.87	0.28	1.26	1.32	1.36	1.2	1.285	1.95	1.9	1.7	1.92	2.07	1.9	2.19
cellular macromolecule metabolic process;cellular metabolic process;cellular nitrogen compound metabolic process;cellular process;macromolecule metabolic process;metabolic process;nitrogen compound metabolic process;nucleic acid metabolic process;nucleobase-containing compound metabolic process;primary metabolic process;RNA metabolic process;RNA processing	binding;nucleotide binding	cell part;intracellular membrane-bounded organelle;intracellular organelle;intracellular organelle part;intracellular part;membrane-bounded organelle;nuclear part;nucleoplasm;nucleus;organelle;organelle part	Spliceosome	Acetylation;Alternativesplicing;Coiledcoil;Completeproteome;Nucleus;Phosphoprotein;Referenceproteome;RNA-binding	17S U2 snRNP;Spliceosome	1	4.65409e-08	1.455	TRUE	3.38809e-05	4.47005	1.325	TRUE	0.710348	-0.08	FALSE	O15042	O15042 [854-865]	U2 snRNP-associated SURP motif-containing protein OS=Homo sapiens OX=9606 GN=U2SURP PE=1 SV=2	U2SURP	O15042 1xAcetyl [K862]	0.24	0.16	-0.22	0.22	-1.36	-1.2	-1.24	-1.1	0.18	0.3	0.11	0.43	0.08	-0.07	0.66	0.67	1.6	1.36	1.02	1.32	1.325	1.54	1.5	1.35	1.53	1.44	1.13	1.9
biological regulation;biosynthetic process;cell cycle phase;cell cycle process;cellular biosynthetic process;cellular component organization;cellular component organization at cellular level;cellular component organization or biogenesis;cellular component organization or biogenesis at cellular level;cellular macromolecule biosynthetic process;cellular macromolecule metabolic process;cellular meta…	binding;DNA binding;nucleic acid binding;nucleic acid binding transcription factor activity;protein binding;protein C-terminus binding;sequence-specific DNA binding transcription factor activity;structural constituent of cytoskeleton;structural molecule activity	cell part;cytoplasm;H4/H2A histone acetyltransferase complex;histone acetyltransferase complex;intracellular non-membrane-bounded organelle;intracellular organelle;intracellular organelle part;intracellular part;macromolecular complex;non-membrane-bounded organelle;NuA4 histone acetyltransferase complex;nuclear matrix;nuclear part;nucleolus;nucleoplasm;nucleoplasm part;organelle;organelle part;pr…		Chromatinregulator;Coiledcoil;Completeproteome;Directproteinsequencing;Growthregulation;Nucleus;Referenceproteome;Transcription;Transcriptionregulation	NuA4/Tip60 HAT complex;NuA4/Tip60-HAT complex A;SRCAP-associated chromatin remodeling complex	1	2.16113e-08	1.5425	TRUE	3.52719e-05	4.45257	1.6725	TRUE	0.0350297	0.335	FALSE	O95619	O95619 [181-188]	YEATS domain-containing protein 4 OS=Homo sapiens OX=9606 GN=YEATS4 PE=1 SV=1	YEATS4	O95619 1xAcetyl [K188]	0.07	0.64	0.56	0.21	-1.42	-1.4	-1.27	-1.12	0.09	0.58	0.41	0.29	-0.13	-0.05	0.19	0.02	1.49	2.04	1.83	1.33	1.6725	1.51	1.98	1.68	1.41	1.29	1.35	1.46
biological regulation;cellular component organization;cellular component organization at cellular level;cellular component organization or biogenesis;cellular component organization or biogenesis at cellular level;cellular macromolecule metabolic process;cellular metabolic process;cellular nitrogen compound metabolic process;cellular process;cytokinesis;cytoskeleton organization;macromolecule met…	binding;DNA binding;nucleic acid binding;RNA binding	cell part;intracellular organelle part;intracellular part;nuclear body;nuclear part;nuclear speck;nucleoplasm;nucleoplasm part;organelle part		Acetylation;Alternativesplicing;Cellcycle;Completeproteome;DNA-binding;mRNAprocessing;mRNAsplicing;Nucleus;Phosphoprotein;Polymorphism;Referenceproteome;Repeat;RNA-binding		1	5.85335e-07	1.4125	TRUE	3.53267e-05	4.4519	1.3875	TRUE	0.552714	-0.17	FALSE	P18583	P18583 [11-18]	Protein SON OS=Homo sapiens OX=9606 GN=SON PE=1 SV=4	SON	P18583 1xAcetyl [K16]	0.24	0.2	0.11	0.22	-1.38	-1.35	-1.21	-0.84	0.04	0.19	0.63	-0.28	-0.19	0.32	0.75	0.38	1.62	1.55	1.32	1.06	1.3875	1.42	1.54	1.84	0.56	1.19	1.67	1.96
biological regulation;biosynthetic process;cellular biosynthetic process;cellular component assembly;cellular component assembly at cellular level;cellular component organization;cellular component organization at cellular level;cellular component organization or biogenesis;cellular component organization or biogenesis at cellular level;cellular macromolecular complex assembly;cellular macromolec…	activating transcription factor binding;binding;chromatin binding;DNA binding;nucleic acid binding;protein binding;protein binding transcription factor activity;RNA polymerase II transcription coactivator activity;RNA polymerase II transcription cofactor activity;RNA polymerase II transcription factor binding transcription factor activity;RNA polymerase II transcription factor binding transcripti…	cell part;chromatin;chromosomal part;cytoplasmic part;cytosol;heterochromatin;intracellular membrane-bounded organelle;intracellular organelle;intracellular organelle part;intracellular part;membrane-bounded organelle;nuclear chromatin;nuclear chromosome part;nuclear heterochromatin;nuclear part;nuclear periphery;nucleoplasm;nucleus;organelle;organelle part;transcriptionally active chromatin		3D-structure;Alternativesplicing;Chromosomalrearrangement;Citrullination;Coiledcoil;Completeproteome;Directproteinsequencing;DNA-binding;Host-virusinteraction;Nucleus;Phosphoprotein;Referenceproteome;Transcription;Transcriptionregulation		3	1.51527e-07	1.1825	TRUE	3.75376e-05	4.42553	1.0075	TRUE	0.43338	-0.135	FALSE	O75475	O75475 [152-175]	PC4 and SFRS1-interacting protein OS=Homo sapiens OX=9606 GN=PSIP1 PE=1 SV=1	PSIP1	O75475 1xAcetyl [K152]	0.21	0.09	-0.01	-0.18	-0.99	-0.86	-1	-1.07	0.3	0.33	0.43	-0.17	0.32	0.25	0.62	0.24	1.2	0.95	0.99	0.89	1.0075	1.29	1.19	1.43	0.9	1.31	1.11	1.62
biological regulation;biosynthetic process;cellular biosynthetic process;cellular macromolecule biosynthetic process;cellular macromolecule metabolic process;cellular metabolic process;cellular nitrogen compound metabolic process;cellular process;macromolecule biosynthetic process;macromolecule metabolic process;metabolic process;nitrogen compound metabolic process;nucleic acid metabolic process;…	binding;cation binding;DNA binding;double-stranded DNA binding;ion binding;metal ion binding;nucleic acid binding;nucleotide binding;RNA binding;structure-specific DNA binding;transition metal ion binding;zinc ion binding	cell part;cytoplasm;intracellular membrane-bounded organelle;intracellular organelle;intracellular organelle part;intracellular part;membrane-bounded organelle;nuclear body;nuclear part;nuclear speck;nucleoplasm;nucleoplasm part;organelle;organelle part		Activator;Alternativesplicing;Completeproteome;DNA-binding;Metal-binding;Nucleus;Phosphoprotein;Polymorphism;Referenceproteome;Repeat;RNA-binding;Transcription;Transcriptionregulation;Zinc;Zinc-finger		1	4.13613e-08	2.22833	TRUE	4.24245e-05	4.37238	2.015	TRUE	0.307594	-0.31	FALSE	Q14966	Q14966 [85-95]	Zinc finger protein 638 OS=Homo sapiens OX=9606 GN=ZNF638 PE=1 SV=2	ZNF638	Q14966 1xAcetyl [K86]	0.05	0.25	-0.25	0.16	-1.54	-2.22	-2.18	-1.91	0.25	0.17	0.2	0.25	0.41	-0.04	1.29	0.45	1.59	2.47	1.93	2.07	2.015	1.79	2.39	2.38	2.16	1.95	2.18	3.47
cellular macromolecule metabolic process;cellular metabolic process;cellular nitrogen compound metabolic process;cellular process;macromolecule metabolic process;metabolic process;ncRNA metabolic process;ncRNA processing;nitrogen compound metabolic process;nucleic acid metabolic process;nucleobase-containing compound metabolic process;primary metabolic process;RNA metabolic process;RNA processing…	binding;cation binding;ion binding;metal ion binding;transition metal ion binding;zinc ion binding	cell part;integrator complex;intracellular organelle part;intracellular part;macromolecular complex;nuclear part;nucleoplasm part;organelle part;protein complex		Completeproteome;Metal-binding;Nucleus;Phosphoprotein;Polymorphism;Referenceproteome;Zinc;Zinc-finger	Integrator complex;Integrator-RNAPII complex	2	1.46431e-07	1.61	TRUE	4.63948e-05	4.33353	1.465	TRUE	0.26468	-0.285	FALSE	Q96CB8	Q96CB8 [95-103]	Integrator complex subunit 12 OS=Homo sapiens OX=9606 GN=INTS12 PE=1 SV=1	INTS12	Q96CB8 1xAcetyl [K98]	0.25	0.25	-0.24	0.1	-1.25	-1.46	-1.56	-1.23	-0.15	0.38	0.23	0.2	0.04	0.46	1	0.3	1.5	1.71	1.32	1.33	1.465	1.1	1.84	1.79	1.43	1.29	1.92	2.56
establishment of localization;establishment of localization in cell;establishment of RNA localization;intracellular transport;mRNA export from nucleus;mRNA transport;nuclear export;nuclear transport;nucleic acid transport;nucleobase-containing compound transport;nucleocytoplasmic transport;poly(A)+ mRNA export from nucleus;RNA export from nucleus;RNA transport;transport	binding;cation binding;ion binding;metal ion binding			Acetylation;Coiledcoil;Completeproteome;Metal-binding;mRNAtransport;Phosphoprotein;Polymorphism;Referenceproteome;Repeat;Transport;Zinc;Zinc-finger		1	3.33844e-06	2.38417	TRUE	5.07267e-05	4.29476	1.5825	TRUE	0.218098	-0.16	FALSE	O75152	O75152 [514-521]	Zinc finger CCCH domain-containing protein 11A OS=Homo sapiens OX=9606 GN=ZC3H11A PE=1 SV=3	ZC3H11A	O75152 1xAcetyl [K518]	-0.83	-0.45	-0.35	-0.69	-2.4	-1.94	-2.29	-2.02	0.54	0.37	0.6	0.66	0.65	0.45	0.89	0.82	1.57	1.49	1.94	1.33	1.5825	2.94	2.31	2.89	2.68	3.05	2.39	3.18
biological regulation;biosynthetic process;cellular biosynthetic process;cellular macromolecule biosynthetic process;cellular macromolecule metabolic process;cellular metabolic process;cellular nitrogen compound metabolic process;cellular process;macromolecule biosynthetic process;macromolecule metabolic process;metabolic process;nitrogen compound metabolic process;nucleic acid metabolic process;…	binding;cation binding;DNA binding;ion binding;metal ion binding;nucleic acid binding	cell part;intracellular membrane-bounded organelle;intracellular organelle;intracellular part;membrane-bounded organelle;nucleus;organelle		Alternativesplicing;Completeproteome;DNA-binding;Metal-binding;Nucleus;Polymorphism;Referenceproteome;Repeat;Transcription;Transcriptionregulation;Zinc;Zinc-finger		1	2.72825e-09	1.91167	TRUE	5.12072e-05	4.29067	2.0025	TRUE	0.967338	0.0075	FALSE	Q9NTW7	Q9NTW7 [134-143]	Zinc finger protein 64 OS=Homo sapiens OX=9606 GN=ZFP64 PE=1 SV=3	ZFP64	Q9NTW7 1xAcetyl [K142]	0.15	0.72	0.59	-0.01	-1.91	-1.56	-1.55	-1.54	-0.07	0.55	0.4	0.04	0.13	0.47	0.02	0.27	2.06	2.28	2.14	1.53	2.0025	1.84	2.11	1.95	1.58	2.04	2.03	1.57
biological regulation;biosynthetic process;cellular biosynthetic process;cellular component assembly;cellular component assembly at cellular level;cellular component organization;cellular component organization at cellular level;cellular component organization or biogenesis;cellular component organization or biogenesis at cellular level;cellular macromolecular complex assembly;cellular macromolec…	acetyltransferase activity;binding;catalytic activity;cation binding;DNA binding;histone acetyltransferase activity;ion binding;lysine N-acetyltransferase activity;metal ion binding;N-acetyltransferase activity;N-acyltransferase activity;nucleic acid binding;protein binding;transcription factor binding;transferase activity;transferase activity, transferring acyl groups;transferase activity, trans…	cell part;chromosomal part;H3 histone acetyltransferase complex;histone acetyltransferase complex;intracellular membrane-bounded organelle;intracellular organelle;intracellular organelle part;intracellular part;macromolecular complex;membrane-bounded organelle;MOZ/MORF histone acetyltransferase complex;nuclear part;nucleoplasm;nucleoplasm part;nucleosome;nucleus;organelle;organelle part;protein c…		Acetylation;Activator;Acyltransferase;Alternativesplicing;Chromatinregulator;Chromosomalrearrangement;Completeproteome;Metal-binding;Nucleus;Polymorphism;Referenceproteome;Repeat;Repressor;Transcription;Transcriptionregulation;Transferase;Zinc;Zinc-finger	ING5 complex	2	3.51225e-06	1.25	TRUE	5.53821e-05	4.25663	1.3275	TRUE	0.625837	-0.1425	FALSE	Q8WYB5	Q8WYB5 [1192-1200]	Histone acetyltransferase KAT6B OS=Homo sapiens OX=9606 GN=KAT6B PE=1 SV=3	KAT6B	Q8WYB5 1xAcetyl [K1199]	0.08	0.38	0.46	0.18	-1.3	-0.91	-1.12	-0.88	-0.18	0.53	0.35	-0.35	0.07	0.7	0.3	-0.15	1.38	1.29	1.58	1.06	1.3275	1.12	1.44	1.47	0.53	1.37	1.61	1.42
androgen receptor signaling pathway;biological regulation;biosynthetic process;catabolic process;cellular biosynthetic process;cellular catabolic process;cellular macromolecule catabolic process;cellular macromolecule metabolic process;cellular metabolic process;cellular nitrogen compound metabolic process;cellular process;cellular response to stimulus;intracellular receptor mediated signaling pa…	adenyl nucleotide binding;adenyl ribonucleotide binding;ATP binding;binding;core promoter binding;core promoter sequence-specific DNA binding;DNA binding;hormone receptor binding;ligand-dependent nuclear receptor transcription coactivator activity;nuclear hormone receptor binding;nucleic acid binding;nucleotide binding;phosphoprotein binding;protein binding;protein binding transcription factor ac…	cell part;extracellular membrane-bounded organelle;extracellular organelle;extracellular region part;extracellular vesicular exosome;intracellular membrane-bounded organelle;intracellular organelle;intracellular organelle part;intracellular part;macromolecular complex;mediator complex;membrane-bounded organelle;membrane-bounded vesicle;nuclear part;nucleoplasm;nucleoplasm part;nucleus;organelle;o…		Acetylation;Activator;ADP-ribosylation;ATP-binding;Biologicalrhythms;Completeproteome;Directproteinsequencing;Methylation;mRNAprocessing;mRNAsplicing;Nucleotide-binding;Nucleus;Phosphoprotein;Polymorphism;Receptor;Referenceproteome;Transcription;Transcriptionregulation	PC2 complex;SMCC complex;TRAP complex	2	8.38213e-08	1.7125	TRUE	5.65243e-05	4.24776	1.9525	TRUE	0.938018	-0.015	FALSE	Q9Y2W1	Q9Y2W1 [248-261]	Thyroid hormone receptor-associated protein 3 OS=Homo sapiens OX=9606 GN=THRAP3 PE=1 SV=2	THRAP3	Q9Y2W1 1xAcetyl [K252]	0.35	0.92	0.51	0.16	-1.41	-1.22	-1.74	-1.5	-0.29	0.3	0.36	0.1	-0.11	0.04	0.42	0.18	1.76	2.14	2.25	1.66	1.9525	1.12	1.52	2.1	1.6	1.3	1.26	2.16
biological regulation;cellular component organization;cellular component organization at cellular level;cellular component organization or biogenesis;cellular component organization or biogenesis at cellular level;cellular macromolecule metabolic process;cellular metabolic process;cellular nitrogen compound metabolic process;cellular process;cytokinesis;cytoskeleton organization;macromolecule met…	binding;DNA binding;nucleic acid binding;RNA binding	cell part;intracellular organelle part;intracellular part;nuclear body;nuclear part;nuclear speck;nucleoplasm;nucleoplasm part;organelle part		Acetylation;Alternativesplicing;Cellcycle;Completeproteome;DNA-binding;mRNAprocessing;mRNAsplicing;Nucleus;Phosphoprotein;Polymorphism;Referenceproteome;Repeat;RNA-binding		1	7.68835e-08	1.05167	TRUE	6.06252e-05	4.21735	1.175	TRUE	0.701545	-0.05	FALSE	P18583	P18583 [2050-2063]	Protein SON OS=Homo sapiens OX=9606 GN=SON PE=1 SV=4	SON	P18583 1xAcetyl [K2055]	0.43	0.36	0.15	0.31	-0.71	-0.67	-1.09	-0.98	0.37	-0.01	0.06	-0.01	0.21	-0.1	0.27	0.23	1.14	1.03	1.24	1.29	1.175	1.08	0.66	1.15	0.97	0.92	0.57	1.36
anatomical structure development;anatomical structure morphogenesis;appendage morphogenesis;biological regulation;brain development;cell cycle;cell cycle process;cell differentiation;cellular component organization;cellular component organization at cellular level;cellular component organization or biogenesis;cellular component organization or biogenesis at cellular level;cellular developmental p…	binding;chromatin binding;chromo shadow domain binding;enzyme binding;histone deacetylase binding;protein binding;protein C-terminus binding;protein domain specific binding;protein N-terminus binding	cell part;chromatin;chromosomal part;extracellular membrane-bounded organelle;extracellular organelle;extracellular region part;extracellular vesicular exosome;intracellular membrane-bounded organelle;intracellular organelle;intracellular organelle part;intracellular part;macromolecular complex;membrane-bounded organelle;membrane-bounded vesicle;nuclear part;nucleoplasm;nucleus;organelle;organell…	Cell cycle - yeast	Acetylation;Alternativesplicing;Cellcycle;Completeproteome;Diseasemutation;Mentalretardation;Nucleus;Phosphoprotein;Polymorphism;Referenceproteome;Repeat		2	1.11932e-06	1.4225	TRUE	8.14409e-05	4.08916	1.5525	TRUE	0.957008	-0.015	FALSE	Q6KC79	Q6KC79 [908-916]	Nipped-B-like protein OS=Homo sapiens OX=9606 GN=NIPBL PE=1 SV=2	NIPBL	Q6KC79 1xAcetyl [K911]	0.03	0.57	0.65	0.12	-1.16	-1.09	-1.32	-1.27	-0.11	0.55	0.32	-0.2	-0.22	0.6	0.38	-0.14	1.19	1.66	1.97	1.39	1.5525	1.05	1.64	1.64	1.07	0.94	1.69	1.7
anatomical structure development;anterior/posterior pattern specification;apoptosis;biological regulation;biosynthetic process;cell death;cellular biosynthetic process;cellular component assembly;cellular component organization;cellular component organization at cellular level;cellular component organization or biogenesis;cellular component organization or biogenesis at cellular level;cellular ma…	AT DNA binding;binding;catalytic activity;cation binding;chromatin binding;core promoter binding;core promoter sequence-specific DNA binding;DNA binding;histone acetyl-lysine binding;histone binding;histone methyltransferase activity;histone methyltransferase activity (H3-K4 specific);histone-lysine N-methyltransferase activity;identical protein binding;ion binding;lysine N-methyltransferase acti…	cell part;cytoplasm;histone methyltransferase complex;intracellular membrane-bounded organelle;intracellular organelle;intracellular organelle part;intracellular part;macromolecular complex;membrane-bounded organelle;methyltransferase complex;MLL1 complex;nuclear part;nucleoplasm;nucleoplasm part;nucleus;organelle;organelle part;protein complex		3D-structure;Acetylation;Alternativesplicing;Apoptosis;Biologicalrhythms;Bromodomain;Chromatinregulator;Chromosomalrearrangement;Completeproteome;Directproteinsequencing;DNA-binding;Isopeptidebond;Metal-binding;Methyltransferase;Nucleus;Phosphoprotein;Polymorphism;Proto-oncogene;Referenceproteome;Repeat;S-adenosyl-L-methionine;Transcription;Transcriptionregulation;Transferase;Ublconjugation;Zinc;…	ALL-1 supercomplex;MLL1-WDR5 complex;MLL-HCF complex;MOF complex	2	7.91007e-07	1.22333	TRUE	9.98229e-05	4.00077	1.3225	TRUE	0.869975	0.0375	FALSE	Q03164	Q03164 [367-378]	Histone-lysine N-methyltransferase 2A OS=Homo sapiens OX=9606 GN=KMT2A PE=1 SV=5	KMT2A	Q03164 1xAcetyl [K373]	0.24	0.56	0.43	-0.03	-0.97	-0.86	-1.18	-1.08	0	0.54	0.37	-0.23	-0.11	0.41	0.31	-0.08	1.21	1.42	1.61	1.05	1.3225	0.97	1.4	1.55	0.85	0.86	1.27	1.49
cellular component biogenesis;cellular component biogenesis at cellular level;cellular component organization or biogenesis;cellular component organization or biogenesis at cellular level;cellular process;metabolic process;ribonucleoprotein complex biogenesis;ribosome biogenesis	binding;catalytic activity;GTP binding;GTPase activity;guanyl nucleotide binding;guanyl ribonucleotide binding;hydrolase activity;hydrolase activity, acting on acid anhydrides;hydrolase activity, acting on acid anhydrides, in phosphorus-containing anhydrides;nucleoside-triphosphatase activity;nucleotide binding;purine nucleotide binding;purine ribonucleoside triphosphate binding;purine ribonucleo…	cell part;intracellular membrane-bounded organelle;intracellular non-membrane-bounded organelle;intracellular organelle;intracellular organelle part;intracellular part;membrane;membrane-bounded organelle;non-membrane-bounded organelle;nuclear part;nucleolus;nucleus;organelle;organelle part	Ribosome biogenesis in eukaryotes	Acetylation;Completeproteome;GTP-binding;Nucleotide-binding;Nucleus;Polymorphism;Referenceproteome;Ribosomebiogenesis		1	5.39906e-09	1.08417	TRUE	0.000103097	3.98675	1.015	TRUE	0.597806	0.0575	FALSE	Q13823	Q13823 [627-640]	Nucleolar GTP-binding protein 2 OS=Homo sapiens OX=9606 GN=GNL2 PE=1 SV=1	GNL2	Q13823 1xAcetyl [K631]	0.11	0.2	-0.04	0.25	-0.95	-1.05	-0.92	-0.62	0.05	0.24	0.31	0.45	0.22	0.03	0.26	0.31	1.06	1.25	0.88	0.87	1.015	1	1.29	1.23	1.07	1.17	1.08	1.18
ATP-dependent chromatin remodeling;biological regulation;biosynthetic process;cellular biosynthetic process;cellular component assembly;cellular component assembly at cellular level;cellular component organization;cellular component organization at cellular level;cellular component organization or biogenesis;cellular component organization or biogenesis at cellular level;cellular macromolecular c…	adenyl nucleotide binding;adenyl ribonucleotide binding;ATP binding;ATPase activity;binding;catalytic activity;chromatin binding;DNA binding;helicase activity;hydrolase activity;hydrolase activity, acting on acid anhydrides;hydrolase activity, acting on acid anhydrides, in phosphorus-containing anhydrides;nucleic acid binding;nucleoside-triphosphatase activity;nucleotide binding;purine nucleotide…	cell part;chromatin remodeling complex;chromatin silencing complex;chromosome;condensed chromosome;intracellular membrane-bounded organelle;intracellular non-membrane-bounded organelle;intracellular organelle;intracellular organelle part;intracellular part;ISWI complex;macromolecular complex;membrane-bounded organelle;non-membrane-bounded organelle;nuclear part;nucleolus;nucleoplasm;nucleus;NURF …		Acetylation;ATP-binding;Chromatinregulator;Completeproteome;Helicase;Hydrolase;Nucleotide-binding;Nucleus;Phosphoprotein;Referenceproteome;Repeat	ALL-1 supercomplex;ATP-utilizing chromatin assembly and remodeling factor (hACF) complex;CEN complex;DNMT3B complex;HuCHRAC complex;Nucleolar remodeling complex (NoRC complex);Polycomb repressive complex 1 (PRC1, hPRC-H);Remodeling and spacing factor (RSF) complex;SNF2h-cohesin-NuRD complex;SNF2h-HDAC12 complex;WCRF complex;WICH complex	1	1.14338e-07	1.725	TRUE	0.000104503	3.98087	1.5425	TRUE	0.884691	0.0375	FALSE	O60264	O60264 [98-119]	SWI/SNF-related matrix-associated actin-dependent regulator of chromatin subfamily A member 5 OS=Homo sapiens OX=9606 GN=SMARCA5 PE=1 SV=1	SMARCA5	O60264 1xAcetyl [K112]	-0.02	0.37	0.02	-0.11	-1.41	-1.47	-1.84	-1.19	0.24	0.72	0.67	-0.2	0.04	0.57	0.48	0.19	1.39	1.84	1.86	1.08	1.5425	1.65	2.19	2.51	0.99	1.45	2.04	2.32
biological regulation;cellular macromolecule metabolic process;cellular metabolic process;cellular nitrogen compound metabolic process;cellular process;macromolecule metabolic process;metabolic process;mRNA metabolic process;mRNA processing;negative regulation of catalytic activity;negative regulation of hydrolase activity;negative regulation of molecular function;negative regulation of phosphata…	binding;cation binding;ion binding;metal ion binding;nucleotide binding			Acetylation;Alternativesplicing;Coiledcoil;Completeproteome;Metal-binding;Phosphoprotein;Polymorphism;Referenceproteome;Repeat;RNA-binding;Zinc;Zinc-finger		3	3.55911e-09	2.19083	TRUE	0.000109277	3.96147	1.98	TRUE	0.944014	-0.0125	FALSE	Q5T8P6	Q5T8P6 [706-725]	RNA-binding protein 26 OS=Homo sapiens OX=9606 GN=RBM26 PE=1 SV=3	RBM26	Q5T8P6 1xAcetyl [K709]	-0.04	0.64	-0.04	-0.27	-2	-1.81	-2.14	-1.68	0.01	0.44	0.79	0.29	0.25	0.39	0.45	0.49	1.96	2.45	2.1	1.41	1.98	2.01	2.25	2.93	1.97	2.25	2.2	2.59
androgen receptor signaling pathway;biological regulation;biosynthetic process;catabolic process;cellular biosynthetic process;cellular catabolic process;cellular macromolecule catabolic process;cellular macromolecule metabolic process;cellular metabolic process;cellular nitrogen compound metabolic process;cellular process;cellular response to stimulus;intracellular receptor mediated signaling pa…	adenyl nucleotide binding;adenyl ribonucleotide binding;ATP binding;binding;core promoter binding;core promoter sequence-specific DNA binding;DNA binding;hormone receptor binding;ligand-dependent nuclear receptor transcription coactivator activity;nuclear hormone receptor binding;nucleic acid binding;nucleotide binding;phosphoprotein binding;protein binding;protein binding transcription factor ac…	cell part;extracellular membrane-bounded organelle;extracellular organelle;extracellular region part;extracellular vesicular exosome;intracellular membrane-bounded organelle;intracellular organelle;intracellular organelle part;intracellular part;macromolecular complex;mediator complex;membrane-bounded organelle;membrane-bounded vesicle;nuclear part;nucleoplasm;nucleoplasm part;nucleus;organelle;o…		Acetylation;Activator;ADP-ribosylation;ATP-binding;Biologicalrhythms;Completeproteome;Directproteinsequencing;Methylation;mRNAprocessing;mRNAsplicing;Nucleotide-binding;Nucleus;Phosphoprotein;Polymorphism;Receptor;Referenceproteome;Transcription;Transcriptionregulation	PC2 complex;SMCC complex;TRAP complex	1	1.8275e-08	1.39917	TRUE	0.000110435	3.95689	1.435	TRUE	0.298515	-0.1675	FALSE	Q9Y2W1	Q9Y2W1 [414-421]	Thyroid hormone receptor-associated protein 3 OS=Homo sapiens OX=9606 GN=THRAP3 PE=1 SV=2	THRAP3	Q9Y2W1 1xAcetyl [K420]	0.35	0.44	0.22	0.05	-1.18	-1.43	-1.28	-0.79	-0.07	0.27	0.25	0.06	0.13	0.13	0.65	0.27	1.53	1.87	1.5	0.84	1.435	1.11	1.7	1.53	0.85	1.31	1.56	1.93
cell cycle;cell cycle phase;cell cycle process;cell differentiation;cell division;cellular component organization;cellular component organization at cellular level;cellular component organization or biogenesis;cellular component organization or biogenesis at cellular level;cellular developmental process;cellular process;cytoskeleton organization;developmental process;epithelial cell differentiati…	structural molecule activity	apical part of cell;cell body;cell part;cell projection;chromosome;cytoplasm;cytoplasmic part;cytoskeletal part;cytosol;dendrite;extracellular membrane-bounded organelle;extracellular organelle;extracellular region part;extracellular vesicular exosome;Golgi apparatus part;Golgi membrane;intracellular membrane-bounded organelle;intracellular non-membrane-bounded organelle;intracellular organelle;i…		3D-structure;Acetylation;ADP-ribosylation;Alternativesplicing;Cellcycle;Celldivision;Chromosome;Coiledcoil;Completeproteome;Cytoplasm;Cytoskeleton;Glycoprotein;Microtubule;Mitosis;Nucleus;Phosphoprotein;Polymorphism;Referenceproteome	NuMA-LGN-G-alpha-i-1 complex	1	2.9983e-07	1.29417	TRUE	0.000112126	3.95029	1.225	TRUE	0.197887	-0.2775	FALSE	Q14980	Q14980 [2024-2033]	Nuclear mitotic apparatus protein 1 OS=Homo sapiens OX=9606 GN=NUMA1 PE=1 SV=2	NUMA1	Q14980 1xAcetyl [K2033]	-0.05	0.39	0.17	0.06	-1.22	-1.29	-0.91	-0.91	-0.16	0.44	0.17	-0.02	0.04	0.5	0.7	0.3	1.17	1.68	1.08	0.97	1.225	1.06	1.73	1.08	0.89	1.26	1.79	1.61
biological regulation;biosynthetic process;cellular biosynthetic process;cellular component assembly;cellular component assembly at cellular level;cellular component organization;cellular component organization at cellular level;cellular component organization or biogenesis;cellular component organization or biogenesis at cellular level;cellular macromolecular complex assembly;cellular macromolec…	acetyltransferase activity;binding;catalytic activity;cation binding;DNA binding;histone acetyltransferase activity;ion binding;lysine N-acetyltransferase activity;metal ion binding;N-acetyltransferase activity;N-acyltransferase activity;nucleic acid binding;protein binding;transcription factor binding;transferase activity;transferase activity, transferring acyl groups;transferase activity, trans…	cell part;chromosomal part;H3 histone acetyltransferase complex;histone acetyltransferase complex;intracellular membrane-bounded organelle;intracellular organelle;intracellular organelle part;intracellular part;macromolecular complex;membrane-bounded organelle;MOZ/MORF histone acetyltransferase complex;nuclear part;nucleoplasm;nucleoplasm part;nucleosome;nucleus;organelle;organelle part;protein c…		Acetylation;Activator;Acyltransferase;Alternativesplicing;Chromatinregulator;Chromosomalrearrangement;Completeproteome;Metal-binding;Nucleus;Polymorphism;Referenceproteome;Repeat;Repressor;Transcription;Transcriptionregulation;Transferase;Zinc;Zinc-finger	ING5 complex	2	7.0772e-07	1.225	TRUE	0.000114902	3.93967	1.285	TRUE	0.898026	-0.03	FALSE	Q8WYB5	Q8WYB5 [433-449];Q92794 [408-424]	Histone acetyltransferase KAT6B OS=Homo sapiens OX=9606 GN=KAT6B PE=1 SV=3;Histone acetyltransferase KAT6A OS=Homo sapiens OX=9606 GN=KAT6A PE=1 SV=2	KAT6A	Q8WYB5 1xAcetyl [K440];Q92794 1xAcetyl [K415]	0.13	0.51	0.29	0.12	-1.08	-0.69	-1.18	-1.14	0	0.57	0.34	-0.28	-0.08	0.5	0.25	0.08	1.21	1.2	1.47	1.26	1.285	1.08	1.26	1.52	0.86	1	1.19	1.43
cellular macromolecule metabolic process;cellular metabolic process;cellular nitrogen compound metabolic process;cellular process;macromolecule metabolic process;metabolic process;mRNA metabolic process;mRNA processing;nitrogen compound metabolic process;nuclear mRNA splicing, via spliceosome;nucleic acid metabolic process;nucleobase-containing compound metabolic process;primary metabolic process…	adenyl nucleotide binding;adenyl ribonucleotide binding;ATP binding;ATPase activity;ATPase activity, coupled;ATP-dependent helicase activity;ATP-dependent RNA helicase activity;binding;catalytic activity;helicase activity;hydrolase activity;hydrolase activity, acting on acid anhydrides;hydrolase activity, acting on acid anhydrides, in phosphorus-containing anhydrides;nucleoside-triphosphatase act…	cell part;cytoplasm;intracellular membrane-bounded organelle;intracellular organelle;intracellular organelle part;intracellular part;macromolecular complex;membrane-bounded organelle;nuclear part;nucleoplasm;nucleus;organelle;organelle part;ribonucleoprotein complex;spliceosomal complex	Spliceosome	ATP-binding;Completeproteome;Helicase;Hydrolase;mRNAprocessing;mRNAsplicing;Nucleotide-binding;Nucleus;Phosphoprotein;Polymorphism;Referenceproteome	CF IIAm complex (Cleavage factor IIAm complex);Spliceosome	1	5.68578e-08	2.88083	TRUE	0.000122566	3.91163	2.925	TRUE	0.850312	0.0775	FALSE	O60231	O60231 [204-211]	Pre-mRNA-splicing factor ATP-dependent RNA helicase DHX16 OS=Homo sapiens OX=9606 GN=DHX16 PE=1 SV=2	DHX16	O60231 1xAcetyl [K210]	0.3	0.93	0.24	-0.17	-2.38	-2.57	-2.16	-3.29	-0.5	0.76	0.91	0.02	-0.28	0.64	0.51	0.01	2.68	3.5	2.4	3.12	2.925	1.88	3.33	3.07	3.31	2.1	3.21	2.67
				Completeproteome;Polymorphism;Referenceproteome		2	1.9544e-06	2.83833	TRUE	0.000122601	3.91151	1.9875	TRUE	0.51127	0.1575	FALSE	Q5T6C5	Q5T6C5 [157-166]	Ataxin-7-like protein 2 OS=Homo sapiens OX=9606 GN=ATXN7L2 PE=1 SV=1	ATXN7L2	Q5T6C5 1xAcetyl [K163]	-1.19	-0.7	-0.43	-0.23	-2.61	-2.59	-2.87	-2.43	0.48	0.77	0.65	0.97	0.15	1.06	0.69	0.34	1.42	1.89	2.44	2.2	1.9875	3.09	3.36	3.52	3.4	2.76	3.65	3.56
biological regulation;biosynthetic process;cellular biosynthetic process;cellular macromolecule biosynthetic process;cellular macromolecule metabolic process;cellular metabolic process;cellular nitrogen compound metabolic process;cellular process;macromolecule biosynthetic process;macromolecule metabolic process;maturation of SSU-rRNA;metabolic process;ncRNA metabolic process;ncRNA processing;nit…		90S preribosome;cell part;cytoplasmic part;intracellular membrane-bounded organelle;intracellular organelle;intracellular part;macromolecular complex;membrane-bounded organelle;nucleus;organelle;perinuclear region of cytoplasm;preribosome;ribonucleoprotein complex		Acetylation;Coiledcoil;Completeproteome;Cytoplasm;Phosphoprotein;Referenceproteome;Transcription;Transcriptionregulation		1	2.59229e-07	1.205	TRUE	0.000153324	3.81439	1.235	TRUE	0.748045	-0.065	FALSE	Q8NEF9	Q8NEF9 [412-424]	Serum response factor-binding protein 1 OS=Homo sapiens OX=9606 GN=SRFBP1 PE=1 SV=1	SRFBP1	Q8NEF9 1xAcetyl [K423]	-0.13	0.47	0.29	0.3	-1.01	-0.84	-0.97	-1.19	-0.01	0.11	0.31	0.21	0.12	0.07	0.75	-0.06	0.88	1.31	1.26	1.49	1.235	1	0.95	1.28	1.4	1.13	0.91	1.72
anatomical structure homeostasis;base-excision repair;biological regulation;biosynthetic process;cell differentiation;cell surface receptor linked signaling pathway;cellular biosynthetic process;cellular component organization;cellular component organization at cellular level;cellular component organization or biogenesis;cellular component organization or biogenesis at cellular level;cellular dev…	binding;catalytic activity;cation binding;coenzyme binding;cofactor binding;DNA binding;enzyme binding;identical protein binding;ion binding;kinase binding;metal ion binding;NAD binding;NAD+ ADP-ribosyltransferase activity;nucleic acid binding;nucleotide binding;protein binding;protein kinase binding;protein N-terminus binding;transcription factor binding;transferase activity;transferase activity…	cell part;envelope;intracellular membrane-bounded organelle;intracellular non-membrane-bounded organelle;intracellular organelle;intracellular organelle part;intracellular part;macromolecular complex;membrane;membrane-bounded organelle;non-membrane-bounded organelle;nuclear envelope;nuclear part;nucleolus;nucleoplasm;nucleoplasm part;nucleus;organelle;organelle envelope;organelle part;protein com…	Base excision repair	3D-structure;Acetylation;ADP-ribosylation;Completeproteome;Directproteinsequencing;DNA-binding;DNAdamage;DNArepair;Glycosyltransferase;Metal-binding;NAD;Nucleus;Phosphoprotein;Polymorphism;Referenceproteome;Repeat;Transcription;Transcriptionregulation;Transferase;Zinc;Zinc-finger	CAMK2-delta-MASH1 promoter-coactivator complex;CDK8-MED6-PARP1 complex;Condensin I-PARP-1-XRCC1 complex;CTCF-nucleophosmin-PARP-HIS-KPNA-LMNA-TOP complex;H2AX complex I;MASH1 promoter-coactivator complex;NCOA6-DNA-PK-Ku-PARP1 complex;Rap1 complex;RC complex during G2/M-phase of cell cycle;RC complex during S-phase of cell cycle;TLE1 corepressor complex (MASH1 promoter-corepressor complex);WRN-Ku7…	2	1.80933e-08	1.08583	TRUE	0.000176416	3.75346	1.1075	TRUE	0.390259	-0.1	FALSE	P09874	P09874 [426-434]	Poly [ADP-ribose] polymerase 1 OS=Homo sapiens OX=9606 GN=PARP1 PE=1 SV=4	PARP1	P09874 1xAcetyl [K433]	0.03	0.41	0.35	0.08	-1.01	-1.08	-0.66	-0.81	0.08	0.14	0.34	-0.02	0.24	0.14	0.11	0.45	1.04	1.49	1.01	0.89	1.1075	1.09	1.22	1	0.79	1.25	1.22	0.77
cellular macromolecule metabolic process;cellular metabolic process;cellular nitrogen compound metabolic process;cellular process;gene expression;macromolecule metabolic process;metabolic process;mRNA metabolic process;mRNA processing;nitrogen compound metabolic process;nuclear mRNA splicing, via spliceosome;nucleic acid metabolic process;nucleobase-containing compound metabolic process;primary m…		catalytic step 2 spliceosome;cell part;cytoplasm;intracellular organelle part;intracellular part;macromolecular complex;nuclear part;nucleoplasm;organelle part;ribonucleoprotein complex;small nuclear ribonucleoprotein complex;small nucleolar ribonucleoprotein complex;spliceosomal complex;U5 snRNP	Spliceosome	Alternativesplicing;Completeproteome;mRNAprocessing;mRNAsplicing;Nucleus;Referenceproteome;Repeat;Spliceosome;WDrepeat	C complex spliceosome;Spliceosome	2	0.00177413	1.1325	TRUE	0.000183398	3.73661	1.2325	TRUE	0.193	0.66	FALSE	Q96DI7	Q96DI7 [8-19]	U5 small nuclear ribonucleoprotein 40 kDa protein OS=Homo sapiens OX=9606 GN=SNRNP40 PE=1 SV=1	SNRNP40	Q96DI7 1xAcetyl [K18]	0.09	0.46	0.39	-0.11	-1.06	-0.82	-1.16	-1.06	-0.46	1.43	0.82	-0.24	-0.44	-0.16	-0.2	-0.29	1.15	1.28	1.55	0.95	1.2325	0.6	2.25	1.98	0.82	0.62	0.66	0.96
anatomical structure development;anterior/posterior pattern specification;apoptosis;biological regulation;biosynthetic process;cell death;cellular biosynthetic process;cellular component assembly;cellular component organization;cellular component organization at cellular level;cellular component organization or biogenesis;cellular component organization or biogenesis at cellular level;cellular ma…	AT DNA binding;binding;catalytic activity;cation binding;chromatin binding;core promoter binding;core promoter sequence-specific DNA binding;DNA binding;histone acetyl-lysine binding;histone binding;histone methyltransferase activity;histone methyltransferase activity (H3-K4 specific);histone-lysine N-methyltransferase activity;identical protein binding;ion binding;lysine N-methyltransferase acti…	cell part;cytoplasm;histone methyltransferase complex;intracellular membrane-bounded organelle;intracellular organelle;intracellular organelle part;intracellular part;macromolecular complex;membrane-bounded organelle;methyltransferase complex;MLL1 complex;nuclear part;nucleoplasm;nucleoplasm part;nucleus;organelle;organelle part;protein complex		3D-structure;Acetylation;Alternativesplicing;Apoptosis;Biologicalrhythms;Bromodomain;Chromatinregulator;Chromosomalrearrangement;Completeproteome;Directproteinsequencing;DNA-binding;Isopeptidebond;Metal-binding;Methyltransferase;Nucleus;Phosphoprotein;Polymorphism;Proto-oncogene;Referenceproteome;Repeat;S-adenosyl-L-methionine;Transcription;Transcriptionregulation;Transferase;Ublconjugation;Zinc;…	ALL-1 supercomplex;MLL1-WDR5 complex;MLL-HCF complex;MOF complex	3	1.52301e-06	1.71167	TRUE	0.000190464	3.72019	1.655	TRUE	0.633968	-0.17	FALSE	Q03164	Q03164 [916-929]	Histone-lysine N-methyltransferase 2A OS=Homo sapiens OX=9606 GN=KMT2A PE=1 SV=5	KMT2A	Q03164 1xAcetyl [K928]	0.04	0.48	0.41	-0.25	-1.6	-1.48	-1.69	-1.17	-0.11	0.83	0.28	-0.32	0.05	0.85	0.58	-0.12	1.64	1.96	2.1	0.92	1.655	1.49	2.31	1.97	0.85	1.65	2.33	2.27
biological regulation;cell cycle cytokinesis;cell cycle process;cellular component organization;cellular component organization at cellular level;cellular component organization or biogenesis;cellular component organization or biogenesis at cellular level;cellular macromolecule metabolic process;cellular metabolic process;cellular nitrogen compound metabolic process;cellular process;chromosome co…	binding;DNA binding;nucleic acid binding	cell part;chromosome;cytoplasm;cytoskeletal part;intracellular membrane-bounded organelle;intracellular non-membrane-bounded organelle;intracellular organelle;intracellular organelle part;intracellular part;macromolecular complex;membrane-bounded organelle;microtubule;non-membrane-bounded organelle;nuclear part;nucleolus;nucleus;organelle;organelle part;protein complex;spindle microtubule		Acetylation;Alternativesplicing;Cellcycle;Celldivision;Chromosome;Coiledcoil;Completeproteome;Cytoplasm;Cytoskeleton;DNA-binding;Microtubule;Mitosis;Nucleus;Phosphoprotein;Polymorphism;Referenceproteome;Ublconjugation		2	2.33349e-07	2.35	TRUE	0.00020054	3.6978	1.875	TRUE	0.279752	-0.255	FALSE	Q9BXS6	Q9BXS6 [405-415]	Nucleolar and spindle-associated protein 1 OS=Homo sapiens OX=9606 GN=NUSAP1 PE=1 SV=1	NUSAP1	Q9BXS6 1xAcetyl [K411]	-0.46	0.15	0.13	-0.69	-2.29	-2.16	-2.1	-1.82	0.65	0.36	0.49	-0.03	0.87	0.56	0.86	0.2	1.83	2.31	2.23	1.13	1.875	2.94	2.52	2.59	1.79	3.16	2.72	2.96
biological regulation;biosynthetic process;cell cycle;cellular biosynthetic process;cellular component assembly;cellular component assembly at cellular level;cellular component organization;cellular component organization at cellular level;cellular component organization or biogenesis;cellular component organization or biogenesis at cellular level;cellular macromolecular complex assembly;cellular…	binding;chromatin binding;histone binding;protein binding;unfolded protein binding	CAF-1 complex;cell part;chromatin;chromatin assembly complex;chromosomal part;cytoplasm;intracellular membrane-bounded organelle;intracellular organelle;intracellular organelle part;intracellular part;macromolecular complex;membrane-bounded organelle;nuclear chromatin;nuclear chromosome part;nuclear part;nucleoplasm;nucleus;organelle;organelle part;protein complex		Acetylation;Cellcycle;Completeproteome;Cytoplasm;Directproteinsequencing;DNAdamage;DNArepair;DNAreplication;Nucleus;Phosphoprotein;Polymorphism;Referenceproteome;Repeat;Transcription;Transcriptionregulation;WDrepeat	ASF1-histone containing complex;ASF1-interacting protein complex;Chromatin assembly complex (CAF-1 complex);Histone H3.1 complex	2	2.48625e-06	1.68333	TRUE	0.000214444	3.66869	1.19	TRUE	0.794344	-0.045	FALSE	Q13112	Q13112 [439-467]	Chromatin assembly factor 1 subunit B OS=Homo sapiens OX=9606 GN=CHAF1B PE=1 SV=1	CHAF1B	Q13112 1xAcetyl [K457]	-0.62	-0.01	-0.19	-0.26	-1.35	-1.43	-1.37	-1.69	0.19	0.79	0.55	0.26	0.3	0.54	0.72	0.41	0.73	1.42	1.18	1.43	1.19	1.54	2.22	1.92	1.95	1.65	1.97	2.09
biological regulation;cell surface receptor linked signaling pathway;cellular component organization;cellular component organization at cellular level;cellular component organization or biogenesis;cellular component organization or biogenesis at cellular level;cellular macromolecule metabolic process;cellular metabolic process;cellular process;cellular protein metabolic process;cellular response …	ligand-dependent nuclear receptor activity;molecular transducer activity;nucleic acid binding transcription factor activity;receptor activity;sequence-specific DNA binding transcription factor activity;signal transducer activity;signaling receptor activity;thyroid hormone receptor activity	cell part;chromatin remodeling complex;chromosomal part;cytoplasmic part;H4/H2A histone acetyltransferase complex;histone acetyltransferase complex;intracellular membrane-bounded organelle;intracellular organelle;intracellular organelle part;intracellular part;macromolecular complex;membrane-bounded organelle;mitochondrion;NuA4 histone acetyltransferase complex;nuclear chromosome part;nuclear par…		Acetylation;Alternativesplicing;Bromodomain;Chromatinregulator;Coiledcoil;Completeproteome;Directproteinsequencing;Growthregulation;Nucleus;Phosphoprotein;Polymorphism;Referenceproteome;Repeat;Transcription;Transcriptionregulation	DMAP1-associated complex;NuA4/Tip60 HAT complex;NuA4/Tip60-HAT complex A	4	6.85519e-08	1.81833	TRUE	0.000216246	3.66505	1.7975	TRUE	0.711438	-0.0925	FALSE	Q9H0E9	Q9H0E9 [171-178]	Bromodomain-containing protein 8 OS=Homo sapiens OX=9606 GN=BRD8 PE=1 SV=2	BRD8	Q9H0E9 1xAcetyl [K174]	0.15	0.31	-0.06	0.55	-1.61	-1.75	-1.86	-1.02	-0.26	0.62	0.09	0.44	-0.04	0.35	0.63	0.32	1.76	2.06	1.8	1.57	1.7975	1.35	2.37	1.95	1.46	1.57	2.1	2.49
biological regulation;biosynthetic process;cellular biosynthetic process;cellular component organization;cellular component organization at cellular level;cellular component organization or biogenesis;cellular component organization or biogenesis at cellular level;cellular macromolecule biosynthetic process;cellular macromolecule metabolic process;cellular metabolic process;cellular nitrogen comp…		cell part;cytoplasm;intracellular organelle part;intracellular part;membrane;nuclear part;nucleoplasm;organelle part;plasma membrane		3D-structure;Alternativesplicing;ANKrepeat;Chromatinregulator;Completeproteome;Nucleus;Phosphoprotein;Polymorphism;Referenceproteome;Repeat;Repressor;Transcription;Transcriptionregulation		1	8.93976e-06	2.145	TRUE	0.000222409	3.65285	2.515	TRUE	0.542493	-0.265	FALSE	Q5H9F3	Q5H9F3 [1184-1196]	BCL-6 corepressor-like protein 1 OS=Homo sapiens OX=9606 GN=BCORL1 PE=1 SV=2	BCORL1	Q5H9F3 1xAcetyl [K1195]	0.26	1.1	1.02	-0.08	-1.99	-1.61	-2.27	-1.89	-0.32	0.59	0.21	-0.93	-0.16	0.79	0.27	-0.29	2.25	2.71	3.29	1.81	2.515	1.67	2.2	2.48	0.96	1.83	2.4	2.54
biological regulation;cell surface receptor linked signaling pathway;cellular component organization;cellular component organization at cellular level;cellular component organization or biogenesis;cellular component organization or biogenesis at cellular level;cellular macromolecule metabolic process;cellular metabolic process;cellular process;cellular protein metabolic process;cellular response …	ligand-dependent nuclear receptor activity;molecular transducer activity;nucleic acid binding transcription factor activity;receptor activity;sequence-specific DNA binding transcription factor activity;signal transducer activity;signaling receptor activity;thyroid hormone receptor activity	cell part;chromatin remodeling complex;chromosomal part;cytoplasmic part;H4/H2A histone acetyltransferase complex;histone acetyltransferase complex;intracellular membrane-bounded organelle;intracellular organelle;intracellular organelle part;intracellular part;macromolecular complex;membrane-bounded organelle;mitochondrion;NuA4 histone acetyltransferase complex;nuclear chromosome part;nuclear par…		Acetylation;Alternativesplicing;Bromodomain;Chromatinregulator;Coiledcoil;Completeproteome;Directproteinsequencing;Growthregulation;Nucleus;Phosphoprotein;Polymorphism;Referenceproteome;Repeat;Transcription;Transcriptionregulation	DMAP1-associated complex;NuA4/Tip60 HAT complex;NuA4/Tip60-HAT complex A	5	1.14277e-07	1.09417	TRUE	0.000222507	3.65266	1.1125	TRUE	0.924617	0.015	FALSE	Q9H0E9	Q9H0E9 [171-178]	Bromodomain-containing protein 8 OS=Homo sapiens OX=9606 GN=BRD8 PE=1 SV=2	BRD8	Q9H0E9 1xAcetyl [K174]	-0.08	0.42	0.17	0.34	-1.16	-0.77	-0.84	-0.83	-0.11	0.37	0.13	0.38	-0.1	0.3	0.33	0.18	1.08	1.19	1.01	1.17	1.1125	1.05	1.14	0.97	1.21	1.06	1.07	1.17
anatomical structure morphogenesis;biological regulation;biosynthetic process;cellular biosynthetic process;cellular component organization;cellular component organization at cellular level;cellular component organization or biogenesis;cellular component organization or biogenesis at cellular level;cellular macromolecule biosynthetic process;cellular macromolecule metabolic process;cellular metab…	acetylcholine receptor regulator activity;adenyl nucleotide binding;adenyl ribonucleotide binding;ATP binding;binding;catalytic activity;cation binding;chromatin binding;histone acetyl-lysine binding;histone binding;histone kinase activity;ion binding;kinase activity;metal ion binding;non-membrane spanning protein tyrosine kinase activity;nucleotide binding;phosphotransferase activity, alcohol gr…	cell part;centromeric heterochromatin;chromatin;chromosomal part;chromosome;condensed chromosome;heterochromatin;intracellular membrane-bounded organelle;intracellular non-membrane-bounded organelle;intracellular organelle;intracellular organelle part;intracellular part;membrane-bounded organelle;non-membrane-bounded organelle;nucleus;organelle;organelle part		3D-structure;Acetylation;Alternativesplicing;ATP-binding;Bromodomain;Coiledcoil;Completeproteome;DNAdamage;Kinase;Metal-binding;Nucleotide-binding;Nucleus;Phosphoprotein;Referenceproteome;Transcription;Transcriptionregulation;Transferase;Tyrosine-proteinkinase;Williams-Beurensyndrome;Zinc;Zinc-finger	WICH complex;WINAC complex	2	4.87576e-07	1.16333	TRUE	0.00025665	3.59066	1.2025	TRUE	0.356154	-0.1775	FALSE	Q9UIG0	Q9UIG0 [847-854]	Tyrosine-protein kinase BAZ1B OS=Homo sapiens OX=9606 GN=BAZ1B PE=1 SV=2	BAZ1B	Q9UIG0 1xAcetyl [K853]	0.21	0.34	0.27	0.14	-0.93	-1.39	-0.84	-0.69	0.03	0.38	0.23	-0.27	0.25	0.43	0.43	-0.03	1.14	1.73	1.11	0.83	1.2025	0.96	1.77	1.07	0.42	1.18	1.82	1.27
biological regulation;cellular macromolecule metabolic process;cellular metabolic process;cellular nitrogen compound metabolic process;cellular process;macromolecule metabolic process;metabolic process;mRNA metabolic process;mRNA processing;negative regulation of catalytic activity;negative regulation of hydrolase activity;negative regulation of molecular function;negative regulation of phosphata…	binding;cation binding;ion binding;metal ion binding;nucleotide binding			Acetylation;Alternativesplicing;Coiledcoil;Completeproteome;Metal-binding;Phosphoprotein;Polymorphism;Referenceproteome;Repeat;RNA-binding;Zinc;Zinc-finger		1	2.08495e-07	2.52583	TRUE	0.000276411	3.55844	2.0125	TRUE	0.800129	-0.06	FALSE	Q5T8P6	Q5T8P6 [706-725]	RNA-binding protein 26 OS=Homo sapiens OX=9606 GN=RBM26 PE=1 SV=3	RBM26	Q5T8P6 1xAcetyl [K709]	-0.13	0.16	-0.5	-0.52	-2.22	-2.47	-2.66	-1.69	0.05	0.67	0.98	0.27	0.36	0.56	0.8	0.49	2.09	2.63	2.16	1.17	2.0125	2.27	3.14	3.64	1.96	2.58	3.03	3.46
anterior/posterior pattern specification;cellular macromolecule metabolic process;cellular metabolic process;cellular nitrogen compound metabolic process;cellular process;developmental process;gene expression;macromolecule metabolic process;metabolic process;mRNA metabolic process;mRNA processing;nitrogen compound metabolic process;nuclear mRNA splicing, via spliceosome;nucleic acid metabolic pro…	binding;chromatin binding	catalytic step 2 spliceosome;cell part;intracellular membrane-bounded organelle;intracellular organelle;intracellular organelle part;intracellular part;macromolecular complex;membrane-bounded organelle;nuclear body;nuclear part;nuclear speck;nucleoplasm;nucleoplasm part;nucleus;organelle;organelle part;ribonucleoprotein complex;spliceosomal complex;U12-type spliceosomal complex	Spliceosome	3D-structure;Acetylation;Alternativesplicing;Citrullination;Completeproteome;mRNAprocessing;mRNAsplicing;Nucleus;Phosphoprotein;Referenceproteome;Repeat;Spliceosome	17S U2 snRNP;18S U11/U12 snRNP;C complex spliceosome;CDC5L complex;SF3b complex;Spliceosome	3	1.66319e-05	1.72417	TRUE	0.0002829	3.54837	1.1275	TRUE	0.967031	0.01	FALSE	O75533	O75533 [133-146]	Splicing factor 3B subunit 1 OS=Homo sapiens OX=9606 GN=SF3B1 PE=1 SV=3	SF3B1	O75533 1xAcetyl [K141]	-0.21	-0.4	-0.79	-0.18	-1.4	-1.5	-1.65	-1.54	0.37	0.33	0.67	0.65	0.47	-0.1	0.77	0.84	1.19	1.1	0.86	1.36	1.1275	1.77	1.83	2.32	2.19	1.87	1.4	2.42
alternative nuclear mRNA splicing, via spliceosome;cellular macromolecule metabolic process;cellular metabolic process;cellular nitrogen compound metabolic process;cellular process;macromolecule metabolic process;metabolic process;mRNA metabolic process;mRNA processing;nitrogen compound metabolic process;nuclear mRNA splicing, via spliceosome;nucleic acid metabolic process;nucleobase-containing c…	binding;nucleic acid binding;nucleotide binding;RNA binding	cell part;intracellular organelle part;intracellular part;macromolecular complex;nuclear part;nucleoplasm;organelle part;ribonucleoprotein complex;spliceosomal complex	Spliceosome	3D-structure;Acetylation;Completeproteome;Directproteinsequencing;mRNAprocessing;mRNAsplicing;Nucleus;Phosphoprotein;Referenceproteome;RNA-binding;Spliceosome	17S U2 snRNP;Spliceosome	1	1.19151e-05	1.2525	TRUE	0.000291926	3.53473	1.16	TRUE	0.752151	-0.1025	FALSE	Q96I25	Q96I25 [273-285]	Splicing factor 45 OS=Homo sapiens OX=9606 GN=RBM17 PE=1 SV=1	RBM17	Q96I25 1xAcetyl [K276]	0.17	0.35	-0.19	0.06	-0.79	-1	-1.24	-1.22	-0.25	0.29	0.62	0.08	-0.38	0.2	0.75	0.58	0.96	1.35	1.05	1.28	1.16	0.54	1.29	1.86	1.3	0.41	1.2	1.99
biological regulation;cell surface receptor linked signaling pathway;cellular component organization;cellular component organization at cellular level;cellular component organization or biogenesis;cellular component organization or biogenesis at cellular level;cellular process;cellular response to chemical stimulus;cellular response to endogenous stimulus;cellular response to hormone stimulus;cel…	binding;histone acetyl-lysine binding;histone binding;insulin receptor binding;protein binding;protein complex binding;receptor binding	cell part;extracellular membrane-bounded organelle;extracellular organelle;extracellular region part;extracellular vesicular exosome;intracellular membrane-bounded organelle;intracellular organelle;intracellular part;membrane-bounded organelle;membrane-bounded vesicle;nucleus;organelle;vesicle		3D-structure;Acetylation;Bromodomain;Completeproteome;Nucleus;Phosphoprotein;Polymorphism;Referenceproteome;Repeat;WDrepeat		1	1.28692e-08	2.5025	TRUE	0.000315365	3.50119	2.1875	TRUE	0.0651693	-0.25	FALSE	Q8WWQ0	Q8WWQ0 [1534-1550]	PH-interacting protein OS=Homo sapiens OX=9606 GN=PHIP PE=1 SV=2	PHIP	Q8WWQ0 1xAcetyl [K1542]	0.01	0.19	-0.32	0.06	-2.45	-1.92	-2.84	-1.6	0.14	0.44	0.48	0.27	0.49	0.47	0.81	0.56	2.46	2.11	2.52	1.66	2.1875	2.59	2.36	3.32	1.87	2.94	2.39	3.65
aging;ATP-dependent chromatin remodeling;biological regulation;cell aging;cell cycle process;cellular component assembly;cellular component assembly at cellular level;cellular component organization;cellular component organization at cellular level;cellular component organization or biogenesis;cellular component organization or biogenesis at cellular level;cellular macromolecular complex assembly…	binding;enzyme binding;enzyme inhibitor activity;enzyme regulator activity;histone binding;identical protein binding;kinase binding;kinase inhibitor activity;kinase regulator activity;NF-kappaB binding;nucleic acid binding;protein binding;protein binding transcription factor activity;protein dimerization activity;protein heterodimerization activity;protein homodimerization activity;protein kinase…	adherens junction;anchoring junction;cell junction;cell part;cell-substrate adherens junction;cell-substrate junction;centrosome;cytoplasm;cytoplasmic part;cytoskeletal part;cytosol;focal adhesion;intracellular membrane-bounded organelle;intracellular non-membrane-bounded organelle;intracellular organelle;intracellular organelle part;intracellular part;macromolecular complex;membrane;membrane-bou…		3D-structure;Acetylation;ADP-ribosylation;Alternativesplicing;Chaperone;Chromosomalrearrangement;Completeproteome;Cytoplasm;Cytoskeleton;Directproteinsequencing;Disulfidebond;Host-virusinteraction;Isopeptidebond;Nucleus;Phosphoprotein;Proto-oncogene;Referenceproteome;RNA-binding;Ublconjugation	ARF-Mule complex;CTCF-nucleophosmin complex;CTCF-nucleophosmin-PARP-HIS-KPNA-LMNA-TOP complex;H2AX complex I;H2AX complex II;H2AX complex, isolated from cells without IR exposure;Nop56p-associated pre-rRNA complex;TLE1 corepressor complex (MASH1 promoter-corepressor complex)	7	4.68087e-06	1.1325	TRUE	0.000330882	3.48033	1.305	TRUE	0.782891	-0.0575	FALSE	P06748	P06748 [135-142]	Nucleophosmin OS=Homo sapiens OX=9606 GN=NPM1 PE=1 SV=2	NPM1	P06748 1xAcetyl [K141]	0.32	0.65	0.54	-0.08	-1.05	-0.76	-1.09	-0.89	-0.13	0.32	0.33	-0.24	-0.18	0.17	0.46	0.06	1.37	1.41	1.63	0.81	1.305	0.92	1.08	1.42	0.65	0.87	0.93	1.55
cellular macromolecule metabolic process;cellular metabolic process;cellular nitrogen compound metabolic process;cellular process;cellular protein metabolic process;macromolecule metabolic process;macromolecule modification;metabolic process;nitrogen compound metabolic process;nucleic acid metabolic process;nucleobase-containing compound metabolic process;peptidyl-amino acid modification;peptidyl…	binding;catalytic activity;cis-trans isomerase activity;cyclosporin A binding;drug binding;isomerase activity;peptide binding;peptidyl-prolyl cis-trans isomerase activity	cell part;cytoplasm;intracellular membrane-bounded organelle;intracellular organelle;intracellular organelle part;intracellular part;membrane-bounded organelle;nuclear body;nuclear matrix;nuclear part;nuclear speck;nucleoplasm;nucleoplasm part;nucleus;organelle;organelle part		3D-structure;Alternativesplicing;Completeproteome;Cyclosporin;Isomerase;Nucleus;Phosphoprotein;Polymorphism;Referenceproteome;Rotamase		1	1.51703e-07	1.49917	TRUE	0.000359951	3.44376	1.415	TRUE	0.736182	0.0725	FALSE	Q13427	Q13427 [655-663]	Peptidyl-prolyl cis-trans isomerase G OS=Homo sapiens OX=9606 GN=PPIG PE=1 SV=2	PPIG	Q13427 1xAcetyl [K662]	0.23	0.06	0.01	0.3	-0.96	-1.74	-0.99	-1.37	0.29	0.27	0.7	-0.01	0.09	0.06	0.67	0.14	1.19	1.8	1	1.67	1.415	1.25	2.01	1.69	1.36	1.05	1.8	1.66
biological regulation;cell differentiation;cellular developmental process;cellular macromolecule metabolic process;cellular metabolic process;cellular nitrogen compound metabolic process;cellular process;circadian regulation of gene expression;circadian rhythm;CRD-mediated mRNA stabilization;developmental process;gene expression;macromolecule metabolic process;metabolic process;mRNA metabolic pro…	adenyl nucleotide binding;adenyl ribonucleotide binding;ATP binding;binding;core promoter binding;DNA binding;nucleic acid binding;nucleotide binding;purine nucleotide binding;purine ribonucleoside triphosphate binding;purine ribonucleotide binding;regulatory region DNA binding;regulatory region nucleic acid binding;ribonucleotide binding;RNA binding;transcription regulatory region DNA binding	catalytic step 2 spliceosome;cell part;cell surface;CRD-mediated mRNA stability complex;cytoplasmic part;intracellular membrane-bounded organelle;intracellular organelle;intracellular organelle part;intracellular part;macromolecular complex;membrane;membrane-bounded organelle;nuclear part;nucleoplasm;nucleus;organelle;organelle part;protein complex;ribonucleoprotein complex;spliceosomal complex	Spliceosome	3D-structure;Acetylation;Alternativesplicing;ATP-binding;Biologicalrhythms;Citrullination;Completeproteome;Cytoplasm;Directproteinsequencing;DNA-binding;Methylation;mRNAprocessing;mRNAsplicing;Nucleotide-binding;Nucleus;Phosphoprotein;Polymorphism;Referenceproteome;Ribonucleoprotein;RNA-binding;Spliceosome	Actin-ribonucleoprotein complex (POLR2A, GTF2F1, HNRNPU);C complex spliceosome;DGCR8 multiprotein complex;Emerin complex 24;Emerin complex 52;GR-hnRNP U complex;Large Drosha complex;Nop56p-associated pre-rRNA complex;SNW1 complex	2	1.18621e-05	2.14083	TRUE	0.000373469	3.42775	2.3025	TRUE	0.870723	0.085	FALSE	Q00839	Q00839 [205-214]	Heterogeneous nuclear ribonucleoprotein U OS=Homo sapiens OX=9606 GN=HNRNPU PE=1 SV=6	HNRNPU	Q00839 1xAcetyl [K213]	-0.36	0.38	0.48	0.94	-2.33	-2.02	-1.94	-1.48	-0.3	-0.25	0.46	0.73	-0.12	-0.84	0.03	1.23	1.97	2.4	2.42	2.42	2.3025	2.03	1.77	2.4	2.21	2.21	1.18	1.97
biological regulation;biosynthetic process;cellular biosynthetic process;cellular component organization;cellular component organization at cellular level;cellular component organization or biogenesis;cellular component organization or biogenesis at cellular level;cellular macromolecule biosynthetic process;cellular macromolecule metabolic process;cellular metabolic process;cellular nitrogen comp…	acetyltransferase activity;binding;catalytic activity;cation binding;histone acetyltransferase activity;ion binding;lysine N-acetyltransferase activity;metal ion binding;N-acetyltransferase activity;N-acyltransferase activity;nucleic acid binding transcription factor activity;sequence-specific DNA binding transcription factor activity;transferase activity;transferase activity, transferring acyl g…	cell part;cytoplasm;histone acetyltransferase complex;intracellular organelle part;intracellular part;macromolecular complex;nuclear part;nucleoplasm;nucleoplasm part;organelle part;protein complex		Acetylation;Acyltransferase;Alternativesplicing;Chromatinregulator;Completeproteome;DNAreplication;Metal-binding;Nucleus;Phosphoprotein;Referenceproteome;Transcription;Transcriptionregulation;Transferase;Zinc;Zinc-finger	HBO1 complex;ING4 complex (ING4, MYST2, C1orf149, PHF15);ING4 complex (ING4, MYST2, C1orf149, PHF16);ING4 complex (ING4, MYST2, C1orf149, PHF17);ING5 complex	4	1.47505e-08	1.60417	TRUE	0.000408228	3.3891	1.515	TRUE	0.781694	-0.0375	FALSE	O95251	O95251 [272-280]	Histone acetyltransferase KAT7 OS=Homo sapiens OX=9606 GN=KAT7 PE=1 SV=1	KAT7	O95251 1xAcetyl [K277]	-0.37	0.15	0.25	0.6	-1.49	-1.46	-1.33	-1.15	0.16	0.13	0.24	0.56	0.26	0.16	0.27	0.55	1.12	1.61	1.58	1.75	1.515	1.65	1.59	1.57	1.71	1.75	1.62	1.6
cellular component biogenesis;cellular component biogenesis at cellular level;cellular component organization or biogenesis;cellular component organization or biogenesis at cellular level;cellular process;ribonucleoprotein complex biogenesis;ribosome biogenesis	binding;DNA binding;nucleic acid binding;RNA binding	cell part;granular component;intracellular non-membrane-bounded organelle;intracellular organelle;intracellular organelle part;intracellular part;non-membrane-bounded organelle;nuclear part;nucleolar part;nucleolus;nucleoplasm;organelle;organelle part		Completeproteome;DNA-binding;Nucleus;Phosphoprotein;Polymorphism;Referenceproteome;RNA-binding		2	4.79417e-08	1.30167	TRUE	0.00041179	3.38532	1.17	TRUE	0.11927	-0.19	FALSE	O75683	O75683 [261-269]	Surfeit locus protein 6 OS=Homo sapiens OX=9606 GN=SURF6 PE=1 SV=3	SURF6	O75683 1xAcetyl [K267]	0.04	0.45	0.12	-0.27	-0.98	-1.13	-0.95	-1.28	0.3	0.27	0.08	0.1	0.31	0.29	0.64	0.27	1.02	1.58	1.07	1.01	1.17	1.28	1.4	1.03	1.38	1.29	1.42	1.59
anatomical structure development;biological regulation;cellular component biogenesis;cellular component biogenesis at cellular level;cellular component organization or biogenesis;cellular component organization or biogenesis at cellular level;cellular macromolecule metabolic process;cellular metabolic process;cellular nitrogen compound metabolic process;cellular process;developmental process;macr…		cell part;cytoplasm;extracellular region part;extracellular space;intracellular non-membrane-bounded organelle;intracellular organelle;intracellular organelle part;intracellular part;macromolecular complex;non-membrane-bounded organelle;nuclear part;nucleolus;organelle;organelle part;preribosome;ribonucleoprotein complex;small-subunit processome		Alternativesplicing;Completeproteome;Nucleus;Phosphoprotein;Referenceproteome;rRNAprocessing		1	2.30255e-08	1.33333	TRUE	0.000413636	3.38338	1.2625	TRUE	0.294012	-0.1275	FALSE	Q9Y3A2	Q9Y3A2 [181-190]	Probable U3 small nucleolar RNA-associated protein 11 OS=Homo sapiens OX=9606 GN=UTP11 PE=1 SV=2	UTP11	Q9Y3A2 1xAcetyl [K189]	0.25	0.28	-0.14	0.23	-0.97	-1.55	-1.02	-0.89	0	0.35	0.31	0.13	0.17	0.32	0.53	0.28	1.22	1.83	0.88	1.12	1.2625	0.97	1.9	1.33	1.02	1.14	1.87	1.55
cellular macromolecule metabolic process;cellular metabolic process;cellular nitrogen compound metabolic process;cellular process;macromolecule metabolic process;maturation of SSU-rRNA;maturation of SSU-rRNA from tricistronic rRNA transcript (SSU-rRNA, 5.8S rRNA, LSU-rRNA);metabolic process;ncRNA metabolic process;ncRNA processing;nitrogen compound metabolic process;nucleic acid metabolic process…		cell part;cytoplasm;extracellular region part;intercellular bridge;intracellular membrane-bounded organelle;intracellular non-membrane-bounded organelle;intracellular organelle;intracellular organelle part;intracellular part;macromolecular complex;membrane;membrane-bounded organelle;non-membrane-bounded organelle;nuclear part;nucleolus;nucleus;organelle;organelle part;preribosome;ribonucleoprotei…		Acetylation;Alternativesplicing;Completeproteome;Cytoplasm;Directproteinsequencing;Nucleus;Phosphoprotein;Polymorphism;Referenceproteome;Ribonucleoprotein;Ribosomebiogenesis;RNA-binding;rRNAprocessing		1	3.69445e-06	1.26083	TRUE	0.000418901	3.37789	1.405	TRUE	0.875504	-0.0375	FALSE	Q13601	Q13601 [306-313]	KRR1 small subunit processome component homolog OS=Homo sapiens OX=9606 GN=KRR1 PE=1 SV=4	KRR1	Q13601 1xAcetyl [K312]	0.36	0.73	0.41	-0.14	-0.85	-1.16	-1.25	-1	-0.13	0.42	0.25	-0.12	-0.03	0.54	0.34	-0.28	1.21	1.89	1.66	0.86	1.405	0.72	1.58	1.5	0.88	0.82	1.7	1.59
	binding;cation binding;ion binding;metal ion binding	cell part;intracellular organelle part;intracellular part;nuclear part;nucleoplasm;organelle part		Acetylation;Alternativesplicing;Coiledcoil;Completeproteome;Metal-binding;Nucleus;Phosphoprotein;Polymorphism;Referenceproteome;Zinc;Zinc-finger		1	1.37044e-08	2.4975	TRUE	0.000462811	3.3346	2.49	TRUE	0.400005	-0.1475	FALSE	Q86VM9	Q86VM9 [790-817]	Zinc finger CCCH domain-containing protein 18 OS=Homo sapiens OX=9606 GN=ZC3H18 PE=1 SV=2	ZC3H18	Q86VM9 1xAcetyl [K814]	0.15	0.61	0.4	0.06	-2.05	-1.94	-3.16	-1.59	0.42	0.4	-0.15	0.3	0.18	0.29	0.51	0.58	2.2	2.55	3.56	1.65	2.49	2.47	2.34	3.01	1.89	2.23	2.23	3.67
cellular component assembly;cellular component assembly at cellular level;cellular component organization;cellular component organization at cellular level;cellular component organization or biogenesis;cellular component organization or biogenesis at cellular level;cellular macromolecular complex assembly;cellular macromolecular complex subunit organization;cellular process;chromatin assembly;chr…	binding;chromatin binding;chromatin DNA binding;DNA binding;nucleic acid binding;structure-specific DNA binding	cell part;chromatin;chromosomal part;euchromatin;intracellular organelle part;intracellular part;macromolecular complex;nuclear chromatin;nuclear chromosome part;nuclear euchromatin;nuclear part;nucleosome;organelle part;protein-DNA complex		Acetylation;Chromosome;Citrullination;Completeproteome;Directproteinsequencing;DNA-binding;Nucleus;Phosphoprotein;Polymorphism;Referenceproteome	Nop56p-associated pre-rRNA complex	4	1.25581e-06	1.13	TRUE	0.000481064	3.3178	1.1525	TRUE	0.0593829	-0.3375	FALSE	P16402	P16402 [83-91];P10412 [82-90];P16403 [82-90];Q02539 [85-93]	Histone H1.3 OS=Homo sapiens OX=9606 GN=H1-3 PE=1 SV=2;Histone H1.4 OS=Homo sapiens OX=9606 GN=H1-4 PE=1 SV=2;Histone H1.2 OS=Homo sapiens OX=9606 GN=H1-2 PE=1 SV=2;Histone H1.1 OS=Homo sapiens OX=9606 GN=H1-1 PE=1 SV=3	H1-1	P16402 1xAcetyl [K86];P10412 1xAcetyl [K85];P16403 1xAcetyl [K85];Q02539 1xAcetyl [K88]	-0.04	0.22	0.36	0.33	-0.77	-1.36	-0.81	-0.8	0.29	-0.18	-0.12	0.07	0.31	0.1	0.43	0.57	0.73	1.58	1.17	1.13	1.1525	1.06	1.18	0.69	0.87	1.08	1.46	1.24
cellular macromolecule metabolic process;cellular metabolic process;cellular nitrogen compound metabolic process;cellular process;macromolecule metabolic process;metabolic process;ncRNA metabolic process;ncRNA processing;nitrogen compound metabolic process;nucleic acid metabolic process;nucleobase-containing compound metabolic process;primary metabolic process;RNA metabolic process;RNA processing…	binding;cation binding;ion binding;metal ion binding;transition metal ion binding;zinc ion binding	cell part;integrator complex;intracellular organelle part;intracellular part;macromolecular complex;nuclear part;nucleoplasm part;organelle part;protein complex		Completeproteome;Metal-binding;Nucleus;Phosphoprotein;Polymorphism;Referenceproteome;Zinc;Zinc-finger	Integrator complex;Integrator-RNAPII complex	2	7.75639e-06	1.93083	TRUE	0.000568187	3.24551	1.785	TRUE	0.294805	-0.4575	FALSE	Q96CB8	Q96CB8 [95-103]	Integrator complex subunit 12 OS=Homo sapiens OX=9606 GN=INTS12 PE=1 SV=1	INTS12	Q96CB8 1xAcetyl [K98]	0.45	0.11	-0.47	0.17	-1.39	-1.7	-2.25	-1.54	-0.53	0.57	0.03	0.15	-0.34	0.72	1.23	0.44	1.84	1.81	1.78	1.71	1.785	0.86	2.27	2.28	1.69	1.05	2.42	3.48
alternative nuclear mRNA splicing, via spliceosome;anatomical structure development;biological regulation;cellular macromolecule metabolic process;cellular metabolic process;cellular nitrogen compound metabolic process;cellular process;cellular protein metabolic process;developmental process;hemopoiesis;hemopoietic or lymphoid organ development;macromolecule metabolic process;macromolecule modifi…	adenyl nucleotide binding;adenyl ribonucleotide binding;ATP binding;binding;catalytic activity;cyclin binding;cyclin-dependent protein kinase activity;kinase activity;nucleotide binding;phosphotransferase activity, alcohol group as acceptor;protein binding;protein kinase activity;protein serine/threonine kinase activity;purine nucleotide binding;purine ribonucleoside triphosphate binding;purine r…	cell part;cyclin-dependent protein kinase holoenzyme complex;cytoplasm;cytoplasmic part;extracellular region part;extracellular space;Golgi apparatus;intracellular membrane-bounded organelle;intracellular organelle;intracellular organelle part;intracellular part;macromolecular complex;membrane-bounded organelle;nuclear body;nuclear cyclin-dependent protein kinase holoenzyme complex;nuclear part;n…		Acetylation;Alternativesplicing;ATP-binding;Completeproteome;Host-virusinteraction;Kinase;mRNAprocessing;mRNAsplicing;Nucleotide-binding;Nucleus;Phosphoprotein;Polymorphism;Referenceproteome;RNAediting;Serine/threonine-proteinkinase;Transferase		1	5.10358e-05	1.1825	TRUE	0.000611918	3.21331	1.3875	TRUE	0.762659	-0.09	FALSE	Q14004	Q14004 [111-118]	Cyclin-dependent kinase 13 OS=Homo sapiens OX=9606 GN=CDK13 PE=1 SV=2	CDK13	Q14004 1xAcetyl [K117]	0.23	0.92	0.38	-0.02	-1.21	-0.87	-0.93	-1.03	-0.34	0.45	0.2	-0.21	-0.36	0.67	0.21	-0.06	1.44	1.79	1.31	1.01	1.3875	0.87	1.32	1.13	0.82	0.85	1.54	1.14
biological regulation;cell cycle;cell cycle phase;cell cycle process;cell division;cellular component organization;cellular component organization at cellular level;cellular component organization or biogenesis;cellular component organization or biogenesis at cellular level;cellular macromolecule metabolic process;cellular metabolic process;cellular process;cellular protein metabolic process;chro…	binding;chromatin binding	actin cytoskeleton;cell part;chromatin;chromosomal part;chromosome;chromosome, centromeric region;cytoplasmic part;cytoskeleton;cytosol;intermediate filament cytoskeleton;intracellular membrane-bounded organelle;intracellular non-membrane-bounded organelle;intracellular organelle;intracellular organelle part;intracellular part;membrane;membrane-bounded organelle;non-membrane-bounded organelle;nuc…	Cell cycle;Cell cycle - yeast;Meiosis - yeast	3D-structure;Acetylation;Alternativesplicing;Cellcycle;Celldivision;Centromere;Chromosome;Chromosomepartition;Completeproteome;Meiosis;Mitosis;Nucleus;Phosphoprotein;Polymorphism;Referenceproteome	Cohesin-SA2 complex;Mitotic 14S cohesin 2 complex;SNF2h-cohesin-NuRD complex	1	1.3082e-05	1.18083	TRUE	0.000626474	3.2031	1.3625	TRUE	1	8.3819e-09	FALSE	Q8N3U4	Q8N3U4 [1075-1082]	Cohesin subunit SA-2 OS=Homo sapiens OX=9606 GN=STAG2 PE=1 SV=3	STAG2	Q8N3U4 1xAcetyl [K1081]	-0.05	0.68	0.62	0.22	-0.87	-1.07	-1.29	-0.75	-0.28	0.55	0.27	-0.16	-0.21	0.42	0.05	0.12	0.82	1.75	1.91	0.97	1.3625	0.59	1.62	1.56	0.59	0.66	1.49	1.34
anatomical structure formation involved in morphogenesis;angiogenesis;developmental process	binding;DNA binding;identical protein binding;nucleic acid binding;nucleotide binding;protein binding;protein C-terminus binding;RNA binding;sequence-specific DNA binding;telomeric DNA binding	cell cortex;cell part;cytoplasmic part;extracellular membrane-bounded organelle;extracellular organelle;extracellular region part;extracellular vesicular exosome;intracellular membrane-bounded organelle;intracellular non-membrane-bounded organelle;intracellular organelle;intracellular organelle part;intracellular part;macromolecular complex;membrane;membrane-bounded organelle;membrane-bounded ves…	Pathogenic Escherichia coli infection	3D-structure;Acetylation;Completeproteome;Cytoplasm;Directproteinsequencing;DNA-binding;Methylation;Nucleus;Phosphoprotein;Polymorphism;Referenceproteome;Repeat;RNA-binding	CD28-transactivation complex;DGCR8 multiprotein complex;DGCR8-NCL complex;Nop56p-associated pre-rRNA complex;POLR2A-CCNT1-CDK9-NCL-LEM6-CPSF2 complex;RNA pol II containing coactivator complex Tat-SF;TLE1 corepressor complex (MASH1 promoter-corepressor complex)	1	1.18979e-06	1.13	TRUE	0.000713652	3.14651	1.2225	TRUE	0.562124	-0.0975	FALSE	P19338	P19338 [573-589]	Nucleolin OS=Homo sapiens OX=9606 GN=NCL PE=1 SV=3	NCL	P19338 1xAcetyl [K577]	-0.12	0.4	0.67	0.18	-1	-1.02	-0.66	-1.08	0.41	0.13	0.12	-0.28	0.36	0.05	0.26	0.1	0.88	1.42	1.33	1.26	1.2225	1.41	1.15	0.78	0.8	1.36	1.07	0.92
anatomical structure formation involved in morphogenesis;angiogenesis;developmental process	binding;DNA binding;identical protein binding;nucleic acid binding;nucleotide binding;protein binding;protein C-terminus binding;RNA binding;sequence-specific DNA binding;telomeric DNA binding	cell cortex;cell part;cytoplasmic part;extracellular membrane-bounded organelle;extracellular organelle;extracellular region part;extracellular vesicular exosome;intracellular membrane-bounded organelle;intracellular non-membrane-bounded organelle;intracellular organelle;intracellular organelle part;intracellular part;macromolecular complex;membrane;membrane-bounded organelle;membrane-bounded ves…	Pathogenic Escherichia coli infection	3D-structure;Acetylation;Completeproteome;Cytoplasm;Directproteinsequencing;DNA-binding;Methylation;Nucleus;Phosphoprotein;Polymorphism;Referenceproteome;Repeat;RNA-binding	CD28-transactivation complex;DGCR8 multiprotein complex;DGCR8-NCL complex;Nop56p-associated pre-rRNA complex;POLR2A-CCNT1-CDK9-NCL-LEM6-CPSF2 complex;RNA pol II containing coactivator complex Tat-SF;TLE1 corepressor complex (MASH1 promoter-corepressor complex)	5	6.8271e-05	1.1	TRUE	0.000765335	3.11615	1.3925	TRUE	0.238146	0.2425	FALSE	P19338	P19338 [56-63]	Nucleolin OS=Homo sapiens OX=9606 GN=NCL PE=1 SV=3	NCL	P19338 1xAcetyl [K62]	0.23	0.65	0.91	0.05	-1.19	-0.81	-0.72	-1.01	-0.15	0.3	0.53	-0.11	-0.14	0.13	-0.11	-0.28	1.42	1.46	1.63	1.06	1.3925	1.04	1.11	1.25	0.9	1.05	0.94	0.61
biological regulation;cellular component assembly;cellular component assembly at cellular level;cellular component organization;cellular component organization at cellular level;cellular component organization or biogenesis;cellular component organization or biogenesis at cellular level;cellular macromolecular complex assembly;cellular macromolecular complex subunit organization;cellular macromol…	binding;nucleic acid binding;RNA binding	catalytic step 2 spliceosome;cell part;intracellular organelle part;intracellular part;macromolecular complex;nuclear part;nucleoplasm;organelle part;prespliceosome;ribonucleoprotein complex;small nuclear ribonucleoprotein complex;spliceosomal complex;U2 snRNP;U2-type prespliceosome;U2-type spliceosomal complex	Spliceosome	3D-structure;Acetylation;Alternativesplicing;Completeproteome;mRNAprocessing;mRNAsplicing;Nucleus;Phosphoprotein;Polymorphism;Referenceproteome;Repeat;Spliceosome	17S U2 snRNP;C complex spliceosome;NCOR1 complex;SF3A1-SF3A2-SF3A3 complex;Spliceosome	2	7.86483e-07	1.45167	TRUE	0.000772368	3.11218	1.2175	TRUE	0.434898	-0.1575	FALSE	Q15459	Q15459 [473-487]	Splicing factor 3A subunit 1 OS=Homo sapiens OX=9606 GN=SF3A1 PE=1 SV=1	SF3A1	Q15459 1xAcetyl [K486]	0.24	0.12	-0.51	0.09	-1.1	-1.39	-1.41	-1.03	0.14	0.02	0.32	0.55	0.25	0.08	0.64	0.69	1.34	1.51	0.9	1.12	1.2175	1.24	1.41	1.73	1.58	1.35	1.47	2.05
biological regulation;catabolic process;cell cycle checkpoint;cellular catabolic process;cellular component organization;cellular component organization at cellular level;cellular component organization or biogenesis;cellular component organization or biogenesis at cellular level;cellular macromolecule catabolic process;cellular macromolecule metabolic process;cellular metabolic process;cellular …	binding;bubble DNA binding;damaged DNA binding;DNA binding;DNA insertion or deletion binding;DNA secondary structure binding;double-stranded DNA binding;loop DNA binding;mismatched DNA binding;nucleic acid binding;single-stranded DNA binding;structure-specific DNA binding	cell part;cytoplasm;extracellular membrane-bounded organelle;extracellular organelle;extracellular region part;extracellular vesicular exosome;intracellular membrane-bounded organelle;intracellular non-membrane-bounded organelle;intracellular organelle;intracellular organelle part;intracellular part;macromolecular complex;membrane;membrane-bounded organelle;membrane-bounded vesicle;non-membrane-b…	Nucleotide excision repair	3D-structure;Alternativesplicing;Completeproteome;Cytoplasm;Directproteinsequencing;Diseasemutation;DNA-binding;DNAdamage;DNArepair;Nucleus;Phosphoprotein;Polymorphism;Referenceproteome;Ublconjugation;Xerodermapigmentosum		1	1.95657e-06	1.95417	TRUE	0.00085132	3.06991	1.3825	TRUE	0.588607	-0.05	FALSE	Q01831	Q01831 [156-176]	DNA repair protein complementing XP-C cells OS=Homo sapiens OX=9606 GN=XPC PE=1 SV=4	XPC	Q01831 1xAcetyl [K174]	-0.76	-0.03	-0.12	-0.43	-1.48	-2.15	-1.71	-1.53	0.63	0.51	0.32	0.53	0.42	0.69	0.49	0.59	0.72	2.12	1.59	1.1	1.3825	2.11	2.66	2.03	2.06	1.9	2.84	2.2
cellular component assembly;cellular component assembly at cellular level;cellular component organization;cellular component organization at cellular level;cellular component organization or biogenesis;cellular component organization or biogenesis at cellular level;cellular macromolecular complex assembly;cellular macromolecular complex subunit organization;cellular process;chromatin assembly;chr…	binding;chromatin binding;chromatin DNA binding;DNA binding;nucleic acid binding;structure-specific DNA binding	cell part;chromatin;chromosomal part;euchromatin;intracellular organelle part;intracellular part;macromolecular complex;nuclear chromatin;nuclear chromosome part;nuclear euchromatin;nuclear part;nucleosome;organelle part;protein-DNA complex		Acetylation;Chromosome;Citrullination;Completeproteome;Directproteinsequencing;DNA-binding;Nucleus;Phosphoprotein;Polymorphism;Referenceproteome	Nop56p-associated pre-rRNA complex	1	2.42348e-07	1.51083	TRUE	0.000942816	3.02557	1.3875	TRUE	0.288934	-0.19	FALSE	P16402	P16402 [83-98];P10412 [82-97];P16403 [82-97]	Histone H1.3 OS=Homo sapiens OX=9606 GN=H1-3 PE=1 SV=2;Histone H1.4 OS=Homo sapiens OX=9606 GN=H1-4 PE=1 SV=2;Histone H1.2 OS=Homo sapiens OX=9606 GN=H1-2 PE=1 SV=2	H1-2	P16402 2xAcetyl [K86;K91];P10412 2xAcetyl [K85;K90];P16403 2xAcetyl [K85;K90]	0.02	0.5	0.37	-0.47	-1.3	-1.06	-1.36	-1.41	0.33	0.33	0.28	-0.16	0.27	0.38	0.7	0.19	1.32	1.56	1.73	0.94	1.3875	1.63	1.39	1.64	1.25	1.57	1.44	2.06
biological regulation;biosynthetic process;cellular biosynthetic process;cellular component assembly;cellular component assembly at cellular level;cellular component organization;cellular component organization at cellular level;cellular component organization or biogenesis;cellular component organization or biogenesis at cellular level;cellular macromolecular complex assembly;cellular macromolec…	acetyltransferase activity;binding;catalytic activity;cation binding;DNA binding;histone acetyltransferase activity;ion binding;lysine N-acetyltransferase activity;metal ion binding;N-acetyltransferase activity;N-acyltransferase activity;nucleic acid binding;protein binding;transcription factor binding;transferase activity;transferase activity, transferring acyl groups;transferase activity, trans…	cell part;chromosomal part;H3 histone acetyltransferase complex;histone acetyltransferase complex;intracellular membrane-bounded organelle;intracellular organelle;intracellular organelle part;intracellular part;macromolecular complex;membrane-bounded organelle;MOZ/MORF histone acetyltransferase complex;nuclear part;nucleoplasm;nucleoplasm part;nucleosome;nucleus;organelle;organelle part;protein c…		Acetylation;Activator;Acyltransferase;Alternativesplicing;Chromatinregulator;Chromosomalrearrangement;Completeproteome;Metal-binding;Nucleus;Polymorphism;Referenceproteome;Repeat;Repressor;Transcription;Transcriptionregulation;Transferase;Zinc;Zinc-finger	ING5 complex	1	1.26839e-06	1.255	TRUE	0.000943118	3.02543	1.0825	TRUE	0.970499	-0.00750001	FALSE	Q8WYB5	Q8WYB5 [575-584]	Histone acetyltransferase KAT6B OS=Homo sapiens OX=9606 GN=KAT6B PE=1 SV=3	KAT6B	Q8WYB5 1xAcetyl [K582]	-0.08	0.01	-0.22	0.41	-1.38	-0.86	-1.07	-0.9	0.54	0.12	0.04	0.44	0.72	0.06	0.3	0.09	1.3	0.87	0.85	1.31	1.0825	1.92	0.98	1.11	1.34	2.1	0.92	1.37
anatomical structure development;anterior/posterior pattern specification;apoptosis;biological regulation;biosynthetic process;cell death;cellular biosynthetic process;cellular component assembly;cellular component organization;cellular component organization at cellular level;cellular component organization or biogenesis;cellular component organization or biogenesis at cellular level;cellular ma…	AT DNA binding;binding;catalytic activity;cation binding;chromatin binding;core promoter binding;core promoter sequence-specific DNA binding;DNA binding;histone acetyl-lysine binding;histone binding;histone methyltransferase activity;histone methyltransferase activity (H3-K4 specific);histone-lysine N-methyltransferase activity;identical protein binding;ion binding;lysine N-methyltransferase acti…	cell part;cytoplasm;histone methyltransferase complex;intracellular membrane-bounded organelle;intracellular organelle;intracellular organelle part;intracellular part;macromolecular complex;membrane-bounded organelle;methyltransferase complex;MLL1 complex;nuclear part;nucleoplasm;nucleoplasm part;nucleus;organelle;organelle part;protein complex		3D-structure;Acetylation;Alternativesplicing;Apoptosis;Biologicalrhythms;Bromodomain;Chromatinregulator;Chromosomalrearrangement;Completeproteome;Directproteinsequencing;DNA-binding;Isopeptidebond;Metal-binding;Methyltransferase;Nucleus;Phosphoprotein;Polymorphism;Proto-oncogene;Referenceproteome;Repeat;S-adenosyl-L-methionine;Transcription;Transcriptionregulation;Transferase;Ublconjugation;Zinc;…	ALL-1 supercomplex;MLL1-WDR5 complex;MLL-HCF complex;MOF complex	1	0.00139925	1.1725	TRUE	0.000968598	3.01386	1.2025	TRUE	0.757346	0.165	FALSE	Q03164	Q03164 [1030-1039]	Histone-lysine N-methyltransferase 2A OS=Homo sapiens OX=9606 GN=KMT2A PE=1 SV=5	KMT2A	Q03164 2xAcetyl [K1031;K1036]	0	0.57	0.37	-0.32	-1.13	-0.98	-1.08	-1	-0.35	0.9	0.82	-0.6	-0.3	0.77	0.35	-0.71	1.13	1.55	1.45	0.68	1.2025	0.78	1.88	1.9	0.4	0.83	1.75	1.43
cellular macromolecule metabolic process;cellular metabolic process;cellular nitrogen compound metabolic process;cellular process;macromolecule metabolic process;metabolic process;nitrogen compound metabolic process;nucleic acid metabolic process;nucleobase-containing compound metabolic process;primary metabolic process;RNA metabolic process;RNA secondary structure unwinding	adenyl nucleotide binding;adenyl ribonucleotide binding;ATP binding;ATPase activity;ATPase activity, coupled;ATP-dependent helicase activity;ATP-dependent RNA helicase activity;binding;catalytic activity;helicase activity;hydrolase activity;hydrolase activity, acting on acid anhydrides;hydrolase activity, acting on acid anhydrides, in phosphorus-containing anhydrides;nucleoside-triphosphatase act…	cell part;cytoplasm;intracellular non-membrane-bounded organelle;intracellular organelle;intracellular organelle part;intracellular part;membrane;non-membrane-bounded organelle;nuclear part;nucleolus;organelle;organelle part		Acetylation;Alternativesplicing;ATP-binding;Completeproteome;Helicase;Hydrolase;Nucleotide-binding;Phosphoprotein;Polymorphism;Referenceproteome;RNA-binding		1	0.000237836	1.02667	TRUE	0.000989904	3.00441	1.3475	TRUE	0.199737	-0.2825	FALSE	Q9GZR7	Q9GZR7 [12-21]	ATP-dependent RNA helicase DDX24 OS=Homo sapiens OX=9606 GN=DDX24 PE=1 SV=1	DDX24	Q9GZR7 1xAcetyl [K17]	0.11	0.76	0.43	0.61	-0.73	-0.68	-1.4	-0.67	-0.51	0.24	0.06	-0.37	0.09	0.38	0.1	-0.02	0.84	1.44	1.83	1.28	1.3475	0.22	0.92	1.46	0.3	0.82	1.06	1.5
attachment of spindle microtubules to chromosome;attachment of spindle microtubules to kinetochore;attachment of spindle microtubules to kinetochore involved in mitotic sister chromatid segregation;biological regulation;cell cycle process;cellular component organization;cellular component organization at cellular level;cellular component organization or biogenesis;cellular component organization …	binding;cation binding;ion binding;metal ion binding;nucleic acid binding	cell part;chromosomal part;chromosome;condensed chromosome;condensed chromosome kinetochore;cytoplasm;cytoskeletal part;intracellular membrane-bounded organelle;intracellular non-membrane-bounded organelle;intracellular organelle;intracellular organelle part;intracellular part;kinetochore;macromolecular complex;membrane-bounded organelle;non-membrane-bounded organelle;nuclear part;nucleoplasm;nuc…		Acetylation;Centromere;Chromosome;Completeproteome;Cytoplasm;Cytoskeleton;Kinetochore;Metal-binding;Nucleus;Phosphoprotein;Polymorphism;Referenceproteome;Zinc;Zinc-finger		1	1.80062e-07	1.73833	TRUE	0.00103374	2.98559	1.5675	TRUE	0.162391	-0.2425	FALSE	Q96JM3	Q96JM3 [791-798]	Chromosome alignment-maintaining phosphoprotein 1 OS=Homo sapiens OX=9606 GN=CHAMP1 PE=1 SV=2	CHAMP1	Q96JM3 1xAcetyl [K797]	-0.06	0.25	0.16	-0.01	-1.18	-2.23	-1.38	-1.14	-0.06	0.39	0.42	0.13	0.18	0.66	0.52	0.49	1.12	2.48	1.54	1.13	1.5675	1.12	2.62	1.8	1.27	1.36	2.89	1.9
	binding;cation binding;DNA binding;ion binding;metal ion binding;nucleic acid binding;nucleic acid binding transcription factor activity;RNA polymerase II core promoter proximal region sequence-specific DNA binding transcription factor activity;RNA polymerase II core promoter proximal region sequence-specific DNA binding transcription factor activity involved in positive regulation of transcripti…	cell part;intracellular membrane-bounded organelle;intracellular organelle;intracellular part;membrane-bounded organelle;nucleus;organelle		3D-structure;Acetylation;Alternativesplicing;Coiledcoil;Completeproteome;DNA-binding;Metal-binding;Nucleus;Phosphoprotein;Polymorphism;Referenceproteome;Repeat;Transcription;Transcriptionregulation;Zinc;Zinc-finger		1	1.1249e-06	1.52167	TRUE	0.00104376	2.9814	1.135	TRUE	0.176245	-0.135	FALSE	O60281	O60281 [2027-2047]	Zinc finger protein 292 OS=Homo sapiens OX=9606 GN=ZNF292 PE=1 SV=3	ZNF292	O60281 1xAcetyl [K2042]	-0.5	-0.03	0.16	-0.28	-1.62	-1	-1.27	-1.3	0.42	0.33	0.33	0.32	0.58	0.39	0.67	0.3	1.12	0.97	1.43	1.02	1.135	2.04	1.33	1.6	1.62	2.2	1.39	1.94
cellular macromolecule metabolic process;cellular metabolic process;cellular process;cellular protein metabolic process;macromolecule metabolic process;macromolecule modification;metabolic process;peptidyl-amino acid modification;peptidyl-proline modification;primary metabolic process;protein folding;protein metabolic process;protein modification process;protein peptidyl-prolyl isomerization	binding;catalytic activity;cis-trans isomerase activity;cyclosporin A binding;drug binding;isomerase activity;peptide binding;peptidyl-prolyl cis-trans isomerase activity	cell part;membrane		3D-structure;Completeproteome;Cyclosporin;Isomerase;Isopeptidebond;Membrane;Phosphoprotein;Polymorphism;Referenceproteome;Repeat;Rotamase;Ublconjugation		1	3.38101e-07	1.57083	TRUE	0.00105738	2.97577	1.4475	TRUE	0.362003	0.18	FALSE	P30414	P30414 [270-277]	NK-tumor recognition protein OS=Homo sapiens OX=9606 GN=NKTR PE=1 SV=2	NKTR	P30414 1xAcetyl [K276]	0.04	0.31	-0.33	0.43	-1.49	-1.53	-1.52	-0.8	0.15	0.57	0.76	0.07	0.02	0.24	0.39	0.18	1.53	1.84	1.19	1.23	1.4475	1.64	2.1	2.28	0.87	1.51	1.77	1.91
biological regulation;biosynthetic process;cellular biosynthetic process;cellular component organization;cellular component organization at cellular level;cellular component organization or biogenesis;cellular component organization or biogenesis at cellular level;cellular macromolecule biosynthetic process;cellular macromolecule metabolic process;cellular metabolic process;cellular nitrogen comp…	acid-amino acid ligase activity;binding;catalytic activity;histone binding;ligase activity;ligase activity, forming carbon-nitrogen bonds;methylated histone residue binding;nucleic acid binding;protein binding;RNA binding;single-stranded RNA binding;small conjugating protein ligase activity;ubiquitin-protein ligase activity	cell part;chromatin;chromosomal part;heterochromatin;intracellular membrane-bounded organelle;intracellular organelle;intracellular organelle part;intracellular part;macromolecular complex;membrane-bounded organelle;nuclear chromatin;nuclear chromosome part;nuclear part;nucleoplasm;nucleus;organelle;organelle part;PcG protein complex;PRC1 complex;protein complex		3D-structure;Chromatinregulator;Completeproteome;Nucleus;Phosphoprotein;Polymorphism;Referenceproteome;Repressor;Transcription;Transcriptionregulation	AFF1-MLLT1-CBX8 complex;CEN complex;Polycomb repressive complex 1 (PRC1, hPRC-H)	2	1.72956e-05	1.8525	TRUE	0.00110561	2.9564	1.4625	TRUE	0.317073	-0.395	FALSE	Q9HC52	Q9HC52 [230-252]	Chromobox protein homolog 8 OS=Homo sapiens OX=9606 GN=CBX8 PE=1 SV=3	CBX8	Q9HC52 1xAcetyl [K240]	0.23	0.02	-0.27	-0.76	-1.39	-2.01	-1.62	-1.61	-0.12	0.6	0.51	-0.22	0.18	1.02	1.16	-0.01	1.62	2.03	1.35	0.85	1.4625	1.27	2.61	2.13	1.39	1.57	3.03	2.78
apoptosis;apoptotic chromosome condensation;biological regulation;cell death;cell differentiation;cellular component disassembly;cellular component disassembly at cellular level;cellular component disassembly involved in apoptosis;cellular component organization;cellular component organization at cellular level;cellular component organization or biogenesis;cellular component organization or bioge…	ATPase activity;binding;catalytic activity;enzyme binding;hydrolase activity;hydrolase activity, acting on acid anhydrides;hydrolase activity, acting on acid anhydrides, in phosphorus-containing anhydrides;nucleic acid binding;nucleoside-triphosphatase activity;nucleotide binding;protein binding;pyrophosphatase activity	cell part;cytoplasm;cytoplasmic part;cytosol;intracellular membrane-bounded organelle;intracellular non-membrane-bounded organelle;intracellular organelle;intracellular organelle part;intracellular part;membrane;membrane-bounded organelle;non-membrane-bounded organelle;nuclear body;nuclear part;nuclear speck;nucleolus;nucleoplasm;nucleoplasm part;nucleus;organelle;organelle part;plasma membrane	mRNA surveillance pathway;RNA transport;Spliceosome	Acetylation;Alternativesplicing;Apoptosis;Completeproteome;Directproteinsequencing;Isopeptidebond;Methylation;mRNAprocessing;mRNAsplicing;Nucleus;Phosphoprotein;Polymorphism;Referenceproteome;RNA-binding;Ublconjugation	Apoptosis- and splicing-associated protein complex (ASAP-L), SAP18-RNPS1-Acinus-L;Apoptosis- and splicing-associated protein complex (ASAP-S), SAP18-RNPS1-Acinus-S;Spliceosome	1	0.000408854	1.1775	TRUE	0.00112796	2.94771	1.4775	TRUE	0.654045	-0.16	FALSE	Q9UKV3	Q9UKV3 [236-257]	Apoptotic chromatin condensation inducer in the nucleus OS=Homo sapiens OX=9606 GN=ACIN1 PE=1 SV=2	ACIN1	Q9UKV3 1xAcetyl [K238]	0.57	0.45	0.53	0.3	-1.1	-1	-1.58	-0.38	-0.81	0.4	0.6	-0.46	0.01	0.08	0.17	0.11	1.67	1.45	2.11	0.68	1.4775	0.29	1.4	2.18	-0.08	1.11	1.08	1.75
cell cycle process;cell differentiation;cellular component biogenesis;cellular component biogenesis at cellular level;cellular component organization or biogenesis;cellular component organization or biogenesis at cellular level;cellular developmental process;cellular process;developmental process;establishment of chromosome localization;establishment of localization;establishment of localization …		cell part;chromosome;condensed chromosome;condensed nuclear chromosome;cytoplasmic part;endoplasmic reticulum;intracellular membrane-bounded organelle;intracellular non-membrane-bounded organelle;intracellular organelle;intracellular organelle part;intracellular part;membrane-bounded organelle;non-membrane-bounded organelle;nuclear chromosome;nuclear part;nucleolus;nucleus;organelle;organelle part		Acetylation;Citrullination;Completeproteome;Directproteinsequencing;Nucleus;Polymorphism;Referenceproteome;Ribosomebiogenesis		1	1.47689e-05	1.25917	TRUE	0.0014125	2.85001	1.3875	TRUE	0.757753	0.08	FALSE	Q15050	Q15050 [324-334]	Ribosome biogenesis regulatory protein homolog OS=Homo sapiens OX=9606 GN=RRS1 PE=1 SV=2	RRS1	Q15050 1xAcetyl [K333]	0.44	0.48	0.19	0.19	-1.09	-1.32	-1.45	-0.39	-0.17	0.61	0.17	0.08	-0.36	0.18	0.54	0.01	1.53	1.8	1.64	0.58	1.3875	0.92	1.93	1.62	0.47	0.73	1.5	1.99
biological regulation;biosynthetic process;cellular biosynthetic process;cellular component assembly;cellular component assembly at cellular level;cellular component organization;cellular component organization at cellular level;cellular component organization or biogenesis;cellular component organization or biogenesis at cellular level;cellular macromolecular complex assembly;cellular macromolec…	activating transcription factor binding;binding;chromatin binding;DNA binding;nucleic acid binding;protein binding;protein binding transcription factor activity;RNA polymerase II transcription coactivator activity;RNA polymerase II transcription cofactor activity;RNA polymerase II transcription factor binding transcription factor activity;RNA polymerase II transcription factor binding transcripti…	cell part;chromatin;chromosomal part;cytoplasmic part;cytosol;heterochromatin;intracellular membrane-bounded organelle;intracellular organelle;intracellular organelle part;intracellular part;membrane-bounded organelle;nuclear chromatin;nuclear chromosome part;nuclear heterochromatin;nuclear part;nuclear periphery;nucleoplasm;nucleus;organelle;organelle part;transcriptionally active chromatin		3D-structure;Alternativesplicing;Chromosomalrearrangement;Citrullination;Coiledcoil;Completeproteome;Directproteinsequencing;DNA-binding;Host-virusinteraction;Nucleus;Phosphoprotein;Referenceproteome;Transcription;Transcriptionregulation		1	2.81988e-06	1.47417	TRUE	0.00151184	2.82049	1.2025	TRUE	0.0824448	-0.355	FALSE	O75475	O75475 [153-175]	PC4 and SFRS1-interacting protein OS=Homo sapiens OX=9606 GN=PSIP1 PE=1 SV=1	PSIP1	O75475 1xAcetyl [K155]	-0.46	0.29	0.06	-0.11	-0.95	-1.59	-1.43	-1.06	0.12	0.11	0.58	-0.11	0.27	0.67	0.62	0.56	0.49	1.88	1.49	0.95	1.2025	1.07	1.7	2.01	0.95	1.22	2.26	2.05
ATP-dependent chromatin remodeling;biological regulation;biosynthetic process;cellular biosynthetic process;cellular component assembly;cellular component assembly at cellular level;cellular component organization;cellular component organization at cellular level;cellular component organization or biogenesis;cellular component organization or biogenesis at cellular level;cellular macromolecular c…	adenyl nucleotide binding;adenyl ribonucleotide binding;ATP binding;ATPase activity;binding;catalytic activity;chromatin binding;DNA binding;helicase activity;hydrolase activity;hydrolase activity, acting on acid anhydrides;hydrolase activity, acting on acid anhydrides, in phosphorus-containing anhydrides;nucleic acid binding;nucleoside-triphosphatase activity;nucleotide binding;purine nucleotide…	cell part;chromatin remodeling complex;chromatin silencing complex;chromosome;condensed chromosome;intracellular membrane-bounded organelle;intracellular non-membrane-bounded organelle;intracellular organelle;intracellular organelle part;intracellular part;ISWI complex;macromolecular complex;membrane-bounded organelle;non-membrane-bounded organelle;nuclear part;nucleolus;nucleoplasm;nucleus;NURF …		Acetylation;ATP-binding;Chromatinregulator;Completeproteome;Helicase;Hydrolase;Nucleotide-binding;Nucleus;Phosphoprotein;Referenceproteome;Repeat	ALL-1 supercomplex;ATP-utilizing chromatin assembly and remodeling factor (hACF) complex;CEN complex;DNMT3B complex;HuCHRAC complex;Nucleolar remodeling complex (NoRC complex);Polycomb repressive complex 1 (PRC1, hPRC-H);Remodeling and spacing factor (RSF) complex;SNF2h-cohesin-NuRD complex;SNF2h-HDAC12 complex;WCRF complex;WICH complex	4	4.57342e-06	1.3975	TRUE	0.00178073	2.7494	1.1975	TRUE	0.68204	0.105	FALSE	O60264	O60264 [98-119]	SWI/SNF-related matrix-associated actin-dependent regulator of chromatin subfamily A member 5 OS=Homo sapiens OX=9606 GN=SMARCA5 PE=1 SV=1	SMARCA5	O60264 1xAcetyl [K112]	-0.18	0.4	0.17	-0.36	-1.3	-0.76	-1.41	-1.29	0.22	0.78	0.59	-0.15	0.09	0.42	0.53	-0.02	1.12	1.16	1.58	0.93	1.1975	1.52	1.54	2	1.14	1.39	1.18	1.94
biological regulation;biosynthetic process;cell differentiation;cellular biosynthetic process;cellular component organization;cellular component organization at cellular level;cellular component organization or biogenesis;cellular component organization or biogenesis at cellular level;cellular developmental process;cellular macromolecule biosynthetic process;cellular macromolecule metabolic proce…	acetyltransferase activity;binding;catalytic activity;cation binding;histone acetyltransferase activity;histone binding;ion binding;lysine N-acetyltransferase activity;metal ion binding;methylated histone residue binding;N-acetyltransferase activity;N-acyltransferase activity;protein binding;transcription factor binding;transferase activity;transferase activity, transferring acyl groups;transfera…	cell part;chromosomal part;histone acetyltransferase complex;histone methyltransferase complex;intracellular membrane-bounded organelle;intracellular non-membrane-bounded organelle;intracellular organelle;intracellular organelle part;intracellular part;kinetochore;macromolecular complex;membrane;membrane-bounded organelle;methyltransferase complex;MLL1 complex;MSL complex;non-membrane-bounded org…		3D-structure;Acetylation;Activator;Acyltransferase;Alternativesplicing;Chromatinregulator;Chromosome;Completeproteome;Metal-binding;Nucleus;Referenceproteome;Transcription;Transcriptionregulation;Transferase;Zinc;Zinc-finger	MAF2 complex;MLL1-WDR5 complex;MOF complex;MSL complex	4	9.37193e-07	1.4425	TRUE	0.00205683	2.6868	1.185	TRUE	0.445948	-0.1125	FALSE	Q9H7Z6	Q9H7Z6 [109-116]	Histone acetyltransferase KAT8 OS=Homo sapiens OX=9606 GN=KAT8 PE=1 SV=2	KAT8	Q9H7Z6 1xAcetyl [K113]	-0.08	0.13	-0.25	0.06	-1.3	-1.55	-0.6	-1.43	0.26	0.64	0.17	0.11	0.58	0.24	0.42	0.39	1.22	1.68	0.35	1.49	1.185	1.56	2.19	0.77	1.54	1.88	1.79	1.02
adult behavior;adult locomotory behavior;alcohol metabolic process;amine metabolic process;amine transport;anatomical structure development;associative learning;behavior;behavioral defense response;behavioral fear response;behavioral interaction between organisms;biological regulation;biosynthetic process;C21-steroid hormone metabolic process;carbohydrate metabolic process;carboxylic acid metabol…	binding;chromatin binding;DNA binding;double-stranded DNA binding;double-stranded methylated DNA binding;methyl-CpG binding;mRNA binding;nucleic acid binding;nucleic acid binding transcription factor activity;nucleotide binding;protein binding;protein binding transcription factor activity;protein domain specific binding;protein N-terminus binding;RNA binding;sequence-specific DNA binding;sequence…	cell part;chromatin;chromosomal part;cytoplasmic part;cytosol;extracellular region part;extracellular space;heterochromatin;intracellular membrane-bounded organelle;intracellular organelle;intracellular organelle part;intracellular part;membrane-bounded organelle;nuclear part;nucleoplasm;nucleus;organelle;organelle part		3D-structure;Acetylation;Alternativesplicing;Chromosomalrearrangement;Completeproteome;Diseasemutation;DNA-binding;Mentalretardation;Nucleus;Phosphoprotein;Polymorphism;Referenceproteome;Repeat;Repressor;Transcription;Transcriptionregulation	MeCP2-SIN3A-HDAC complex;SMARCA2/BRM-BAF57-MECP2 complex;SWI/SNF chromatin-remodeling complex	5	0.000365363	1.47917	TRUE	0.00212731	2.67217	1.2575	TRUE	0.399488	-0.44	FALSE	P51608	P51608 [201-211]	Methyl-CpG-binding protein 2 OS=Homo sapiens OX=9606 GN=MECP2 PE=1 SV=1	MECP2	P51608 1xAcetyl [K210]	-0.35	0.32	0.32	-0.62	-1.45	-1.4	-1.22	-1.29	-0.16	0.56	0.43	-0.71	-0.17	1.3	0.96	-0.21	1.1	1.72	1.54	0.67	1.2575	1.29	1.96	1.65	0.58	1.28	2.7	2.18
aging;ATP-dependent chromatin remodeling;biological regulation;cell aging;cell cycle process;cellular component assembly;cellular component assembly at cellular level;cellular component organization;cellular component organization at cellular level;cellular component organization or biogenesis;cellular component organization or biogenesis at cellular level;cellular macromolecular complex assembly…	binding;enzyme binding;enzyme inhibitor activity;enzyme regulator activity;histone binding;identical protein binding;kinase binding;kinase inhibitor activity;kinase regulator activity;NF-kappaB binding;nucleic acid binding;protein binding;protein binding transcription factor activity;protein dimerization activity;protein heterodimerization activity;protein homodimerization activity;protein kinase…	adherens junction;anchoring junction;cell junction;cell part;cell-substrate adherens junction;cell-substrate junction;centrosome;cytoplasm;cytoplasmic part;cytoskeletal part;cytosol;focal adhesion;intracellular membrane-bounded organelle;intracellular non-membrane-bounded organelle;intracellular organelle;intracellular organelle part;intracellular part;macromolecular complex;membrane;membrane-bou…		3D-structure;Acetylation;ADP-ribosylation;Alternativesplicing;Chaperone;Chromosomalrearrangement;Completeproteome;Cytoplasm;Cytoskeleton;Directproteinsequencing;Disulfidebond;Host-virusinteraction;Isopeptidebond;Nucleus;Phosphoprotein;Proto-oncogene;Referenceproteome;RNA-binding;Ublconjugation	ARF-Mule complex;CTCF-nucleophosmin complex;CTCF-nucleophosmin-PARP-HIS-KPNA-LMNA-TOP complex;H2AX complex I;H2AX complex II;H2AX complex, isolated from cells without IR exposure;Nop56p-associated pre-rRNA complex;TLE1 corepressor complex (MASH1 promoter-corepressor complex)	2	1.49218e-06	1.1575	TRUE	0.00218385	2.66078	1.16	TRUE	0.174775	-0.1975	FALSE	P06748	P06748 [264-273]	Nucleophosmin OS=Homo sapiens OX=9606 GN=NPM1 PE=1 SV=2	NPM1	P06748 1xAcetyl [K267]	-0.17	0.54	0.53	-0.12	-0.98	-0.65	-1.05	-1.18	0.05	0.2	0.02	0.1	0.18	0.05	0.62	0.31	0.81	1.19	1.58	1.06	1.16	1.03	0.85	1.07	1.28	1.16	0.7	1.67
biological regulation;cell surface receptor linked signaling pathway;cellular component organization;cellular component organization at cellular level;cellular component organization or biogenesis;cellular component organization or biogenesis at cellular level;cellular macromolecule metabolic process;cellular metabolic process;cellular process;cellular protein metabolic process;cellular response …	ligand-dependent nuclear receptor activity;molecular transducer activity;nucleic acid binding transcription factor activity;receptor activity;sequence-specific DNA binding transcription factor activity;signal transducer activity;signaling receptor activity;thyroid hormone receptor activity	cell part;chromatin remodeling complex;chromosomal part;cytoplasmic part;H4/H2A histone acetyltransferase complex;histone acetyltransferase complex;intracellular membrane-bounded organelle;intracellular organelle;intracellular organelle part;intracellular part;macromolecular complex;membrane-bounded organelle;mitochondrion;NuA4 histone acetyltransferase complex;nuclear chromosome part;nuclear par…		Acetylation;Alternativesplicing;Bromodomain;Chromatinregulator;Coiledcoil;Completeproteome;Directproteinsequencing;Growthregulation;Nucleus;Phosphoprotein;Polymorphism;Referenceproteome;Repeat;Transcription;Transcriptionregulation	DMAP1-associated complex;NuA4/Tip60 HAT complex;NuA4/Tip60-HAT complex A	2	9.64487e-07	1.25667	TRUE	0.0022629	2.64533	1.3075	TRUE	0.576493	0.0675	FALSE	Q9H0E9	Q9H0E9 [374-391]	Bromodomain-containing protein 8 OS=Homo sapiens OX=9606 GN=BRD8 PE=1 SV=2	BRD8	Q9H0E9 1xAcetyl [K384]	-0.11	0.29	-0.07	0.9	-1.06	-1.1	-1.29	-0.77	0.15	0.18	0.11	0.4	0.16	-0.09	0.37	0.13	0.95	1.39	1.22	1.67	1.3075	1.21	1.28	1.4	1.17	1.22	1.01	1.66
biological regulation;biosynthetic process;cell cycle;cellular biosynthetic process;cellular component assembly;cellular component assembly at cellular level;cellular component organization;cellular component organization at cellular level;cellular component organization or biogenesis;cellular component organization or biogenesis at cellular level;cellular macromolecular complex assembly;cellular…	binding;chromatin binding;histone binding;protein binding;unfolded protein binding	CAF-1 complex;cell part;chromatin;chromatin assembly complex;chromosomal part;cytoplasm;intracellular membrane-bounded organelle;intracellular organelle;intracellular organelle part;intracellular part;macromolecular complex;membrane-bounded organelle;nuclear chromatin;nuclear chromosome part;nuclear part;nucleoplasm;nucleus;organelle;organelle part;protein complex		Acetylation;Cellcycle;Completeproteome;Cytoplasm;Directproteinsequencing;DNAdamage;DNArepair;DNAreplication;Nucleus;Phosphoprotein;Polymorphism;Referenceproteome;Repeat;Transcription;Transcriptionregulation;WDrepeat	ASF1-histone containing complex;ASF1-interacting protein complex;Chromatin assembly complex (CAF-1 complex);Histone H3.1 complex	1	2.12604e-05	2.0275	TRUE	0.0024102	2.61795	1.4775	TRUE	0.169811	0.475	FALSE	Q13112	Q13112 [448-467]	Chromatin assembly factor 1 subunit B OS=Homo sapiens OX=9606 GN=CHAF1B PE=1 SV=1	CHAF1B	Q13112 1xAcetyl [K457]	-0.5	0	-0.41	-0.51	-1.68	-2.43	-1.17	-2.05	0.11	0.88	1.4	0.44	0.03	0.31	0.54	0.05	1.18	2.43	0.76	1.54	1.4775	1.79	3.31	2.57	2.49	1.71	2.74	1.71
aging;ATP-dependent chromatin remodeling;biological regulation;cell aging;cell cycle process;cellular component assembly;cellular component assembly at cellular level;cellular component organization;cellular component organization at cellular level;cellular component organization or biogenesis;cellular component organization or biogenesis at cellular level;cellular macromolecular complex assembly…	binding;enzyme binding;enzyme inhibitor activity;enzyme regulator activity;histone binding;identical protein binding;kinase binding;kinase inhibitor activity;kinase regulator activity;NF-kappaB binding;nucleic acid binding;protein binding;protein binding transcription factor activity;protein dimerization activity;protein heterodimerization activity;protein homodimerization activity;protein kinase…	adherens junction;anchoring junction;cell junction;cell part;cell-substrate adherens junction;cell-substrate junction;centrosome;cytoplasm;cytoplasmic part;cytoskeletal part;cytosol;focal adhesion;intracellular membrane-bounded organelle;intracellular non-membrane-bounded organelle;intracellular organelle;intracellular organelle part;intracellular part;macromolecular complex;membrane;membrane-bou…		3D-structure;Acetylation;ADP-ribosylation;Alternativesplicing;Chaperone;Chromosomalrearrangement;Completeproteome;Cytoplasm;Cytoskeleton;Directproteinsequencing;Disulfidebond;Host-virusinteraction;Isopeptidebond;Nucleus;Phosphoprotein;Proto-oncogene;Referenceproteome;RNA-binding;Ublconjugation	ARF-Mule complex;CTCF-nucleophosmin complex;CTCF-nucleophosmin-PARP-HIS-KPNA-LMNA-TOP complex;H2AX complex I;H2AX complex II;H2AX complex, isolated from cells without IR exposure;Nop56p-associated pre-rRNA complex;TLE1 corepressor complex (MASH1 promoter-corepressor complex)	5	2.5106e-06	1.24417	TRUE	0.00252482	2.59777	1.0975	TRUE	0.44187	-0.145	FALSE	P06748	P06748 [264-273]	Nucleophosmin OS=Homo sapiens OX=9606 GN=NPM1 PE=1 SV=2	NPM1	P06748 1xAcetyl [K267]	0.03	0.24	0.45	-0.51	-1	-0.9	-1.01	-1.27	0.3	0.29	0.31	-0.1	0.29	0.16	0.77	0.16	1.03	1.14	1.46	0.76	1.0975	1.3	1.19	1.32	1.17	1.29	1.06	1.78
ameboidal cell migration;anatomical structure development;anatomical structure formation involved in morphogenesis;anatomical structure morphogenesis;appendage morphogenesis;atrial cardiac muscle tissue morphogenesis;atrioventricular valve development;axis specification;biological regulation;blood vessel morphogenesis;branching morphogenesis of a tube;camera-type eye development;cardiac cell deve…	activating transcription factor binding;binding;chromatin binding;chromatin DNA binding;core promoter proximal region DNA binding;core promoter proximal region sequence-specific DNA binding;DNA binding;identical protein binding;nucleic acid binding;nucleic acid binding transcription factor activity;phosphoprotein binding;protein binding;protein binding transcription factor activity;protein dimeri…	cell part;cytoplasm;intracellular membrane-bounded organelle;intracellular organelle;intracellular organelle part;intracellular part;macromolecular complex;membrane-bounded organelle;nuclear part;nucleoplasm;nucleoplasm part;nucleus;organelle;organelle part;protein complex;transcription factor complex	TGF-beta signaling pathway	3D-structure;Alternativesplicing;Completeproteome;Developmentalprotein;Diseasemutation;DNA-binding;Homeobox;Nucleus;Petersanomaly;Phosphoprotein;Referenceproteome		1	4.65591e-07	2.07917	TRUE	0.00266941	2.57358	1.725	TRUE	0.562575	-0.0625	FALSE	Q99697	Q99697 [56-65]	Pituitary homeobox 2 OS=Homo sapiens OX=9606 GN=PITX2 PE=1 SV=2	PITX2	Q99697 1xAcetyl [K63]	-0.29	-0.17	-0.05	0.18	-2.61	-2.11	-1.18	-1.33	0.39	0.25	0.4	0.63	0.38	0.49	0.39	0.66	2.32	1.94	1.13	1.51	1.725	3	2.36	1.58	1.96	2.99	2.6	1.57
anatomical structure homeostasis;base-excision repair;biological regulation;biosynthetic process;cell cycle;cellular biosynthetic process;cellular component organization;cellular component organization at cellular level;cellular component organization or biogenesis;cellular component organization or biogenesis at cellular level;cellular macromolecule biosynthetic process;cellular macromolecule me…	adenyl nucleotide binding;adenyl ribonucleotide binding;ATP binding;ATPase activity;ATPase activity, coupled;binding;catalytic activity;DNA binding;DNA clamp loader activity;DNA-dependent ATPase activity;double-stranded DNA binding;enzyme activator activity;enzyme regulator activity;hydrolase activity;hydrolase activity, acting on acid anhydrides;hydrolase activity, acting on acid anhydrides, in …	cell junction;cell part;chromosomal part;cytoplasmic part;DNA replication factor C complex;extracellular membrane-bounded organelle;extracellular organelle;extracellular region part;extracellular vesicular exosome;Golgi apparatus;intracellular membrane-bounded organelle;intracellular non-membrane-bounded organelle;intracellular organelle;intracellular organelle part;intracellular part;macromolecu…	DNA replication;Mismatch repair;Nucleotide excision repair	3D-structure;Activator;Alternativesplicing;ATP-binding;Completeproteome;Directproteinsequencing;DNA-binding;DNAreplication;Nucleotide-binding;Nucleus;Phosphoprotein;Polymorphism;Referenceproteome;Transcription;Transcriptionregulation	BASC (Ab 80) complex (BRCA1-associated genome surveillance complex);BASC (Ab 81) complex (BRCA1-associated genome surveillance complex);BASC complex (BRCA1-associated genome surveillance complex);BRD4-RFC complex;DNA synthesome complex (13 subunits);DNA synthesome complex (15 subunits);DNA synthesome complex (17 subunits);DNA synthesome core complex;RC complex (Replication competent complex);RC c…	1	0.000418925	1.13833	TRUE	0.00280809	2.55159	1.2225	TRUE	0.925568	0.0375	FALSE	P35251	P35251 [332-340]	Replication factor C subunit 1 OS=Homo sapiens OX=9606 GN=RFC1 PE=1 SV=4	RFC1	P35251 1xAcetyl [K339]	-0.11	0.68	0.62	-0.26	-1.08	-0.83	-0.95	-1.1	-0.3	0.79	0.42	-0.41	-0.21	0.74	0.23	-0.41	0.97	1.51	1.57	0.84	1.2225	0.78	1.62	1.37	0.69	0.87	1.57	1.18
aging;ATP-dependent chromatin remodeling;biological regulation;cell aging;cell cycle process;cellular component assembly;cellular component assembly at cellular level;cellular component organization;cellular component organization at cellular level;cellular component organization or biogenesis;cellular component organization or biogenesis at cellular level;cellular macromolecular complex assembly…	binding;enzyme binding;enzyme inhibitor activity;enzyme regulator activity;histone binding;identical protein binding;kinase binding;kinase inhibitor activity;kinase regulator activity;NF-kappaB binding;nucleic acid binding;protein binding;protein binding transcription factor activity;protein dimerization activity;protein heterodimerization activity;protein homodimerization activity;protein kinase…	adherens junction;anchoring junction;cell junction;cell part;cell-substrate adherens junction;cell-substrate junction;centrosome;cytoplasm;cytoplasmic part;cytoskeletal part;cytosol;focal adhesion;intracellular membrane-bounded organelle;intracellular non-membrane-bounded organelle;intracellular organelle;intracellular organelle part;intracellular part;macromolecular complex;membrane;membrane-bou…		3D-structure;Acetylation;ADP-ribosylation;Alternativesplicing;Chaperone;Chromosomalrearrangement;Completeproteome;Cytoplasm;Cytoskeleton;Directproteinsequencing;Disulfidebond;Host-virusinteraction;Isopeptidebond;Nucleus;Phosphoprotein;Proto-oncogene;Referenceproteome;RNA-binding;Ublconjugation	ARF-Mule complex;CTCF-nucleophosmin complex;CTCF-nucleophosmin-PARP-HIS-KPNA-LMNA-TOP complex;H2AX complex I;H2AX complex II;H2AX complex, isolated from cells without IR exposure;Nop56p-associated pre-rRNA complex;TLE1 corepressor complex (MASH1 promoter-corepressor complex)	2	0.000152981	1.02167	TRUE	0.00294694	2.53063	1.285	TRUE	0.709868	-0.07	FALSE	P06748	P06748 [135-142]	Nucleophosmin OS=Homo sapiens OX=9606 GN=NPM1 PE=1 SV=2	NPM1	P06748 1xAcetyl [K141]	0.09	0.89	0.7	0	-1.19	-0.47	-0.85	-0.95	-0.21	0.38	0.11	-0.32	-0.11	0.11	0.27	-0.03	1.28	1.36	1.55	0.95	1.285	0.98	0.85	0.96	0.63	1.08	0.58	1.12
biological regulation;cell surface receptor linked signaling pathway;cellular component organization;cellular component organization at cellular level;cellular component organization or biogenesis;cellular component organization or biogenesis at cellular level;cellular macromolecule metabolic process;cellular metabolic process;cellular process;cellular protein metabolic process;cellular response …	ligand-dependent nuclear receptor activity;molecular transducer activity;nucleic acid binding transcription factor activity;receptor activity;sequence-specific DNA binding transcription factor activity;signal transducer activity;signaling receptor activity;thyroid hormone receptor activity	cell part;chromatin remodeling complex;chromosomal part;cytoplasmic part;H4/H2A histone acetyltransferase complex;histone acetyltransferase complex;intracellular membrane-bounded organelle;intracellular organelle;intracellular organelle part;intracellular part;macromolecular complex;membrane-bounded organelle;mitochondrion;NuA4 histone acetyltransferase complex;nuclear chromosome part;nuclear par…		Acetylation;Alternativesplicing;Bromodomain;Chromatinregulator;Coiledcoil;Completeproteome;Directproteinsequencing;Growthregulation;Nucleus;Phosphoprotein;Polymorphism;Referenceproteome;Repeat;Transcription;Transcriptionregulation	DMAP1-associated complex;NuA4/Tip60 HAT complex;NuA4/Tip60-HAT complex A	3	1.58947e-06	1.8	TRUE	0.00309724	2.50903	1.705	TRUE	0.728599	0.08	FALSE	Q9H0E9	Q9H0E9 [83-98]	Bromodomain-containing protein 8 OS=Homo sapiens OX=9606 GN=BRD8 PE=1 SV=2	BRD8	Q9H0E9 1xAcetyl [K85]	0.28	0.44	-0.25	0.16	-1.17	-1.43	-2.5	-1.09	0.1	0.52	0.23	0.51	-0.32	0.43	0.48	0.45	1.45	1.87	2.25	1.25	1.705	1.27	1.95	2.73	1.6	0.85	1.86	2.98
base-excision repair;base-excision repair, DNA ligation;biological regulation;biosynthetic process;cell cycle;cell division;cellular biosynthetic process;cellular component organization;cellular component organization at cellular level;cellular component organization or biogenesis;cellular component organization or biogenesis at cellular level;cellular macromolecule biosynthetic process;cellular …	adenyl nucleotide binding;adenyl ribonucleotide binding;ATP binding;binding;catalytic activity;cation binding;DNA binding;DNA ligase (ATP) activity;DNA ligase activity;ion binding;ligase activity;ligase activity, forming phosphoric ester bonds;metal ion binding;nucleic acid binding;nucleotide binding;purine nucleotide binding;purine ribonucleoside triphosphate binding;purine ribonucleotide bindin…	cell part;chromosomal part;cytoplasmic part;DNA ligase III-XRCC1 complex;intracellular membrane-bounded organelle;intracellular organelle;intracellular organelle part;intracellular part;macromolecular complex;membrane-bounded organelle;mitochondrion;nuclear chromosome part;nuclear part;nucleoplasm;nucleus;organelle;organelle part;protein complex;synaptonemal complex	Base excision repair	3D-structure;Alternativeinitiation;Alternativesplicing;ATP-binding;Cellcycle;Celldivision;Completeproteome;DNAdamage;DNArecombination;DNArepair;DNAreplication;Ligase;Magnesium;Metal-binding;Mitochondrion;Nucleotide-binding;Nucleus;Phosphoprotein;Polymorphism;Referenceproteome;Transitpeptide;Zinc;Zinc-finger	DNA ligase III-XRCC1 complex;DNA ligase III-XRCC1-PNK-DNA-pol III multiprotein complex;DNA repair complex NEIL1-PNK-Pol(beta)-LigIII(alpha)-XRCC1;DNA repair complex NEIL2-PNK-Pol(beta)-LigIII(alpha)-XRCC1;XRCC1-LIG3-PNK-TDP1 complex	3	1.65384e-05	1.27917	TRUE	0.00382613	2.41724	1.2	TRUE	0.300206	-0.2675	FALSE	P49916	P49916 [904-911]	DNA ligase 3 OS=Homo sapiens OX=9606 GN=LIG3 PE=1 SV=2	LIG3	P49916 1xAcetyl [K907]	-0.32	0.4	0.65	-0.29	-0.88	-1.3	-0.99	-1.19	0	0.53	0.12	-0.27	0.44	0.7	0.41	-0.1	0.56	1.7	1.64	0.9	1.2	0.88	1.83	1.11	0.92	1.32	2	1.4
cellular component organization;cellular component organization at cellular level;cellular component organization or biogenesis;cellular component organization or biogenesis at cellular level;cellular macromolecule metabolic process;cellular metabolic process;cellular process;cellular protein metabolic process;chromatin modification;chromatin organization;chromosome organization;covalent chromati…	binding;cation binding;histone binding;ion binding;metal ion binding;protein binding;transition metal ion binding;zinc ion binding	cell part;H3 histone acetyltransferase complex;histone acetyltransferase complex;intracellular membrane-bounded organelle;intracellular organelle;intracellular organelle part;intracellular part;macromolecular complex;membrane-bounded organelle;MOZ/MORF histone acetyltransferase complex;nuclear part;nucleoplasm;nucleoplasm part;nucleus;organelle;organelle part;protein complex		3D-structure;Acetylation;Alternativesplicing;Bromodomain;Chromatinregulator;Completeproteome;Metal-binding;Nucleus;Phosphoprotein;Polymorphism;Referenceproteome;Zinc;Zinc-finger	ING5 complex	2	6.10204e-06	1.76583	TRUE	0.00398104	2.4	1.2725	TRUE	0.894911	-0.02	FALSE	O95696	O95696 [413-421]	Bromodomain-containing protein 1 OS=Homo sapiens OX=9606 GN=BRD1 PE=1 SV=1	BRD1	O95696 1xAcetyl [K418]	0.27	-0.16	-0.56	-0.63	-1.33	-2.04	-1.18	-1.62	0.23	0.37	0.72	0.52	0.54	0.48	0.69	0.21	1.6	1.88	0.62	0.99	1.2725	1.56	2.41	1.9	2.14	1.87	2.52	1.87
anatomical structure morphogenesis;apoptosis;biological regulation;biosynthetic process;branching involved in ureteric bud morphogenesis;branching morphogenesis of a tube;canonical Wnt receptor signaling pathway;cation homeostasis;cell cycle arrest;cell cycle process;cell death;cell surface receptor linked signaling pathway;cellular biosynthetic process;cellular cation homeostasis;cellular chemic…	binding;core promoter proximal region DNA binding;core promoter proximal region sequence-specific DNA binding;DNA binding;E-box binding;nucleic acid binding;nucleic acid binding transcription factor activity;protein binding;protein complex binding;regulatory region DNA binding;regulatory region nucleic acid binding;repressing transcription factor binding;RNA polymerase II core promoter proximal r…	cell part;cytoplasmic part;cytosol;intracellular membrane-bounded organelle;intracellular non-membrane-bounded organelle;intracellular organelle;intracellular organelle part;intracellular part;macromolecular complex;membrane-bounded organelle;non-membrane-bounded organelle;nuclear part;nucleolus;nucleoplasm;nucleus;organelle;organelle part;protein complex	Acute myeloid leukemia;Bladder cancer;Cell cycle;Chronic myeloid leukemia;Colorectal cancer;Endometrial cancer;ErbB signaling pathway;Jak-STAT signaling pathway;MAPK signaling pathway;Pathways in cancer;Small cell lung cancer;TGF-beta signaling pathway;Thyroid cancer;Wnt signaling pathway	3D-structure;Acetylation;Activator;Alternativesplicing;Chromosomalrearrangement;Completeproteome;DNA-binding;Glycoprotein;Nucleus;Phosphoprotein;Polymorphism;Proto-oncogene;Referenceproteome;Transcription;Transcriptionregulation;Ublconjugation	cMYC-ATPase-helicase complex;c-MYC-ATPase-helicase complex;MYC-DNMT3A-ZBTB17 complex;MYC-MAX complex;MYC-MAX-BLOC1S1 complex	1	0.000801206	1.12667	TRUE	0.00516482	2.28694	1.555	TRUE	0.293811	0.155	FALSE	P01106	P01106 [317-324]	Myc proto-oncogene protein OS=Homo sapiens OX=9606 GN=MYC PE=1 SV=1	MYC	P01106 1xAcetyl [K323]	1.2	1.09	0.11	-0.18	-1.09	-0.7	-1.2	-1.01	-0.13	0.09	-0.28	0.28	-0.21	0	-0.23	-0.22	2.29	1.79	1.31	0.83	1.555	0.96	0.79	0.92	1.29	0.88	0.7	0.97
cell communication;cell-cell signaling;cellular process;immune response;immune system process;response to stimulus;signaling	binding;identical protein binding;protein binding	cell part;extracellular region part;extracellular space;intracellular non-membrane-bounded organelle;intracellular organelle;intracellular organelle part;intracellular part;non-membrane-bounded organelle;nuclear part;nucleolus;nucleoplasm;organelle;organelle part		Acetylation;Completeproteome;Nucleus;Phosphoprotein;Referenceproteome;Repeat	Spliceosome	1	2.73558e-05	1.27583	TRUE	0.00690501	2.16084	1.025	TRUE	0.911792	0.0275	FALSE	Q13123	Q13123 [521-530]	Protein Red OS=Homo sapiens OX=9606 GN=IK PE=1 SV=3	IK	Q13123 1xAcetyl [K525]	-0.42	0.25	-0.18	0.11	-0.78	-1.59	-0.72	-1.25	0.08	0.78	0.62	-0.16	0.14	0.49	0.41	0.17	0.36	1.84	0.54	1.36	1.025	0.86	2.37	1.34	1.09	0.92	2.08	1.13
alternative nuclear mRNA splicing, via spliceosome;cellular macromolecule metabolic process;cellular metabolic process;cellular nitrogen compound metabolic process;cellular process;gene expression;macromolecule metabolic process;metabolic process;mRNA metabolic process;mRNA processing;nitrogen compound metabolic process;nuclear mRNA splicing, via spliceosome;nucleic acid metabolic process;nucleob…	binding;nucleic acid binding;nucleotide binding;protein binding;protein domain specific binding;RNA binding	catalytic step 2 spliceosome;cell part;extracellular matrix;extracellular membrane-bounded organelle;extracellular organelle;extracellular region part;extracellular vesicular exosome;integral to membrane;integral to plasma membrane;intracellular non-membrane-bounded organelle;intracellular organelle;intracellular organelle part;intracellular part;intrinsic to membrane;intrinsic to plasma membrane…	Spliceosome	3D-structure;Acetylation;Alternativesplicing;Completeproteome;Directproteinsequencing;mRNAprocessing;mRNAsplicing;Nucleus;Phosphoprotein;Referenceproteome;Repeat;Ribonucleoprotein;RNA-binding;Spliceosome;Ublconjugation	C complex spliceosome;Large Drosha complex;Nop56p-associated pre-rRNA complex	1	1.41413e-05	1.2425	TRUE	0.00804438	2.09451	1.0675	TRUE	0.399237	0.165	FALSE	P52272	P52272 [383-403]	Heterogeneous nuclear ribonucleoprotein M OS=Homo sapiens OX=9606 GN=HNRNPM PE=1 SV=3	HNRNPM	P52272 1xAcetyl [K388]	0.07	0.04	-0.34	0.31	-1.18	-0.98	-1.59	-0.44	0.09	0.41	0.74	0.22	0.22	-0.12	0.42	0.28	1.25	1.02	1.25	0.75	1.0675	1.27	1.39	2.33	0.66	1.4	0.86	2.01
ATP-dependent chromatin remodeling;biological regulation;biosynthetic process;cellular biosynthetic process;cellular component assembly;cellular component assembly at cellular level;cellular component organization;cellular component organization at cellular level;cellular component organization or biogenesis;cellular component organization or biogenesis at cellular level;cellular macromolecular c…	binding;cation binding;histone binding;ion binding;metal ion binding;protein binding;transition metal ion binding;zinc ion binding	cell part;chromatin remodeling complex;intracellular membrane-bounded organelle;intracellular organelle;intracellular organelle part;intracellular part;macromolecular complex;membrane-bounded organelle;nuclear part;nucleoplasm;nucleus;organelle;organelle part;protein complex;RSF complex		Acetylation;Alternativesplicing;Chromatinregulator;Coiledcoil;Completeproteome;Metal-binding;Nucleus;Phosphoprotein;Polymorphism;Referenceproteome;Transcription;Transcriptionregulation;Zinc;Zinc-finger	CEN complex;Remodeling and spacing factor (RSF) complex;SNF2L-RSF1 complex	1	7.40262e-05	1.40667	TRUE	0.0134331	1.87182	1.2125	TRUE	0.28652	-0.3075	FALSE	Q96T23	Q96T23 [646-663]	Remodeling and spacing factor 1 OS=Homo sapiens OX=9606 GN=RSF1 PE=1 SV=2	RSF1	Q96T23 1xAcetyl [K662]	0.44	-0.09	-0.11	-0.23	-0.9	-2.16	-0.92	-0.86	-0.1	0.45	0.61	-0.4	0.43	0.67	0.56	0.13	1.34	2.07	0.81	0.63	1.2125	0.8	2.61	1.53	0.46	1.33	2.83	1.48
cellular macromolecule metabolic process;cellular metabolic process;cellular nitrogen compound metabolic process;cellular process;establishment of localization;establishment of localization in cell;establishment of RNA localization;interaction with host;interspecies interaction between organisms;intracellular transport;intronless viral mRNA export from host nucleus;macromolecule metabolic process…	binding;nucleic acid binding;RNA binding	cell part;intracellular organelle part;intracellular part;macromolecular complex;nuclear body;nuclear part;nuclear speck;nucleoplasm;nucleoplasm part;organelle part;protein complex;THO complex;THO complex part of transcription export complex;transcription export complex	RNA transport;Spliceosome	Alternativesplicing;Coiledcoil;Completeproteome;mRNAprocessing;mRNAsplicing;mRNAtransport;Nucleus;Phosphoprotein;Referenceproteome;RNA-binding;Transport	Spliceosome;THO complex;TREX complex	1	0.000341165	1.05833	TRUE	0.025646	1.59098	1.135	TRUE	0.766893	-0.05	FALSE	Q8NI27	Q8NI27 [1381-1392]	THO complex subunit 2 OS=Homo sapiens OX=9606 GN=THOC2 PE=1 SV=2	THOC2	Q8NI27 1xAcetyl [K1384]	1.02	0.73	-0.45	-0.41	-0.82	-0.93	-1.05	-0.85	-0.1	0.2	0.15	0.08	0.01	-0.19	0.5	0.21	1.84	1.66	0.6	0.44	1.135	0.72	1.13	1.2	0.93	0.83	0.74	1.55
apoptosis;biological regulation;cell death;cellular component organization;cellular component organization at cellular level;cellular component organization or biogenesis;cellular component organization or biogenesis at cellular level;cellular macromolecule metabolic process;cellular metabolic process;cellular process;cellular protein metabolic process;chromatin modification;chromatin organizatio…	binding;cation binding;ion binding;metal ion binding;protein binding transcription factor activity;RNA polymerase II transcription coactivator activity;RNA polymerase II transcription cofactor activity;RNA polymerase II transcription factor binding transcription factor activity;RNA polymerase II transcription factor binding transcription factor activity involved in positive regulation of transcri…	cell part;cytoplasm;extracellular region part;histone acetyltransferase complex;intercellular bridge;intracellular membrane-bounded organelle;intracellular organelle;intracellular organelle part;intracellular part;macromolecular complex;membrane;membrane-bounded organelle;nuclear part;nucleoplasm;nucleoplasm part;nucleus;organelle;organelle part;plasma membrane;protein complex		Acetylation;Activator;Alternativesplicing;Apoptosis;Completeproteome;Cytoplasm;Metal-binding;Nucleus;Phosphoprotein;Polymorphism;Referenceproteome;Repeat;Transcription;Transcriptionregulation;Zinc;Zinc-finger	HBO1 complex;ING4 complex (ING4, MYST2, C1orf149, PHF17);ING5 complex	1	0.011006	1.19833	TRUE	0.0266009	1.5751	1.2875	TRUE	0.124966	0.8975	FALSE	Q6IE81	Q6IE81 [471-480]	Protein Jade-1 OS=Homo sapiens OX=9606 GN=JADE1 PE=1 SV=1	JADE1	Q6IE81 1xAcetyl [K479]	0.03	0.26	0.34	-0.13	-1.63	-1.69	-1.44	0.11	1.82	-0.33	0.2	0.07	0.05	-0.64	-0.68	-0.56	1.66	1.95	1.78	-0.24	1.2875	3.45	1.36	1.64	-0.04	1.68	1.05	0.76
cellular macromolecule metabolic process;cellular metabolic process;cellular nitrogen compound metabolic process;cellular process;cellular protein metabolic process;macromolecule metabolic process;macromolecule modification;metabolic process;nitrogen compound metabolic process;nucleic acid metabolic process;nucleobase-containing compound metabolic process;peptidyl-amino acid modification;peptidyl…	binding;catalytic activity;cis-trans isomerase activity;cyclosporin A binding;drug binding;isomerase activity;peptide binding;peptidyl-prolyl cis-trans isomerase activity	cell part;cytoplasm;intracellular membrane-bounded organelle;intracellular organelle;intracellular organelle part;intracellular part;membrane-bounded organelle;nuclear body;nuclear matrix;nuclear part;nuclear speck;nucleoplasm;nucleoplasm part;nucleus;organelle;organelle part		3D-structure;Alternativesplicing;Completeproteome;Cyclosporin;Isomerase;Nucleus;Phosphoprotein;Polymorphism;Referenceproteome;Rotamase		1	0.00195331	1.07167	TRUE	0.0290411	1.53699	1.13	TRUE	0.856908	0.065	FALSE	Q13427	Q13427 [655-663]	Peptidyl-prolyl cis-trans isomerase G OS=Homo sapiens OX=9606 GN=PPIG PE=1 SV=2	PPIG	Q13427 1xAcetyl [K662]	-0.37	1.14	0.13	-0.18	-0.88	-0.39	-1.33	-1.2	-0.22	0.82	0.32	-0.42	-0.33	0.55	0.23	-0.21	0.51	1.53	1.46	1.02	1.13	0.66	1.21	1.65	0.78	0.55	0.94	1.56
3'-UTR-mediated mRNA stabilization;ATP-dependent chromatin remodeling;biological regulation;cell differentiation;cellular component organization;cellular component organization at cellular level;cellular component organization or biogenesis;cellular component organization or biogenesis at cellular level;cellular developmental process;cellular macromolecule metabolic process;cellular metabolic pro…	binding;chromatin binding;chromatin DNA binding;core promoter proximal region DNA binding;core promoter proximal region sequence-specific DNA binding;DNA binding;enhancer binding;enhancer sequence-specific DNA binding;identical protein binding;mRNA 3'-UTR binding;mRNA binding;nucleic acid binding;nucleosomal DNA binding;nucleosome binding;nucleotide binding;poly(U) RNA binding;poly-pyrimidine tra…	catalytic step 2 spliceosome;cell part;chromatin;chromosomal part;cytoplasmic part;cytosol;extracellular membrane-bounded organelle;extracellular organelle;extracellular region part;extracellular vesicular exosome;intracellular membrane-bounded organelle;intracellular organelle;intracellular organelle part;intracellular part;macromolecular complex;membrane;membrane-bounded organelle;membrane-boun…	Spliceosome	3D-structure;Acetylation;Alternativesplicing;Coiledcoil;Completeproteome;Directproteinsequencing;Isopeptidebond;mRNAprocessing;mRNAsplicing;Nucleus;Phosphoprotein;Polymorphism;Referenceproteome;Ribonucleoprotein;RNA-binding;Spliceosome;Ublconjugation	C complex spliceosome;LARC complex (LCR-associated remodeling complex);Toposome	1	0.000355699	2.00167	TRUE	0.0389267	1.40975	1.4875	TRUE	0.660452	0.1975	FALSE	P07910	P07910 [230-244]	Heterogeneous nuclear ribonucleoproteins C1/C2 OS=Homo sapiens OX=9606 GN=HNRNPC PE=1 SV=4	HNRNPC	P07910 1xAcetyl [K243]	-0.32	-0.24	-0.56	-0.25	-1.66	-3.46	-1.02	-1.18	0.42	-0.27	1.29	0.67	0.66	-0.51	0.57	0.6	1.34	3.22	0.46	0.93	1.4875	2.08	3.19	2.31	1.85	2.32	2.95	1.59
		cell part;cytoplasmic part;intracellular membrane-bounded organelle;intracellular non-membrane-bounded organelle;intracellular organelle;intracellular organelle part;intracellular part;membrane-bounded organelle;mitochondrion;non-membrane-bounded organelle;nuclear part;nucleolus;nucleus;organelle;organelle part		Alternativesplicing;Coiledcoil;Completeproteome;Nucleus;Phosphoprotein;Referenceproteome		3	3.42358e-07	0.880833	FALSE	3.46063e-05	4.46084	1.065	TRUE	0.104194	-0.1275	FALSE	Q9UMY1	Q9UMY1 [211-218]	Nucleolar protein 7 OS=Homo sapiens OX=9606 GN=NOL7 PE=1 SV=2	NOL7	Q9UMY1 1xAcetyl [K217]	0.31	0.44	0.21	0.44	-0.84	-0.62	-0.86	-0.54	-0.12	0.12	0.04	0	0.2	0.02	0.21	0.12	1.15	1.06	1.07	0.98	1.065	0.72	0.74	0.9	0.54	1.04	0.64	1.07
		cell part;cytoplasmic part;intracellular membrane-bounded organelle;intracellular non-membrane-bounded organelle;intracellular organelle;intracellular organelle part;intracellular part;membrane-bounded organelle;mitochondrion;non-membrane-bounded organelle;nuclear part;nucleolus;nucleus;organelle;organelle part		Alternativesplicing;Coiledcoil;Completeproteome;Nucleus;Phosphoprotein;Referenceproteome		2	1.30178e-05	0.985833	FALSE	3.60496e-05	4.4431	1.27	TRUE	0.868266	0.0275	FALSE	Q9UMY1	Q9UMY1 [211-218]	Nucleolar protein 7 OS=Homo sapiens OX=9606 GN=NOL7 PE=1 SV=2	NOL7	Q9UMY1 1xAcetyl [K217]	0.66	0.56	0.34	0.24	-0.87	-0.63	-0.93	-0.85	-0.17	0.38	0.17	-0.23	-0.12	0.12	0.13	-0.09	1.53	1.19	1.27	1.09	1.27	0.7	1.01	1.1	0.62	0.75	0.75	1.06
anatomical structure morphogenesis;biological regulation;biosynthetic process;cellular biosynthetic process;cellular component organization;cellular component organization at cellular level;cellular component organization or biogenesis;cellular component organization or biogenesis at cellular level;cellular macromolecule biosynthetic process;cellular macromolecule metabolic process;cellular metab…	acetylcholine receptor regulator activity;adenyl nucleotide binding;adenyl ribonucleotide binding;ATP binding;binding;catalytic activity;cation binding;chromatin binding;histone acetyl-lysine binding;histone binding;histone kinase activity;ion binding;kinase activity;metal ion binding;non-membrane spanning protein tyrosine kinase activity;nucleotide binding;phosphotransferase activity, alcohol gr…	cell part;centromeric heterochromatin;chromatin;chromosomal part;chromosome;condensed chromosome;heterochromatin;intracellular membrane-bounded organelle;intracellular non-membrane-bounded organelle;intracellular organelle;intracellular organelle part;intracellular part;membrane-bounded organelle;non-membrane-bounded organelle;nucleus;organelle;organelle part		3D-structure;Acetylation;Alternativesplicing;ATP-binding;Bromodomain;Coiledcoil;Completeproteome;DNAdamage;Kinase;Metal-binding;Nucleotide-binding;Nucleus;Phosphoprotein;Referenceproteome;Transcription;Transcriptionregulation;Transferase;Tyrosine-proteinkinase;Williams-Beurensyndrome;Zinc;Zinc-finger	WICH complex;WINAC complex	2	2.88993e-06	0.9525	FALSE	5.8912e-05	4.2298	1.1775	TRUE	0.193368	-0.165	FALSE	Q9UIG0	Q9UIG0 [847-854]	Tyrosine-protein kinase BAZ1B OS=Homo sapiens OX=9606 GN=BAZ1B PE=1 SV=2	BAZ1B	Q9UIG0 1xAcetyl [K853]	0.37	0.65	0.42	0.14	-0.88	-0.84	-0.78	-0.63	-0.07	0.26	-0.05	-0.24	0.12	0.18	0.23	0.03	1.25	1.49	1.2	0.77	1.1775	0.81	1.1	0.73	0.39	1	1.02	1.01
anatomical structure morphogenesis;biological regulation;biosynthetic process;cellular biosynthetic process;cellular component organization;cellular component organization at cellular level;cellular component organization or biogenesis;cellular component organization or biogenesis at cellular level;cellular macromolecule biosynthetic process;cellular macromolecule metabolic process;cellular metab…	acetylcholine receptor regulator activity;adenyl nucleotide binding;adenyl ribonucleotide binding;ATP binding;binding;catalytic activity;cation binding;chromatin binding;histone acetyl-lysine binding;histone binding;histone kinase activity;ion binding;kinase activity;metal ion binding;non-membrane spanning protein tyrosine kinase activity;nucleotide binding;phosphotransferase activity, alcohol gr…	cell part;centromeric heterochromatin;chromatin;chromosomal part;chromosome;condensed chromosome;heterochromatin;intracellular membrane-bounded organelle;intracellular non-membrane-bounded organelle;intracellular organelle;intracellular organelle part;intracellular part;membrane-bounded organelle;non-membrane-bounded organelle;nucleus;organelle;organelle part		3D-structure;Acetylation;Alternativesplicing;ATP-binding;Bromodomain;Coiledcoil;Completeproteome;DNAdamage;Kinase;Metal-binding;Nucleotide-binding;Nucleus;Phosphoprotein;Referenceproteome;Transcription;Transcriptionregulation;Transferase;Tyrosine-proteinkinase;Williams-Beurensyndrome;Zinc;Zinc-finger	WICH complex;WINAC complex	1	8.78519e-05	0.775	FALSE	6.17395e-05	4.20944	1.005	TRUE	0.600312	-0.1	FALSE	Q9UIG0	Q9UIG0 [811-820]	Tyrosine-protein kinase BAZ1B OS=Homo sapiens OX=9606 GN=BAZ1B PE=1 SV=2	BAZ1B	Q9UIG0 1xAcetyl [K817]	0.21	0.31	0.55	0.4	-0.65	-0.81	-0.63	-0.46	0.03	0.24	0.07	-0.45	0.15	0.33	-0.07	-0.12	0.86	1.12	1.18	0.86	1.005	0.68	1.05	0.7	0.01	0.8	1.14	0.56
cellular macromolecule metabolic process;cellular metabolic process;cellular nitrogen compound metabolic process;cellular process;gene expression;macromolecule metabolic process;metabolic process;mRNA metabolic process;mRNA processing;nitrogen compound metabolic process;nuclear mRNA splicing, via spliceosome;nucleic acid metabolic process;nucleobase-containing compound metabolic process;primary m…		catalytic step 2 spliceosome;cell part;cytoplasm;intracellular organelle part;intracellular part;macromolecular complex;nuclear part;nucleoplasm;organelle part;ribonucleoprotein complex;small nuclear ribonucleoprotein complex;small nucleolar ribonucleoprotein complex;spliceosomal complex;U5 snRNP	Spliceosome	Alternativesplicing;Completeproteome;mRNAprocessing;mRNAsplicing;Nucleus;Referenceproteome;Repeat;Spliceosome;WDrepeat	C complex spliceosome;Spliceosome	2	7.75488e-05	0.945	FALSE	6.64854e-05	4.17727	1.0325	TRUE	0.350887	0.2775	FALSE	Q96DI7	Q96DI7 [8-19]	U5 small nuclear ribonucleoprotein 40 kDa protein OS=Homo sapiens OX=9606 GN=SNRNP40 PE=1 SV=1	SNRNP40	Q96DI7 1xAcetyl [K18]	0.08	0.48	0.21	0.2	-0.73	-0.91	-0.88	-0.64	-0.27	0.49	0.83	-0.05	-0.34	-0.03	0.1	0.16	0.81	1.39	1.09	0.84	1.0325	0.46	1.4	1.71	0.59	0.39	0.88	0.98
biological regulation;biosynthetic process;cell communication;cell differentiation;cellular biosynthetic process;cellular developmental process;cellular macromolecule biosynthetic process;cellular macromolecule metabolic process;cellular metabolic process;cellular nitrogen compound metabolic process;cellular process;cellular response to external stimulus;cellular response to extracellular stimulu…	binding;catalytic activity;core promoter binding;DNA binding;DNA polymerase activity;DNA-directed DNA polymerase activity;nucleic acid binding;nucleotidyltransferase activity;protein binding;protein binding transcription factor activity;regulatory region DNA binding;regulatory region nucleic acid binding;sequence-specific DNA binding;transcription cofactor activity;transcription corepressor activ…	cell part;cytoplasm;intracellular membrane-bounded organelle;intracellular non-membrane-bounded organelle;intracellular organelle;intracellular organelle part;intracellular part;macromolecular complex;membrane;membrane-bounded organelle;NLS-dependent protein nuclear import complex;non-membrane-bounded organelle;nuclear part;nucleocytoplasmic shuttling complex;nucleolus;nucleus;organelle;organelle…		Acetylation;Activator;Alternativesplicing;Biologicalrhythms;Citrullination;Completeproteome;Cytoplasm;Nucleus;Phosphoprotein;Polymorphism;Referenceproteome;Repressor;Transcription;Transcriptionregulation	Nop56p-associated pre-rRNA complex	2	3.88095e-08	0.960833	FALSE	6.84095e-05	4.16488	1.06	TRUE	0.472791	0.0775	FALSE	Q9BQG0	Q9BQG0 [1308-1318]	Myb-binding protein 1A OS=Homo sapiens OX=9606 GN=MYBBP1A PE=1 SV=2	MYBBP1A	Q9BQG0 1xAcetyl [K1317]	0.33	0.52	0.06	0.2	-0.86	-0.86	-0.75	-0.66	-0.02	0.38	0.1	0.21	-0.07	0.12	0.13	0.18	1.19	1.38	0.81	0.86	1.06	0.84	1.24	0.85	0.87	0.79	0.98	0.88
biological regulation;biosynthetic process;cellular biosynthetic process;cellular macromolecule biosynthetic process;cellular macromolecule metabolic process;cellular metabolic process;cellular nitrogen compound metabolic process;cellular process;macromolecule biosynthetic process;macromolecule metabolic process;metabolic process;nitrogen compound metabolic process;nucleic acid metabolic process;…	binding;cation binding;DNA binding;ion binding;metal ion binding;nucleic acid binding	cell part;intracellular membrane-bounded organelle;intracellular organelle;intracellular part;membrane-bounded organelle;nucleus;organelle		Alternativesplicing;Completeproteome;DNA-binding;Metal-binding;Nucleus;Polymorphism;Referenceproteome;Repeat;Transcription;Transcriptionregulation;Zinc;Zinc-finger		1	4.20471e-07	0.883333	FALSE	0.000124639	3.90435	1.04	TRUE	0.636069	-0.045	FALSE	Q96N38	Q96N38 [193-201]	Zinc finger protein 714 OS=Homo sapiens OX=9606 GN=ZNF714 PE=2 SV=3	ZNF714	Q96N38 1xAcetyl [K198]	0.19	0.63	0.35	0.12	-0.64	-0.77	-0.67	-0.79	0	0.24	0.13	-0.11	0.12	-0.03	0.18	0.17	0.83	1.4	1.02	0.91	1.04	0.64	1.01	0.8	0.68	0.76	0.74	0.85
cellular macromolecule metabolic process;cellular metabolic process;cellular nitrogen compound metabolic process;cellular process;gene expression;macromolecule metabolic process;metabolic process;mRNA metabolic process;mRNA processing;nitrogen compound metabolic process;nuclear mRNA splicing, via spliceosome;nucleic acid metabolic process;nucleobase-containing compound metabolic process;primary m…		catalytic step 2 spliceosome;cell part;cytoplasm;intracellular organelle part;intracellular part;macromolecular complex;nuclear part;nucleoplasm;organelle part;ribonucleoprotein complex;small nuclear ribonucleoprotein complex;small nucleolar ribonucleoprotein complex;spliceosomal complex;U5 snRNP	Spliceosome	Alternativesplicing;Completeproteome;mRNAprocessing;mRNAsplicing;Nucleus;Referenceproteome;Repeat;Spliceosome;WDrepeat	C complex spliceosome;Spliceosome	2	0.000166514	0.985833	FALSE	0.000201384	3.69598	1.2075	TRUE	0.344118	0.275	FALSE	Q96DI7	Q96DI7 [9-19]	U5 small nuclear ribonucleoprotein 40 kDa protein OS=Homo sapiens OX=9606 GN=SNRNP40 PE=1 SV=1	SNRNP40	Q96DI7 1xAcetyl [K18]	0.27	0.74	0.38	0.1	-0.73	-0.99	-0.9	-0.72	-0.35	0.6	0.62	-0.16	0.09	0.01	-0.2	-0.29	1	1.73	1.28	0.82	1.2075	0.38	1.59	1.52	0.56	0.82	1	0.7
biological regulation;biosynthetic process;cellular biosynthetic process;cellular macromolecule biosynthetic process;cellular macromolecule metabolic process;cellular metabolic process;cellular nitrogen compound metabolic process;cellular process;macromolecule biosynthetic process;macromolecule metabolic process;metabolic process;nitrogen compound metabolic process;nucleic acid metabolic process;…	binding;cation binding;DNA binding;ion binding;metal ion binding;nucleic acid binding;transition metal ion binding;zinc ion binding	cell part;intracellular membrane-bounded organelle;intracellular organelle;intracellular part;membrane-bounded organelle;nucleus;organelle		3D-structure;Acetylation;Alternativesplicing;Bromodomain;Coiledcoil;Completeproteome;DNA-binding;Isopeptidebond;Metal-binding;Nucleus;Phosphoprotein;Polymorphism;Referenceproteome;Transcription;Transcriptionregulation;Ublconjugation;Zinc;Zinc-finger		6	2.37328e-05	0.955	FALSE	0.000420794	3.37593	1.095	TRUE	0.164493	-0.295	FALSE	Q9UIF8	Q9UIF8 [961-969]	Bromodomain adjacent to zinc finger domain protein 2B OS=Homo sapiens OX=9606 GN=BAZ2B PE=1 SV=3	BAZ2B	Q9UIF8 1xAcetyl [K968]	0.15	0.57	0.55	-0.06	-0.76	-0.76	-0.8	-0.85	-0.14	0.29	0.07	-0.44	-0.03	0.35	0.2	0.44	0.91	1.33	1.35	0.79	1.095	0.62	1.05	0.87	0.41	0.73	1.11	1
cell cycle process;cell differentiation;cellular component biogenesis;cellular component biogenesis at cellular level;cellular component organization or biogenesis;cellular component organization or biogenesis at cellular level;cellular developmental process;cellular process;developmental process;establishment of chromosome localization;establishment of localization;establishment of localization …		cell part;chromosome;condensed chromosome;condensed nuclear chromosome;cytoplasmic part;endoplasmic reticulum;intracellular membrane-bounded organelle;intracellular non-membrane-bounded organelle;intracellular organelle;intracellular organelle part;intracellular part;membrane-bounded organelle;non-membrane-bounded organelle;nuclear chromosome;nuclear part;nucleolus;nucleus;organelle;organelle part		Acetylation;Citrullination;Completeproteome;Directproteinsequencing;Nucleus;Polymorphism;Referenceproteome;Ribosomebiogenesis		1	2.0315e-05	0.945833	FALSE	0.000548308	3.26098	1.1725	TRUE	0.873925	0.025	FALSE	Q15050	Q15050 [325-334]	Ribosome biogenesis regulatory protein homolog OS=Homo sapiens OX=9606 GN=RRS1 PE=1 SV=2	RRS1	Q15050 1xAcetyl [K333]	-0.04	0.67	0.45	0.48	-0.95	-0.89	-0.74	-0.55	-0.18	0.04	0.22	0.17	-0.21	0.07	-0.07	0.36	0.91	1.56	1.19	1.03	1.1725	0.77	0.93	0.96	0.72	0.74	0.96	0.67
cellular component organization;cellular component organization at cellular level;cellular component organization or biogenesis;cellular component organization or biogenesis at cellular level;cellular macromolecule metabolic process;cellular metabolic process;cellular process;cellular protein metabolic process;chromatin modification;chromatin organization;chromosome organization;covalent chromati…	binding;cation binding;ion binding;metal ion binding;transition metal ion binding;zinc ion binding	cell part;histone acetyltransferase complex;intracellular organelle part;intracellular part;macromolecular complex;nuclear part;nucleoplasm part;organelle part;protein complex		Acetylation;Completeproteome;Metal-binding;Phosphoprotein;Referenceproteome;Zinc;Zinc-finger	HBO1 complex;ING4 complex (ING4, MYST2, C1orf149, PHF16);ING5 complex	2	0.00591823	0.8725	FALSE	0.00102254	2.99032	1.0525	TRUE	0.832254	0.1	FALSE	Q92613	Q92613 [596-604]	Protein Jade-3 OS=Homo sapiens OX=9606 GN=JADE3 PE=1 SV=1	JADE3	Q92613 1xAcetyl [K601]	0.22	0.59	0.47	-0.17	-0.92	-0.73	-0.65	-0.8	-0.49	0.63	0.57	-0.48	-0.5	0.91	-0.16	-0.42	1.14	1.32	1.12	0.63	1.0525	0.43	1.36	1.22	0.32	0.42	1.64	0.49
anatomical structure formation involved in morphogenesis;angiogenesis;developmental process	binding;DNA binding;identical protein binding;nucleic acid binding;nucleotide binding;protein binding;protein C-terminus binding;RNA binding;sequence-specific DNA binding;telomeric DNA binding	cell cortex;cell part;cytoplasmic part;extracellular membrane-bounded organelle;extracellular organelle;extracellular region part;extracellular vesicular exosome;intracellular membrane-bounded organelle;intracellular non-membrane-bounded organelle;intracellular organelle;intracellular organelle part;intracellular part;macromolecular complex;membrane;membrane-bounded organelle;membrane-bounded ves…	Pathogenic Escherichia coli infection	3D-structure;Acetylation;Completeproteome;Cytoplasm;Directproteinsequencing;DNA-binding;Methylation;Nucleus;Phosphoprotein;Polymorphism;Referenceproteome;Repeat;RNA-binding	CD28-transactivation complex;DGCR8 multiprotein complex;DGCR8-NCL complex;Nop56p-associated pre-rRNA complex;POLR2A-CCNT1-CDK9-NCL-LEM6-CPSF2 complex;RNA pol II containing coactivator complex Tat-SF;TLE1 corepressor complex (MASH1 promoter-corepressor complex)	2	0.00363227	0.769167	FALSE	0.00705734	2.15136	1.045	TRUE	0.0474353	0.4425	FALSE	P19338	P19338 [111-124]	Nucleolin OS=Homo sapiens OX=9606 GN=NCL PE=1 SV=3	NCL	P19338 1xAcetyl [K116]	0.07	0.52	0.94	0.01	-0.93	-0.35	-0.48	-0.88	-0.08	0.33	0.56	-0.04	-0.32	0.02	-0.34	-0.36	1	0.87	1.42	0.89	1.045	0.85	0.68	1.04	0.84	0.61	0.37	0.14
cellular macromolecule metabolic process;cellular metabolic process;cellular nitrogen compound metabolic process;cellular process;macromolecule metabolic process;metabolic process;mRNA metabolic process;mRNA processing;nitrogen compound metabolic process;nuclear mRNA splicing, via spliceosome;nucleic acid metabolic process;nucleobase-containing compound metabolic process;primary metabolic process…	adenyl nucleotide binding;adenyl ribonucleotide binding;ATP binding;ATPase activity;ATPase activity, coupled;ATP-dependent helicase activity;ATP-dependent RNA helicase activity;binding;catalytic activity;helicase activity;hydrolase activity;hydrolase activity, acting on acid anhydrides;hydrolase activity, acting on acid anhydrides, in phosphorus-containing anhydrides;nucleoside-triphosphatase act…	cell part;cytoplasm;intracellular membrane-bounded organelle;intracellular organelle;intracellular organelle part;intracellular part;macromolecular complex;membrane-bounded organelle;nuclear part;nucleoplasm;nucleus;organelle;organelle part;ribonucleoprotein complex;spliceosomal complex	Spliceosome	ATP-binding;Completeproteome;Helicase;Hydrolase;mRNAprocessing;mRNAsplicing;Nucleotide-binding;Nucleus;Phosphoprotein;Polymorphism;Referenceproteome	CF IIAm complex (Cleavage factor IIAm complex);Spliceosome	1	0.00200091	0.840833	FALSE	0.0155877	1.80722	1.06	TRUE	0.973763	0.00750001	FALSE	O60231	O60231 [204-211]	Pre-mRNA-splicing factor ATP-dependent RNA helicase DHX16 OS=Homo sapiens OX=9606 GN=DHX16 PE=1 SV=2	DHX16	O60231 1xAcetyl [K210]	0.48	0.85	0.21	-0.17	-0.97	-0.58	-0.13	-1.19	-0.24	0.4	0.04	-0.13	-0.21	0.11	0.44	-0.3	1.45	1.43	0.34	1.02	1.06	0.73	0.98	0.17	1.06	0.76	0.69	0.57
adenosine to inosine editing;anatomical structure development;base conversion or substitution editing;biological regulation;cell differentiation;cell surface receptor linked signaling pathway;cellular component assembly;cellular component assembly at cellular level;cellular component organization;cellular component organization at cellular level;cellular component organization or biogenesis;cellu…	adenosine deaminase activity;binding;catalytic activity;cation binding;deaminase activity;DNA binding;double-stranded RNA adenosine deaminase activity;hydrolase activity;hydrolase activity, acting on carbon-nitrogen (but not peptide) bonds;hydrolase activity, acting on carbon-nitrogen (but not peptide) bonds, in cyclic amidines;ion binding;metal ion binding;nucleic acid binding	cell part;cytoplasm;intracellular membrane-bounded organelle;intracellular non-membrane-bounded organelle;intracellular organelle;intracellular organelle part;intracellular part;membrane;membrane-bounded organelle;non-membrane-bounded organelle;nuclear part;nucleolus;nucleoplasm;nucleus;organelle;organelle part	Cytosolic DNA-sensing pathway;Measles	3D-structure;Aicardi-Goutieressyndrome;Alternativepromoterusage;Alternativesplicing;Antiviraldefense;Completeproteome;Cytoplasm;Directproteinsequencing;Diseasemutation;DNA-binding;Hydrolase;Immunity;Innateimmunity;Isopeptidebond;Metal-binding;mRNAprocessing;Nucleus;Phosphoprotein;Polymorphism;Referenceproteome;Repeat;RNA-binding;RNA-mediatedgenesilencing;Ublconjugation;Zinc	ADAR1-CDK2 complex;DHX9-ADAR-vigilin-DNA-PK-Ku antigen complex	1	0.221812	0.4075	FALSE	0.0389128	1.40991	1.015	TRUE	0.397815	0.1275	FALSE	P55265	P55265 [791-801]	Double-stranded RNA-specific adenosine deaminase OS=Homo sapiens OX=9606 GN=ADAR PE=1 SV=4	ADAR	P55265 1xAcetyl [K798]	1.34	0.98	0.39	-0.37	-0.2	-0.35	-0.58	-0.59	-0.19	-0.58	-0.34	0.06	-0.49	-0.3	-0.36	-0.41	1.54	1.33	0.97	0.22	1.015	0.01	-0.23	0.24	0.65	-0.29	0.05	0.22
apoptosis;cell death;cellular component disassembly;cellular component disassembly at cellular level;cellular component disassembly involved in apoptosis;cellular component organization;cellular component organization at cellular level;cellular component organization or biogenesis;cellular component organization or biogenesis at cellular level;cellular process;death;programmed cell death	structural molecule activity	cell part;cytoskeletal part;envelope;intermediate filament;intracellular organelle part;intracellular part;lamin filament;macromolecular complex;membrane;nuclear envelope;nuclear inner membrane;nuclear membrane;nuclear part;nucleoplasm;organelle envelope;organelle inner membrane;organelle membrane;organelle part;protein complex		3D-structure;Acetylation;Chromosomalrearrangement;Coiledcoil;Completeproteome;Directproteinsequencing;Disulfidebond;Intermediatefilament;Leukodystrophy;Lipoprotein;Membrane;Methylation;Nucleus;Phosphoprotein;Polymorphism;Prenylation;Referenceproteome	Emerin architectural complex;Emerin complex 24;Emerin complex 25;Emerin complex 32;Emerin complex 52	1	0.219253	0.749167	FALSE	0.0448421	1.34831	1.8475	TRUE	0.681138	0.095	FALSE	P20700	P20700 [300-315]	Lamin-B1 OS=Homo sapiens OX=9606 GN=LMNB1 PE=1 SV=2	LMNB1	P20700 1xAcetyl [K312]	2.7	-0.23	0.85	-0.46	-1.39	-1.19	-0.8	-1.15	-1.02	-0.78	-0.43	-1.31	-0.74	-0.88	-1.01	-1.29	4.09	0.96	1.65	0.69	1.8475	0.37	0.41	0.37	-0.16	0.65	0.31	-0.21
anatomical structure development;biological regulation;developmental process;lung alveolus development;negative regulation of biological process;negative regulation of biosynthetic process;negative regulation of cell communication;negative regulation of cell proliferation;negative regulation of cellular biosynthetic process;negative regulation of cellular macromolecule biosynthetic process;negati…	binding;cation binding;ion binding;metal ion binding;transition metal ion binding;zinc ion binding	cell part;intracellular membrane-bounded organelle;intracellular organelle;intracellular part;membrane-bounded organelle;nucleus;organelle		Alternativesplicing;Completeproteome;Metal-binding;Phosphoprotein;Polymorphism;Referenceproteome;Repeat;Zinc;Zinc-finger		1	0.000140319	1.455	TRUE	2.21507e-06	5.65461	0.8975	FALSE	0.586451	-0.1925	FALSE	O94880	O94880 [83-98]	PHD finger protein 14 OS=Homo sapiens OX=9606 GN=PHF14 PE=1 SV=3	PHF14	O94880 1xAcetyl [K94]	-0.44	-0.41	-0.4	-0.36	-1.29	-1.44	-1.23	-1.24	0.27	0.25	0.62	0.21	1.46	0.03	0.44	0.19	0.85	1.03	0.83	0.88	0.8975	1.56	1.69	1.85	1.45	2.75	1.47	1.67
biological regulation;biosynthetic process;carbohydrate metabolic process;carbohydrate transport;cell cycle;cell cycle process;cell surface receptor linked signaling pathway;cellular biosynthetic process;cellular component disassembly;cellular component disassembly at cellular level;cellular component organization;cellular component organization at cellular level;cellular component organization o…		cell part;cytoplasm;intracellular organelle part;intracellular part;macromolecular complex;membrane;membrane part;nuclear membrane;nuclear part;nuclear pore;nucleoplasm;organelle membrane;organelle part;pore complex;protein complex	RNA transport	3D-structure;Acetylation;Alternativesplicing;Completeproteome;Membrane;mRNAtransport;Nuclearporecomplex;Nucleus;Phosphoprotein;Proteintransport;Referenceproteome;Repeat;Translocation;Transport		1	0.000165201	1.16583	TRUE	4.85893e-06	5.31346	0.6225	FALSE	0.97939	0.00499999	FALSE	Q9UKX7	Q9UKX7 [5-13]	Nuclear pore complex protein Nup50 OS=Homo sapiens OX=9606 GN=NUP50 PE=1 SV=2	NUP50	Q9UKX7 1xAcetyl [K8]	-0.34	-0.44	-0.38	-0.37	-0.97	-1.01	-1.1	-0.94	0.7	0.05	0.65	0.34	0.55	0.29	0.67	0.21	0.63	0.57	0.72	0.57	0.6225	1.67	1.06	1.75	1.28	1.52	1.3	1.77
cellular component organization;cellular component organization at cellular level;cellular component organization or biogenesis;cellular component organization or biogenesis at cellular level;cellular macromolecule metabolic process;cellular metabolic process;cellular process;cellular protein metabolic process;chromatin modification;chromatin organization;chromosome organization;covalent chromati…	binding;catalytic activity;cation binding;ion binding;ligase activity;metal ion binding;transition metal ion binding;zinc ion binding	cell part;histone acetyltransferase complex;intracellular organelle part;intracellular part;macromolecular complex;MSL complex;nuclear part;nucleoplasm;nucleoplasm part;organelle part;protein complex		3D-structure;Alternativesplicing;Completeproteome;Ligase;Metal-binding;Referenceproteome;Ublconjugationpathway;Zinc;Zinc-finger	MSL complex	1	7.48025e-05	1.17083	TRUE	2.72307e-05	4.56494	0.6575	FALSE	0.555071	0.09	FALSE	Q9HCI7	Q9HCI7 [509-524]	E3 ubiquitin-protein ligase MSL2 OS=Homo sapiens OX=9606 GN=MSL2 PE=1 SV=2	MSL2	Q9HCI7 1xAcetyl [K518]	-0.42	-0.36	-0.2	-0.39	-0.94	-0.96	-1.03	-1.07	0.24	0.66	0.62	0.37	0.13	0.57	0.53	0.3	0.52	0.6	0.83	0.68	0.6575	1.18	1.62	1.65	1.44	1.07	1.53	1.56
anatomical structure development;biological regulation;developmental process;lung alveolus development;negative regulation of biological process;negative regulation of biosynthetic process;negative regulation of cell communication;negative regulation of cell proliferation;negative regulation of cellular biosynthetic process;negative regulation of cellular macromolecule biosynthetic process;negati…	binding;cation binding;ion binding;metal ion binding;transition metal ion binding;zinc ion binding	cell part;intracellular membrane-bounded organelle;intracellular organelle;intracellular part;membrane-bounded organelle;nucleus;organelle		Alternativesplicing;Completeproteome;Metal-binding;Phosphoprotein;Polymorphism;Referenceproteome;Repeat;Zinc;Zinc-finger		1	1.08126e-05	1.29167	TRUE	4.33842e-05	4.36267	0.8375	FALSE	0.522814	0.0975	FALSE	O94880	O94880 [83-98]	PHD finger protein 14 OS=Homo sapiens OX=9606 GN=PHF14 PE=1 SV=3	PHF14	O94880 1xAcetyl [K94]	-0.29	-0.27	-0.25	-0.24	-0.96	-1	-1.31	-1.13	0.53	0.23	0.81	0.3	0.37	0.36	0.52	0.23	0.67	0.73	1.06	0.89	0.8375	1.49	1.23	2.12	1.43	1.33	1.36	1.83
biological regulation;biosynthetic process;catabolic process;cell differentiation;cellular biosynthetic process;cellular catabolic process;cellular component disassembly;cellular component disassembly at cellular level;cellular component organization;cellular component organization at cellular level;cellular component organization or biogenesis;cellular component organization or biogenesis at cel…	binding;nucleic acid binding;RNA binding;structural constituent of ribosome;structural molecule activity	adherens junction;anchoring junction;cell junction;cell part;cell-substrate adherens junction;cell-substrate junction;cytoplasm;cytoplasmic part;cytosol;cytosolic small ribosomal subunit;extracellular membrane-bounded organelle;extracellular organelle;extracellular region part;extracellular vesicular exosome;focal adhesion;intracellular membrane-bounded organelle;intracellular non-membrane-bounde…	Ribosome	3D-structure;Acetylation;Completeproteome;Cytoplasm;Differentiation;Directproteinsequencing;Nucleus;Phosphoprotein;Referenceproteome;Ribonucleoprotein;Ribosomalprotein	40S ribosomal subunit, cytoplasmic;Nop56p-associated pre-rRNA complex;Ribosome, cytoplasmic	2	4.47877e-07	1.0325	TRUE	5.44052e-05	4.26436	0.985	FALSE	0.66246	-0.0875	FALSE	P61247	P61247 [43-51]	40S ribosomal protein S3a OS=Homo sapiens OX=9606 GN=RPS3A PE=1 SV=2	RPS3A	P61247 1xAcetyl [K46]	0.04	0.04	0.34	0.12	-1.01	-0.73	-0.91	-0.75	0.52	0.22	0.07	-0.16	0.53	-0.08	0.32	0.23	1.05	0.77	1.25	0.87	0.985	1.53	0.95	0.98	0.59	1.54	0.65	1.23
biological regulation;biosynthetic process;catabolic process;cell differentiation;cellular biosynthetic process;cellular catabolic process;cellular component disassembly;cellular component disassembly at cellular level;cellular component organization;cellular component organization at cellular level;cellular component organization or biogenesis;cellular component organization or biogenesis at cel…	binding;nucleic acid binding;RNA binding;structural constituent of ribosome;structural molecule activity	adherens junction;anchoring junction;cell junction;cell part;cell-substrate adherens junction;cell-substrate junction;cytoplasm;cytoplasmic part;cytosol;cytosolic small ribosomal subunit;extracellular membrane-bounded organelle;extracellular organelle;extracellular region part;extracellular vesicular exosome;focal adhesion;intracellular membrane-bounded organelle;intracellular non-membrane-bounde…	Ribosome	3D-structure;Acetylation;Completeproteome;Cytoplasm;Differentiation;Directproteinsequencing;Nucleus;Phosphoprotein;Referenceproteome;Ribonucleoprotein;Ribosomalprotein	40S ribosomal subunit, cytoplasmic;Nop56p-associated pre-rRNA complex;Ribosome, cytoplasmic	1	2.1857e-07	1.00083	TRUE	0.000107767	3.96751	0.905	FALSE	0.892328	-0.0225	FALSE	P61247	P61247 [43-51]	40S ribosomal protein S3a OS=Homo sapiens OX=9606 GN=RPS3A PE=1 SV=2	RPS3A	P61247 1xAcetyl [K46]	0.08	0.02	0.27	-0.02	-1.02	-0.81	-0.64	-0.8	0.48	0.24	0.08	0.08	0.35	-0.14	0.35	0.41	1.1	0.83	0.91	0.78	0.905	1.5	1.05	0.72	0.88	1.37	0.67	0.99
biological regulation;cell cycle arrest;cell cycle process;cellular component assembly;cellular component assembly at cellular level;cellular component organization;cellular component organization at cellular level;cellular component organization or biogenesis;cellular component organization or biogenesis at cellular level;cellular macromolecular complex assembly;cellular macromolecular complex s…		Cajal body;catalytic step 2 spliceosome;cell part;cytoplasm;cytoplasmic part;cytosol;Golgi apparatus;intracellular membrane-bounded organelle;intracellular organelle;intracellular organelle part;intracellular part;macromolecular complex;membrane-bounded organelle;nuclear body;nuclear part;nucleoplasm;nucleoplasm part;organelle;organelle part;ribonucleoprotein complex;small nuclear ribonucleoprote…	Spliceosome	3D-structure;Allergen;Alternativesplicing;Coiledcoil;Completeproteome;mRNAprocessing;mRNAsplicing;Nucleus;Phosphoprotein;Polymorphism;Referenceproteome;Spliceosome;Ublconjugation	C complex spliceosome;Spliceosome	1	1.77511e-07	1.03333	TRUE	0.000231344	3.63574	0.865	FALSE	0.349716	-0.115	FALSE	O43290	O43290 [213-220]	U4/U6.U5 tri-snRNP-associated protein 1 OS=Homo sapiens OX=9606 GN=SART1 PE=1 SV=1	SART1	O43290 1xAcetyl [K219]	-0.07	0.29	0	-0.15	-0.71	-0.86	-0.84	-0.98	0.37	0.18	0.17	0.13	0.28	0.12	0.6	0.31	0.64	1.15	0.84	0.83	0.865	1.08	1.04	1.01	1.11	0.99	0.98	1.44
biological regulation;cell surface receptor linked signaling pathway;cellular component organization;cellular component organization at cellular level;cellular component organization or biogenesis;cellular component organization or biogenesis at cellular level;cellular process;cellular response to chemical stimulus;cellular response to endogenous stimulus;cellular response to hormone stimulus;cel…	binding;histone acetyl-lysine binding;histone binding;insulin receptor binding;protein binding;protein complex binding;receptor binding	cell part;extracellular membrane-bounded organelle;extracellular organelle;extracellular region part;extracellular vesicular exosome;intracellular membrane-bounded organelle;intracellular organelle;intracellular part;membrane-bounded organelle;membrane-bounded vesicle;nucleus;organelle;vesicle		3D-structure;Acetylation;Bromodomain;Completeproteome;Nucleus;Phosphoprotein;Polymorphism;Referenceproteome;Repeat;WDrepeat		2	5.00799e-07	1.16167	TRUE	0.000233787	3.63118	0.935	FALSE	0.821205	-0.035	FALSE	Q8WWQ0	Q8WWQ0 [1511-1533]	PH-interacting protein OS=Homo sapiens OX=9606 GN=PHIP PE=1 SV=2	PHIP	Q8WWQ0 1xAcetyl [K1528]	0	0.05	-0.1	-0.06	-0.73	-1.18	-1.14	-0.8	0.05	0.45	0.53	0.15	0.17	0.36	0.58	0.21	0.73	1.23	1.04	0.74	0.935	0.78	1.63	1.67	0.95	0.9	1.54	1.72
apoptosis;biological regulation;biosynthetic process;cell cycle arrest;cell cycle process;cell death;cellular biosynthetic process;cellular component organization;cellular component organization at cellular level;cellular component organization or biogenesis;cellular component organization or biogenesis at cellular level;cellular macromolecule biosynthetic process;cellular macromolecule metabolic…	binding;cation binding;histone binding;ion binding;metal ion binding;methylated histone residue binding;protein binding;protein binding transcription factor activity;transcription coactivator activity;transcription cofactor activity;transcription factor binding transcription factor activity;transition metal ion binding;zinc ion binding	cell part;histone acetyltransferase complex;intracellular membrane-bounded organelle;intracellular organelle;intracellular organelle part;intracellular part;macromolecular complex;membrane-bounded organelle;nuclear part;nucleoplasm;nucleoplasm part;nucleus;organelle;organelle part;protein complex		3D-structure;Acetylation;Alternativesplicing;Cellcycle;Chromatinregulator;Citrullination;Coiledcoil;Completeproteome;Metal-binding;Nucleus;Referenceproteome;Tumorsuppressor;Zinc;Zinc-finger	HBO1 complex;ING4 complex (ING4, MYST2, C1orf149, PHF15);ING4 complex (ING4, MYST2, C1orf149, PHF16);ING4 complex (ING4, MYST2, C1orf149, PHF17)	2	6.26763e-06	1.21583	TRUE	0.000319078	3.4961	0.9	FALSE	0.473687	-0.1475	FALSE	Q9UNL4	Q9UNL4 [145-160]	Inhibitor of growth protein 4 OS=Homo sapiens OX=9606 GN=ING4 PE=1 SV=1	ING4	Q9UNL4 3xAcetyl [K146;K148;K156]	-0.44	-0.01	-0.01	-0.04	-1.04	-1.16	-1.04	-0.86	0.34	0.15	0.37	0.24	0.42	-0.01	0.38	0.9	0.6	1.15	1.03	0.82	0.9	1.38	1.31	1.41	1.1	1.46	1.15	1.42
cell cycle phase;cell cycle process;cell proliferation;cellular process;meiosis	adenyl nucleotide binding;adenyl ribonucleotide binding;ATP binding;binding;nucleotide binding;protein binding;protein C-terminus binding;purine nucleotide binding;purine ribonucleoside triphosphate binding;purine ribonucleotide binding;ribonucleotide binding	cell part;chromosomal part;chromosome;chromosome, centromeric region;condensed chromosome;cytoplasm;intracellular membrane-bounded organelle;intracellular non-membrane-bounded organelle;intracellular organelle;intracellular organelle part;intracellular part;membrane;membrane-bounded organelle;non-membrane-bounded organelle;nuclear part;nucleolus;nucleus;organelle;organelle part		3D-structure;Acetylation;Alternativesplicing;ATP-binding;Cellcycle;Chromosome;Completeproteome;Nucleotide-binding;Nucleus;Phosphoprotein;Polymorphism;Referenceproteome;Repeat		2	6.77409e-06	1.05417	TRUE	0.000355036	3.44973	0.7525	FALSE	0.44753	-0.12	FALSE	P46013	P46013 [2001-2009]	Proliferation marker protein Ki-67 OS=Homo sapiens OX=9606 GN=MKI67 PE=1 SV=2	MKI67	P46013 1xAcetyl [K2005]	-0.31	-0.2	0.05	-0.04	-0.85	-1.05	-0.88	-0.73	0.29	0.45	0.32	0.01	0.31	0.33	0.72	0.19	0.54	0.85	0.93	0.69	0.7525	1.14	1.5	1.2	0.74	1.16	1.38	1.6
biological regulation;biosynthetic process;cellular biosynthetic process;cellular component organization;cellular component organization at cellular level;cellular component organization or biogenesis;cellular component organization or biogenesis at cellular level;cellular macromolecule biosynthetic process;cellular macromolecule metabolic process;cellular metabolic process;cellular nitrogen comp…	binding;cation binding;ion binding;metal ion binding;transition metal ion binding;zinc ion binding	ACF complex;cell part;chromatin accessibility complex;chromatin assembly complex;chromatin remodeling complex;chromosome;intracellular non-membrane-bounded organelle;intracellular organelle;intracellular organelle part;intracellular part;macromolecular complex;non-membrane-bounded organelle;nuclear chromosome;nuclear part;organelle;organelle part;protein complex		Alternativesplicing;Bromodomain;Coiledcoil;Completeproteome;Metal-binding;Nucleus;Phosphoprotein;Polymorphism;Referenceproteome;Transcription;Transcriptionregulation;Zinc;Zinc-finger	ATP-utilizing chromatin assembly and remodeling factor (hACF) complex;HuCHRAC complex;SNF2h-cohesin-NuRD complex;WCRF complex	1	2.02419e-07	1.0225	TRUE	0.000385736	3.41371	0.9075	FALSE	0.230512	0.16	FALSE	Q9NRL2	Q9NRL2 [332-339]	Bromodomain adjacent to zinc finger domain protein 1A OS=Homo sapiens OX=9606 GN=BAZ1A PE=1 SV=2	BAZ1A	Q9NRL2 1xAcetyl [K338]	-0.17	0.06	0.14	0.25	-0.98	-0.67	-1.01	-0.69	0.09	0.37	0.6	0.23	0.15	0.27	0.2	0.03	0.81	0.73	1.15	0.94	0.9075	1.07	1.04	1.61	0.92	1.13	0.94	1.21
biological regulation;cellular component organization;cellular component organization at cellular level;cellular component organization or biogenesis;cellular component organization or biogenesis at cellular level;cellular macromolecule metabolic process;cellular metabolic process;cellular nitrogen compound metabolic process;cellular process;cytokinesis;cytoskeleton organization;macromolecule met…	binding;DNA binding;nucleic acid binding;RNA binding	cell part;intracellular organelle part;intracellular part;nuclear body;nuclear part;nuclear speck;nucleoplasm;nucleoplasm part;organelle part		Acetylation;Alternativesplicing;Cellcycle;Completeproteome;DNA-binding;mRNAprocessing;mRNAsplicing;Nucleus;Phosphoprotein;Polymorphism;Referenceproteome;Repeat;RNA-binding		5	7.13176e-07	1.1725	TRUE	0.000409942	3.38728	0.9975	FALSE	0.850636	-0.035	FALSE	P18583	P18583 [2049-2063]	Protein SON OS=Homo sapiens OX=9606 GN=SON PE=1 SV=4	SON	P18583 1xAcetyl [K2055]	0.26	-0.03	-0.12	-0.02	-0.64	-1.16	-1.08	-1.02	0.48	0.05	0.37	0.17	0.13	0	0.67	0.41	0.9	1.13	0.96	1	0.9975	1.12	1.21	1.45	1.19	0.77	1.16	1.75
anatomical structure homeostasis;base-excision repair;biological regulation;biosynthetic process;cell differentiation;cell surface receptor linked signaling pathway;cellular biosynthetic process;cellular component organization;cellular component organization at cellular level;cellular component organization or biogenesis;cellular component organization or biogenesis at cellular level;cellular dev…	binding;catalytic activity;cation binding;coenzyme binding;cofactor binding;DNA binding;enzyme binding;identical protein binding;ion binding;kinase binding;metal ion binding;NAD binding;NAD+ ADP-ribosyltransferase activity;nucleic acid binding;nucleotide binding;protein binding;protein kinase binding;protein N-terminus binding;transcription factor binding;transferase activity;transferase activity…	cell part;envelope;intracellular membrane-bounded organelle;intracellular non-membrane-bounded organelle;intracellular organelle;intracellular organelle part;intracellular part;macromolecular complex;membrane;membrane-bounded organelle;non-membrane-bounded organelle;nuclear envelope;nuclear part;nucleolus;nucleoplasm;nucleoplasm part;nucleus;organelle;organelle envelope;organelle part;protein com…	Base excision repair	3D-structure;Acetylation;ADP-ribosylation;Completeproteome;Directproteinsequencing;DNA-binding;DNAdamage;DNArepair;Glycosyltransferase;Metal-binding;NAD;Nucleus;Phosphoprotein;Polymorphism;Referenceproteome;Repeat;Transcription;Transcriptionregulation;Transferase;Zinc;Zinc-finger	CAMK2-delta-MASH1 promoter-coactivator complex;CDK8-MED6-PARP1 complex;Condensin I-PARP-1-XRCC1 complex;CTCF-nucleophosmin-PARP-HIS-KPNA-LMNA-TOP complex;H2AX complex I;MASH1 promoter-coactivator complex;NCOA6-DNA-PK-Ku-PARP1 complex;Rap1 complex;RC complex during G2/M-phase of cell cycle;RC complex during S-phase of cell cycle;TLE1 corepressor complex (MASH1 promoter-corepressor complex);WRN-Ku7…	6	3.06413e-06	1.1475	TRUE	0.000541505	3.2664	0.85	FALSE	0.439284	-0.1175	FALSE	P09874	P09874 [106-119]	Poly [ADP-ribose] polymerase 1 OS=Homo sapiens OX=9606 GN=PARP1 PE=1 SV=4	PARP1	P09874 1xAcetyl [K108]	-0.13	0.07	0.04	-0.42	-0.98	-0.86	-0.88	-1.12	0.19	0.32	0.59	0.01	0.35	0.45	0.56	0.22	0.85	0.93	0.92	0.7	0.85	1.17	1.18	1.47	1.13	1.33	1.31	1.44
cellular component organization;cellular component organization at cellular level;cellular component organization or biogenesis;cellular component organization or biogenesis at cellular level;cellular macromolecule metabolic process;cellular metabolic process;cellular process;cellular protein metabolic process;chromatin modification;chromatin organization;chromosome organization;covalent chromati…	binding;catalytic activity;cation binding;ion binding;ligase activity;metal ion binding;transition metal ion binding;zinc ion binding	cell part;histone acetyltransferase complex;intracellular organelle part;intracellular part;macromolecular complex;MSL complex;nuclear part;nucleoplasm;nucleoplasm part;organelle part;protein complex		3D-structure;Alternativesplicing;Completeproteome;Ligase;Metal-binding;Referenceproteome;Ublconjugationpathway;Zinc;Zinc-finger	MSL complex	1	1.61315e-05	1.445	TRUE	0.000606065	3.21748	0.925	FALSE	0.698756	-0.06	FALSE	Q9HCI7	Q9HCI7 [509-524]	E3 ubiquitin-protein ligase MSL2 OS=Homo sapiens OX=9606 GN=MSL2 PE=1 SV=2	MSL2	Q9HCI7 1xAcetyl [K518]	-0.48	-0.2	-0.35	-0.26	-1.43	-0.99	-1.5	-1.07	0.16	0.58	0.61	0.36	0.35	0.49	0.78	0.33	0.95	0.79	1.15	0.81	0.925	1.59	1.57	2.11	1.43	1.78	1.48	2.28
biological regulation;biosynthetic process;cellular biosynthetic process;cellular macromolecule biosynthetic process;cellular macromolecule metabolic process;cellular metabolic process;cellular nitrogen compound metabolic process;cellular process;macromolecule biosynthetic process;macromolecule metabolic process;metabolic process;nitrogen compound metabolic process;nucleic acid metabolic process;…		cell part;intracellular membrane-bounded organelle;intracellular non-membrane-bounded organelle;intracellular organelle;intracellular organelle part;intracellular part;membrane-bounded organelle;non-membrane-bounded organelle;nuclear part;nucleolus;nucleus;organelle;organelle part		Coiledcoil;Completeproteome;Nucleus;Phosphoprotein;Polymorphism;Referenceproteome;Transcription;Transcriptionregulation	TDT-TDIF2-core-histone complex	1	2.0276e-05	1.11	TRUE	0.000845875	3.07269	0.8575	FALSE	0.787485	-0.0675	FALSE	Q5QJE6	Q5QJE6 [640-658]	Deoxynucleotidyltransferase terminal-interacting protein 2 OS=Homo sapiens OX=9606 GN=DNTTIP2 PE=1 SV=2	DNTTIP2	Q5QJE6 1xAcetyl [K649]	-0.07	-0.33	0.17	-0.08	-0.66	-0.97	-1.02	-1.09	-0.08	0.12	0.79	0.24	0.05	0.66	0.52	0.11	0.59	0.64	1.19	1.01	0.8575	0.58	1.09	1.81	1.33	0.71	1.63	1.54
biological regulation;biosynthetic process;cell differentiation;cellular biosynthetic process;cellular component organization;cellular component organization at cellular level;cellular component organization or biogenesis;cellular component organization or biogenesis at cellular level;cellular developmental process;cellular macromolecule biosynthetic process;cellular macromolecule metabolic proce…	binding;catalytic activity;cation binding;DNA binding;histone methyltransferase activity;histone methyltransferase activity (H3-K4 specific);histone-lysine N-methyltransferase activity;ion binding;lysine N-methyltransferase activity;metal ion binding;methyltransferase activity;N-methyltransferase activity;nucleic acid binding;nucleic acid binding transcription factor activity;protein methyltransf…	cell part;histone methyltransferase complex;intracellular membrane-bounded organelle;intracellular organelle;intracellular organelle part;intracellular part;macromolecular complex;membrane-bounded organelle;methyltransferase complex;nuclear part;nucleoplasm;nucleoplasm part;nucleus;organelle;organelle part;protein complex		3D-structure;Acetylation;Alternativesplicing;Chromatinregulator;Completeproteome;DNA-binding;Metal-binding;Methyltransferase;Nucleus;Phosphoprotein;Polymorphism;Referenceproteome;Repeat;S-adenosyl-L-methionine;Transcription;Transcriptionregulation;Transferase;Zinc;Zinc-finger	Menin-associated histone methyltransferase complex;PTIP-HMT complex	1	3.53464e-05	1.22417	TRUE	0.00110305	2.9574	0.8225	FALSE	0.323112	-0.215	FALSE	Q9UMN6	Q9UMN6 [844-853]	Histone-lysine N-methyltransferase 2B OS=Homo sapiens OX=9606 GN=KMT2B PE=1 SV=1	KMT2B	Q9UMN6 1xAcetyl [K852]	-0.43	-0.24	-0.28	0.06	-1.03	-0.81	-1.28	-1.06	0.25	0.48	0.19	0.17	0.06	0.34	0.93	0.62	0.6	0.57	1	1.12	0.8225	1.28	1.29	1.47	1.23	1.09	1.15	2.21
establishment of localization;establishment of localization in cell;establishment of RNA localization;intracellular transport;mRNA export from nucleus;mRNA transport;nuclear export;nuclear transport;nucleic acid transport;nucleobase-containing compound transport;nucleocytoplasmic transport;poly(A)+ mRNA export from nucleus;RNA export from nucleus;RNA transport;transport	binding;cation binding;ion binding;metal ion binding			Acetylation;Coiledcoil;Completeproteome;Metal-binding;mRNAtransport;Phosphoprotein;Polymorphism;Referenceproteome;Repeat;Transport;Zinc;Zinc-finger		4	1.19828e-05	1.22083	TRUE	0.00116882	2.93225	0.835	FALSE	0.249547	-0.1775	FALSE	O75152	O75152 [405-414]	Zinc finger CCCH domain-containing protein 11A OS=Homo sapiens OX=9606 GN=ZC3H11A PE=1 SV=3	ZC3H11A	O75152 1xAcetyl [K413]	-0.39	0.04	-0.09	-0.35	-0.99	-1.26	-0.78	-1.1	0.16	0.47	0.43	0.11	0.36	0.45	0.77	0.3	0.6	1.3	0.69	0.75	0.835	1.15	1.73	1.21	1.21	1.35	1.71	1.55
				Acetylation;Alternativesplicing;Completeproteome;Phosphoprotein;Polymorphism;Referenceproteome		2	5.46808e-05	1.10583	TRUE	0.00150356	2.82288	0.7525	FALSE	0.715207	-0.085	FALSE	Q9UK61	Q9UK61 [660-669]	Protein TASOR OS=Homo sapiens OX=9606 GN=TASOR PE=1 SV=3	TASOR	Q9UK61 1xAcetyl [K667]	-0.13	-0.16	-0.17	-0.27	-0.89	-0.89	-1.3	-0.66	-0.09	0.66	0.51	0.14	0.17	0.56	0.7	0.13	0.76	0.73	1.13	0.39	0.7525	0.8	1.55	1.81	0.8	1.06	1.45	2
apoptosis;biological regulation;biosynthetic process;cell cycle arrest;cell cycle process;cell death;cellular biosynthetic process;cellular component organization;cellular component organization at cellular level;cellular component organization or biogenesis;cellular component organization or biogenesis at cellular level;cellular macromolecule biosynthetic process;cellular macromolecule metabolic…	binding;cation binding;histone binding;ion binding;metal ion binding;methylated histone residue binding;protein binding;protein binding transcription factor activity;transcription coactivator activity;transcription cofactor activity;transcription factor binding transcription factor activity;transition metal ion binding;zinc ion binding	cell part;histone acetyltransferase complex;intracellular membrane-bounded organelle;intracellular organelle;intracellular organelle part;intracellular part;macromolecular complex;membrane-bounded organelle;nuclear part;nucleoplasm;nucleoplasm part;nucleus;organelle;organelle part;protein complex		3D-structure;Acetylation;Alternativesplicing;Cellcycle;Chromatinregulator;Citrullination;Coiledcoil;Completeproteome;Metal-binding;Nucleus;Referenceproteome;Tumorsuppressor;Zinc;Zinc-finger	HBO1 complex;ING4 complex (ING4, MYST2, C1orf149, PHF15);ING4 complex (ING4, MYST2, C1orf149, PHF16);ING4 complex (ING4, MYST2, C1orf149, PHF17)	1	9.22881e-06	1.24917	TRUE	0.00162892	2.7881	0.98	FALSE	0.213679	-0.2725	FALSE	Q9UNL4	Q9UNL4 [147-161]	Inhibitor of growth protein 4 OS=Homo sapiens OX=9606 GN=ING4 PE=1 SV=1	ING4	Q9UNL4 3xAcetyl [K148;K156;K160]	-0.3	0.22	0.16	-0.39	-0.81	-1.13	-1.24	-1.05	-0.1	0.3	0.61	-0.05	0.26	0.38	0.75	0.46	0.51	1.35	1.4	0.66	0.98	0.71	1.43	1.85	1	1.07	1.51	1.99
cellular component organization;cellular component organization at cellular level;cellular component organization or biogenesis;cellular component organization or biogenesis at cellular level;cellular macromolecule metabolic process;cellular metabolic process;cellular process;cellular protein metabolic process;chromatin modification;chromatin organization;chromosome organization;covalent chromati…	binding;cation binding;ion binding;metal ion binding;transition metal ion binding;zinc ion binding	cell part;histone acetyltransferase complex;intracellular organelle part;intracellular part;macromolecular complex;nuclear part;nucleoplasm part;organelle part;protein complex		Acetylation;Completeproteome;Metal-binding;Phosphoprotein;Referenceproteome;Zinc;Zinc-finger	HBO1 complex;ING4 complex (ING4, MYST2, C1orf149, PHF16);ING5 complex	1	0.000297331	1.71667	TRUE	0.00185876	2.73078	0.8875	FALSE	0.337643	0.2725	FALSE	Q92613	Q92613 [614-624]	Protein Jade-3 OS=Homo sapiens OX=9606 GN=JADE3 PE=1 SV=1	JADE3	Q92613 1xAcetyl [K617]	-0.89	-0.63	-0.39	-0.83	-1.7	-1.86	-1.35	-1.38	0.47	0.94	1.06	0.31	0	0.84	0.23	0.62	0.81	1.23	0.96	0.55	0.8875	2.17	2.8	2.41	1.69	1.7	2.7	1.58
biological regulation;cellular component assembly;cellular component assembly at cellular level;cellular component organization;cellular component organization at cellular level;cellular component organization or biogenesis;cellular component organization or biogenesis at cellular level;cellular macromolecular complex assembly;cellular macromolecular complex subunit organization;cellular macromol…	binding;nucleic acid binding;RNA binding	catalytic step 2 spliceosome;cell part;intracellular organelle part;intracellular part;macromolecular complex;nuclear part;nucleoplasm;organelle part;prespliceosome;ribonucleoprotein complex;small nuclear ribonucleoprotein complex;spliceosomal complex;U2 snRNP;U2-type prespliceosome;U2-type spliceosomal complex	Spliceosome	3D-structure;Acetylation;Alternativesplicing;Completeproteome;mRNAprocessing;mRNAsplicing;Nucleus;Phosphoprotein;Polymorphism;Referenceproteome;Repeat;Spliceosome	17S U2 snRNP;C complex spliceosome;NCOR1 complex;SF3A1-SF3A2-SF3A3 complex;Spliceosome	1	1.65207e-06	1.01583	TRUE	0.00207785	2.68239	0.965	FALSE	0.521759	-0.0975	FALSE	Q15459	Q15459 [474-487]	Splicing factor 3A subunit 1 OS=Homo sapiens OX=9606 GN=SF3A1 PE=1 SV=1	SF3A1	Q15459 1xAcetyl [K486]	0.01	0.43	-0.33	0.4	-0.74	-0.85	-0.97	-0.79	0.32	0.07	0.07	0.16	0.25	-0.07	0.57	0.26	0.75	1.28	0.64	1.19	0.965	1.06	0.92	1.04	0.95	0.99	0.78	1.54
				Completeproteome;Polymorphism;Referenceproteome		4	2.84258e-06	1.26917	TRUE	0.00229223	2.63974	0.9825	FALSE	0.6424	-0.07	FALSE	Q5T6C5	Q5T6C5 [157-166]	Ataxin-7-like protein 2 OS=Homo sapiens OX=9606 GN=ATXN7L2 PE=1 SV=1	ATXN7L2	Q5T6C5 1xAcetyl [K163]	-0.53	-0.12	0.23	0.08	-1.31	-0.81	-1.07	-1.08	0.43	0.46	0.31	0.04	0.33	0.61	0.47	0.11	0.78	0.69	1.3	1.16	0.9825	1.74	1.27	1.38	1.12	1.64	1.42	1.54
	binding;cation binding;DNA binding;ion binding;metal ion binding;nucleic acid binding;transition metal ion binding;zinc ion binding	cell part;intracellular membrane-bounded organelle;intracellular organelle;intracellular part;membrane-bounded organelle;nucleus;organelle	Spliceosome	Acetylation;Completeproteome;DNA-binding;Metal-binding;Nucleus;Referenceproteome;Zinc;Zinc-finger		1	0.00019144	1.13333	TRUE	0.00238344	2.6228	0.755	FALSE	0.817489	0.07	FALSE	Q96NC0	Q96NC0 [62-70]	Zinc finger matrin-type protein 2 OS=Homo sapiens OX=9606 GN=ZMAT2 PE=1 SV=1	ZMAT2	Q96NC0 1xAcetyl [K64]	-0.29	-0.17	-0.38	-0.04	-1.14	-0.64	-1.22	-0.9	-0.22	0.7	0.9	0.15	0.05	0.17	0.35	0.68	0.85	0.47	0.84	0.86	0.755	0.92	1.34	2.12	1.05	1.19	0.81	1.57
anatomical structure development;anatomical structure morphogenesis;biological regulation;biosynthetic process;cellular biosynthetic process;cellular component organization;cellular component organization at cellular level;cellular component organization or biogenesis;cellular component organization or biogenesis at cellular level;cellular macromolecule biosynthetic process;cellular macromolecule…	binding;catalytic activity;cation binding;demethylase activity;DNA binding;histone demethylase activity;histone demethylase activity (H3-K36 specific);ion binding;metal ion binding;nucleic acid binding;oxidoreductase activity;oxidoreductase activity, acting on paired donors, with incorporation or reduction of molecular oxygen;oxidoreductase activity, acting on paired donors, with incorporation or…	cell part;intracellular membrane-bounded organelle;intracellular non-membrane-bounded organelle;intracellular organelle;intracellular organelle part;intracellular part;membrane-bounded organelle;non-membrane-bounded organelle;nuclear part;nucleolus;nucleoplasm;nucleus;organelle;organelle part		3D-structure;Alternativesplicing;Chromatinregulator;Coiledcoil;Completeproteome;Dioxygenase;Iron;Leucine-richrepeat;Metal-binding;Nucleus;Oxidoreductase;Phosphoprotein;Referenceproteome;Repeat;Repressor;RNA-binding;rRNA-binding;Transcription;Transcriptionregulation;Ublconjugationpathway;Zinc;Zinc-finger	BCOR complex	1	2.98389e-05	1.00583	TRUE	0.00367833	2.43435	0.9925	FALSE	0.697843	-0.09	FALSE	Q8NHM5	Q8NHM5 [759-766]	Lysine-specific demethylase 2B OS=Homo sapiens OX=9606 GN=KDM2B PE=1 SV=1	KDM2B	Q8NHM5 1xAcetyl [K765]	-0.12	0.58	0.12	0.04	-1.15	-1.01	-0.45	-0.74	-0.08	0.59	0.24	-0.23	-0.12	0.48	0.23	0.29	1.03	1.59	0.57	0.78	0.9925	1.07	1.6	0.69	0.51	1.03	1.49	0.68
adult behavior;adult locomotory behavior;alcohol metabolic process;amine metabolic process;amine transport;anatomical structure development;associative learning;behavior;behavioral defense response;behavioral fear response;behavioral interaction between organisms;biological regulation;biosynthetic process;C21-steroid hormone metabolic process;carbohydrate metabolic process;carboxylic acid metabol…	binding;chromatin binding;DNA binding;double-stranded DNA binding;double-stranded methylated DNA binding;methyl-CpG binding;mRNA binding;nucleic acid binding;nucleic acid binding transcription factor activity;nucleotide binding;protein binding;protein binding transcription factor activity;protein domain specific binding;protein N-terminus binding;RNA binding;sequence-specific DNA binding;sequence…	cell part;chromatin;chromosomal part;cytoplasmic part;cytosol;extracellular region part;extracellular space;heterochromatin;intracellular membrane-bounded organelle;intracellular organelle;intracellular organelle part;intracellular part;membrane-bounded organelle;nuclear part;nucleoplasm;nucleus;organelle;organelle part		3D-structure;Acetylation;Alternativesplicing;Chromosomalrearrangement;Completeproteome;Diseasemutation;DNA-binding;Mentalretardation;Nucleus;Phosphoprotein;Polymorphism;Referenceproteome;Repeat;Repressor;Transcription;Transcriptionregulation	MeCP2-SIN3A-HDAC complex;SMARCA2/BRM-BAF57-MECP2 complex;SWI/SNF chromatin-remodeling complex	2	0.000305513	1.17	TRUE	0.00376607	2.42411	0.9725	FALSE	0.875597	-0.0625	FALSE	P51608	P51608 [201-211]	Methyl-CpG-binding protein 2 OS=Homo sapiens OX=9606 GN=MECP2 PE=1 SV=1	MECP2	P51608 1xAcetyl [K210]	-0.16	0.13	0.39	-0.54	-0.98	-0.91	-1.23	-0.95	-0.06	0.7	0.7	-0.46	-0.04	0.74	0.68	-0.25	0.82	1.04	1.62	0.41	0.9725	0.92	1.61	1.93	0.49	0.94	1.65	1.91
biological regulation;biosynthetic process;cellular biosynthetic process;cellular component organization;cellular component organization at cellular level;cellular component organization or biogenesis;cellular component organization or biogenesis at cellular level;cellular macromolecule biosynthetic process;cellular macromolecule metabolic process;cellular metabolic process;cellular nitrogen comp…	binding;chromatin binding;DNA binding;nucleic acid binding	cell part;intracellular non-membrane-bounded organelle;intracellular organelle;intracellular organelle part;intracellular part;non-membrane-bounded organelle;nuclear part;nucleolus;nucleoplasm;organelle;organelle part		3D-structure;Acetylation;Activator;Alternativesplicing;Completeproteome;DNA-binding;Nucleus;Phosphoprotein;Referenceproteome;Repeat;Transcription;Transcriptionregulation		1	3.46825e-06	1.21667	TRUE	0.00412186	2.38491	0.995	FALSE	0.793532	-0.04	FALSE	P17480	P17480 [267-284]	Nucleolar transcription factor 1 OS=Homo sapiens OX=9606 GN=UBTF PE=1 SV=1	UBTF	P17480 1xAcetyl [K279]	-0.33	-0.12	0.3	0.06	-0.74	-1.22	-1.41	-0.7	0.07	0.26	0.23	0.6	0.05	0.44	0.38	0.45	0.41	1.1	1.71	0.76	0.995	0.81	1.48	1.64	1.3	0.79	1.66	1.79
biological regulation;biosynthetic process;cell cycle arrest;cell cycle process;cell surface receptor linked signaling pathway;cellular biosynthetic process;cellular component organization;cellular component organization at cellular level;cellular component organization or biogenesis;cellular component organization or biogenesis at cellular level;cellular macromolecule biosynthetic process;cellul…	acetyltransferase activity;binding;catalytic activity;cyclin-dependent protein kinase inhibitor activity;cyclin-dependent protein kinase regulator activity;enzyme binding;enzyme inhibitor activity;enzyme regulator activity;histone acetyltransferase activity;histone deacetylase binding;kinase binding;kinase inhibitor activity;kinase regulator activity;lysine N-acetyltransferase activity;N-acetyltr…	A band;actomyosin;Ada2/Gcn5/Ada3 transcription activator complex;cell part;chromosomal part;contractile fiber part;cytoplasmic part;cytoskeletal part;histone acetyltransferase complex;I band;intracellular membrane-bounded organelle;intracellular non-membrane-bounded organelle;intracellular organelle;intracellular organelle part;intracellular part;kinetochore;macromolecular complex;membrane-bounde…	Notch signaling pathway	3D-structure;Activator;Acyltransferase;Biologicalrhythms;Bromodomain;Cellcycle;Completeproteome;Host-virusinteraction;Nucleus;Polymorphism;Referenceproteome;Transcription;Transcriptionregulation;Transferase	CAMK2-delta-MASH1 promoter-coactivator complex;Chromatin remodeling complex (TACC2, TACC3, PCAF);FOXO3-PCAF complex, oxidative stress stimulated;MASH1 promoter-coactivator complex;Multisubunit ACTR coactivator complex;p300/CBP-PCAF-MyoD complex;PCAF complex;RNA polymerase II complex (CBP, PCAF, RPB1, BAF47, CYCC, CDK8), chromatin structure modifying;RNA polymerase II complex, chromatin structure …	1	0.000175395	1.62417	TRUE	0.00419817	2.37694	0.92	FALSE	0.0781231	-0.4275	FALSE	Q92831	Q92831 [417-429]	Histone acetyltransferase KAT2B OS=Homo sapiens OX=9606 GN=KAT2B PE=1 SV=3	KAT2B	Q92831 1xAcetyl [K428]	-0.73	-0.08	-0.69	-0.67	-1.2	-1.82	-1.51	-1.32	0.13	0.43	0.27	0.37	0.29	0.69	1.22	0.71	0.47	1.74	0.82	0.65	0.92	1.33	2.25	1.78	1.69	1.49	2.51	2.73
biological regulation;biosynthetic process;cellular biosynthetic process;cellular macromolecule biosynthetic process;cellular macromolecule metabolic process;cellular metabolic process;cellular nitrogen compound metabolic process;cellular process;macromolecule biosynthetic process;macromolecule metabolic process;metabolic process;nitrogen compound metabolic process;nucleic acid metabolic process;…	binding;cation binding;DNA binding;ion binding;metal ion binding;nucleic acid binding;nucleic acid binding transcription factor activity;protein binding transcription factor activity;regulatory region DNA binding;regulatory region nucleic acid binding;sequence-specific DNA binding transcription factor activity;transcription coactivator activity;transcription cofactor activity;transcription factor…	cell part;intracellular membrane-bounded organelle;intracellular organelle;intracellular organelle part;intracellular part;membrane-bounded organelle;nuclear part;nucleoplasm;nucleus;organelle;organelle part		Acetylation;Activator;Alternativesplicing;Completeproteome;DNA-binding;Metal-binding;Nucleus;Phosphoprotein;Polymorphism;Referenceproteome;Transcription;Transcriptionregulation;Zinc;Zinc-finger		2	0.00667524	1.0225	TRUE	0.00447024	2.34967	0.36	FALSE	0.41688	-0.3025	FALSE	Q9UGU0	Q9UGU0 [437-447]	Transcription factor 20 OS=Homo sapiens OX=9606 GN=TCF20 PE=1 SV=3	TCF20	Q9UGU0 1xAcetyl [K446]	-0.69	-0.63	-0.43	-0.59	-0.81	-0.9	-1.09	-0.98	0.22	0.32	0.41	0.08	0.18	0.62	1.49	-0.05	0.12	0.27	0.66	0.39	0.36	1.03	1.22	1.5	1.06	0.99	1.52	2.58
establishment of localization;establishment of localization in cell;establishment of RNA localization;intracellular transport;mRNA export from nucleus;mRNA transport;nuclear export;nuclear transport;nucleic acid transport;nucleobase-containing compound transport;nucleocytoplasmic transport;poly(A)+ mRNA export from nucleus;RNA export from nucleus;RNA transport;transport	binding;cation binding;ion binding;metal ion binding			Acetylation;Coiledcoil;Completeproteome;Metal-binding;mRNAtransport;Phosphoprotein;Polymorphism;Referenceproteome;Repeat;Transport;Zinc;Zinc-finger		1	0.000807259	1.23833	TRUE	0.00448338	2.34839	0.51	FALSE	0.887714	-0.02	FALSE	O75152	O75152 [206-221]	Zinc finger CCCH domain-containing protein 11A OS=Homo sapiens OX=9606 GN=ZC3H11A PE=1 SV=3	ZC3H11A	O75152 1xAcetyl [K215]	-0.81	-0.67	-0.33	-0.54	-1.07	-1.12	-1.23	-0.97	0.26	0.34	0.84	0.54	0.58	0.42	0.59	0.47	0.26	0.45	0.9	0.43	0.51	1.33	1.46	2.07	1.51	1.65	1.54	1.82
cellular macromolecule metabolic process;cellular metabolic process;cellular nitrogen compound metabolic process;cellular process;gene expression;macromolecule metabolic process;metabolic process;mRNA metabolic process;mRNA processing;nitrogen compound metabolic process;nuclear mRNA splicing, via spliceosome;nucleic acid metabolic process;nucleobase-containing compound metabolic process;primary m…		catalytic step 2 spliceosome;cell part;intracellular organelle part;intracellular part;macromolecular complex;nuclear part;nucleoplasm;organelle part;ribonucleoprotein complex;spliceosomal complex;U12-type spliceosomal complex	Spliceosome	3D-structure;Acetylation;Coiledcoil;Completeproteome;Directproteinsequencing;Host-virusinteraction;mRNAprocessing;mRNAsplicing;Nucleus;Phosphoprotein;Referenceproteome;Spliceosome	17S U2 snRNP;18S U11/U12 snRNP;C complex spliceosome;CDC5L complex;SF3b complex;Spliceosome	1	0.000586311	1.00167	TRUE	0.00481071	2.31779	0.7475	FALSE	0.153339	0.4675	FALSE	Q13435	Q13435 [771-791]	Splicing factor 3B subunit 2 OS=Homo sapiens OX=9606 GN=SF3B2 PE=1 SV=2	SF3B2	Q13435 1xAcetyl [K790]	-0.21	0.23	-0.02	-0.46	-0.69	-0.73	-0.97	-1.06	0.02	0.7	0.98	0.3	-0.25	0.46	0.25	-0.33	0.48	0.96	0.95	0.6	0.7475	0.71	1.43	1.95	1.36	0.44	1.19	1.22
biological regulation;biosynthetic process;cellular biosynthetic process;cellular component assembly;cellular component assembly at cellular level;cellular component organization;cellular component organization at cellular level;cellular component organization or biogenesis;cellular component organization or biogenesis at cellular level;cellular macromolecule biosynthetic process;cellular macromo…	binding;cation binding;DNA binding;histone acetyl-lysine binding;histone binding;ion binding;ligand-dependent nuclear receptor binding;metal ion binding;nucleic acid binding;protein binding;receptor binding;RNA binding;transition metal ion binding;zinc ion binding	cell part;chromatin;chromatin remodeling complex;chromatin silencing complex;chromosomal part;heterochromatin;intracellular non-membrane-bounded organelle;intracellular organelle;intracellular organelle part;intracellular part;macromolecular complex;non-membrane-bounded organelle;nuclear part;nucleolus;organelle;organelle part;protein complex;rDNA heterochromatin		3D-structure;Acetylation;Alternativesplicing;Bromodomain;Chromatinregulator;Coiledcoil;Completeproteome;DNA-binding;Metal-binding;Nucleus;Phosphoprotein;Polymorphism;Referenceproteome;Repeat;Repressor;RNA-binding;Transcription;Transcriptionregulation;Zinc;Zinc-finger	Nucleolar remodeling complex (NoRC complex);TIP5-DNMT-HDAC1 complex	2	9.42159e-06	1.34667	TRUE	0.00514233	2.28884	0.975	FALSE	0.888891	-0.02	FALSE	Q9UIF9	Q9UIF9 [797-805]	Bromodomain adjacent to zinc finger domain protein 2A OS=Homo sapiens OX=9606 GN=BAZ2A PE=1 SV=4	BAZ2A	Q9UIF9 1xAcetyl [K799]	-0.09	-0.28	-0.49	0.18	-1.19	-1.6	-0.75	-1.04	0.25	0.4	0.23	0.63	0.2	0.38	0.33	0.68	1.1	1.32	0.26	1.22	0.975	1.44	2	0.98	1.67	1.39	1.98	1.08
anterior/posterior pattern specification;biological regulation;biosynthetic process;cellular biosynthetic process;cellular macromolecule biosynthetic process;cellular macromolecule metabolic process;cellular metabolic process;cellular nitrogen compound metabolic process;cellular process;developmental process;macromolecule biosynthetic process;macromolecule metabolic process;metabolic process;nega…		cell part;extracellular membrane-bounded organelle;extracellular organelle;extracellular region part;extracellular vesicular exosome;intracellular membrane-bounded organelle;intracellular organelle;intracellular organelle part;intracellular part;macromolecular complex;membrane-bounded organelle;membrane-bounded vesicle;nuclear part;nucleoplasm part;nucleus;organelle;organelle part;protein complex…		3D-structure;Activator;Alternativesplicing;Chromosomalrearrangement;Completeproteome;Nucleus;Phosphoprotein;Proto-oncogene;Referenceproteome;Transcription;Transcriptionregulation		1	0.00045074	1.03833	TRUE	0.00529208	2.27637	0.8825	FALSE	0.689204	0.1475	FALSE	P42568	P42568 [473-486]	Protein AF-9 OS=Homo sapiens OX=9606 GN=MLLT3 PE=1 SV=2	MLLT3	P42568 1xAcetyl [K482]	-0.25	0.39	0.19	-0.38	-1.1	-0.79	-1.02	-0.67	-0.16	0.81	0.83	-0.3	-0.12	0.45	0.45	-0.19	0.85	1.18	1.21	0.29	0.8825	0.94	1.6	1.85	0.37	0.98	1.24	1.47
biological regulation;biosynthetic process;cellular biosynthetic process;cellular component organization;cellular component organization at cellular level;cellular component organization or biogenesis;cellular component organization or biogenesis at cellular level;cellular macromolecule biosynthetic process;cellular macromolecule metabolic process;cellular metabolic process;cellular nitrogen comp…	binding;chromatin binding;core promoter binding;DNA binding;double-stranded DNA binding;nucleic acid binding;nucleotide binding;regulatory region DNA binding;regulatory region nucleic acid binding;structure-specific DNA binding;transcription regulatory region DNA binding	cell part;intracellular membrane-bounded organelle;intracellular organelle;intracellular organelle part;intracellular part;membrane-bounded organelle;nuclear part;nucleoplasm;nucleus;organelle;organelle part		Acetylation;Alternativesplicing;Completeproteome;Directproteinsequencing;DNA-binding;Isopeptidebond;Nucleus;Phosphoprotein;Referenceproteome;Repressor;RNA-binding;Transcription;Transcriptionregulation;Ublconjugation		2	0.000131923	1.34333	TRUE	0.00551778	2.25824	0.895	FALSE	0.896563	-0.04	FALSE	Q15424	Q15424 [476-483];Q14151 [477-484]	Scaffold attachment factor B1 OS=Homo sapiens OX=9606 GN=SAFB PE=1 SV=4;Scaffold attachment factor B2 OS=Homo sapiens OX=9606 GN=SAFB2 PE=1 SV=1	SAFB2	Q15424 1xAcetyl [K481];Q14151 1xAcetyl [K482]	-0.83	0.04	-0.26	-0.06	-1.12	-1.42	-1.1	-1.05	0.32	0.08	0.32	0.78	0.45	-0.32	0.78	0.75	0.29	1.46	0.84	0.99	0.895	1.44	1.5	1.42	1.83	1.57	1.1	1.88
cellular macromolecule metabolic process;cellular metabolic process;cellular nitrogen compound metabolic process;cellular process;establishment of localization;establishment of localization in cell;establishment of RNA localization;interaction with host;interspecies interaction between organisms;intracellular transport;intronless viral mRNA export from host nucleus;macromolecule metabolic process…	binding;nucleic acid binding;RNA binding	cell part;intracellular organelle part;intracellular part;macromolecular complex;nuclear body;nuclear part;nuclear speck;nucleoplasm;nucleoplasm part;organelle part;protein complex;THO complex;THO complex part of transcription export complex;transcription export complex	RNA transport;Spliceosome	Alternativesplicing;Coiledcoil;Completeproteome;mRNAprocessing;mRNAsplicing;mRNAtransport;Nucleus;Phosphoprotein;Referenceproteome;RNA-binding;Transport	Spliceosome;THO complex;TREX complex	4	0.000147974	1.14417	TRUE	0.00623032	2.20549	0.975	FALSE	0.256305	-0.3575	FALSE	Q8NI27	Q8NI27 [1385-1397]	THO complex subunit 2 OS=Homo sapiens OX=9606 GN=THOC2 PE=1 SV=2	THOC2	Q8NI27 1xAcetyl [K1392]	-0.14	0.24	0.05	-0.17	-0.33	-1.18	-1.22	-1.19	-0.22	0.3	0.23	-0.03	-0.04	0.6	1.08	0.07	0.19	1.42	1.27	1.02	0.975	0.11	1.48	1.45	1.16	0.29	1.78	2.3
ATP-dependent chromatin remodeling;biological regulation;biosynthetic process;cellular biosynthetic process;cellular component assembly;cellular component assembly at cellular level;cellular component organization;cellular component organization at cellular level;cellular component organization or biogenesis;cellular component organization or biogenesis at cellular level;cellular macromolecular c…	adenyl nucleotide binding;adenyl ribonucleotide binding;ATP binding;ATPase activity;binding;catalytic activity;chromatin binding;DNA binding;helicase activity;hydrolase activity;hydrolase activity, acting on acid anhydrides;hydrolase activity, acting on acid anhydrides, in phosphorus-containing anhydrides;nucleic acid binding;nucleoside-triphosphatase activity;nucleotide binding;purine nucleotide…	cell part;chromatin remodeling complex;chromatin silencing complex;chromosome;condensed chromosome;intracellular membrane-bounded organelle;intracellular non-membrane-bounded organelle;intracellular organelle;intracellular organelle part;intracellular part;ISWI complex;macromolecular complex;membrane-bounded organelle;non-membrane-bounded organelle;nuclear part;nucleolus;nucleoplasm;nucleus;NURF …		Acetylation;ATP-binding;Chromatinregulator;Completeproteome;Helicase;Hydrolase;Nucleotide-binding;Nucleus;Phosphoprotein;Referenceproteome;Repeat	ALL-1 supercomplex;ATP-utilizing chromatin assembly and remodeling factor (hACF) complex;CEN complex;DNMT3B complex;HuCHRAC complex;Nucleolar remodeling complex (NoRC complex);Polycomb repressive complex 1 (PRC1, hPRC-H);Remodeling and spacing factor (RSF) complex;SNF2h-cohesin-NuRD complex;SNF2h-HDAC12 complex;WCRF complex;WICH complex	2	3.00404e-05	1.03333	TRUE	0.0103036	1.98701	0.8375	FALSE	0.712672	0.0675	FALSE	O60264	O60264 [98-119]	SWI/SNF-related matrix-associated actin-dependent regulator of chromatin subfamily A member 5 OS=Homo sapiens OX=9606 GN=SMARCA5 PE=1 SV=1	SMARCA5	O60264 1xAcetyl [K112]	-0.19	0.3	0.23	-0.44	-0.73	-0.53	-1.18	-1.01	0.26	0.64	0.37	-0.06	0.1	0.24	0.51	0.09	0.54	0.83	1.41	0.57	0.8375	0.99	1.17	1.55	0.95	0.83	0.77	1.69
alternative nuclear mRNA splicing, via spliceosome;cellular macromolecule metabolic process;cellular metabolic process;cellular nitrogen compound metabolic process;cellular process;gene expression;macromolecule metabolic process;metabolic process;mRNA metabolic process;mRNA processing;nitrogen compound metabolic process;nuclear mRNA splicing, via spliceosome;nucleic acid metabolic process;nucleob…	binding;nucleic acid binding;nucleotide binding;protein binding;protein domain specific binding;RNA binding	catalytic step 2 spliceosome;cell part;extracellular matrix;extracellular membrane-bounded organelle;extracellular organelle;extracellular region part;extracellular vesicular exosome;integral to membrane;integral to plasma membrane;intracellular non-membrane-bounded organelle;intracellular organelle;intracellular organelle part;intracellular part;intrinsic to membrane;intrinsic to plasma membrane…	Spliceosome	3D-structure;Acetylation;Alternativesplicing;Completeproteome;Directproteinsequencing;mRNAprocessing;mRNAsplicing;Nucleus;Phosphoprotein;Referenceproteome;Repeat;Ribonucleoprotein;RNA-binding;Spliceosome;Ublconjugation	C complex spliceosome;Large Drosha complex;Nop56p-associated pre-rRNA complex	2	0.000600834	1.08917	TRUE	0.0201198	1.69638	0.6775	FALSE	0.451601	-0.22	FALSE	P52272	P52272 [38-49]	Heterogeneous nuclear ribonucleoprotein M OS=Homo sapiens OX=9606 GN=HNRNPM PE=1 SV=3	HNRNPM	P52272 1xAcetyl [K48]	-0.16	-0.28	-0.48	-0.14	-0.87	-1.52	-0.79	-0.59	-0.17	0.62	0.59	-0.07	-0.04	0.63	0.75	0.51	0.71	1.24	0.31	0.45	0.6775	0.7	2.14	1.38	0.52	0.83	2.15	1.54
cell cycle;cell cycle phase;cell cycle process;cellular component organization;cellular component organization at cellular level;cellular component organization or biogenesis;cellular component organization or biogenesis at cellular level;cellular macromolecule metabolic process;cellular metabolic process;cellular nitrogen compound metabolic process;cellular process;macromolecule metabolic proces…	adenyl nucleotide binding;adenyl ribonucleotide binding;ATP binding;binding;GTP binding;guanyl nucleotide binding;guanyl ribonucleotide binding;nucleotide binding;purine nucleotide binding;purine ribonucleoside triphosphate binding;purine ribonucleotide binding;ribonucleotide binding	Cajal body;cell part;cytoplasm;intracellular non-membrane-bounded organelle;intracellular organelle;intracellular organelle part;intracellular part;non-membrane-bounded organelle;nuclear body;nuclear part;nucleolus;nucleoplasm;nucleoplasm part;organelle;organelle part		Acetylation;Alternativesplicing;ATP-binding;Completeproteome;Cytoplasm;GTP-binding;Nucleotide-binding;Nucleus;Phosphoprotein;Polymorphism;Referenceproteome;Repeat	Nop56p-associated pre-rRNA complex	1	0.000123386	1.1475	TRUE	0.0265532	1.57588	0.7725	FALSE	0.0447449	-0.29	FALSE	Q14978	Q14978 [639-648]	Nucleolar and coiled-body phosphoprotein 1 OS=Homo sapiens OX=9606 GN=NOLC1 PE=1 SV=2	NOLC1	Q14978 1xAcetyl [K647]	-0.49	-0.26	-0.32	0.26	-1.08	-1.44	-0.95	-0.43	0.06	0.34	0.33	0.13	0.34	0.38	0.73	0.57	0.59	1.18	0.63	0.69	0.7725	1.14	1.78	1.28	0.56	1.42	1.82	1.68
biological regulation;biosynthetic process;cellular biosynthetic process;cellular component organization;cellular component organization at cellular level;cellular component organization or biogenesis;cellular component organization or biogenesis at cellular level;cellular macromolecule biosynthetic process;cellular macromolecule metabolic process;cellular metabolic process;cellular nitrogen comp…	acetyltransferase activity;binding;catalytic activity;cation binding;histone acetyltransferase activity;ion binding;lysine N-acetyltransferase activity;metal ion binding;N-acetyltransferase activity;N-acyltransferase activity;nucleic acid binding transcription factor activity;sequence-specific DNA binding transcription factor activity;transferase activity;transferase activity, transferring acyl g…	cell part;cytoplasm;histone acetyltransferase complex;intracellular organelle part;intracellular part;macromolecular complex;nuclear part;nucleoplasm;nucleoplasm part;organelle part;protein complex		Acetylation;Acyltransferase;Alternativesplicing;Chromatinregulator;Completeproteome;DNAreplication;Metal-binding;Nucleus;Phosphoprotein;Referenceproteome;Transcription;Transcriptionregulation;Transferase;Zinc;Zinc-finger	HBO1 complex;ING4 complex (ING4, MYST2, C1orf149, PHF15);ING4 complex (ING4, MYST2, C1orf149, PHF16);ING4 complex (ING4, MYST2, C1orf149, PHF17);ING5 complex	1	0.015791	1.21333	TRUE	0.0461123	1.33618	0.3875	FALSE	0.50727	-0.3825	FALSE	O95251	O95251 [271-280]	Histone acetyltransferase KAT7 OS=Homo sapiens OX=9606 GN=KAT7 PE=1 SV=1	KAT7	O95251 1xAcetyl [K277]	-0.59	-0.65	-0.88	-1.15	-1.32	-1.39	-1.05	-1.06	-0.17	0.2	1.16	-0.27	-0.6	0.6	1.09	1.36	0.73	0.74	0.17	-0.09	0.3875	1.15	1.59	2.21	0.79	0.72	1.99	2.14
biological regulation;regulation of biological process;regulation of biosynthetic process;regulation of cellular biosynthetic process;regulation of cellular macromolecule biosynthetic process;regulation of cellular metabolic process;regulation of cellular process;regulation of gene expression;regulation of macromolecule biosynthetic process;regulation of macromolecule metabolic process;regulation…	binding;DNA binding;lamin binding;nucleic acid binding;protein binding	cell part;chromatin;chromosomal part;envelope;intracellular membrane-bounded organelle;intracellular organelle;intracellular organelle part;intracellular part;membrane;membrane-bounded organelle;nuclear envelope;nuclear inner membrane;nuclear membrane;nuclear part;nucleus;organelle;organelle envelope;organelle inner membrane;organelle membrane;organelle part		3D-structure;Acetylation;Alternativesplicing;Cardiomyopathy;Chromosome;Coiledcoil;Completeproteome;Directproteinsequencing;Diseasemutation;DNA-binding;Nucleus;Pharmaceutical;Phosphoprotein;Polymorphism;Referenceproteome		2	0.0100237	1.02833	TRUE	0.157218	0.803498	0.495	FALSE	0.536616	-0.27	FALSE	P42166	P42166 [432-440]	Lamina-associated polypeptide 2, isoform alpha OS=Homo sapiens OX=9606 GN=TMPO PE=1 SV=2	TMPO	P42166 1xAcetyl [K435]	0.2	-0.09	-0.91	-1.02	-0.86	-0.97	-0.87	-1.1	0.4	0.82	0.28	-0.66	0.31	0.69	1.09	-0.17	1.06	0.88	-0.04	0.08	0.495	1.26	1.79	1.15	0.44	1.17	1.66	1.96
cellular component organization;cellular component organization at cellular level;cellular component organization or biogenesis;cellular component organization or biogenesis at cellular level;cellular macromolecule metabolic process;cellular metabolic process;cellular process;cellular protein metabolic process;chromatin modification;chromatin organization;chromosome organization;covalent chromati…	binding;cation binding;histone binding;ion binding;metal ion binding;protein binding;transition metal ion binding;zinc ion binding	cell part;H3 histone acetyltransferase complex;histone acetyltransferase complex;intracellular membrane-bounded organelle;intracellular organelle;intracellular organelle part;intracellular part;macromolecular complex;membrane-bounded organelle;MOZ/MORF histone acetyltransferase complex;nuclear part;nucleoplasm;nucleoplasm part;nucleus;organelle;organelle part;protein complex		3D-structure;Acetylation;Alternativesplicing;Bromodomain;Chromatinregulator;Completeproteome;Metal-binding;Nucleus;Phosphoprotein;Polymorphism;Referenceproteome;Zinc;Zinc-finger	ING5 complex	7	1.05019e-09	0.948333	FALSE	1.09788e-05	4.95945	0.9725	FALSE	0.445341	0.0775	FALSE	O95696	O95696 [414-421]	Bromodomain-containing protein 1 OS=Homo sapiens OX=9606 GN=BRD1 PE=1 SV=1	BRD1	O95696 1xAcetyl [K418]	0.06	0.29	0.18	0.29	-0.78	-0.81	-0.85	-0.63	0.25	0.1	0.11	0.37	0.28	0.08	-0.04	0.2	0.84	1.1	1.03	0.92	0.9725	1.03	0.91	0.96	1	1.06	0.89	0.81
cellular component organization;cellular component organization at cellular level;cellular component organization or biogenesis;cellular component organization or biogenesis at cellular level;cellular macromolecule metabolic process;cellular metabolic process;cellular process;cellular protein metabolic process;chromatin modification;chromatin organization;chromosome organization;covalent chromati…	binding;cation binding;ion binding;metal ion binding;transition metal ion binding;zinc ion binding	cell part;histone acetyltransferase complex;intracellular organelle part;intracellular part;macromolecular complex;nuclear part;nucleoplasm part;organelle part;protein complex		Acetylation;Completeproteome;Metal-binding;Phosphoprotein;Referenceproteome;Zinc;Zinc-finger	HBO1 complex;ING4 complex (ING4, MYST2, C1orf149, PHF16);ING5 complex	1	1.0466e-06	0.929167	FALSE	1.50571e-05	4.82226	0.9175	FALSE	0.885109	-0.03	FALSE	Q92613	Q92613 [33-45]	Protein Jade-3 OS=Homo sapiens OX=9606 GN=JADE3 PE=1 SV=1	JADE3	Q92613 1xAcetyl [K38]	0.19	0.2	0.23	0.01	-0.75	-0.8	-0.87	-0.62	-0.22	0.33	0.53	0	-0.1	0.39	0.31	0.16	0.94	1	1.1	0.63	0.9175	0.53	1.13	1.4	0.62	0.65	1.19	1.18
biological regulation;cellular component assembly;cellular component assembly at cellular level;cellular component organization;cellular component organization at cellular level;cellular component organization or biogenesis;cellular component organization or biogenesis at cellular level;cellular macromolecular complex assembly;cellular macromolecular complex subunit organization;cellular macromol…	binding;nucleic acid binding;RNA binding	catalytic step 2 spliceosome;cell part;intracellular organelle part;intracellular part;macromolecular complex;nuclear part;nucleoplasm;organelle part;prespliceosome;ribonucleoprotein complex;small nuclear ribonucleoprotein complex;spliceosomal complex;U2 snRNP;U2-type prespliceosome;U2-type spliceosomal complex	Spliceosome	3D-structure;Acetylation;Alternativesplicing;Completeproteome;mRNAprocessing;mRNAsplicing;Nucleus;Phosphoprotein;Polymorphism;Referenceproteome;Repeat;Spliceosome	17S U2 snRNP;C complex spliceosome;NCOR1 complex;SF3A1-SF3A2-SF3A3 complex;Spliceosome	4	3.73097e-08	0.8075	FALSE	1.82759e-05	4.73812	0.75	FALSE	0.762423	0.0375	FALSE	Q15459	Q15459 [473-487]	Splicing factor 3A subunit 1 OS=Homo sapiens OX=9606 GN=SF3A1 PE=1 SV=1	SF3A1	Q15459 1xAcetyl [K486]	-0.02	0.16	0.23	0.03	-0.65	-0.62	-0.71	-0.62	0.04	0.06	0.33	0.39	0.13	-0.03	0.25	0.32	0.63	0.78	0.94	0.65	0.75	0.69	0.68	1.04	1.01	0.78	0.59	0.96
cellular component assembly;cellular component assembly at cellular level;cellular component organization;cellular component organization at cellular level;cellular component organization or biogenesis;cellular component organization or biogenesis at cellular level;cellular macromolecular complex assembly;cellular macromolecular complex subunit organization;cellular process;macromolecular complex…	binding;nucleic acid binding;RNA binding	cell part;intracellular membrane-bounded organelle;intracellular organelle;intracellular organelle part;intracellular part;membrane-bounded organelle;nuclear body;nuclear part;nucleoplasm part;nucleus;organelle;organelle part		3D-structure;Alternativesplicing;Completeproteome;mRNAprocessing;mRNAsplicing;Nucleus;Phosphoprotein;Polymorphism;Referenceproteome;RNA-binding		2	0.00540812	0.358333	FALSE	2.70963e-05	4.56709	0.545	FALSE	0.121327	0.215	FALSE	Q96MU7	Q96MU7 [128-136]	YTH domain-containing protein 1 OS=Homo sapiens OX=9606 GN=YTHDC1 PE=1 SV=3	YTHDC1	Q96MU7 1xAcetyl [K132]	0.16	0.25	0.28	0.34	-0.29	-0.25	-0.37	-0.24	-0.04	0.02	0.19	0.17	-0.02	-0.42	-0.14	0.06	0.45	0.5	0.65	0.58	0.545	0.25	0.27	0.56	0.41	0.27	-0.17	0.23
anatomical structure morphogenesis;biological regulation;cellular component organization;cellular component organization at cellular level;cellular component organization or biogenesis;cellular component organization or biogenesis at cellular level;cellular macromolecule metabolic process;cellular metabolic process;cellular nitrogen compound metabolic process;cellular process;cellular response to…	binding;chromatin binding;DNA binding;nucleic acid binding	cell part;chromatin;chromosomal part;cytoplasm;intracellular membrane-bounded organelle;intracellular organelle;intracellular organelle part;intracellular part;membrane-bounded organelle;nucleus;organelle;organelle part		Acetylation;Completeproteome;Cytoplasm;Directproteinsequencing;DNA-binding;Nucleus;Phosphoprotein;Referenceproteome;RNAediting		1	9.27394e-07	0.985833	FALSE	3.1033e-05	4.50818	0.8725	FALSE	0.688433	0.08	FALSE	P05114	P05114 [6-18]	Non-histone chromosomal protein HMG-14 OS=Homo sapiens OX=9606 GN=HMGN1 PE=1 SV=3	HMGN1	P05114 1xAcetyl [K14]	0.16	0.03	0.03	0.03	-0.69	-0.81	-0.73	-1.01	0.69	0	0.43	-0.03	0.34	0.13	0.29	0.01	0.85	0.84	0.76	1.04	0.8725	1.38	0.81	1.16	0.98	1.03	0.94	1.02
biological regulation;cellular macromolecule metabolic process;cellular metabolic process;cellular nitrogen compound metabolic process;cellular process;macromolecule metabolic process;metabolic process;ncRNA metabolic process;ncRNA processing;nitrogen compound metabolic process;nucleic acid metabolic process;nucleobase-containing compound metabolic process;positive regulation of biological proces…	catalytic activity;methyltransferase activity;S-adenosylmethionine-dependent methyltransferase activity;transferase activity;transferase activity, transferring one-carbon groups	cell part;intracellular non-membrane-bounded organelle;intracellular organelle;intracellular organelle part;intracellular part;non-membrane-bounded organelle;nuclear part;nucleolus;organelle;organelle part		Acetylation;Alternativesplicing;Citrullination;Completeproteome;Methyltransferase;Nucleus;Phosphoprotein;Polymorphism;Referenceproteome;RNA-binding;rRNAprocessing;S-adenosyl-L-methionine;Transferase		1	1.60301e-05	0.6925	FALSE	3.95296e-05	4.40308	0.82	FALSE	0.480576	-0.1175	FALSE	P46087	P46087 [80-92]	Probable 28S rRNA (cytosine(4447)-C(5))-methyltransferase OS=Homo sapiens OX=9606 GN=NOP2 PE=1 SV=2	NOP2	P46087 1xAcetyl [K91]	0.26	0.43	0.13	0.22	-0.46	-0.66	-0.6	-0.52	-0.15	0.35	0.06	-0.22	-0.05	0.14	0.37	0.05	0.72	1.09	0.73	0.74	0.82	0.31	1.01	0.66	0.3	0.41	0.8	0.97
cellular macromolecule metabolic process;cellular metabolic process;cellular nitrogen compound metabolic process;cellular process;macromolecule metabolic process;metabolic process;mRNA metabolic process;mRNA processing;nitrogen compound metabolic process;nuclear mRNA splicing, via spliceosome;nucleic acid metabolic process;nucleobase-containing compound metabolic process;primary metabolic process…		catalytic step 2 spliceosome;cell part;intracellular organelle part;intracellular part;macromolecular complex;nuclear part;organelle part;ribonucleoprotein complex;spliceosomal complex	Spliceosome	Acetylation;Alternativesplicing;Completeproteome;mRNAprocessing;mRNAsplicing;Nucleus;Phosphoprotein;Referenceproteome;Spliceosome	C complex spliceosome;Spliceosome	1	1.95126e-05	0.800833	FALSE	4.49317e-05	4.34745	0.78	FALSE	0.371203	0.2025	FALSE	Q9ULR0	Q9ULR0 [4-14]	Pre-mRNA-splicing factor ISY1 homolog OS=Homo sapiens OX=9606 GN=ISY1 PE=1 SV=3	ISY1	Q9ULR0 1xAcetyl [K7]	0.11	0.25	0.15	-0.01	-0.69	-0.54	-0.61	-0.78	0.01	0.33	0.7	-0.01	0.2	0.12	0.22	-0.32	0.8	0.79	0.76	0.77	0.78	0.7	0.87	1.31	0.77	0.89	0.66	0.83
cell cycle;cell cycle phase;cell cycle process;cell differentiation;cell division;cellular component organization;cellular component organization at cellular level;cellular component organization or biogenesis;cellular component organization or biogenesis at cellular level;cellular developmental process;cellular process;cytoskeleton organization;developmental process;epithelial cell differentiati…	structural molecule activity	apical part of cell;cell body;cell part;cell projection;chromosome;cytoplasm;cytoplasmic part;cytoskeletal part;cytosol;dendrite;extracellular membrane-bounded organelle;extracellular organelle;extracellular region part;extracellular vesicular exosome;Golgi apparatus part;Golgi membrane;intracellular membrane-bounded organelle;intracellular non-membrane-bounded organelle;intracellular organelle;i…		3D-structure;Acetylation;ADP-ribosylation;Alternativesplicing;Cellcycle;Celldivision;Chromosome;Coiledcoil;Completeproteome;Cytoplasm;Cytoskeleton;Glycoprotein;Microtubule;Mitosis;Nucleus;Phosphoprotein;Polymorphism;Referenceproteome	NuMA-LGN-G-alpha-i-1 complex	1	3.68067e-06	0.5375	FALSE	4.97068e-05	4.30358	0.53	FALSE	0.312473	0.1275	FALSE	Q14980	Q14980 [2025-2033]	Nuclear mitotic apparatus protein 1 OS=Homo sapiens OX=9606 GN=NUMA1 PE=1 SV=2	NUMA1	Q14980 1xAcetyl [K2032]	0.17	0.08	0.16	0	-0.5	-0.46	-0.35	-0.4	0.13	0.35	0.18	0.05	0.04	0.19	0.19	-0.22	0.67	0.54	0.51	0.4	0.53	0.63	0.81	0.53	0.45	0.54	0.65	0.54
biological regulation;biosynthetic process;cellular biosynthetic process;cellular component organization;cellular component organization at cellular level;cellular component organization or biogenesis;cellular component organization or biogenesis at cellular level;cellular macromolecule biosynthetic process;cellular macromolecule metabolic process;cellular metabolic process;cellular nitrogen comp…	binding;cation binding;ion binding;metal ion binding;transition metal ion binding;zinc ion binding	ACF complex;cell part;chromatin accessibility complex;chromatin assembly complex;chromatin remodeling complex;chromosome;intracellular non-membrane-bounded organelle;intracellular organelle;intracellular organelle part;intracellular part;macromolecular complex;non-membrane-bounded organelle;nuclear chromosome;nuclear part;organelle;organelle part;protein complex		Alternativesplicing;Bromodomain;Coiledcoil;Completeproteome;Metal-binding;Nucleus;Phosphoprotein;Polymorphism;Referenceproteome;Transcription;Transcriptionregulation;Zinc;Zinc-finger	ATP-utilizing chromatin assembly and remodeling factor (hACF) complex;HuCHRAC complex;SNF2h-cohesin-NuRD complex;WCRF complex	2	3.85947e-08	0.751667	FALSE	7.72097e-05	4.11233	0.73	FALSE	0.963572	0.005	FALSE	Q9NRL2	Q9NRL2 [330-339]	Bromodomain adjacent to zinc finger domain protein 1A OS=Homo sapiens OX=9606 GN=BAZ1A PE=1 SV=2	BAZ1A	Q9NRL2 1xAcetyl [K339]	0.05	0.15	0.12	0.19	-0.77	-0.57	-0.64	-0.43	0.03	0.29	0.09	0.24	0.02	0.39	0.04	0.18	0.82	0.72	0.76	0.62	0.73	0.8	0.86	0.73	0.67	0.79	0.96	0.68
biological regulation;biosynthetic process;cellular biosynthetic process;cellular macromolecule biosynthetic process;cellular macromolecule metabolic process;cellular metabolic process;cellular nitrogen compound metabolic process;cellular process;macromolecule biosynthetic process;macromolecule metabolic process;metabolic process;nitrogen compound metabolic process;nucleic acid metabolic process;…		cell part;extracellular region part;extracellular space;intracellular non-membrane-bounded organelle;intracellular organelle;intracellular organelle part;intracellular part;non-membrane-bounded organelle;nuclear part;nucleolus;nucleoplasm;organelle;organelle part		Acetylation;Coiledcoil;Completeproteome;Nucleus;Phosphoprotein;Polymorphism;Referenceproteome;Transcription;Transcriptionregulation		1	9.55414e-06	0.5875	FALSE	8.07395e-05	4.09291	0.5625	FALSE	0.00544876	0.32	FALSE	Q9H501	Q9H501 [129-139]	ESF1 homolog OS=Homo sapiens OX=9606 GN=ESF1 PE=1 SV=1	ESF1	Q9H501 1xAcetyl [K138]	0.21	0.17	-0.01	0	-0.52	-0.45	-0.44	-0.47	0.43	0.24	0.36	0.13	-0.05	0.05	0	-0.12	0.73	0.62	0.43	0.47	0.5625	0.95	0.69	0.8	0.6	0.47	0.5	0.44
biological regulation;biosynthetic process;cellular biosynthetic process;cellular component organization;cellular component organization at cellular level;cellular component organization or biogenesis;cellular component organization or biogenesis at cellular level;cellular macromolecule biosynthetic process;cellular macromolecule metabolic process;cellular metabolic process;cellular nitrogen comp…	binding;chromatin binding;core promoter binding;DNA binding;double-stranded DNA binding;nucleic acid binding;nucleotide binding;regulatory region DNA binding;regulatory region nucleic acid binding;structure-specific DNA binding;transcription regulatory region DNA binding	cell part;intracellular membrane-bounded organelle;intracellular organelle;intracellular organelle part;intracellular part;membrane-bounded organelle;nuclear part;nucleoplasm;nucleus;organelle;organelle part		Acetylation;Alternativesplicing;Completeproteome;Directproteinsequencing;DNA-binding;Isopeptidebond;Nucleus;Phosphoprotein;Referenceproteome;Repressor;RNA-binding;Transcription;Transcriptionregulation;Ublconjugation		2	0.000130972	0.5425	FALSE	0.000114651	3.94062	0.415	FALSE	0.430897	-0.1325	FALSE	Q15424	Q15424 [796-806];Q14151 [820-830]	Scaffold attachment factor B1 OS=Homo sapiens OX=9606 GN=SAFB PE=1 SV=4;Scaffold attachment factor B2 OS=Homo sapiens OX=9606 GN=SAFB2 PE=1 SV=1	SAFB2	Q15424 1xAcetyl [K805];Q14151 1xAcetyl [K829]	0.01	-0.04	-0.07	0.02	-0.39	-0.39	-0.56	-0.4	0.07	0.14	0.37	-0.16	0.23	-0.07	0.46	0.33	0.4	0.35	0.49	0.42	0.415	0.46	0.53	0.93	0.24	0.62	0.32	1.02
biological regulation;biosynthetic process;cellular biosynthetic process;cellular macromolecule biosynthetic process;cellular macromolecule metabolic process;cellular metabolic process;cellular process;cellular protein metabolic process;cellular response to chemical stimulus;cellular response to organic substance;cellular response to stimulus;cellular response to stress;cellular response to topol…	binding;nucleic acid binding;ribonucleoprotein binding;ribosome binding;RNA binding;translation factor activity, nucleic acid binding;translation initiation factor activity	cell part;cytoplasmic part;cytosol;eukaryotic 48S preinitiation complex;eukaryotic translation initiation factor 2 complex;extracellular membrane-bounded organelle;extracellular organelle;extracellular region part;extracellular vesicular exosome;intracellular membrane-bounded organelle;intracellular non-membrane-bounded organelle;intracellular organelle;intracellular part;macromolecular complex;m…	Hepatitis C;Measles;Protein processing in endoplasmic reticulum;RNA transport	3D-structure;Acetylation;Completeproteome;Initiationfactor;Phosphoprotein;Proteinbiosynthesis;Referenceproteome;RNA-binding;Translationregulation	DNA-PK-Ku-eIF2-NF90-NF45 complex	1	0.848641	-0.0191667	FALSE	0.000127593	3.89417	-0.2325	FALSE	0.706831	0.04	FALSE	P05198	P05198 [76-87]	Eukaryotic translation initiation factor 2 subunit 1 OS=Homo sapiens OX=9606 GN=EIF2S1 PE=1 SV=3	EIF2S1	P05198 1xAcetyl [K78]	-0.24	-0.19	-0.2	-0.28	-0.04	0.04	0.02	0	0.21	0.25	0.09	-0.1	0.18	0.17	0.03	-0.09	-0.2	-0.23	-0.22	-0.28	-0.2325	0.25	0.21	0.07	-0.1	0.22	0.13	0.01
biosynthetic process;catabolic process;cellular biosynthetic process;cellular catabolic process;cellular component disassembly;cellular component disassembly at cellular level;cellular component organization;cellular component organization at cellular level;cellular component organization or biogenesis;cellular component organization or biogenesis at cellular level;cellular macromolecular complex…	binding;nucleic acid binding;RNA binding;structural constituent of ribosome;structural molecule activity	cell part;cytoplasmic part;cytosol;cytosolic large ribosomal subunit;intracellular organelle part;intracellular part;large ribosomal subunit;macromolecular complex;membrane;organelle part;ribonucleoprotein complex	Ribosome	3D-structure;Completeproteome;Phosphoprotein;Referenceproteome;Ribonucleoprotein;Ribosomalprotein	60S ribosomal subunit, cytoplasmic;Nop56p-associated pre-rRNA complex;Ribosome, cytoplasmic;TRBP containing complex (DICER, RPL7A, EIF6, MOV10 and subunits of the 60S ribosomal particle)	2	7.09026e-07	0.883333	FALSE	0.000144855	3.83907	0.9725	FALSE	0.557065	-0.0875	FALSE	Q02543	Q02543 [167-176]	60S ribosomal protein L18a OS=Homo sapiens OX=9606 GN=RPL18A PE=1 SV=2	RPL18A	Q02543 1xAcetyl [K170]	0.28	0.16	0.29	0.29	-0.95	-0.62	-0.84	-0.46	0.2	0.07	0	0.04	0.52	-0.13	0.15	0.12	1.23	0.78	1.13	0.75	0.9725	1.15	0.69	0.84	0.5	1.47	0.49	0.99
anatomical structure morphogenesis;biological regulation;biosynthetic process;cellular biosynthetic process;cellular component organization;cellular component organization at cellular level;cellular component organization or biogenesis;cellular component organization or biogenesis at cellular level;cellular macromolecule biosynthetic process;cellular macromolecule metabolic process;cellular metab…	acetylcholine receptor regulator activity;adenyl nucleotide binding;adenyl ribonucleotide binding;ATP binding;binding;catalytic activity;cation binding;chromatin binding;histone acetyl-lysine binding;histone binding;histone kinase activity;ion binding;kinase activity;metal ion binding;non-membrane spanning protein tyrosine kinase activity;nucleotide binding;phosphotransferase activity, alcohol gr…	cell part;centromeric heterochromatin;chromatin;chromosomal part;chromosome;condensed chromosome;heterochromatin;intracellular membrane-bounded organelle;intracellular non-membrane-bounded organelle;intracellular organelle;intracellular organelle part;intracellular part;membrane-bounded organelle;non-membrane-bounded organelle;nucleus;organelle;organelle part		3D-structure;Acetylation;Alternativesplicing;ATP-binding;Bromodomain;Coiledcoil;Completeproteome;DNAdamage;Kinase;Metal-binding;Nucleotide-binding;Nucleus;Phosphoprotein;Referenceproteome;Transcription;Transcriptionregulation;Transferase;Tyrosine-proteinkinase;Williams-Beurensyndrome;Zinc;Zinc-finger	WICH complex;WINAC complex	1	0.00029154	0.575	FALSE	0.000155298	3.80883	0.4225	FALSE	0.0345188	-0.3475	FALSE	Q9UIG0	Q9UIG0 [846-854]	Tyrosine-protein kinase BAZ1B OS=Homo sapiens OX=9606 GN=BAZ1B PE=1 SV=2	BAZ1B	Q9UIG0 1xAcetyl [K853]	-0.15	0.05	-0.01	-0.06	-0.42	-0.43	-0.47	-0.54	0.17	0.19	-0.31	0	0.24	0.33	0.5	0.37	0.27	0.48	0.46	0.48	0.4225	0.59	0.62	0.16	0.54	0.66	0.76	0.97
biological regulation;biosynthetic process;cellular biosynthetic process;cellular component assembly;cellular component assembly at cellular level;cellular component organization;cellular component organization at cellular level;cellular component organization or biogenesis;cellular component organization or biogenesis at cellular level;cellular macromolecule biosynthetic process;cellular macromo…	binding;cation binding;DNA binding;histone acetyl-lysine binding;histone binding;ion binding;ligand-dependent nuclear receptor binding;metal ion binding;nucleic acid binding;protein binding;receptor binding;RNA binding;transition metal ion binding;zinc ion binding	cell part;chromatin;chromatin remodeling complex;chromatin silencing complex;chromosomal part;heterochromatin;intracellular non-membrane-bounded organelle;intracellular organelle;intracellular organelle part;intracellular part;macromolecular complex;non-membrane-bounded organelle;nuclear part;nucleolus;organelle;organelle part;protein complex;rDNA heterochromatin		3D-structure;Acetylation;Alternativesplicing;Bromodomain;Chromatinregulator;Coiledcoil;Completeproteome;DNA-binding;Metal-binding;Nucleus;Phosphoprotein;Polymorphism;Referenceproteome;Repeat;Repressor;RNA-binding;Transcription;Transcriptionregulation;Zinc;Zinc-finger	Nucleolar remodeling complex (NoRC complex);TIP5-DNMT-HDAC1 complex	2	0.00133551	0.435833	FALSE	0.00016471	3.78328	0.525	FALSE	0.76298	0.0575	FALSE	Q9UIF9	Q9UIF9 [645-652]	Bromodomain adjacent to zinc finger domain protein 2A OS=Homo sapiens OX=9606 GN=BAZ2A PE=1 SV=4	BAZ2A	Q9UIF9 1xAcetyl [K651]	0.12	0.33	0.18	0.07	-0.38	-0.28	-0.41	-0.33	-0.23	0.24	0.23	0.04	-0.19	0.43	-0.01	-0.18	0.5	0.61	0.59	0.4	0.525	0.15	0.52	0.64	0.37	0.19	0.71	0.4
cellular component assembly;cellular component assembly at cellular level;cellular component organization;cellular component organization at cellular level;cellular component organization or biogenesis;cellular component organization or biogenesis at cellular level;cellular macromolecular complex assembly;cellular macromolecular complex subunit organization;cellular process;chromatin assembly;chr…	binding;chromatin binding;chromatin DNA binding;DNA binding;nucleic acid binding;structure-specific DNA binding	cell part;chromatin;chromosomal part;euchromatin;intracellular organelle part;intracellular part;macromolecular complex;nuclear chromatin;nuclear chromosome part;nuclear euchromatin;nuclear part;nucleosome;organelle part;protein-DNA complex		Acetylation;Chromosome;Citrullination;Completeproteome;Directproteinsequencing;DNA-binding;Nucleus;Phosphoprotein;Polymorphism;Referenceproteome	Nop56p-associated pre-rRNA complex	16	3.17417e-08	1	FALSE	0.000166461	3.77869	0.955	FALSE	0.04737	-0.215	FALSE	P16402	P16402 [83-91];P10412 [82-90];P16403 [82-90]	Histone H1.3 OS=Homo sapiens OX=9606 GN=H1-3 PE=1 SV=2;Histone H1.4 OS=Homo sapiens OX=9606 GN=H1-4 PE=1 SV=2;Histone H1.2 OS=Homo sapiens OX=9606 GN=H1-2 PE=1 SV=2	H1-2	P16402 1xAcetyl [K86];P10412 1xAcetyl [K85];P16403 1xAcetyl [K85]	0.31	-0.1	0.24	0.11	-0.83	-0.99	-0.8	-0.64	0.27	0.03	0.17	-0.07	0.3	0.2	0.39	0.37	1.14	0.89	1.04	0.75	0.955	1.1	1.02	0.97	0.57	1.13	1.19	1.19
cellular component assembly;cellular component assembly at cellular level;cellular component organization;cellular component organization at cellular level;cellular component organization or biogenesis;cellular component organization or biogenesis at cellular level;cellular macromolecular complex assembly;cellular macromolecular complex subunit organization;cellular process;chromatin assembly;chr…	binding;chromatin binding;chromatin DNA binding;DNA binding;nucleic acid binding;structure-specific DNA binding	cell part;chromatin;chromosomal part;euchromatin;intracellular organelle part;intracellular part;macromolecular complex;nuclear chromatin;nuclear chromosome part;nuclear euchromatin;nuclear part;nucleosome;organelle part;protein-DNA complex		Acetylation;Chromosome;Citrullination;Completeproteome;Directproteinsequencing;DNA-binding;Nucleus;Phosphoprotein;Polymorphism;Referenceproteome	Nop56p-associated pre-rRNA complex	3	0.000369832	0.59	FALSE	0.000168835	3.77254	0.8725	FALSE	0.711168	0.0275	FALSE	P16402	P16402 [27-34]	Histone H1.3 OS=Homo sapiens OX=9606 GN=H1-3 PE=1 SV=2	H1-3	P16402 1xAcetyl [K33]	0.21	0.55	0.56	0.25	-0.6	-0.46	-0.49	-0.37	-0.02	-0.1	-0.05	0.1	-0.13	-0.14	-0.01	0.1	0.81	1.01	1.05	0.62	0.8725	0.58	0.36	0.44	0.47	0.47	0.32	0.48
cellular component assembly;cellular component assembly at cellular level;cellular component organization;cellular component organization at cellular level;cellular component organization or biogenesis;cellular component organization or biogenesis at cellular level;cellular macromolecular complex assembly;cellular macromolecular complex subunit organization;cellular process;chromatin assembly;chr…	binding;chromatin binding;chromatin DNA binding;DNA binding;nucleic acid binding;structure-specific DNA binding	cell part;chromatin;chromosomal part;euchromatin;intracellular organelle part;intracellular part;macromolecular complex;nuclear chromatin;nuclear chromosome part;nuclear euchromatin;nuclear part;nucleosome;organelle part;protein-DNA complex		Acetylation;Chromosome;Citrullination;Completeproteome;Directproteinsequencing;DNA-binding;Nucleus;Phosphoprotein;Polymorphism;Referenceproteome	Nop56p-associated pre-rRNA complex	1	4.50315e-07	0.880833	FALSE	0.000181646	3.74077	1	FALSE	0.687766	0.0475	FALSE	P16402	P16402 [27-34]	Histone H1.3 OS=Homo sapiens OX=9606 GN=H1-3 PE=1 SV=2	H1-3	P16402 1xAcetyl [K33]	0.34	0.28	0.55	-0.03	-0.65	-0.73	-0.77	-0.71	0.13	0.19	0.17	0.03	0.02	0.17	0.32	-0.18	0.99	1.01	1.32	0.68	1	0.78	0.92	0.94	0.74	0.67	0.9	1.09
acetyl-CoA metabolic process;acyl-CoA biosynthetic process;acyl-CoA metabolic process;acylglycerol biosynthetic process;acylglycerol metabolic process;amine metabolic process;biological regulation;biosynthetic process;carboxylic acid biosynthetic process;carboxylic acid metabolic process;cell differentiation;cellular amine metabolic process;cellular amino acid metabolic process;cellular biosynthe…	[acyl-carrier-protein] S-acetyltransferase activity;[acyl-carrier-protein] S-malonyltransferase activity;3-hydroxyacyl-[acyl-carrier-protein] dehydratase activity;3-hydroxyoctanoyl-[acyl-carrier-protein] dehydratase activity;3-hydroxypalmitoyl-[acyl-carrier-protein] dehydratase activity;3-oxoacyl-[acyl-carrier-protein] reductase (NADPH) activity;3-oxoacyl-[acyl-carrier-protein] synthase activity;…	cell part;cytoplasm;cytoplasmic membrane-bounded vesicle;cytoplasmic part;cytoplasmic vesicle;cytosol;extracellular membrane-bounded organelle;extracellular organelle;extracellular region part;extracellular vesicular exosome;glycogen granule;Golgi apparatus;intracellular membrane-bounded organelle;intracellular organelle;intracellular part;melanosome;membrane;membrane-bounded organelle;membrane-b…	Fatty acid biosynthesis;Insulin signaling pathway	3D-structure;Acetylation;Completeproteome;Cytoplasm;Directproteinsequencing;Fattyacidbiosynthesis;Fattyacidmetabolism;Hydrolase;Lipidbiosynthesis;Lipidmetabolism;Lyase;Multifunctionalenzyme;NAD;NADP;Oxidoreductase;Phosphopantetheine;Phosphoprotein;Polymorphism;Pyridoxalphosphate;Referenceproteome;Transferase		1	0.691736	0.0841667	FALSE	0.000193993	3.71221	-0.3875	FALSE	0.599617	-0.105	FALSE	P49327	P49327 [1695-1705]	Fatty acid synthase OS=Homo sapiens OX=9606 GN=FASN PE=1 SV=3	FASN	P49327 1xAcetyl [K1704]	-0.45	-0.42	-0.56	-0.53	-0.07	-0.15	-0.02	-0.17	0.16	0.18	0.52	-0.2	0.36	0.34	0.46	-0.08	-0.38	-0.27	-0.54	-0.36	-0.3875	0.23	0.33	0.54	-0.03	0.43	0.49	0.48
		cell part;cytoplasmic part;cytoskeleton;endoplasmic reticulum;endoplasmic reticulum membrane;endoplasmic reticulum part;extracellular membrane-bounded organelle;extracellular organelle;extracellular region part;extracellular vesicular exosome;integral to membrane;intracellular membrane-bounded organelle;intracellular non-membrane-bounded organelle;intracellular organelle;intracellular organelle p…	Protein processing in endoplasmic reticulum	Acetylation;Cellmembrane;Coiledcoil;Completeproteome;Cytoplasm;Cytoskeleton;Directproteinsequencing;Endoplasmicreticulum;Lipoprotein;Membrane;Palmitate;Phosphoprotein;Polymorphism;Referenceproteome;Signal-anchor;Transmembrane;Transmembranehelix		1	0.275406	-0.123333	FALSE	0.000195466	3.70893	-0.3075	FALSE	0.328998	0.1475	FALSE	Q07065	Q07065 [327-339]	Cytoskeleton-associated protein 4 OS=Homo sapiens OX=9606 GN=CKAP4 PE=1 SV=2	CKAP4	Q07065 1xAcetyl [K332]	-0.19	-0.29	-0.2	-0.23	0.09	0.15	0.08	0	0.3	0.02	0.32	-0.15	0.06	0.11	-0.02	-0.25	-0.28	-0.44	-0.28	-0.23	-0.3075	0.21	-0.13	0.24	-0.15	-0.03	-0.04	-0.1
anatomical structure morphogenesis;biological regulation;biosynthetic process;cellular biosynthetic process;cellular component organization;cellular component organization at cellular level;cellular component organization or biogenesis;cellular component organization or biogenesis at cellular level;cellular macromolecule biosynthetic process;cellular macromolecule metabolic process;cellular metab…	acetylcholine receptor regulator activity;adenyl nucleotide binding;adenyl ribonucleotide binding;ATP binding;binding;catalytic activity;cation binding;chromatin binding;histone acetyl-lysine binding;histone binding;histone kinase activity;ion binding;kinase activity;metal ion binding;non-membrane spanning protein tyrosine kinase activity;nucleotide binding;phosphotransferase activity, alcohol gr…	cell part;centromeric heterochromatin;chromatin;chromosomal part;chromosome;condensed chromosome;heterochromatin;intracellular membrane-bounded organelle;intracellular non-membrane-bounded organelle;intracellular organelle;intracellular organelle part;intracellular part;membrane-bounded organelle;non-membrane-bounded organelle;nucleus;organelle;organelle part		3D-structure;Acetylation;Alternativesplicing;ATP-binding;Bromodomain;Coiledcoil;Completeproteome;DNAdamage;Kinase;Metal-binding;Nucleotide-binding;Nucleus;Phosphoprotein;Referenceproteome;Transcription;Transcriptionregulation;Transferase;Tyrosine-proteinkinase;Williams-Beurensyndrome;Zinc;Zinc-finger	WICH complex;WINAC complex	8	0.000219617	0.310833	FALSE	0.000253777	3.59555	0.2975	FALSE	0.828422	-0.025	FALSE	Q9UIG0	Q9UIG0 [1319-1336]	Tyrosine-protein kinase BAZ1B OS=Homo sapiens OX=9606 GN=BAZ1B PE=1 SV=2	BAZ1B	Q9UIG0 1xAcetyl [K1335]	0.14	0.03	0.04	0.01	-0.17	-0.29	-0.25	-0.26	-0.04	0.25	0.22	-0.18	0.05	0.14	0.16	0	0.31	0.32	0.29	0.27	0.2975	0.13	0.54	0.47	0.08	0.22	0.43	0.41
viral reproduction		cell part;intracellular membrane-bounded organelle;intracellular non-membrane-bounded organelle;intracellular organelle;intracellular organelle part;intracellular part;membrane-bounded organelle;non-membrane-bounded organelle;nuclear part;nucleolus;nucleoplasm;nucleus;organelle;organelle part		Alternativesplicing;Citrullination;Coiledcoil;Completeproteome;Host-virusinteraction;Nucleus;Phosphoprotein;Polymorphism;Referenceproteome		1	0.381725	-0.169167	FALSE	0.000256214	3.5914	-0.42	FALSE	0.538039	0.1875	FALSE	Q9H6F5	Q9H6F5 [254-264]	Coiled-coil domain-containing protein 86 OS=Homo sapiens OX=9606 GN=CCDC86 PE=1 SV=1	CCDC86	Q9H6F5 1xAcetyl [K261]	-0.37	-0.29	-0.26	-0.39	0.04	0.02	0.22	0.09	-0.02	0.52	0.48	-0.41	-0.02	0.42	-0.11	-0.47	-0.41	-0.31	-0.48	-0.48	-0.42	-0.06	0.5	0.26	-0.5	-0.06	0.4	-0.33
biological regulation;biosynthetic process;cell growth;cellular biosynthetic process;cellular macromolecule biosynthetic process;cellular macromolecule metabolic process;cellular metabolic process;cellular nitrogen compound metabolic process;cellular process;cellular response to stimulus;chordate embryonic development;circadian rhythm;developmental process;embryo development;embryo development en…	adenyl nucleotide binding;adenyl ribonucleotide binding;androgen receptor binding;ATP binding;ATPase activity;ATPase activity, coupled;ATP-dependent helicase activity;ATP-dependent RNA helicase activity;binding;catalytic activity;estrogen receptor binding;helicase activity;hormone receptor binding;hydrolase activity;hydrolase activity, acting on acid anhydrides;hydrolase activity, acting on acid …	catalytic step 2 spliceosome;cell part;cytoplasm;extracellular membrane-bounded organelle;extracellular organelle;extracellular region part;extracellular vesicular exosome;intracellular membrane-bounded organelle;intracellular non-membrane-bounded organelle;intracellular organelle;intracellular organelle part;intracellular part;macromolecular complex;membrane;membrane-bounded organelle;membrane-b…	Spliceosome	3D-structure;Acetylation;Alternativesplicing;ATP-binding;Biologicalrhythms;Completeproteome;Helicase;Hydrolase;Isopeptidebond;mRNAprocessing;mRNAsplicing;Nucleotide-binding;Nucleus;Phosphoprotein;Polymorphism;Referenceproteome;RNA-binding;Spliceosome;Transcription;Transcriptionregulation;Ublconjugation	C complex spliceosome;DGCR8 multiprotein complex;Large Drosha complex;snRNP-free U1A (SF-A) complex;Spliceosome	2	0.00428017	0.445833	FALSE	0.000262139	3.58147	0.6975	FALSE	0.38044	0.125	FALSE	P17844	P17844 [26-33]	Probable ATP-dependent RNA helicase DDX5 OS=Homo sapiens OX=9606 GN=DDX5 PE=1 SV=1	DDX5	P17844 1xAcetyl [K32]	0.13	0.42	0.39	0.4	-0.44	-0.19	-0.37	-0.45	-0.23	0	0.12	0.19	-0.1	0.14	-0.32	-0.14	0.57	0.61	0.76	0.85	0.6975	0.21	0.19	0.49	0.64	0.34	0.33	0.05
cellular component biogenesis;cellular component biogenesis at cellular level;cellular component organization or biogenesis;cellular component organization or biogenesis at cellular level;cellular process;ribonucleoprotein complex biogenesis;ribosome biogenesis	binding;DNA binding;nucleic acid binding;RNA binding	cell part;granular component;intracellular non-membrane-bounded organelle;intracellular organelle;intracellular organelle part;intracellular part;non-membrane-bounded organelle;nuclear part;nucleolar part;nucleolus;nucleoplasm;organelle;organelle part		Completeproteome;DNA-binding;Nucleus;Phosphoprotein;Polymorphism;Referenceproteome;RNA-binding		2	2.66279e-06	0.971667	FALSE	0.000278807	3.5547	0.785	FALSE	0.174054	-0.225	FALSE	O75683	O75683 [69-81]	Surfeit locus protein 6 OS=Homo sapiens OX=9606 GN=SURF6 PE=1 SV=3	SURF6	O75683 1xAcetyl [K73]	-0.03	0.2	-0.04	-0.19	-0.7	-0.95	-0.87	-0.68	0.37	0.27	0.12	-0.15	0.39	0.14	0.59	0.39	0.67	1.15	0.83	0.49	0.785	1.07	1.22	0.99	0.53	1.09	1.09	1.46
				Alternativesplicing;Completeproteome;Phosphoprotein;Polymorphism;Referenceproteome		1	1.31213e-05	0.869167	FALSE	0.000280772	3.55165	0.625	FALSE	0.939706	-0.0125	FALSE	Q32NC0	Q32NC0 [156-164]	UPF0711 protein C18orf21 OS=Homo sapiens OX=9606 GN=C18orf21 PE=1 SV=1	C18orf21	Q32NC0 1xAcetyl [K157]	-0.13	0.04	-0.11	-0.16	-0.77	-0.65	-0.88	-0.56	-0.04	0.43	0.46	0.23	0.12	0.31	0.58	0.12	0.64	0.69	0.77	0.4	0.625	0.73	1.08	1.34	0.79	0.89	0.96	1.46
biological regulation;biosynthetic process;cellular biosynthetic process;cellular component organization;cellular component organization at cellular level;cellular component organization or biogenesis;cellular component organization or biogenesis at cellular level;cellular macromolecule biosynthetic process;cellular macromolecule metabolic process;cellular metabolic process;cellular nitrogen comp…	binding;chromatin binding;DNA binding;nucleic acid binding	cell part;cytoplasm;intracellular membrane-bounded organelle;intracellular non-membrane-bounded organelle;intracellular organelle;intracellular organelle part;intracellular part;membrane;membrane-bounded organelle;non-membrane-bounded organelle;nuclear part;nucleolus;nucleoplasm;nucleus;organelle;organelle part;plasma membrane		Completeproteome;DNA-binding;DNAreplicationinhibitor;Nucleus;Phosphoprotein;Polymorphism;Referenceproteome;Repeat;Transcription;Transcriptionregulation;Transcriptiontermination		1	0.682081	-0.0608333	FALSE	0.00028364	3.54723	-0.37	FALSE	0.790999	0.0425	FALSE	Q15361	Q15361 [680-688]	Transcription termination factor 1 OS=Homo sapiens OX=9606 GN=TTF1 PE=1 SV=3	TTF1	Q15361 1xAcetyl [K687]	-0.25	-0.36	-0.3	-0.46	0	0.05	-0.01	0.07	0.39	0.16	0.26	-0.24	0.23	0.16	0.11	-0.1	-0.25	-0.41	-0.29	-0.53	-0.37	0.39	0.11	0.27	-0.31	0.23	0.11	0.12
biosynthetic process;cell cycle;cell cycle process;cellular biosynthetic process;cellular macromolecule biosynthetic process;cellular macromolecule metabolic process;cellular metabolic process;cellular nitrogen compound metabolic process;cellular process;DNA conformation change;DNA duplex unwinding;DNA geometric change;DNA metabolic process;DNA replication;DNA strand elongation;DNA strand elongat…	adenyl nucleotide binding;adenyl ribonucleotide binding;ATP binding;binding;catalytic activity;DNA binding;DNA helicase activity;helicase activity;hydrolase activity;hydrolase activity, acting on acid anhydrides;hydrolase activity, acting on acid anhydrides, in phosphorus-containing anhydrides;identical protein binding;nucleic acid binding;nucleoside-triphosphatase activity;nucleotide binding;pro…	cell part;chromosomal part;intracellular membrane-bounded organelle;intracellular organelle;intracellular organelle part;intracellular part;macromolecular complex;MCM complex;membrane-bounded organelle;nuclear chromosome part;nuclear part;nucleoplasm;nucleoplasm part;nucleus;organelle;organelle part;protein complex	Cell cycle;Cell cycle - yeast;DNA replication;Meiosis - yeast	3D-structure;Acetylation;ATP-binding;Cellcycle;Completeproteome;DNA-binding;DNAreplication;Glycoprotein;Helicase;Hydrolase;Nucleotide-binding;Nucleus;Phosphoprotein;Polymorphism;Referenceproteome	Emerin complex 24;MCM complex;MCM2-MCM4-MCM6-MCM7 complex;MCM2-MCM6-MCM7 complex;MCM4-MCM6-MCM7 complex	1	0.996118	-0.000833333	FALSE	0.000289387	3.53852	-0.39	FALSE	0.673936	0.0625	FALSE	Q14566	Q14566 [772-779]	DNA replication licensing factor MCM6 OS=Homo sapiens OX=9606 GN=MCM6 PE=1 SV=1	MCM6	Q14566 1xAcetyl [K775]	-0.37	-0.35	-0.39	-0.55	-0.02	0.03	-0.09	-0.02	0.24	0.41	0.22	-0.07	0.16	0.14	0.37	-0.12	-0.35	-0.38	-0.3	-0.53	-0.39	0.26	0.38	0.31	-0.05	0.18	0.11	0.46
biosynthetic process;catabolic process;cellular biosynthetic process;cellular catabolic process;cellular component biogenesis;cellular component biogenesis at cellular level;cellular component disassembly;cellular component disassembly at cellular level;cellular component organization;cellular component organization at cellular level;cellular component organization or biogenesis;cellular componen…	binding;nucleic acid binding;RNA binding;structural constituent of ribosome;structural molecule activity	cell part;cytoplasm;cytoplasmic part;cytosol;cytosolic large ribosomal subunit;extracellular membrane-bounded organelle;extracellular organelle;extracellular region part;extracellular vesicular exosome;intracellular organelle part;intracellular part;large ribosomal subunit;macromolecular complex;membrane;membrane-bounded organelle;membrane-bounded vesicle;organelle;organelle part;ribonucleoprotei…	Ribosome	3D-structure;Acetylation;Completeproteome;Directproteinsequencing;Phosphoprotein;Polymorphism;Referenceproteome;Repeat;Ribonucleoprotein;Ribosomalprotein;Tripletrepeatexpansion	60S ribosomal subunit, cytoplasmic;Nop56p-associated pre-rRNA complex;Ribosome, cytoplasmic;TRBP containing complex (DICER, RPL7A, EIF6, MOV10 and subunits of the 60S ribosomal particle)	4	3.82692e-08	0.5025	FALSE	0.000291748	3.53499	0.4875	FALSE	0.553535	-0.035	FALSE	P50914	P50914 [80-90]	60S ribosomal protein L14 OS=Homo sapiens OX=9606 GN=RPL14 PE=1 SV=4	RPL14	P50914 1xAcetyl [K85]	0.23	0.02	0.09	0.03	-0.32	-0.48	-0.32	-0.46	0.22	0.08	-0.01	0.1	0.19	0.14	0.15	0.05	0.55	0.5	0.41	0.49	0.4875	0.54	0.56	0.31	0.56	0.51	0.62	0.47
		cell part;intracellular organelle part;intracellular part;nuclear part;nucleoplasm;organelle part		Alternativesplicing;Completeproteome;Phosphoprotein;Referenceproteome		2	2.74354e-07	0.87	FALSE	0.000317165	3.49871	0.815	FALSE	0.971381	0.005	FALSE	Q8N9M1	Q8N9M1 [305-316]	Uncharacterized protein C19orf47 OS=Homo sapiens OX=9606 GN=C19orf47 PE=1 SV=1	C19orf47	Q8N9M1 1xAcetyl [K314]	0.12	0.34	0.14	-0.16	-0.61	-0.67	-0.75	-0.79	-0.01	0.33	0.49	-0.03	0.17	0.3	0.14	0.15	0.73	1.01	0.89	0.63	0.815	0.6	1	1.24	0.76	0.78	0.97	0.89
biological regulation;biosynthetic process;cellular biosynthetic process;cellular macromolecule biosynthetic process;cellular macromolecule metabolic process;cellular metabolic process;cellular nitrogen compound metabolic process;cellular process;macromolecule biosynthetic process;macromolecule metabolic process;metabolic process;nitrogen compound metabolic process;nucleic acid metabolic process;…	binding;cation binding;DNA binding;ion binding;metal ion binding;nucleic acid binding;nucleic acid binding transcription factor activity;sequence-specific DNA binding transcription factor activity;transition metal ion binding;zinc ion binding	cell part;intracellular membrane-bounded organelle;intracellular organelle;intracellular part;membrane-bounded organelle;nucleus;organelle		3D-structure;Completeproteome;DNA-binding;Metal-binding;Nucleus;Referenceproteome;Repeat;Transcription;Transcriptionregulation;Zinc;Zinc-finger		1	0.870218	-0.03	FALSE	0.00040646	3.39098	-0.35	FALSE	0.82922	0.055	FALSE	Q9Y2L8	Q9Y2L8 [570-578]	Zinc finger protein with KRAB and SCAN domains 5 OS=Homo sapiens OX=9606 GN=ZKSCAN5 PE=1 SV=1	ZKSCAN5	Q9Y2L8 1xAcetyl [K575]	-0.42	-0.36	-0.33	-0.32	-0.1	0	0.11	-0.04	0.35	0.2	0.24	-0.19	0.63	0.14	0.02	-0.41	-0.32	-0.36	-0.44	-0.28	-0.35	0.45	0.2	0.13	-0.15	0.73	0.14	-0.09
anatomical structure development;anterior/posterior pattern specification;apoptosis;biological regulation;biosynthetic process;cell death;cellular biosynthetic process;cellular component assembly;cellular component organization;cellular component organization at cellular level;cellular component organization or biogenesis;cellular component organization or biogenesis at cellular level;cellular ma…	AT DNA binding;binding;catalytic activity;cation binding;chromatin binding;core promoter binding;core promoter sequence-specific DNA binding;DNA binding;histone acetyl-lysine binding;histone binding;histone methyltransferase activity;histone methyltransferase activity (H3-K4 specific);histone-lysine N-methyltransferase activity;identical protein binding;ion binding;lysine N-methyltransferase acti…	cell part;cytoplasm;histone methyltransferase complex;intracellular membrane-bounded organelle;intracellular organelle;intracellular organelle part;intracellular part;macromolecular complex;membrane-bounded organelle;methyltransferase complex;MLL1 complex;nuclear part;nucleoplasm;nucleoplasm part;nucleus;organelle;organelle part;protein complex		3D-structure;Acetylation;Alternativesplicing;Apoptosis;Biologicalrhythms;Bromodomain;Chromatinregulator;Chromosomalrearrangement;Completeproteome;Directproteinsequencing;DNA-binding;Isopeptidebond;Metal-binding;Methyltransferase;Nucleus;Phosphoprotein;Polymorphism;Proto-oncogene;Referenceproteome;Repeat;S-adenosyl-L-methionine;Transcription;Transcriptionregulation;Transferase;Ublconjugation;Zinc;…	ALL-1 supercomplex;MLL1-WDR5 complex;MLL-HCF complex;MOF complex	1	1.0274e-05	0.33	FALSE	0.000407626	3.38974	0.335	FALSE	0.855295	0.015	FALSE	Q03164	Q03164 [366-378]	Histone-lysine N-methyltransferase 2A OS=Homo sapiens OX=9606 GN=KMT2A PE=1 SV=5	KMT2A	Q03164 1xAcetyl [K373]	0.1	0.19	0	0.03	-0.31	-0.22	-0.27	-0.22	0.05	0.11	0.23	-0.07	0.04	0.15	0.13	-0.06	0.41	0.41	0.27	0.25	0.335	0.36	0.33	0.5	0.15	0.35	0.37	0.4
biological regulation;biosynthetic process;cellular biosynthetic process;cellular macromolecule biosynthetic process;cellular macromolecule metabolic process;cellular metabolic process;cellular nitrogen compound metabolic process;cellular process;macromolecule biosynthetic process;macromolecule metabolic process;metabolic process;nitrogen compound metabolic process;nucleic acid metabolic process;…	binding;cation binding;DNA binding;double-stranded DNA binding;ion binding;metal ion binding;nucleic acid binding;nucleotide binding;RNA binding;structure-specific DNA binding;transition metal ion binding;zinc ion binding	cell part;cytoplasm;intracellular membrane-bounded organelle;intracellular organelle;intracellular organelle part;intracellular part;membrane-bounded organelle;nuclear body;nuclear part;nuclear speck;nucleoplasm;nucleoplasm part;organelle;organelle part		Activator;Alternativesplicing;Completeproteome;DNA-binding;Metal-binding;Nucleus;Phosphoprotein;Polymorphism;Referenceproteome;Repeat;RNA-binding;Transcription;Transcriptionregulation;Zinc;Zinc-finger		3	7.75409e-05	0.939167	FALSE	0.000434173	3.36234	0.67	FALSE	0.602011	-0.1275	FALSE	Q14966	Q14966 [1424-1431]	Zinc finger protein 638 OS=Homo sapiens OX=9606 GN=ZNF638 PE=1 SV=2	ZNF638	Q14966 1xAcetyl [K1430]	-0.26	0.11	-0.25	-0.07	-0.89	-0.8	-0.76	-0.7	0.28	0.36	0.26	-0.01	0.04	0.39	0.95	0.02	0.63	0.91	0.51	0.63	0.67	1.17	1.16	1.02	0.69	0.93	1.19	1.71
cellular component organization;cellular component organization at cellular level;cellular component organization or biogenesis;cellular component organization or biogenesis at cellular level;cellular macromolecule metabolic process;cellular metabolic process;cellular process;cellular protein metabolic process;chromatin modification;chromatin organization;chromosome organization;covalent chromati…	binding;cation binding;ion binding;metal ion binding;transition metal ion binding;zinc ion binding	cell part;histone acetyltransferase complex;intracellular organelle part;intracellular part;macromolecular complex;nuclear part;nucleoplasm part;organelle part;protein complex		Acetylation;Completeproteome;Metal-binding;Phosphoprotein;Referenceproteome;Zinc;Zinc-finger	HBO1 complex;ING4 complex (ING4, MYST2, C1orf149, PHF16);ING5 complex	2	5.62042e-05	-0.716667	FALSE	0.000467872	3.32987	-0.7825	FALSE	0.971465	-0.0075	FALSE	Q92613	Q92613 [31-38]	Protein Jade-3 OS=Homo sapiens OX=9606 GN=JADE3 PE=1 SV=1	JADE3	Q92613 1xAcetyl [K32]	-0.14	-0.31	-0.47	-0.26	0.32	0.52	0.73	0.38	-0.01	-0.41	-0.38	0	0.29	-0.37	-0.24	-0.45	-0.46	-0.83	-1.2	-0.64	-0.7825	-0.33	-0.93	-1.11	-0.38	-0.03	-0.89	-0.97
biological regulation;biosynthetic process;cellular biosynthetic process;cellular macromolecule biosynthetic process;cellular macromolecule metabolic process;cellular metabolic process;cellular nitrogen compound metabolic process;cellular process;macromolecule biosynthetic process;macromolecule metabolic process;metabolic process;nitrogen compound metabolic process;nucleic acid metabolic process;…	binding;cation binding;DNA binding;ion binding;metal ion binding;nucleic acid binding	cell part;intracellular membrane-bounded organelle;intracellular organelle;intracellular organelle part;intracellular part;membrane-bounded organelle;nuclear part;nucleoplasm;nucleus;organelle;organelle part		3D-structure;Alternativesplicing;Completeproteome;DNA-binding;Metal-binding;Nucleus;Referenceproteome;Repeat;Transcription;Transcriptionregulation;Zinc;Zinc-finger		2	4.12416e-05	0.648333	FALSE	0.000480376	3.31842	0.435	FALSE	0.300683	-0.13	FALSE	Q96ME7	Q96ME7 [342-360]	Zinc finger protein 512 OS=Homo sapiens OX=9606 GN=ZNF512 PE=1 SV=2	ZNF512	Q96ME7 1xAcetyl [K344]	-0.04	0.03	-0.23	-0.11	-0.56	-0.48	-0.59	-0.46	0.44	0.18	-0.07	0.12	0.18	0.27	0.37	0.37	0.52	0.51	0.36	0.35	0.435	1	0.66	0.52	0.58	0.74	0.75	0.96
alternative nuclear mRNA splicing, via spliceosome;cellular macromolecule metabolic process;cellular metabolic process;cellular nitrogen compound metabolic process;cellular process;gene expression;macromolecule metabolic process;metabolic process;mRNA metabolic process;mRNA processing;nitrogen compound metabolic process;nuclear mRNA splicing, via spliceosome;nucleic acid metabolic process;nucleob…	binding;nucleic acid binding;nucleotide binding;protein binding;protein domain specific binding;RNA binding	catalytic step 2 spliceosome;cell part;extracellular matrix;extracellular membrane-bounded organelle;extracellular organelle;extracellular region part;extracellular vesicular exosome;integral to membrane;integral to plasma membrane;intracellular non-membrane-bounded organelle;intracellular organelle;intracellular organelle part;intracellular part;intrinsic to membrane;intrinsic to plasma membrane…	Spliceosome	3D-structure;Acetylation;Alternativesplicing;Completeproteome;Directproteinsequencing;mRNAprocessing;mRNAsplicing;Nucleus;Phosphoprotein;Referenceproteome;Repeat;Ribonucleoprotein;RNA-binding;Spliceosome;Ublconjugation	C complex spliceosome;Large Drosha complex;Nop56p-associated pre-rRNA complex	1	3.21412e-07	0.9625	FALSE	0.000497357	3.30333	0.8025	FALSE	0.766888	-0.035	FALSE	P52272	P52272 [382-403]	Heterogeneous nuclear ribonucleoprotein M OS=Homo sapiens OX=9606 GN=HNRNPM PE=1 SV=3	HNRNPM	P52272 1xAcetyl [K388]	-0.06	0.16	-0.24	0.2	-0.82	-0.94	-0.69	-0.7	0.2	0.44	0.25	0.06	0.11	0.16	0.38	0.44	0.76	1.1	0.45	0.9	0.8025	1.02	1.38	0.94	0.76	0.93	1.1	1.07
anatomical structure development;anatomical structure formation involved in morphogenesis;anatomical structure morphogenesis;ATP-dependent chromatin remodeling;biological regulation;biosynthetic process;blood coagulation;cell cycle;cell differentiation;cell surface receptor linked signaling pathway;cellular biosynthetic process;cellular component organization;cellular component organization at ce…	activating transcription factor binding;binding;catalytic activity;core promoter binding;deacetylase activity;DNA binding;enzyme binding;histone deacetylase activity;histone deacetylase activity (H3-K14 specific);histone deacetylase activity (H3-K9 specific);histone deacetylase binding;hydrolase activity;hydrolase activity, acting on carbon-nitrogen (but not peptide) bonds;hydrolase activity, act…	cell part;chromatin;chromatin remodeling complex;chromosomal part;cytoplasm;cytoplasmic part;cytosol;histone deacetylase complex;intracellular membrane-bounded organelle;intracellular organelle;intracellular organelle part;intracellular part;macromolecular complex;membrane-bounded organelle;nuclear chromatin;nuclear chromosome part;nuclear part;nucleoplasm;nucleoplasm part;nucleus;NuRD complex;or…	Cell cycle;Chronic myeloid leukemia;Huntington's disease;Notch signaling pathway;Pathways in cancer	3D-structure;Acetylation;Biologicalrhythms;Chromatinregulator;Completeproteome;Host-virusinteraction;Hydrolase;Isopeptidebond;Methylation;Nucleus;Phosphoprotein;Referenceproteome;Repressor;Transcription;Transcriptionregulation;Ublconjugation	ALL-1 supercomplex;anti-BHC110 complex;Anti-HDAC2 complex;BHC complex;BHC110 complex;BRAF53-BRCA2 complex;BRCA1-HDAC1-HDAC2 complex;BRMS1-SIN3-HDAC complex;BRM-SIN3A complex;CBF1-HDAC1-SMRT complex;CoREST-HDAC complex;CtBP complex;CtBP core complex;DNMT1-RB1-HDAC1-E2F1 complex;DNMT3B complex;Emerin complex 32;Emerin regulatory complex;FE65-TSHZ3-HDAC1 complex;HCF-1 complex;HDAC1-associated core c…	1	1.35032e-06	0.623333	FALSE	0.000513129	3.28977	0.5725	FALSE	0.652216	0.0525	FALSE	Q13547	Q13547 [405-413]	Histone deacetylase 1 OS=Homo sapiens OX=9606 GN=HDAC1 PE=1 SV=1	HDAC1	Q13547 1xAcetyl [K412]	0.06	0.22	0.07	-0.05	-0.46	-0.64	-0.55	-0.34	0.01	0.33	0.33	0.04	0.01	0.22	0.01	0.26	0.52	0.86	0.62	0.29	0.5725	0.47	0.97	0.88	0.38	0.47	0.86	0.56
aging;anatomical structure homeostasis;biological regulation;biosynthetic process;cell aging;cell cycle;cellular biosynthetic process;cellular component organization;cellular component organization at cellular level;cellular component organization or biogenesis;cellular component organization or biogenesis at cellular level;cellular localization;cellular macromolecule biosynthetic process;cellula…	binding;chromatin binding;DNA binding;double-stranded DNA binding;double-stranded telomeric DNA binding;identical protein binding;nucleic acid binding;protein binding;protein C-terminus binding;protein dimerization activity;protein homodimerization activity;sequence-specific DNA binding;structure-specific DNA binding;telomeric DNA binding	cell part;chromosomal part;chromosome, telomeric region;cytoplasm;cytoplasmic part;germ cell nucleus;Golgi apparatus;intracellular membrane-bounded organelle;intracellular organelle;intracellular organelle part;intracellular part;macromolecular complex;male germ cell nucleus;membrane-bounded organelle;nuclear chromosome part;nuclear chromosome, telomeric region;nuclear part;nuclear telomere cap c…		3D-structure;Alternativesplicing;Cellcycle;Chromosome;Completeproteome;DNA-binding;Methylation;Nucleus;Phosphoprotein;Polymorphism;Referenceproteome;Telomere	BLM-TRF2 complex;MRE11A-RAD50-NBN-TRF2 complex;Rap1 complex;Telosome complex;TERF2-RAP1 complex;TFIIA-TRF2 complex;TIN2 complex;TRF1-TIN2 complex;TRF2-Ku complex;TRF2-Rap1 complex II;TRF2-Rap1 complex III;TRF-Rap1 complex I, 2MD;WRN-TRF2 complex	1	7.52947e-07	0.945833	FALSE	0.000582997	3.23433	0.9125	FALSE	0.240479	-0.18	FALSE	Q15554	Q15554 [332-349]	Telomeric repeat-binding factor 2 OS=Homo sapiens OX=9606 GN=TERF2 PE=1 SV=3	TERF2	Q15554 1xAcetyl [K335]	0.24	0.45	0.01	-0.15	-0.75	-0.75	-0.7	-0.9	0.06	0.11	0.27	-0.05	0.08	0.18	0.63	0.22	0.99	1.2	0.71	0.75	0.9125	0.81	0.86	0.97	0.85	0.83	0.93	1.33
anatomical structure homeostasis;biological regulation;biosynthetic process;box H/ACA snoRNA 3'-end processing;box H/ACA snoRNA metabolic process;box H/ACA snoRNA processing;cell proliferation;cellular biosynthetic process;cellular component organization;cellular component organization at cellular level;cellular component organization or biogenesis;cellular component organization or biogenesis at…	binding;catalytic activity;DNA polymerase activity;intramolecular transferase activity;isomerase activity;nucleic acid binding;nucleotidyltransferase activity;pseudouridine synthase activity;RNA binding;RNA-directed DNA polymerase activity;telomerase activity;transferase activity;transferase activity, transferring phosphorus-containing groups	box H/ACA RNP complex;box H/ACA snoRNP complex;Cajal body;cell part;cytoplasm;intracellular membrane-bounded organelle;intracellular non-membrane-bounded organelle;intracellular organelle;intracellular organelle part;intracellular part;macromolecular complex;membrane-bounded organelle;non-membrane-bounded organelle;nuclear body;nuclear part;nucleolar part;nucleolus;nucleoplasm;nucleoplasm part;nu…	Ribosome biogenesis in eukaryotes	Acetylation;Alternativesplicing;Completeproteome;Cytoplasm;Directproteinsequencing;Diseasemutation;Dyskeratosiscongenita;Isomerase;Nucleus;Phosphoprotein;Referenceproteome;Ribonucleoprotein;Ribosomebiogenesis;RNA-binding;rRNAprocessing		1	0.947246	0.00916667	FALSE	0.000697126	3.15669	-0.3075	FALSE	0.211342	-0.135	FALSE	O60832	O60832 [58-65]	H/ACA ribonucleoprotein complex subunit DKC1 OS=Homo sapiens OX=9606 GN=DKC1 PE=1 SV=3	DKC1	O60832 1xAcetyl [K61]	-0.34	-0.4	-0.36	-0.22	0.05	-0.03	-0.09	-0.02	0.15	0.01	0.2	-0.05	0.33	0.2	0.32	0	-0.39	-0.37	-0.27	-0.2	-0.3075	0.1	0.04	0.29	-0.03	0.28	0.23	0.41
androgen receptor signaling pathway;biological regulation;biosynthetic process;catabolic process;cellular biosynthetic process;cellular catabolic process;cellular macromolecule catabolic process;cellular macromolecule metabolic process;cellular metabolic process;cellular nitrogen compound metabolic process;cellular process;cellular response to stimulus;intracellular receptor mediated signaling pa…	adenyl nucleotide binding;adenyl ribonucleotide binding;ATP binding;binding;core promoter binding;core promoter sequence-specific DNA binding;DNA binding;hormone receptor binding;ligand-dependent nuclear receptor transcription coactivator activity;nuclear hormone receptor binding;nucleic acid binding;nucleotide binding;phosphoprotein binding;protein binding;protein binding transcription factor ac…	cell part;extracellular membrane-bounded organelle;extracellular organelle;extracellular region part;extracellular vesicular exosome;intracellular membrane-bounded organelle;intracellular organelle;intracellular organelle part;intracellular part;macromolecular complex;mediator complex;membrane-bounded organelle;membrane-bounded vesicle;nuclear part;nucleoplasm;nucleoplasm part;nucleus;organelle;o…		Acetylation;Activator;ADP-ribosylation;ATP-binding;Biologicalrhythms;Completeproteome;Directproteinsequencing;Methylation;mRNAprocessing;mRNAsplicing;Nucleotide-binding;Nucleus;Phosphoprotein;Polymorphism;Receptor;Referenceproteome;Transcription;Transcriptionregulation	PC2 complex;SMCC complex;TRAP complex	3	5.03695e-07	0.8225	FALSE	0.000709229	3.14921	0.8275	FALSE	0.48541	-0.085	FALSE	Q9Y2W1	Q9Y2W1 [248-261]	Thyroid hormone receptor-associated protein 3 OS=Homo sapiens OX=9606 GN=THRAP3 PE=1 SV=2	THRAP3	Q9Y2W1 1xAcetyl [K252]	0.22	0.36	0.15	-0.08	-0.76	-0.6	-0.86	-0.44	-0.01	0.15	0.35	-0.04	0.1	0.07	0.38	0.24	0.98	0.96	1.01	0.36	0.8275	0.75	0.75	1.21	0.4	0.86	0.67	1.24
anatomical structure morphogenesis;biological regulation;biosynthetic process;cell differentiation;cellular biosynthetic process;cellular component assembly;cellular component assembly at cellular level;cellular component organization;cellular component organization at cellular level;cellular component organization or biogenesis;cellular component organization or biogenesis at cellular level;cell…	binding;chromatin binding;nucleic acid binding transcription factor activity;protein binding transcription factor activity;sequence-specific DNA binding transcription factor activity;transcription cofactor activity;transcription corepressor activity;transcription factor binding transcription factor activity	cell part;chromatin;chromosomal part;extracellular membrane-bounded organelle;extracellular organelle;extracellular region part;extracellular vesicular exosome;intracellular membrane-bounded organelle;intracellular organelle;intracellular organelle part;intracellular part;macromolecular complex;membrane-bounded organelle;membrane-bounded vesicle;nuclear body;nuclear chromatin;nuclear chromosome p…		3D-structure;Alternativesplicing;Chromatinregulator;Completeproteome;Nucleus;Phosphoprotein;Referenceproteome;Repeat;Repressor;Transcription;Transcriptionregulation;Ublconjugation;WDrepeat	ASF1-interacting protein complex;Histone H3.3 complex	1	0.713756	-0.0475	FALSE	0.000728298	3.13769	-0.31	FALSE	0.146411	0.1925	FALSE	P54198	P54198 [738-755]	Protein HIRA OS=Homo sapiens OX=9606 GN=HIRA PE=1 SV=2	HIRA	P54198 1xAcetyl [K754]	-0.34	-0.31	-0.3	-0.21	0.09	-0.08	-0.01	0.08	0.18	0.21	0.34	0.07	0.01	0.29	-0.1	-0.17	-0.43	-0.23	-0.29	-0.29	-0.31	0.09	0.29	0.35	-0.01	-0.08	0.37	-0.09
anion transport;apoptosis;behavior;behavioral defense response;behavioral fear response;cell communication;cell death;cell differentiation;cell-cell signaling;cellular developmental process;cellular process;cognition;death;defense response;developmental process;epithelial cell differentiation;establishment of localization;fear response;ion transport;learning;learning or memory;multicellular organ…	anion channel activity;anion transmembrane transporter activity;binding;channel activity;enzyme binding;gated channel activity;ion channel activity;ion transmembrane transporter activity;kinase binding;passive transmembrane transporter activity;porin activity;protein binding;protein kinase binding;substrate-specific channel activity;substrate-specific transmembrane transporter activity;substrate-…	cell part;cytoplasmic part;extracellular membrane-bounded organelle;extracellular organelle;extracellular region part;extracellular vesicular exosome;intracellular membrane-bounded organelle;intracellular non-membrane-bounded organelle;intracellular organelle;intracellular organelle part;intracellular part;macromolecular complex;membrane;membrane part;membrane-bounded organelle;membrane-bounded v…	Calcium signaling pathway;Huntington's disease;Parkinson's disease	3D-structure;Acetylation;Apoptosis;Cellmembrane;Completeproteome;Directproteinsequencing;Host-virusinteraction;Iontransport;Isopeptidebond;Membrane;Mitochondrion;Mitochondrionoutermembrane;Phosphoprotein;Porin;Referenceproteome;Transmembrane;Transmembranebetastrand;Transport;Ublconjugation	CAV1-VDAC1-ESR1 complex	1	0.192197	-0.2275	FALSE	0.000737182	3.13243	-0.5125	FALSE	0.553284	-0.135	FALSE	P21796	P21796 [16-28]	Voltage-dependent anion-selective channel protein 1 OS=Homo sapiens OX=9606 GN=VDAC1 PE=1 SV=2	VDAC1	P21796 1xAcetyl [K20]	-0.29	-0.49	-0.43	-0.28	0.27	0.01	0.22	0.06	0.47	-0.2	-0.21	-0.11	0.48	-0.2	0.16	0.05	-0.56	-0.5	-0.65	-0.34	-0.5125	0.2	-0.21	-0.43	-0.17	0.21	-0.21	-0.06
anatomical structure development;anterior/posterior pattern specification;apoptosis;biological regulation;biosynthetic process;cell death;cellular biosynthetic process;cellular component assembly;cellular component organization;cellular component organization at cellular level;cellular component organization or biogenesis;cellular component organization or biogenesis at cellular level;cellular ma…	AT DNA binding;binding;catalytic activity;cation binding;chromatin binding;core promoter binding;core promoter sequence-specific DNA binding;DNA binding;histone acetyl-lysine binding;histone binding;histone methyltransferase activity;histone methyltransferase activity (H3-K4 specific);histone-lysine N-methyltransferase activity;identical protein binding;ion binding;lysine N-methyltransferase acti…	cell part;cytoplasm;histone methyltransferase complex;intracellular membrane-bounded organelle;intracellular organelle;intracellular organelle part;intracellular part;macromolecular complex;membrane-bounded organelle;methyltransferase complex;MLL1 complex;nuclear part;nucleoplasm;nucleoplasm part;nucleus;organelle;organelle part;protein complex		3D-structure;Acetylation;Alternativesplicing;Apoptosis;Biologicalrhythms;Bromodomain;Chromatinregulator;Chromosomalrearrangement;Completeproteome;Directproteinsequencing;DNA-binding;Isopeptidebond;Metal-binding;Methyltransferase;Nucleus;Phosphoprotein;Polymorphism;Proto-oncogene;Referenceproteome;Repeat;S-adenosyl-L-methionine;Transcription;Transcriptionregulation;Transferase;Ublconjugation;Zinc;…	ALL-1 supercomplex;MLL1-WDR5 complex;MLL-HCF complex;MOF complex	1	0.000140359	0.470833	FALSE	0.00074032	3.13058	0.49	FALSE	0.243263	0.1725	FALSE	Q03164	Q03164 [366-378]	Histone-lysine N-methyltransferase 2A OS=Homo sapiens OX=9606 GN=KMT2A PE=1 SV=5	KMT2A	Q03164 1xAcetyl [K373]	0.04	0.16	0.26	0	-0.38	-0.27	-0.51	-0.34	0.26	0.38	0.11	-0.06	0.02	0.24	-0.05	-0.21	0.42	0.43	0.77	0.34	0.49	0.64	0.65	0.62	0.28	0.4	0.51	0.46
biological regulation;biosynthetic process;cellular biosynthetic process;cellular component assembly;cellular component assembly at cellular level;cellular component organization;cellular component organization at cellular level;cellular component organization or biogenesis;cellular component organization or biogenesis at cellular level;cellular macromolecular complex assembly;cellular macromolec…	binding;nucleic acid binding;RNA binding	cell part;intracellular membrane-bounded organelle;intracellular organelle;intracellular part;membrane-bounded organelle;nucleus;organelle		3D-structure;Acetylation;Alternativesplicing;Completeproteome;mRNAprocessing;mRNAsplicing;Nucleus;Phosphoprotein;Polymorphism;Referenceproteome;Repeat;Repressor;RNA-binding;Transcription;Transcriptionregulation		2	9.79828e-05	0.689167	FALSE	0.000779368	3.10826	0.8325	FALSE	0.352846	0.16	FALSE	Q12872	Q12872 [928-937]	Splicing factor, suppressor of white-apricot homolog OS=Homo sapiens OX=9606 GN=SFSWAP PE=1 SV=3	SFSWAP	Q12872 1xAcetyl [K935]	0.33	0.58	0.13	0.04	-0.54	-0.46	-0.73	-0.52	-0.08	0.29	0.38	-0.05	-0.14	0.14	0.17	-0.27	0.87	1.04	0.86	0.56	0.8325	0.46	0.75	1.11	0.47	0.4	0.6	0.9
box C/D snoRNA 3'-end processing;box C/D snoRNA metabolic process;box C/D snoRNA processing;cell differentiation;cellular developmental process;cellular macromolecule metabolic process;cellular metabolic process;cellular nitrogen compound metabolic process;cellular process;developmental process;macromolecule metabolic process;macromolecule methylation;macromolecule modification;metabolic process;…	binding;catalytic activity;methyltransferase activity;nucleic acid binding;RNA binding;RNA methyltransferase activity;rRNA methyltransferase activity;S-adenosylmethionine-dependent methyltransferase activity;transferase activity;transferase activity, transferring one-carbon groups	box C/D snoRNP complex;Cajal body;cell part;extracellular membrane-bounded organelle;extracellular organelle;extracellular region part;extracellular vesicular exosome;granular component;intracellular membrane-bounded organelle;intracellular non-membrane-bounded organelle;intracellular organelle;intracellular organelle part;intracellular part;macromolecular complex;membrane;membrane-bounded organe…	Ribosome biogenesis in eukaryotes	3D-structure;Completeproteome;Methylation;Methyltransferase;Nucleus;Phosphoprotein;Referenceproteome;Ribonucleoprotein;RNA-binding;rRNAprocessing;S-adenosyl-L-methionine;Transferase	CEN complex;FIB-associated protein complex;Nop56p-associated pre-rRNA complex;TNF-alpha/NF-kappa B signaling complex 6	6	0.00111814	0.325833	FALSE	0.000784192	3.10558	0.24	FALSE	0.168848	-0.1725	FALSE	P22087	P22087 [199-206]	rRNA 2'-O-methyltransferase fibrillarin OS=Homo sapiens OX=9606 GN=FBL PE=1 SV=2	FBL	P22087 1xAcetyl [K205]	-0.09	0.02	-0.06	0.06	-0.21	-0.28	-0.28	-0.26	0.04	0.02	-0.1	0.14	0.15	-0.06	0.38	0.32	0.12	0.3	0.22	0.32	0.24	0.25	0.3	0.18	0.4	0.36	0.22	0.66
adult behavior;adult locomotory behavior;alcohol metabolic process;amine metabolic process;amine transport;anatomical structure development;associative learning;behavior;behavioral defense response;behavioral fear response;behavioral interaction between organisms;biological regulation;biosynthetic process;C21-steroid hormone metabolic process;carbohydrate metabolic process;carboxylic acid metabol…	binding;chromatin binding;DNA binding;double-stranded DNA binding;double-stranded methylated DNA binding;methyl-CpG binding;mRNA binding;nucleic acid binding;nucleic acid binding transcription factor activity;nucleotide binding;protein binding;protein binding transcription factor activity;protein domain specific binding;protein N-terminus binding;RNA binding;sequence-specific DNA binding;sequence…	cell part;chromatin;chromosomal part;cytoplasmic part;cytosol;extracellular region part;extracellular space;heterochromatin;intracellular membrane-bounded organelle;intracellular organelle;intracellular organelle part;intracellular part;membrane-bounded organelle;nuclear part;nucleoplasm;nucleus;organelle;organelle part		3D-structure;Acetylation;Alternativesplicing;Chromosomalrearrangement;Completeproteome;Diseasemutation;DNA-binding;Mentalretardation;Nucleus;Phosphoprotein;Polymorphism;Referenceproteome;Repeat;Repressor;Transcription;Transcriptionregulation	MeCP2-SIN3A-HDAC complex;SMARCA2/BRM-BAF57-MECP2 complex;SWI/SNF chromatin-remodeling complex	2	0.000255081	0.793333	FALSE	0.000784981	3.10514	0.585	FALSE	0.177927	-0.325	FALSE	P51608	P51608 [318-334]	Methyl-CpG-binding protein 2 OS=Homo sapiens OX=9606 GN=MECP2 PE=1 SV=1	MECP2	P51608 1xAcetyl [K334]	-0.16	-0.04	0.11	-0.21	-0.6	-0.81	-0.53	-0.7	0.27	0.35	0.05	-0.37	0.25	0.4	0.79	0.16	0.44	0.77	0.64	0.49	0.585	0.87	1.16	0.58	0.33	0.85	1.21	1.32
alternative nuclear mRNA splicing, via spliceosome;biological regulation;biosynthetic process;cellular biosynthetic process;cellular component organization;cellular component organization at cellular level;cellular component organization or biogenesis;cellular component organization or biogenesis at cellular level;cellular macromolecule biosynthetic process;cellular macromolecule metabolic proces…	binding;core promoter binding;DNA binding;enzyme binding;histone deacetylase binding;nucleic acid binding;nucleotide binding;protein binding;regulatory region DNA binding;regulatory region nucleic acid binding;sequence-specific DNA binding;transcription regulatory region DNA binding;transcription regulatory region sequence-specific DNA binding	cell part;chromatin;chromosomal part;cytoplasm;intracellular membrane-bounded organelle;intracellular organelle;intracellular organelle part;intracellular part;membrane-bounded organelle;nuclear body;nuclear matrix;nuclear part;nucleoplasm;nucleoplasm part;nucleus;organelle;organelle part;paraspeckles		3D-structure;Acetylation;Activator;Alternativesplicing;Biologicalrhythms;Chromosomalrearrangement;Completeproteome;Cytoplasm;Directproteinsequencing;DNA-binding;DNAdamage;DNArecombination;DNArepair;Methylation;mRNAprocessing;mRNAsplicing;Nucleus;Phosphoprotein;Referenceproteome;Repeat;Repressor;RNA-binding;Transcription;Transcriptionregulation	CDC5L complex;CF IIAm complex (Cleavage factor IIAm complex);p54(nrb)-PSF-matrin3 complex;PSF-p54(nrb) complex;snRNP-free U1A (SF-A) complex;SNW1 complex;TOP1-PSF-P54 complex	1	0.00453663	0.421667	FALSE	0.000785778	3.1047	0.3225	FALSE	0.461339	0.1625	FALSE	P23246	P23246 [272-286]	Splicing factor, proline- and glutamine-rich OS=Homo sapiens OX=9606 GN=SFPQ PE=1 SV=2	SFPQ	P23246 1xAcetyl [K279]	-0.12	-0.08	0.04	0.08	-0.39	-0.3	-0.36	-0.32	-0.23	0.19	0.52	0.36	0.12	-0.33	0.15	0.25	0.27	0.22	0.4	0.4	0.3225	0.16	0.49	0.88	0.68	0.51	-0.03	0.51
cellular component assembly;cellular component assembly at cellular level;cellular component organization;cellular component organization at cellular level;cellular component organization or biogenesis;cellular component organization or biogenesis at cellular level;cellular macromolecular complex assembly;cellular macromolecular complex subunit organization;cellular process;chromatin organization…	binding;DNA binding;nucleic acid binding	cell part;chromosomal part;intracellular membrane-bounded organelle;intracellular non-membrane-bounded organelle;intracellular organelle;intracellular organelle part;intracellular part;macromolecular complex;membrane-bounded organelle;non-membrane-bounded organelle;nuclear part;nucleolus;nucleosome;nucleus;organelle;organelle part;protein-DNA complex		3D-structure;Acetylation;Chromosome;Citrullination;Completeproteome;Directproteinsequencing;DNA-binding;Nucleus;Phosphoprotein;Referenceproteome	Nop56p-associated pre-rRNA complex	1	0.00572378	-0.438333	FALSE	0.000794739	3.09978	-0.53	FALSE	0.108888	-0.34	FALSE	Q92522	Q92522 [129-145]	Histone H1.10 OS=Homo sapiens OX=9606 GN=H1-10 PE=1 SV=1	H1-10	Q92522 1xAcetyl [K143]	-0.3	-0.09	-0.11	-0.42	0.38	0.26	0.24	0.32	-0.09	0.04	-0.4	-0.6	-0.08	-0.04	0.39	0.04	-0.68	-0.35	-0.35	-0.74	-0.53	-0.47	-0.22	-0.64	-0.92	-0.46	-0.3	0.15
cellular macromolecule metabolic process;cellular metabolic process;cellular process;cellular protein metabolic process;macromolecule metabolic process;macromolecule modification;metabolic process;peptidyl-amino acid modification;peptidyl-proline modification;primary metabolic process;protein folding;protein metabolic process;protein modification process;protein peptidyl-prolyl isomerization	binding;catalytic activity;cis-trans isomerase activity;cyclosporin A binding;drug binding;isomerase activity;peptide binding;peptidyl-prolyl cis-trans isomerase activity	cell part;membrane		3D-structure;Completeproteome;Cyclosporin;Isomerase;Isopeptidebond;Membrane;Phosphoprotein;Polymorphism;Referenceproteome;Repeat;Rotamase;Ublconjugation		1	0.000272006	0.691667	FALSE	0.000819923	3.08623	0.6325	FALSE	0.805881	0.0625	FALSE	P30414	P30414 [1212-1224]	NK-tumor recognition protein OS=Homo sapiens OX=9606 GN=NKTR PE=1 SV=2	NKTR	P30414 1xAcetyl [K1216]	-0.06	0.27	0.05	0	-0.59	-0.37	-0.72	-0.59	0.25	0.48	0.48	-0.47	0.13	0.22	0.28	-0.14	0.53	0.64	0.77	0.59	0.6325	0.84	0.85	1.2	0.12	0.72	0.59	1
ATP-dependent chromatin remodeling;biological regulation;biosynthetic process;cellular biosynthetic process;cellular component assembly;cellular component assembly at cellular level;cellular component organization;cellular component organization at cellular level;cellular component organization or biogenesis;cellular component organization or biogenesis at cellular level;cellular macromolecular c…	binding;cation binding;histone binding;ion binding;metal ion binding;protein binding;transition metal ion binding;zinc ion binding	cell part;chromatin remodeling complex;intracellular membrane-bounded organelle;intracellular organelle;intracellular organelle part;intracellular part;macromolecular complex;membrane-bounded organelle;nuclear part;nucleoplasm;nucleus;organelle;organelle part;protein complex;RSF complex		Acetylation;Alternativesplicing;Chromatinregulator;Coiledcoil;Completeproteome;Metal-binding;Nucleus;Phosphoprotein;Polymorphism;Referenceproteome;Transcription;Transcriptionregulation;Zinc;Zinc-finger	CEN complex;Remodeling and spacing factor (RSF) complex;SNF2L-RSF1 complex	1	0.00134924	0.775	FALSE	0.000879232	3.0559	0.3925	FALSE	0.163104	0.3125	FALSE	Q96T23	Q96T23 [266-278]	Remodeling and spacing factor 1 OS=Homo sapiens OX=9606 GN=RSF1 PE=1 SV=2	RSF1	Q96T23 1xAcetyl [K277]	-0.37	-0.14	-0.23	-0.32	-0.69	-0.71	-0.54	-0.69	0.32	0.23	1.03	0.28	0.06	0.16	0.3	0.09	0.32	0.57	0.31	0.37	0.3925	1.01	0.94	1.57	0.97	0.75	0.87	0.84
biological regulation;biosynthetic process;cell communication;cell differentiation;cellular biosynthetic process;cellular developmental process;cellular macromolecule biosynthetic process;cellular macromolecule metabolic process;cellular metabolic process;cellular nitrogen compound metabolic process;cellular process;cellular response to external stimulus;cellular response to extracellular stimulu…	binding;catalytic activity;core promoter binding;DNA binding;DNA polymerase activity;DNA-directed DNA polymerase activity;nucleic acid binding;nucleotidyltransferase activity;protein binding;protein binding transcription factor activity;regulatory region DNA binding;regulatory region nucleic acid binding;sequence-specific DNA binding;transcription cofactor activity;transcription corepressor activ…	cell part;cytoplasm;intracellular membrane-bounded organelle;intracellular non-membrane-bounded organelle;intracellular organelle;intracellular organelle part;intracellular part;macromolecular complex;membrane;membrane-bounded organelle;NLS-dependent protein nuclear import complex;non-membrane-bounded organelle;nuclear part;nucleocytoplasmic shuttling complex;nucleolus;nucleus;organelle;organelle…		Acetylation;Activator;Alternativesplicing;Biologicalrhythms;Citrullination;Completeproteome;Cytoplasm;Nucleus;Phosphoprotein;Polymorphism;Referenceproteome;Repressor;Transcription;Transcriptionregulation	Nop56p-associated pre-rRNA complex	1	0.000143021	0.5825	FALSE	0.000880509	3.05527	0.7875	FALSE	0.953719	0.005	FALSE	Q9BQG0	Q9BQG0 [1284-1297]	Myb-binding protein 1A OS=Homo sapiens OX=9606 GN=MYBBP1A PE=1 SV=2	MYBBP1A	Q9BQG0 1xAcetyl [K1289]	0.33	0.49	0.38	0.07	-0.59	-0.21	-0.62	-0.46	-0.13	0.18	-0.12	0.12	-0.05	0.03	0.03	0.02	0.92	0.7	1	0.53	0.7875	0.46	0.39	0.5	0.58	0.54	0.24	0.65
cellular macromolecule metabolic process;cellular metabolic process;cellular nitrogen compound metabolic process;cellular process;establishment of localization;establishment of localization in cell;establishment of RNA localization;interaction with host;interspecies interaction between organisms;intracellular transport;intronless viral mRNA export from host nucleus;macromolecule metabolic process…	binding;nucleic acid binding;RNA binding	cell part;intracellular organelle part;intracellular part;macromolecular complex;nuclear body;nuclear part;nuclear speck;nucleoplasm;nucleoplasm part;organelle part;protein complex;THO complex;THO complex part of transcription export complex;transcription export complex	RNA transport;Spliceosome	Alternativesplicing;Coiledcoil;Completeproteome;mRNAprocessing;mRNAsplicing;mRNAtransport;Nucleus;Phosphoprotein;Referenceproteome;RNA-binding;Transport	Spliceosome;THO complex;TREX complex	3	1.02708e-05	0.776667	FALSE	0.000884957	3.05308	0.6875	FALSE	0.263163	-0.1925	FALSE	Q8NI27	Q8NI27 [1385-1397]	THO complex subunit 2 OS=Homo sapiens OX=9606 GN=THOC2 PE=1 SV=2	THOC2	Q8NI27 1xAcetyl [K1392]	-0.04	0.19	0.01	0.07	-0.8	-0.59	-0.77	-0.36	-0.14	0.09	0.36	0.07	0.25	0	0.57	0.33	0.76	0.78	0.78	0.43	0.6875	0.66	0.68	1.13	0.43	1.05	0.59	1.34
anatomical structure development;anatomical structure formation involved in morphogenesis;biological regulation;biosynthetic process;cardiac chamber formation;cardiac right ventricle formation;cardiac ventricle formation;cell differentiation;cellular biosynthetic process;cellular component disassembly;cellular component disassembly at cellular level;cellular component organization;cellular compon…	binding;hormone receptor binding;ligand-dependent nuclear receptor binding;ligand-dependent nuclear receptor transcription coactivator activity;nuclear hormone receptor binding;protein binding;protein binding transcription factor activity;receptor binding;transcription coactivator activity;transcription cofactor activity;transcription factor binding;transcription factor binding transcription fact…	cell part;chromatin;chromatin remodeling complex;chromosomal part;cytoplasm;intracellular membrane-bounded organelle;intracellular organelle;intracellular organelle part;intracellular part;macromolecular complex;membrane-bounded organelle;nBAF complex;npBAF complex;nuclear chromatin;nuclear chromosome part;nuclear part;nucleoplasm;nucleus;organelle;organelle part;protein complex;SWI/SNF complex;S…		Acetylation;Alternativesplicing;Chromatinregulator;Completeproteome;Neurogenesis;Nucleus;Phosphoprotein;Polymorphism;Referenceproteome;Transcription;Transcriptionregulation	BRG1-SIN3A complex;BRM-SIN3A complex	1	0.100827	-0.3475	FALSE	0.000918346	3.03699	-0.605	FALSE	0.583904	0.1725	FALSE	Q6STE5	Q6STE5 [1-12]	SWI/SNF-related matrix-associated actin-dependent regulator of chromatin subfamily D member 3 OS=Homo sapiens OX=9606 GN=SMARCD3 PE=1 SV=1	SMARCD3	Q6STE5 1xAcetyl [K12]	-0.55	-0.35	-0.33	-0.32	0.28	-0.02	0.24	0.37	0.5	-0.01	0.24	-0.39	0.22	0.37	-0.33	-0.61	-0.83	-0.33	-0.57	-0.69	-0.605	0.22	0.01	0	-0.76	-0.06	0.39	-0.57
antibacterial humoral response;antimicrobial humoral response;cellular component assembly;cellular component assembly at cellular level;cellular component organization;cellular component organization at cellular level;cellular component organization or biogenesis;cellular component organization or biogenesis at cellular level;cellular macromolecular complex assembly;cellular macromolecular comple…	binding;DNA binding;nucleic acid binding	cell part;chromosomal part;extracellular membrane-bounded organelle;extracellular organelle;extracellular region part;extracellular space;extracellular vesicular exosome;intracellular membrane-bounded organelle;intracellular organelle;intracellular organelle part;intracellular part;macromolecular complex;membrane-bounded organelle;membrane-bounded vesicle;nuclear chromosome part;nuclear nucleosom…	Systemic lupus erythematosus	3D-structure;Acetylation;Antibiotic;Antimicrobial;Chromosome;Completeproteome;Directproteinsequencing;DNA-binding;Glycoprotein;Isopeptidebond;Methylation;Nucleosomecore;Nucleus;Phosphoprotein;Referenceproteome;Ublconjugation		8	0.00123059	-0.8025	FALSE	0.000931161	3.03098	-0.4925	FALSE	0.868222	-0.05	FALSE	Q16778	Q16778 [18-25];O60814 [18-25]	Histone H2B type 2-E OS=Homo sapiens OX=9606 GN=H2BC21 PE=1 SV=3;Histone H2B type 1-K OS=Homo sapiens OX=9606 GN=H2BC12 PE=1 SV=3	H2BC12	Q16778 2xAcetyl [K21;K24];O60814 2xAcetyl [K21;K24]	0.06	-0.01	-0.07	0.15	0.4	0.71	0.52	0.47	-0.31	-0.88	-0.75	0.11	-0.07	-0.74	-0.7	-0.12	-0.34	-0.72	-0.59	-0.32	-0.4925	-0.71	-1.59	-1.27	-0.36	-0.47	-1.45	-1.22
				Alternativesplicing;Completeproteome;Phosphoprotein;Referenceproteome		1	0.113883	-0.3925	FALSE	0.00094392	3.02506	-0.5825	FALSE	0.339185	0.385	FALSE	Q96N64	Q96N64 [434-441]	PWWP domain-containing protein 2A OS=Homo sapiens OX=9606 GN=PWWP2A PE=1 SV=2	PWWP2A	Q96N64 1xAcetyl [K438]	-0.34	-0.24	-0.59	-0.25	0.15	0.15	0.37	0.24	1.14	-0.41	-0.15	-0.09	0.05	-0.25	-0.25	-0.6	-0.49	-0.39	-0.96	-0.49	-0.5825	0.99	-0.56	-0.52	-0.33	-0.1	-0.4	-0.62
apoptosis;cell death;cellular component disassembly;cellular component disassembly at cellular level;cellular component disassembly involved in apoptosis;cellular component organization;cellular component organization at cellular level;cellular component organization or biogenesis;cellular component organization or biogenesis at cellular level;cellular process;death;programmed cell death	structural molecule activity	cell part;cytoskeletal part;envelope;intermediate filament;intracellular organelle part;intracellular part;lamin filament;macromolecular complex;membrane;nuclear envelope;nuclear inner membrane;nuclear membrane;nuclear part;nucleoplasm;organelle envelope;organelle inner membrane;organelle membrane;organelle part;protein complex		3D-structure;Acetylation;Chromosomalrearrangement;Coiledcoil;Completeproteome;Directproteinsequencing;Disulfidebond;Intermediatefilament;Leukodystrophy;Lipoprotein;Membrane;Methylation;Nucleus;Phosphoprotein;Polymorphism;Prenylation;Referenceproteome	Emerin architectural complex;Emerin complex 24;Emerin complex 25;Emerin complex 32;Emerin complex 52	2	0.469431	0.173333	FALSE	0.000955252	3.01988	-0.3975	FALSE	0.070312	-0.2475	FALSE	P20700	P20700 [183-197]	Lamin-B1 OS=Homo sapiens OX=9606 GN=LMNB1 PE=1 SV=2	LMNB1	P20700 1xAcetyl [K191]	-0.59	-0.51	-0.65	-0.56	-0.14	-0.28	-0.03	-0.27	0.4	-0.12	0.16	0.18	0.5	0.37	0.41	0.33	-0.45	-0.23	-0.62	-0.29	-0.3975	0.54	0.16	0.19	0.45	0.64	0.65	0.44
anterior/posterior pattern specification;cellular macromolecule metabolic process;cellular metabolic process;cellular nitrogen compound metabolic process;cellular process;developmental process;gene expression;macromolecule metabolic process;metabolic process;mRNA metabolic process;mRNA processing;nitrogen compound metabolic process;nuclear mRNA splicing, via spliceosome;nucleic acid metabolic pro…	binding;chromatin binding	catalytic step 2 spliceosome;cell part;intracellular membrane-bounded organelle;intracellular organelle;intracellular organelle part;intracellular part;macromolecular complex;membrane-bounded organelle;nuclear body;nuclear part;nuclear speck;nucleoplasm;nucleoplasm part;nucleus;organelle;organelle part;ribonucleoprotein complex;spliceosomal complex;U12-type spliceosomal complex	Spliceosome	3D-structure;Acetylation;Alternativesplicing;Citrullination;Completeproteome;mRNAprocessing;mRNAsplicing;Nucleus;Phosphoprotein;Referenceproteome;Repeat;Spliceosome	17S U2 snRNP;18S U11/U12 snRNP;C complex spliceosome;CDC5L complex;SF3b complex;Spliceosome	2	1.22108e-05	0.9875	FALSE	0.000976186	3.01047	0.6875	FALSE	0.256479	-0.16	FALSE	O75533	O75533 [170-177]	Splicing factor 3B subunit 1 OS=Homo sapiens OX=9606 GN=SF3B1 PE=1 SV=3	SF3B1	O75533 1xAcetyl [K175]	-0.15	0.13	-0.36	-0.15	-0.68	-0.95	-0.84	-0.81	0.17	0.28	0.2	0.3	0.28	0.13	0.7	0.48	0.53	1.08	0.48	0.66	0.6875	0.85	1.23	1.04	1.11	0.96	1.08	1.54
cellular macromolecule metabolic process;cellular metabolic process;cellular nitrogen compound metabolic process;cellular process;macromolecule metabolic process;metabolic process;mRNA metabolic process;mRNA processing;nitrogen compound metabolic process;nucleic acid metabolic process;nucleobase-containing compound metabolic process;primary metabolic process;RNA metabolic process;RNA processing;R…		cell part;intracellular organelle part;intracellular part;nuclear part;nucleoplasm;organelle part		3D-structure;Alternativesplicing;Completeproteome;mRNAprocessing;mRNAsplicing;Nucleus;Phosphoprotein;Polymorphism;Referenceproteome;Repeat		1	3.04356e-05	0.645	FALSE	0.000980806	3.00842	0.6925	FALSE	0.214274	0.1925	FALSE	Q8IX01	Q8IX01 [229-243]	SURP and G-patch domain-containing protein 2 OS=Homo sapiens OX=9606 GN=SUGP2 PE=1 SV=2	SUGP2	Q8IX01 1xAcetyl [K238]	0.21	0.38	0.16	-0.06	-0.51	-0.32	-0.62	-0.63	0.02	0.26	0.5	0.01	0.01	-0.18	0.19	0	0.72	0.7	0.78	0.57	0.6925	0.53	0.58	1.12	0.64	0.52	0.14	0.81
cellular component assembly;cellular component assembly at cellular level;cellular component organization;cellular component organization at cellular level;cellular component organization or biogenesis;cellular component organization or biogenesis at cellular level;cellular macromolecular complex assembly;cellular macromolecular complex subunit organization;cellular process;chromatin assembly;chr…	binding;chromatin binding;chromatin DNA binding;DNA binding;nucleic acid binding;structure-specific DNA binding	cell part;chromatin;chromosomal part;euchromatin;intracellular organelle part;intracellular part;macromolecular complex;nuclear chromatin;nuclear chromosome part;nuclear euchromatin;nuclear part;nucleosome;organelle part;protein-DNA complex		Acetylation;Chromosome;Citrullination;Completeproteome;Directproteinsequencing;DNA-binding;Nucleus;Phosphoprotein;Polymorphism;Referenceproteome	Nop56p-associated pre-rRNA complex	1	0.000192403	0.651667	FALSE	0.00101609	2.99307	0.77	FALSE	0.681492	-0.08	FALSE	P16402	P16402 [26-34]	Histone H1.3 OS=Homo sapiens OX=9606 GN=H1-3 PE=1 SV=2	H1-3	P16402 1xAcetyl [K33]	-0.12	0.37	0.4	0.31	-0.46	-0.65	-0.55	-0.46	-0.15	-0.07	-0.15	0.46	0.02	-0.17	0.21	0.35	0.34	1.02	0.95	0.77	0.77	0.31	0.58	0.4	0.92	0.48	0.48	0.76
biological adhesion;biological regulation;cell adhesion;cellular macromolecule metabolic process;cellular metabolic process;cellular nitrogen compound metabolic process;cellular process;macromolecule metabolic process;metabolic process;mRNA 3'-end processing;mRNA metabolic process;mRNA polyadenylation;mRNA processing;nitrogen compound metabolic process;nucleic acid metabolic process;nucleobase-co…		cell junction;cell part;cell-cell junction;cytoplasm;cytoskeleton;intracellular non-membrane-bounded organelle;intracellular organelle;intracellular organelle part;intracellular part;membrane;non-membrane-bounded organelle;nuclear part;nucleoplasm;occluding junction;organelle;organelle part;plasma membrane;tight junction	mRNA surveillance pathway;Tight junction	3D-structure;Alternativesplicing;Celladhesion;Celljunction;Cellmembrane;Completeproteome;Cytoplasm;Cytoskeleton;Membrane;mRNAprocessing;Nucleus;Phosphoprotein;Referenceproteome;Repeat;Tightjunction	ALL-1 supercomplex;Polyadenylation complex (CSTF1, CSTF2, CSTF3, SYMPK CPSF1, CPSF2, CPSF3)	2	8.73017e-06	0.84	FALSE	0.00102305	2.9901	0.8575	FALSE	0.904652	-0.0225	FALSE	Q92797	Q92797 [1143-1150]	Symplekin OS=Homo sapiens OX=9606 GN=SYMPK PE=1 SV=2	SYMPK	Q92797 1xAcetyl [K1147]	0.45	0.37	-0.04	-0.1	-0.63	-0.79	-0.65	-0.68	-0.09	0.24	0.32	0.06	-0.08	0.19	0.58	-0.07	1.08	1.16	0.61	0.58	0.8575	0.54	1.03	0.97	0.74	0.55	0.98	1.23
biological regulation;biosynthetic process;cellular biosynthetic process;cellular component organization;cellular component organization at cellular level;cellular component organization or biogenesis;cellular component organization or biogenesis at cellular level;cellular macromolecule biosynthetic process;cellular macromolecule metabolic process;cellular metabolic process;cellular nitrogen comp…	binding;DNA binding;histone binding;nucleic acid binding;protein binding	cell part;contractile fiber;cytoplasmic part;intracellular membrane-bounded organelle;intracellular non-membrane-bounded organelle;intracellular organelle;intracellular part;membrane-bounded organelle;non-membrane-bounded organelle;nucleus;organelle		3D-structure;Acetylation;Alternativesplicing;Chromatinregulator;Chromosomalrearrangement;Completeproteome;Directproteinsequencing;DNA-binding;Nucleus;Phosphoprotein;Polymorphism;Proto-oncogene;Referenceproteome	Splicing-associated factors complex	1	1.16207e-05	0.760833	FALSE	0.0010426	2.98188	0.6325	FALSE	0.634637	-0.08	FALSE	P35659	P35659 [51-58]	Protein DEK OS=Homo sapiens OX=9606 GN=DEK PE=1 SV=1	DEK	P35659 1xAcetyl [K57]	0.03	0.01	0.04	-0.02	-0.66	-0.88	-0.37	-0.56	0.15	0.32	0.44	-0.24	0.09	0.37	0.3	0.23	0.69	0.89	0.41	0.54	0.6325	0.81	1.2	0.81	0.32	0.75	1.25	0.67
biological regulation;biosynthetic process;cellular biosynthetic process;cellular component organization;cellular component organization at cellular level;cellular component organization or biogenesis;cellular component organization or biogenesis at cellular level;cellular macromolecule biosynthetic process;cellular macromolecule metabolic process;cellular metabolic process;cellular nitrogen comp…	acetyltransferase activity;binding;catalytic activity;cation binding;histone acetyltransferase activity;ion binding;lysine N-acetyltransferase activity;metal ion binding;N-acetyltransferase activity;N-acyltransferase activity;nucleic acid binding transcription factor activity;sequence-specific DNA binding transcription factor activity;transferase activity;transferase activity, transferring acyl g…	cell part;cytoplasm;histone acetyltransferase complex;intracellular organelle part;intracellular part;macromolecular complex;nuclear part;nucleoplasm;nucleoplasm part;organelle part;protein complex		Acetylation;Acyltransferase;Alternativesplicing;Chromatinregulator;Completeproteome;DNAreplication;Metal-binding;Nucleus;Phosphoprotein;Referenceproteome;Transcription;Transcriptionregulation;Transferase;Zinc;Zinc-finger	HBO1 complex;ING4 complex (ING4, MYST2, C1orf149, PHF15);ING4 complex (ING4, MYST2, C1orf149, PHF16);ING4 complex (ING4, MYST2, C1orf149, PHF17);ING5 complex	2	0.00011097	0.726667	FALSE	0.00105087	2.97845	0.565	FALSE	0.159127	0.28	FALSE	O95251	O95251 [317-325]	Histone acetyltransferase KAT7 OS=Homo sapiens OX=9606 GN=KAT7 PE=1 SV=1	KAT7	O95251 1xAcetyl [K323]	-0.16	0.14	0.07	-0.18	-0.64	-0.49	-0.54	-0.72	0.1	0.12	0.8	0.38	0.2	0.05	0.12	-0.09	0.48	0.63	0.61	0.54	0.565	0.74	0.61	1.34	1.1	0.84	0.54	0.66
anatomical structure development;anterior/posterior pattern specification;apoptosis;biological regulation;biosynthetic process;cell death;cellular biosynthetic process;cellular component assembly;cellular component organization;cellular component organization at cellular level;cellular component organization or biogenesis;cellular component organization or biogenesis at cellular level;cellular ma…	AT DNA binding;binding;catalytic activity;cation binding;chromatin binding;core promoter binding;core promoter sequence-specific DNA binding;DNA binding;histone acetyl-lysine binding;histone binding;histone methyltransferase activity;histone methyltransferase activity (H3-K4 specific);histone-lysine N-methyltransferase activity;identical protein binding;ion binding;lysine N-methyltransferase acti…	cell part;cytoplasm;histone methyltransferase complex;intracellular membrane-bounded organelle;intracellular organelle;intracellular organelle part;intracellular part;macromolecular complex;membrane-bounded organelle;methyltransferase complex;MLL1 complex;nuclear part;nucleoplasm;nucleoplasm part;nucleus;organelle;organelle part;protein complex		3D-structure;Acetylation;Alternativesplicing;Apoptosis;Biologicalrhythms;Bromodomain;Chromatinregulator;Chromosomalrearrangement;Completeproteome;Directproteinsequencing;DNA-binding;Isopeptidebond;Metal-binding;Methyltransferase;Nucleus;Phosphoprotein;Polymorphism;Proto-oncogene;Referenceproteome;Repeat;S-adenosyl-L-methionine;Transcription;Transcriptionregulation;Transferase;Ublconjugation;Zinc;…	ALL-1 supercomplex;MLL1-WDR5 complex;MLL-HCF complex;MOF complex	3	9.35032e-06	0.930833	FALSE	0.00105552	2.97653	0.93	FALSE	0.915805	0.0225	FALSE	Q03164	Q03164 [916-929]	Histone-lysine N-methyltransferase 2A OS=Homo sapiens OX=9606 GN=KMT2A PE=1 SV=5	KMT2A	Q03164 1xAcetyl [K928]	-0.07	0.38	0.32	0.03	-1	-0.66	-0.9	-0.5	-0.14	0.48	0.43	-0.06	0.22	0.45	0.1	-0.15	0.93	1.04	1.22	0.53	0.93	0.86	1.14	1.33	0.44	1.22	1.11	1
biological regulation;cellular component assembly;cellular component assembly at cellular level;cellular component organization;cellular component organization at cellular level;cellular component organization or biogenesis;cellular component organization or biogenesis at cellular level;cellular macromolecular complex assembly;cellular macromolecular complex subunit organization;cellular process;…	binding;chromatin binding;chromatin DNA binding;core promoter binding;core promoter sequence-specific DNA binding;DNA binding;double-stranded DNA binding;double-stranded methylated DNA binding;enzyme binding;enzyme inhibitor activity;enzyme regulator activity;kinase binding;kinase inhibitor activity;kinase regulator activity;nucleic acid binding;nucleosomal DNA binding;nucleosome binding;protein …	Barr body;cell part;centromeric heterochromatin;chromatin;chromosomal part;chromosome;condensed chromosome;extracellular membrane-bounded organelle;extracellular organelle;extracellular region part;extracellular vesicular exosome;heterochromatin;intracellular membrane-bounded organelle;intracellular non-membrane-bounded organelle;intracellular organelle;intracellular organelle part;intracellular …	Systemic lupus erythematosus	3D-structure;Acetylation;Alternativesplicing;Chromatinregulator;Chromosome;Completeproteome;DNA-binding;Isopeptidebond;Methylation;Nucleosomecore;Nucleus;Phosphoprotein;Referenceproteome;Ublconjugation	Ubiquitin E3 ligase (H2AFY, SPOP, CUL3)	1	0.15933	-0.275833	FALSE	0.00106545	2.97247	-0.4675	FALSE	0.234584	0.36	FALSE	O75367	O75367 [283-292]	Core histone macro-H2A.1 OS=Homo sapiens OX=9606 GN=MACROH2A1 PE=1 SV=5	MACROH2A1	O75367 1xAcetyl [K289]	-0.46	-0.4	-0.19	-0.15	0.11	0.16	0.2	0.2	0.15	0.09	0.83	-0.4	-0.13	0.05	-0.26	-0.43	-0.57	-0.56	-0.39	-0.35	-0.4675	0.04	-0.07	0.63	-0.6	-0.24	-0.11	-0.46
androgen receptor signaling pathway;biological regulation;biosynthetic process;catabolic process;cellular biosynthetic process;cellular catabolic process;cellular macromolecule catabolic process;cellular macromolecule metabolic process;cellular metabolic process;cellular nitrogen compound metabolic process;cellular process;cellular response to stimulus;intracellular receptor mediated signaling pa…	adenyl nucleotide binding;adenyl ribonucleotide binding;ATP binding;binding;core promoter binding;core promoter sequence-specific DNA binding;DNA binding;hormone receptor binding;ligand-dependent nuclear receptor transcription coactivator activity;nuclear hormone receptor binding;nucleic acid binding;nucleotide binding;phosphoprotein binding;protein binding;protein binding transcription factor ac…	cell part;extracellular membrane-bounded organelle;extracellular organelle;extracellular region part;extracellular vesicular exosome;intracellular membrane-bounded organelle;intracellular organelle;intracellular organelle part;intracellular part;macromolecular complex;mediator complex;membrane-bounded organelle;membrane-bounded vesicle;nuclear part;nucleoplasm;nucleoplasm part;nucleus;organelle;o…		Acetylation;Activator;ADP-ribosylation;ATP-binding;Biologicalrhythms;Completeproteome;Directproteinsequencing;Methylation;mRNAprocessing;mRNAsplicing;Nucleotide-binding;Nucleus;Phosphoprotein;Polymorphism;Receptor;Referenceproteome;Transcription;Transcriptionregulation	PC2 complex;SMCC complex;TRAP complex	4	2.48844e-05	0.779167	FALSE	0.00111826	2.95146	0.89	FALSE	0.941398	-0.0125	FALSE	Q9Y2W1	Q9Y2W1 [397-404]	Thyroid hormone receptor-associated protein 3 OS=Homo sapiens OX=9606 GN=THRAP3 PE=1 SV=2	THRAP3	Q9Y2W1 1xAcetyl [K401]	0.13	0.51	0.38	0	-0.44	-0.49	-0.78	-0.83	0.17	-0.03	0.33	-0.14	0.4	-0.16	0.19	-0.05	0.57	1	1.16	0.83	0.89	0.61	0.46	1.11	0.69	0.84	0.33	0.97
biological regulation;cellular macromolecule metabolic process;cellular metabolic process;cellular nitrogen compound metabolic process;cellular process;macromolecule metabolic process;metabolic process;mRNA metabolic process;nitrogen compound metabolic process;nucleic acid metabolic process;nucleobase-containing compound metabolic process;posttranscriptional regulation of gene expression;primary …	binding;cation binding;ion binding;metal ion binding;mRNA binding;nucleic acid binding;poly(A) RNA binding;poly-purine tract binding;RNA binding;single-stranded RNA binding	cell part;cytoplasm;intracellular membrane-bounded organelle;intracellular non-membrane-bounded organelle;intracellular organelle;intracellular organelle part;intracellular part;membrane-bounded organelle;non-membrane-bounded organelle;nuclear body;nuclear part;nuclear speck;nucleolus;nucleoplasm;nucleoplasm part;nucleus;organelle;organelle part		Acetylation;Alternativesplicing;Completeproteome;Cytoplasm;Metal-binding;Nucleus;Phosphoprotein;Referenceproteome;Repeat;RNA-binding;Zinc;Zinc-finger		1	0.00108423	0.316667	FALSE	0.00112031	2.95066	0.4525	FALSE	0.923644	-0.0075	FALSE	Q6PJT7	Q6PJT7 [295-306]	Zinc finger CCCH domain-containing protein 14 OS=Homo sapiens OX=9606 GN=ZC3H14 PE=1 SV=1	ZC3H14	Q6PJT7 1xAcetyl [K306]	0.09	0.34	0.3	0.08	-0.24	-0.15	-0.3	-0.31	0.01	0.05	-0.04	-0.04	-0.04	-0.17	0.17	0.05	0.33	0.49	0.6	0.39	0.4525	0.25	0.2	0.26	0.27	0.2	-0.02	0.47
biological regulation;biosynthetic process;cellular biosynthetic process;cellular component organization;cellular component organization at cellular level;cellular component organization or biogenesis;cellular component organization or biogenesis at cellular level;cellular macromolecule biosynthetic process;cellular macromolecule metabolic process;cellular metabolic process;cellular nitrogen comp…	binding;catalytic activity;cation binding;histone methyltransferase activity;histone methyltransferase activity (H3-K27 specific);histone methyltransferase activity (H3-K4 specific);histone-lysine N-methyltransferase activity;ion binding;lysine N-methyltransferase activity;metal ion binding;methyltransferase activity;N-methyltransferase activity;protein methyltransferase activity;protein-lysine N…	cell part;chromosome;intracellular membrane-bounded organelle;intracellular non-membrane-bounded organelle;intracellular organelle;intracellular organelle part;intracellular part;membrane-bounded organelle;non-membrane-bounded organelle;nuclear part;nucleoplasm;nucleus;organelle;organelle part	Lysine degradation	3D-structure;Acetylation;Alternativesplicing;Chromatinregulator;Chromosomalrearrangement;Chromosome;Coiledcoil;Completeproteome;Metal-binding;Methyltransferase;Nucleus;Phosphoprotein;Polymorphism;Proto-oncogene;Referenceproteome;Repeat;S-adenosyl-L-methionine;Transcription;Transcriptionregulation;Transferase;Zinc;Zinc-finger		1	0.139395	-0.145833	FALSE	0.00115482	2.93749	-0.3125	FALSE	0.147174	-0.16	FALSE	Q9BZ95	Q9BZ95 [781-793]	Histone-lysine N-methyltransferase NSD3 OS=Homo sapiens OX=9606 GN=NSD3 PE=1 SV=1	NSD3	Q9BZ95 1xAcetyl [K790]	-0.2	-0.19	-0.28	-0.18	0.18	0.08	-0.03	0.17	-0.24	-0.09	0.11	0.05	0.09	0.2	0.21	-0.03	-0.38	-0.27	-0.25	-0.35	-0.3125	-0.42	-0.17	0.14	-0.12	-0.09	0.12	0.24
cell cycle phase;cell cycle process;cell proliferation;cellular process;meiosis	adenyl nucleotide binding;adenyl ribonucleotide binding;ATP binding;binding;nucleotide binding;protein binding;protein C-terminus binding;purine nucleotide binding;purine ribonucleoside triphosphate binding;purine ribonucleotide binding;ribonucleotide binding	cell part;chromosomal part;chromosome;chromosome, centromeric region;condensed chromosome;cytoplasm;intracellular membrane-bounded organelle;intracellular non-membrane-bounded organelle;intracellular organelle;intracellular organelle part;intracellular part;membrane;membrane-bounded organelle;non-membrane-bounded organelle;nuclear part;nucleolus;nucleus;organelle;organelle part		3D-structure;Acetylation;Alternativesplicing;ATP-binding;Cellcycle;Chromosome;Completeproteome;Nucleotide-binding;Nucleus;Phosphoprotein;Polymorphism;Referenceproteome;Repeat		1	0.00310194	0.416667	FALSE	0.00119401	2.92299	0.2075	FALSE	0.700404	0.0625	FALSE	P46013	P46013 [893-907]	Proliferation marker protein Ki-67 OS=Homo sapiens OX=9606 GN=MKI67 PE=1 SV=2	MKI67	P46013 1xAcetyl [K906]	-0.18	-0.13	-0.08	-0.12	-0.38	-0.39	-0.27	-0.3	0.03	0.39	0.34	0.11	0.01	0.44	0.29	-0.12	0.2	0.26	0.19	0.18	0.2075	0.41	0.78	0.61	0.41	0.39	0.83	0.56
biological regulation;cellular component organization;cellular component organization at cellular level;cellular component organization or biogenesis;cellular component organization or biogenesis at cellular level;cellular macromolecule metabolic process;cellular metabolic process;cellular nitrogen compound metabolic process;cellular process;cytokinesis;cytoskeleton organization;macromolecule met…	binding;DNA binding;nucleic acid binding;RNA binding	cell part;intracellular organelle part;intracellular part;nuclear body;nuclear part;nuclear speck;nucleoplasm;nucleoplasm part;organelle part		Acetylation;Alternativesplicing;Cellcycle;Completeproteome;DNA-binding;mRNAprocessing;mRNAsplicing;Nucleus;Phosphoprotein;Polymorphism;Referenceproteome;Repeat;RNA-binding		1	3.97036e-05	0.665	FALSE	0.00119793	2.92157	0.685	FALSE	0.718692	0.065	FALSE	P18583	P18583 [2049-2063]	Protein SON OS=Homo sapiens OX=9606 GN=SON PE=1 SV=4	SON	P18583 1xAcetyl [K2055]	0.29	0.16	-0.01	0.15	-0.25	-0.6	-0.73	-0.57	0.47	-0.12	0.23	0.02	0.06	-0.21	0.34	0.15	0.54	0.76	0.72	0.72	0.685	0.72	0.48	0.96	0.59	0.31	0.39	1.07
biological regulation;cellular component organization;cellular component organization at cellular level;cellular component organization or biogenesis;cellular component organization or biogenesis at cellular level;cellular macromolecule metabolic process;cellular metabolic process;cellular nitrogen compound metabolic process;cellular process;cytokinesis;cytoskeleton organization;macromolecule met…	binding;DNA binding;nucleic acid binding;RNA binding	cell part;intracellular organelle part;intracellular part;nuclear body;nuclear part;nuclear speck;nucleoplasm;nucleoplasm part;organelle part		Acetylation;Alternativesplicing;Cellcycle;Completeproteome;DNA-binding;mRNAprocessing;mRNAsplicing;Nucleus;Phosphoprotein;Polymorphism;Referenceproteome;Repeat;RNA-binding		1	1.20744e-05	0.905	FALSE	0.00121664	2.91484	0.9225	FALSE	0.282944	-0.2125	FALSE	P18583	P18583 [11-18]	Protein SON OS=Homo sapiens OX=9606 GN=SON PE=1 SV=4	SON	P18583 1xAcetyl [K16]	0.27	0.25	0.31	-0.11	-0.43	-0.64	-0.98	-0.92	-0.02	0.38	0.08	-0.25	0.17	0.3	0.58	-0.01	0.7	0.89	1.29	0.81	0.9225	0.41	1.02	1.06	0.67	0.6	0.94	1.56
cellular macromolecule metabolic process;cellular metabolic process;cellular nitrogen compound metabolic process;cellular process;cellular protein metabolic process;macromolecule metabolic process;macromolecule modification;metabolic process;mRNA metabolic process;mRNA processing;nitrogen compound metabolic process;nuclear mRNA splicing, via spliceosome;nucleic acid metabolic process;nucleobase-c…	adenyl nucleotide binding;adenyl ribonucleotide binding;ATP binding;binding;catalytic activity;kinase activity;nucleotide binding;phosphotransferase activity, alcohol group as acceptor;protein kinase activity;protein serine/threonine kinase activity;purine nucleotide binding;purine ribonucleoside triphosphate binding;purine ribonucleotide binding;ribonucleotide binding;transferase activity;transf…	catalytic step 2 spliceosome;cell part;chromosome;intracellular non-membrane-bounded organelle;intracellular organelle;intracellular organelle part;intracellular part;macromolecular complex;non-membrane-bounded organelle;nuclear part;nucleoplasm;organelle;organelle part;ribonucleoprotein complex;spliceosomal complex		3D-structure;Acetylation;ATP-binding;Completeproteome;Kinase;mRNAprocessing;mRNAsplicing;Nucleotide-binding;Nucleus;Phosphoprotein;Polymorphism;Referenceproteome;Serine/threonine-proteinkinase;Spliceosome;Transferase	C complex spliceosome;Spliceosome	2	1.23185e-05	0.885	FALSE	0.00122165	2.91305	0.735	FALSE	0.0229267	-0.36	FALSE	Q13523	Q13523 [651-659]	Serine/threonine-protein kinase PRP4 homolog OS=Homo sapiens OX=9606 GN=PRPF4B PE=1 SV=3	PRPF4B	Q13523 1xAcetyl [K656]	-0.26	0.24	0.05	0	-0.92	-0.57	-0.65	-0.77	-0.04	0.08	0.25	-0.08	0.68	0.39	0.31	0.27	0.66	0.81	0.7	0.77	0.735	0.88	0.65	0.9	0.69	1.6	0.96	0.96
cellular component biogenesis;cellular component biogenesis at cellular level;cellular component organization or biogenesis;cellular component organization or biogenesis at cellular level;cellular process;ribonucleoprotein complex biogenesis;ribosome biogenesis	binding;DNA binding;nucleic acid binding;RNA binding	cell part;granular component;intracellular non-membrane-bounded organelle;intracellular organelle;intracellular organelle part;intracellular part;non-membrane-bounded organelle;nuclear part;nucleolar part;nucleolus;nucleoplasm;organelle;organelle part		Completeproteome;DNA-binding;Nucleus;Phosphoprotein;Polymorphism;Referenceproteome;RNA-binding		1	4.72868e-07	0.636667	FALSE	0.00122499	2.91187	0.65	FALSE	0.0944422	0.115	FALSE	O75683	O75683 [8-17]	Surfeit locus protein 6 OS=Homo sapiens OX=9606 GN=SURF6 PE=1 SV=3	SURF6	O75683 1xAcetyl [K16]	0.39	0.22	-0.11	0.07	-0.51	-0.6	-0.41	-0.51	0.11	0.33	0.16	0.12	0.05	0.06	0.14	0.01	0.9	0.82	0.3	0.58	0.65	0.62	0.93	0.57	0.63	0.56	0.66	0.55
biological regulation;biosynthetic process;cellular biosynthetic process;cellular macromolecule biosynthetic process;cellular macromolecule metabolic process;cellular metabolic process;cellular nitrogen compound metabolic process;cellular process;macromolecule biosynthetic process;macromolecule metabolic process;metabolic process;nitrogen compound metabolic process;nucleic acid metabolic process;…		cell part;intracellular membrane-bounded organelle;intracellular non-membrane-bounded organelle;intracellular organelle;intracellular organelle part;intracellular part;membrane-bounded organelle;non-membrane-bounded organelle;nuclear part;nucleolus;nucleus;organelle;organelle part		Coiledcoil;Completeproteome;Nucleus;Phosphoprotein;Polymorphism;Referenceproteome;Transcription;Transcriptionregulation	TDT-TDIF2-core-histone complex	1	3.71325e-05	0.713333	FALSE	0.00127211	2.89548	0.535	FALSE	0.630566	0.08	FALSE	Q5QJE6	Q5QJE6 [221-242]	Deoxynucleotidyltransferase terminal-interacting protein 2 OS=Homo sapiens OX=9606 GN=DNTTIP2 PE=1 SV=2	DNTTIP2	Q5QJE6 1xAcetyl [K227]	-0.06	-0.22	-0.1	0.2	-0.54	-0.53	-0.58	-0.67	-0.12	0.26	0.6	0.31	0.22	0.07	0.32	0.12	0.48	0.31	0.48	0.87	0.535	0.42	0.79	1.18	0.98	0.76	0.6	0.9
biological regulation;cell cycle;cell cycle phase;cell cycle process;cell division;cellular component organization;cellular component organization at cellular level;cellular component organization or biogenesis;cellular component organization or biogenesis at cellular level;cellular macromolecule metabolic process;cellular metabolic process;cellular nitrogen compound metabolic process;cellular pr…	adenyl nucleotide binding;adenyl ribonucleotide binding;ATP binding;binding;catalytic activity;chromatin binding;dynein binding;hydrolase activity;hydrolase activity, acting on acid anhydrides;hydrolase activity, acting on acid anhydrides, in phosphorus-containing anhydrides;microtubule motor activity;motor activity;nucleoside-triphosphatase activity;nucleotide binding;protein binding;protein dim…	basement membrane;cell part;chromatin;chromosomal part;chromosome;chromosome, centromeric region;cohesin complex;cohesin core heterodimer;cytoplasm;cytoplasmic part;cytoskeletal part;cytosol;extracellular matrix part;extracellular region part;intracellular membrane-bounded organelle;intracellular non-membrane-bounded organelle;intracellular organelle;intracellular organelle part;intracellular par…	Cell cycle;Cell cycle - yeast;Meiosis - yeast;Oocyte meiosis	Acetylation;ATP-binding;Cellcycle;Celldivision;Centromere;Chromosome;Coiledcoil;Completeproteome;Diseasemutation;DNAdamage;DNArepair;Meiosis;Mentalretardation;Mitosis;Nucleotide-binding;Nucleus;Phosphoprotein;Referenceproteome	CDCA5-PDS5A-RAD21-SMC1A-PDS5B-SMC3 complex;Cohesin-SA1 complex;Cohesin-SA2 complex;Mitotic 14S cohesin 1 complex;Mitotic 14S cohesin 2 complex;SMC1-SMC3 complex;SNF2h-cohesin-NuRD complex;Sororin-cohesin complex	1	0.457297	0.0983333	FALSE	0.00130671	2.88382	-0.1825	FALSE	0.673671	0.0575	FALSE	Q9UQE7	Q9UQE7 [622-629]	Structural maintenance of chromosomes protein 3 OS=Homo sapiens OX=9606 GN=SMC3 PE=1 SV=2	SMC3	Q9UQE7 1xAcetyl [K624]	-0.21	-0.26	-0.32	-0.3	-0.09	-0.03	-0.12	-0.12	0.24	0.33	0.25	-0.11	0.31	0.19	0.07	-0.09	-0.12	-0.23	-0.2	-0.18	-0.1825	0.33	0.36	0.37	0.01	0.4	0.22	0.19
androgen receptor signaling pathway;biological regulation;biosynthetic process;catabolic process;cellular biosynthetic process;cellular catabolic process;cellular macromolecule catabolic process;cellular macromolecule metabolic process;cellular metabolic process;cellular nitrogen compound metabolic process;cellular process;cellular response to stimulus;intracellular receptor mediated signaling pa…	adenyl nucleotide binding;adenyl ribonucleotide binding;ATP binding;binding;core promoter binding;core promoter sequence-specific DNA binding;DNA binding;hormone receptor binding;ligand-dependent nuclear receptor transcription coactivator activity;nuclear hormone receptor binding;nucleic acid binding;nucleotide binding;phosphoprotein binding;protein binding;protein binding transcription factor ac…	cell part;extracellular membrane-bounded organelle;extracellular organelle;extracellular region part;extracellular vesicular exosome;intracellular membrane-bounded organelle;intracellular organelle;intracellular organelle part;intracellular part;macromolecular complex;mediator complex;membrane-bounded organelle;membrane-bounded vesicle;nuclear part;nucleoplasm;nucleoplasm part;nucleus;organelle;o…		Acetylation;Activator;ADP-ribosylation;ATP-binding;Biologicalrhythms;Completeproteome;Directproteinsequencing;Methylation;mRNAprocessing;mRNAsplicing;Nucleotide-binding;Nucleus;Phosphoprotein;Polymorphism;Receptor;Referenceproteome;Transcription;Transcriptionregulation	PC2 complex;SMCC complex;TRAP complex	1	6.26047e-06	0.898333	FALSE	0.00130984	2.88278	0.8825	FALSE	0.32927	-0.1775	FALSE	Q9Y2W1	Q9Y2W1 [471-483]	Thyroid hormone receptor-associated protein 3 OS=Homo sapiens OX=9606 GN=THRAP3 PE=1 SV=2	THRAP3	Q9Y2W1 1xAcetyl [K481]	-0.05	0.36	0.2	0.08	-0.98	-0.8	-0.79	-0.37	0.04	0.05	0.46	-0.22	0.14	0.07	0.42	0.41	0.93	1.16	0.99	0.45	0.8825	1.02	0.85	1.25	0.15	1.12	0.87	1.21
				Completeproteome;Polymorphism;Referenceproteome		3	1.1507e-06	0.723333	FALSE	0.00131228	2.88197	0.54	FALSE	0.652524	-0.02	FALSE	Q9UNZ5	Q9UNZ5 [18-27]	Leydig cell tumor 10 kDa protein homolog OS=Homo sapiens OX=9606 GN=C19orf53 PE=1 SV=1	C19orf53	Q9UNZ5 1xAcetyl [K25]	-0.11	-0.05	-0.05	0.05	-0.53	-0.84	-0.43	-0.52	0.32	0.21	0.21	0.16	0.27	0.26	0.28	0.17	0.42	0.79	0.38	0.57	0.54	0.85	1.05	0.64	0.68	0.8	1.1	0.71
cellular macromolecule metabolic process;cellular metabolic process;cellular nitrogen compound metabolic process;cellular process;macromolecule metabolic process;maturation of SSU-rRNA;maturation of SSU-rRNA from tricistronic rRNA transcript (SSU-rRNA, 5.8S rRNA, LSU-rRNA);metabolic process;ncRNA metabolic process;ncRNA processing;nitrogen compound metabolic process;nucleic acid metabolic process…		cell part;cytoplasm;extracellular region part;intercellular bridge;intracellular membrane-bounded organelle;intracellular non-membrane-bounded organelle;intracellular organelle;intracellular organelle part;intracellular part;macromolecular complex;membrane;membrane-bounded organelle;non-membrane-bounded organelle;nuclear part;nucleolus;nucleus;organelle;organelle part;preribosome;ribonucleoprotei…		Acetylation;Alternativesplicing;Completeproteome;Cytoplasm;Directproteinsequencing;Nucleus;Phosphoprotein;Polymorphism;Referenceproteome;Ribonucleoprotein;Ribosomebiogenesis;RNA-binding;rRNAprocessing		1	0.00800397	0.666667	FALSE	0.00131421	2.88134	0.8975	FALSE	0.857075	-0.0625	FALSE	Q13601	Q13601 [306-313]	KRR1 small subunit processome component homolog OS=Homo sapiens OX=9606 GN=KRR1 PE=1 SV=4	KRR1	Q13601 1xAcetyl [K312]	0.31	0.68	0.31	0	-0.63	-0.36	-0.58	-0.72	-0.49	0.56	0.14	-0.42	-0.38	0.52	0.24	-0.34	0.94	1.04	0.89	0.72	0.8975	0.14	0.92	0.72	0.3	0.25	0.88	0.82
biological regulation;cellular macromolecule metabolic process;cellular metabolic process;cellular nitrogen compound metabolic process;cellular process;macromolecule metabolic process;metabolic process;mRNA metabolic process;mRNA processing;nitrogen compound metabolic process;nucleic acid metabolic process;nucleobase-containing compound metabolic process;primary metabolic process;regulation of bi…	binding;cation binding;ion binding;metal ion binding;nucleic acid binding;nucleic acid binding transcription factor activity;RNA binding;sequence-specific DNA binding transcription factor activity;transition metal ion binding;zinc ion binding	cell part;intracellular membrane-bounded organelle;intracellular organelle;intracellular organelle part;intracellular part;membrane-bounded organelle;nuclear part;nucleoplasm;nucleus;organelle;organelle part		3D-structure;Acetylation;Alternativesplicing;Completeproteome;Metal-binding;mRNAprocessing;mRNAsplicing;Nucleus;Phosphoprotein;Polymorphism;Referenceproteome;Repeat;RNA-binding;Zinc;Zinc-finger	Emerin complex 25	1	0.000197909	0.848333	FALSE	0.00135645	2.8676	0.5075	FALSE	0.847012	0.0375	FALSE	O95218	O95218 [47-59]	Zinc finger Ran-binding domain-containing protein 2 OS=Homo sapiens OX=9606 GN=ZRANB2 PE=1 SV=2	ZRANB2	O95218 1xAcetyl [K54]	-0.08	-0.16	-0.28	-0.28	-0.86	-0.5	-0.71	-0.76	0.22	0.56	0.52	0.02	0.06	0.49	0.56	0.06	0.78	0.34	0.43	0.48	0.5075	1.08	1.06	1.23	0.78	0.92	0.99	1.27
apoptosis;biological regulation;biosynthetic process;cell cycle arrest;cell cycle process;cell death;cellular biosynthetic process;cellular component organization;cellular component organization at cellular level;cellular component organization or biogenesis;cellular component organization or biogenesis at cellular level;cellular macromolecule biosynthetic process;cellular macromolecule metabolic…	binding;cation binding;histone binding;ion binding;metal ion binding;methylated histone residue binding;protein binding;protein binding transcription factor activity;transcription coactivator activity;transcription cofactor activity;transcription factor binding transcription factor activity;transition metal ion binding;zinc ion binding	cell part;histone acetyltransferase complex;intracellular membrane-bounded organelle;intracellular organelle;intracellular organelle part;intracellular part;macromolecular complex;membrane-bounded organelle;nuclear part;nucleoplasm;nucleoplasm part;nucleus;organelle;organelle part;protein complex		3D-structure;Acetylation;Alternativesplicing;Cellcycle;Chromatinregulator;Citrullination;Coiledcoil;Completeproteome;Metal-binding;Nucleus;Referenceproteome;Tumorsuppressor;Zinc;Zinc-finger	HBO1 complex;ING4 complex (ING4, MYST2, C1orf149, PHF15);ING4 complex (ING4, MYST2, C1orf149, PHF16);ING4 complex (ING4, MYST2, C1orf149, PHF17)	1	0.828511	0.0408333	FALSE	0.00142037	2.8476	-0.4025	FALSE	0.247406	-0.145	FALSE	Q9UNL4	Q9UNL4 [115-129]	Inhibitor of growth protein 4 OS=Homo sapiens OX=9606 GN=ING4 PE=1 SV=1	ING4	Q9UNL4 1xAcetyl [K127]	-0.47	-0.61	-0.35	-0.42	-0.1	-0.04	0.06	-0.16	0.17	-0.09	0.35	0.09	0.12	0.21	0.36	0.41	-0.37	-0.57	-0.41	-0.26	-0.4025	0.27	-0.05	0.29	0.25	0.22	0.25	0.3
biosynthetic process;cellular biosynthetic process;cellular macromolecule biosynthetic process;cellular macromolecule metabolic process;cellular metabolic process;cellular process;cellular protein metabolic process;gene expression;macromolecule biosynthetic process;macromolecule metabolic process;metabolic process;multi-organism process;primary metabolic process;protein metabolic process;response…	binding;nucleic acid binding;RNA binding;translation elongation factor activity;translation factor activity, nucleic acid binding	cell part;cytoplasm;cytoplasmic part;cytosol;extracellular membrane-bounded organelle;extracellular organelle;extracellular region part;extracellular vesicular exosome;intracellular membrane-bounded organelle;intracellular organelle;intracellular part;membrane;membrane-bounded organelle;membrane-bounded vesicle;nucleus;organelle;vesicle		3D-structure;Acetylation;Alternativesplicing;Completeproteome;Directproteinsequencing;Elongationfactor;Proteinbiosynthesis;Referenceproteome	SNW1 complex	1	0.865451	-0.0208333	FALSE	0.00143256	2.84389	-0.2675	FALSE	0.667549	0.06	FALSE	P26641	P26641 [286-295]	Elongation factor 1-gamma OS=Homo sapiens OX=9606 GN=EEF1G PE=1 SV=3	EEF1G	P26641 1xAcetyl [K294]	-0.29	-0.25	-0.25	-0.27	-0.11	0.12	-0.01	0.01	0.32	0.12	0.26	-0.16	0.06	0.29	0.04	-0.09	-0.18	-0.37	-0.24	-0.28	-0.2675	0.43	0	0.27	-0.17	0.17	0.17	0.05
activation of immune response;alpha-beta T cell activation;antigen receptor-mediated signaling pathway;ATP biosynthetic process;ATP metabolic process;ATP synthesis coupled proton transport;biological regulation;biosynthetic process;calcium ion homeostasis;calcium ion transport;cation homeostasis;cation transport;CD4-positive, alpha-beta T cell activation;cell activation;cell surface receptor link…	binding;enzyme binding;GTPase binding;protein binding;receptor binding	cell part;cytoplasmic part;cytoskeleton;extrinsic to membrane;extrinsic to plasma membrane;intracellular non-membrane-bounded organelle;intracellular organelle;intracellular organelle part;intracellular part;membrane;membrane part;membrane raft;membrane-enclosed lumen;mitochondrial inner membrane;mitochondrial intermembrane space;mitochondrial membrane;mitochondrial part;non-membrane-bounded orga…		Acetylation;Alternativesplicing;Cellmembrane;Coiledcoil;Completeproteome;Directproteinsequencing;Lipid-binding;Membrane;Mitochondrion;Mitochondrioninnermembrane;Phosphoprotein;Polymorphism;Referenceproteome;Transitpeptide		2	0.33308	-0.128333	FALSE	0.00148847	2.82726	-0.3125	FALSE	0.660517	-0.0875	FALSE	Q9UJZ1	Q9UJZ1 [212-222]	Stomatin-like protein 2, mitochondrial OS=Homo sapiens OX=9606 GN=STOML2 PE=1 SV=1	STOML2	Q9UJZ1 1xAcetyl [K221]	-0.24	-0.28	-0.16	-0.25	0.02	0.18	0.15	-0.03	0.23	0.06	0.14	-0.43	0.26	-0.07	0.32	-0.16	-0.26	-0.46	-0.31	-0.22	-0.3125	0.21	-0.12	-0.01	-0.4	0.24	-0.25	0.17
cellular component organization;cellular component organization at cellular level;cellular component organization or biogenesis;cellular component organization or biogenesis at cellular level;cellular macromolecule metabolic process;cellular metabolic process;cellular process;cellular protein metabolic process;chromatin modification;chromatin organization;chromosome organization;covalent chromati…	binding;cation binding;histone binding;ion binding;metal ion binding;protein binding;transition metal ion binding;zinc ion binding	cell part;H3 histone acetyltransferase complex;histone acetyltransferase complex;intracellular membrane-bounded organelle;intracellular organelle;intracellular organelle part;intracellular part;macromolecular complex;membrane-bounded organelle;MOZ/MORF histone acetyltransferase complex;nuclear part;nucleoplasm;nucleoplasm part;nucleus;organelle;organelle part;protein complex		3D-structure;Acetylation;Alternativesplicing;Bromodomain;Chromatinregulator;Completeproteome;Metal-binding;Nucleus;Phosphoprotein;Polymorphism;Referenceproteome;Zinc;Zinc-finger	ING5 complex	3	2.98532e-06	0.546667	FALSE	0.00151041	2.82091	0.5475	FALSE	0.550391	0.0575	FALSE	O95696	O95696 [890-906]	Bromodomain-containing protein 1 OS=Homo sapiens OX=9606 GN=BRD1 PE=1 SV=1	BRD1	O95696 1xAcetyl [K903]	0.22	0.25	0.06	-0.07	-0.31	-0.62	-0.4	-0.4	0.29	0.04	0.17	0.07	0.15	0.04	0.24	-0.09	0.53	0.87	0.46	0.33	0.5475	0.6	0.66	0.57	0.47	0.46	0.66	0.64
alternative nuclear mRNA splicing, via spliceosome;biological regulation;biosynthetic process;cellular biosynthetic process;cellular component assembly;cellular component assembly at cellular level;cellular component organization;cellular component organization at cellular level;cellular component organization or biogenesis;cellular component organization or biogenesis at cellular level;cellular …	binding;nucleic acid binding;nucleotide binding;pre-mRNA binding;RNA binding	cell part;intracellular organelle part;intracellular part;nuclear body;nuclear part;nuclear speck;nucleoplasm;nucleoplasm part;organelle part	Spliceosome	Acetylation;Alternativesplicing;Completeproteome;Directproteinsequencing;mRNAprocessing;mRNAsplicing;Nucleus;Phosphoprotein;Polymorphism;Referenceproteome;Repeat;Repressor;RNA-binding	PGC-1-SRp40-SRp55-SRp75 complex;Spliceosome;SRp30c-SRp55 complex;TRA2B1-SRp30c-SRp55 complex	1	0.044146	-0.183333	FALSE	0.00151257	2.82028	-0.3475	FALSE	0.568871	-0.0475	FALSE	Q13247	Q13247 [100-107]	Serine/arginine-rich splicing factor 6 OS=Homo sapiens OX=9606 GN=SRSF6 PE=1 SV=2	SRSF6	Q13247 1xAcetyl [K101]	-0.22	-0.2	-0.28	-0.17	0.11	-0.02	0.26	0.17	0	0.13	-0.17	0.06	-0.01	0.08	-0.03	0.17	-0.33	-0.18	-0.54	-0.34	-0.3475	-0.11	0.15	-0.43	-0.11	-0.12	0.1	-0.29
biosynthetic process;catabolic process;cellular biosynthetic process;cellular catabolic process;cellular component biogenesis;cellular component biogenesis at cellular level;cellular component disassembly;cellular component disassembly at cellular level;cellular component organization;cellular component organization at cellular level;cellular component organization or biogenesis;cellular componen…	binding;nucleic acid binding;RNA binding;structural constituent of ribosome;structural molecule activity	cell part;cytoplasm;cytoplasmic part;cytosol;cytosolic large ribosomal subunit;extracellular membrane-bounded organelle;extracellular organelle;extracellular region part;extracellular vesicular exosome;intracellular organelle part;intracellular part;large ribosomal subunit;macromolecular complex;membrane;membrane-bounded organelle;membrane-bounded vesicle;organelle;organelle part;ribonucleoprotei…	Ribosome	3D-structure;Acetylation;Completeproteome;Directproteinsequencing;Phosphoprotein;Polymorphism;Referenceproteome;Repeat;Ribonucleoprotein;Ribosomalprotein;Tripletrepeatexpansion	60S ribosomal subunit, cytoplasmic;Nop56p-associated pre-rRNA complex;Ribosome, cytoplasmic;TRBP containing complex (DICER, RPL7A, EIF6, MOV10 and subunits of the 60S ribosomal particle)	2	1.37633e-06	0.824167	FALSE	0.00167127	2.77695	0.6675	FALSE	0.516473	-0.065	FALSE	P50914	P50914 [80-90]	60S ribosomal protein L14 OS=Homo sapiens OX=9606 GN=RPL14 PE=1 SV=4	RPL14	P50914 1xAcetyl [K85]	0.17	-0.2	-0.1	0.13	-0.81	-0.7	-0.42	-0.74	0.33	-0.01	0.22	0.27	0.29	0.13	0.24	0.41	0.98	0.5	0.32	0.87	0.6675	1.14	0.69	0.64	1.01	1.1	0.83	0.66
biological regulation;biosynthetic process;cellular biosynthetic process;cellular macromolecule biosynthetic process;cellular macromolecule metabolic process;cellular metabolic process;cellular nitrogen compound metabolic process;cellular process;gamete generation;macromolecule biosynthetic process;macromolecule metabolic process;male gamete generation;metabolic process;multicellular organismal p…	binding;nucleic acid binding;RNA binding	cell part;intracellular membrane-bounded organelle;intracellular organelle;intracellular organelle part;intracellular part;membrane-bounded organelle;nuclear part;nucleoplasm;nucleus;organelle;organelle part		Alternativesplicing;Completeproteome;Directproteinsequencing;Nucleus;Phosphoprotein;Referenceproteome;RNA-binding;SH3-binding;Transcription;Transcriptionregulation		3	0.23337	-0.178333	FALSE	0.00168517	2.77336	-0.45	FALSE	0.539273	0.105	FALSE	O75525	O75525 [144-153]	KH domain-containing, RNA-binding, signal transduction-associated protein 3 OS=Homo sapiens OX=9606 GN=KHDRBS3 PE=1 SV=1	KHDRBS3	O75525 1xAcetyl [K152]	-0.33	-0.3	-0.31	-0.41	0.15	0.32	0.02	-0.04	0.36	0.11	0.23	-0.21	0.2	-0.07	0.18	-0.24	-0.48	-0.62	-0.33	-0.37	-0.45	0.21	-0.21	0.21	-0.17	0.05	-0.39	0.16
	binding;DNA binding;lamin binding;nucleic acid binding;protein binding	cell part;cytoplasm;envelope;integral to membrane;intracellular membrane-bounded organelle;intracellular organelle;intracellular organelle part;intracellular part;intrinsic to membrane;membrane;membrane part;membrane-bounded organelle;nuclear envelope;nuclear inner membrane;nuclear membrane;nuclear part;nucleus;organelle;organelle envelope;organelle inner membrane;organelle membrane;organelle part		Acetylation;Alternativesplicing;Citrullination;Completeproteome;Cytoplasm;DNA-binding;Membrane;Nucleus;Pharmaceutical;Phosphoprotein;Polymorphism;Referenceproteome;Signal-anchor;Transmembrane;Transmembranehelix		2	0.00156756	0.750833	FALSE	0.00168739	2.77278	0.435	FALSE	0.646693	-0.1275	FALSE	P42167	P42167 [329-338]	Lamina-associated polypeptide 2, isoforms beta/gamma OS=Homo sapiens OX=9606 GN=TMPO PE=1 SV=2	TMPO	P42167 1xAcetyl [K334]	-0.15	-0.19	-0.15	-0.31	-0.68	-0.78	-0.44	-0.64	-0.07	0.34	0.86	-0.29	0.18	0.42	0.51	0.24	0.53	0.59	0.29	0.33	0.435	0.61	1.12	1.3	0.35	0.86	1.2	0.95
biological regulation;biosynthetic process;cellular biosynthetic process;cellular macromolecule biosynthetic process;cellular macromolecule metabolic process;cellular metabolic process;cellular nitrogen compound metabolic process;cellular process;macromolecule biosynthetic process;macromolecule metabolic process;metabolic process;nitrogen compound metabolic process;nucleic acid metabolic process;…	binding;DNA binding;identical protein binding;nucleic acid binding;nucleotide binding;protein binding	cell part;cytoplasm;extracellular membrane-bounded organelle;extracellular organelle;extracellular region part;extracellular vesicular exosome;intracellular membrane-bounded organelle;intracellular organelle;intracellular organelle part;intracellular part;membrane-bounded organelle;membrane-bounded vesicle;nuclear part;nucleoplasm;organelle;organelle part;vesicle		Acetylation;Alternativesplicing;Completeproteome;Cytoplasm;DNA-binding;Isopeptidebond;Nucleus;Phosphoprotein;Referenceproteome;Repressor;RNA-binding;Transcription;Transcriptionregulation;Ublconjugation		1	7.62832e-06	0.865833	FALSE	0.0017492	2.75716	0.7825	FALSE	0.658158	0.08	FALSE	Q14151	Q14151 [738-747]	Scaffold attachment factor B2 OS=Homo sapiens OX=9606 GN=SAFB2 PE=1 SV=1	SAFB2	Q14151 1xAcetyl [K746]	0.31	0.2	-0.16	-0.05	-0.66	-0.87	-0.85	-0.45	0.06	0.1	0.22	0.58	0.11	-0.17	0.39	0.31	0.97	1.07	0.69	0.4	0.7825	0.72	0.97	1.07	1.03	0.77	0.7	1.24
biosynthetic process;catabolic process;cellular biosynthetic process;cellular catabolic process;cellular component disassembly;cellular component disassembly at cellular level;cellular component organization;cellular component organization at cellular level;cellular component organization or biogenesis;cellular component organization or biogenesis at cellular level;cellular macromolecular complex…	binding;nucleic acid binding;RNA binding;structural constituent of ribosome;structural molecule activity	cell part;cytoplasm;cytoplasmic part;cytosol;cytosolic large ribosomal subunit;intracellular non-membrane-bounded organelle;intracellular organelle;intracellular organelle part;intracellular part;large ribosomal subunit;macromolecular complex;membrane;non-membrane-bounded organelle;nuclear part;nucleolus;organelle;organelle part;ribonucleoprotein complex	Ribosome	3D-structure;Completeproteome;Directproteinsequencing;Diseasemutation;Hypotrichosis;Polymorphism;Referenceproteome;Ribonucleoprotein;Ribosomalprotein	60S ribosomal subunit, cytoplasmic;Nop56p-associated pre-rRNA complex;Ribosome, cytoplasmic;TRBP containing complex (DICER, RPL7A, EIF6, MOV10 and subunits of the 60S ribosomal particle)	1	0.790175	-0.0358333	FALSE	0.0017719	2.75156	-0.275	FALSE	0.127684	0.2475	FALSE	P46778	P46778 [121-129]	60S ribosomal protein L21 OS=Homo sapiens OX=9606 GN=RPL21 PE=1 SV=2	RPL21	P46778 1xAcetyl [K122]	-0.29	-0.28	-0.16	-0.33	-0.02	0.01	0.11	-0.06	0.16	0.42	0.43	-0.14	-0.1	0.06	-0.09	0.01	-0.27	-0.29	-0.27	-0.27	-0.275	0.18	0.41	0.32	-0.08	-0.08	0.05	-0.2
biological regulation;cell surface receptor linked signaling pathway;cellular process;cellular response to stimulus;negative regulation of biological process;negative regulation of biosynthetic process;negative regulation of cellular biosynthetic process;negative regulation of cellular macromolecule biosynthetic process;negative regulation of cellular metabolic process;negative regulation of cell…	binding;DNA binding;nucleic acid binding;nucleic acid binding transcription factor activity;nucleotide binding;protein binding;protein binding transcription factor activity;RNA polymerase II transcription factor binding;RNA polymerase II transcription factor binding transcription factor activity;RNA polymerase II transcription factor binding transcription factor activity involved in negative regu…	cell part;extracellular membrane-bounded organelle;extracellular organelle;extracellular region part;extracellular vesicular exosome;intracellular organelle part;intracellular part;macromolecular complex;membrane-bounded organelle;membrane-bounded vesicle;nuclear part;nucleoplasm;nucleoplasm part;organelle;organelle part;protein complex;transcriptional repressor complex;vesicle		3D-structure;Activator;Coiledcoil;Completeproteome;DNA-binding;Host-virusinteraction;Notchsignalingpathway;Nucleus;Phosphoprotein;Polymorphism;Referenceproteome;Repeat;Repressor;RNA-binding;Transcription;Transcriptionregulation	RBP-Jkappa-SHARP complex;SHARP-CtBP complex;SHARP-CtBP1-CtIP complex;SHARP-CtBP1-CtIP-RBP-Jkappa corepressor complex;SHARP-CtIP-RBP-Jkappa complex;Spliceosome	1	0.846245	-0.035	FALSE	0.00177327	2.75123	-0.33	FALSE	0.176101	0.325	FALSE	Q96T58	Q96T58 [32-40]	Msx2-interacting protein OS=Homo sapiens OX=9606 GN=SPEN PE=1 SV=1	SPEN	Q96T58 1xAcetyl [K36]	-0.26	-0.36	-0.34	-0.37	-0.14	0.08	-0.05	0.1	0.3	0.4	0.46	-0.07	-0.09	0.33	0.06	-0.51	-0.12	-0.44	-0.29	-0.47	-0.33	0.44	0.32	0.51	-0.17	0.05	0.25	0.11
biological regulation;cell differentiation;cellular developmental process;cellular macromolecule metabolic process;cellular metabolic process;cellular nitrogen compound metabolic process;cellular process;circadian regulation of gene expression;circadian rhythm;CRD-mediated mRNA stabilization;developmental process;gene expression;macromolecule metabolic process;metabolic process;mRNA metabolic pro…	adenyl nucleotide binding;adenyl ribonucleotide binding;ATP binding;binding;core promoter binding;DNA binding;nucleic acid binding;nucleotide binding;purine nucleotide binding;purine ribonucleoside triphosphate binding;purine ribonucleotide binding;regulatory region DNA binding;regulatory region nucleic acid binding;ribonucleotide binding;RNA binding;transcription regulatory region DNA binding	catalytic step 2 spliceosome;cell part;cell surface;CRD-mediated mRNA stability complex;cytoplasmic part;intracellular membrane-bounded organelle;intracellular organelle;intracellular organelle part;intracellular part;macromolecular complex;membrane;membrane-bounded organelle;nuclear part;nucleoplasm;nucleus;organelle;organelle part;protein complex;ribonucleoprotein complex;spliceosomal complex	Spliceosome	3D-structure;Acetylation;Alternativesplicing;ATP-binding;Biologicalrhythms;Citrullination;Completeproteome;Cytoplasm;Directproteinsequencing;DNA-binding;Methylation;mRNAprocessing;mRNAsplicing;Nucleotide-binding;Nucleus;Phosphoprotein;Polymorphism;Referenceproteome;Ribonucleoprotein;RNA-binding;Spliceosome	Actin-ribonucleoprotein complex (POLR2A, GTF2F1, HNRNPU);C complex spliceosome;DGCR8 multiprotein complex;Emerin complex 24;Emerin complex 52;GR-hnRNP U complex;Large Drosha complex;Nop56p-associated pre-rRNA complex;SNW1 complex	4	4.55815e-05	0.713333	FALSE	0.00183612	2.7361	0.6	FALSE	0.854397	-0.035	FALSE	Q00839	Q00839 [182-204]	Heterogeneous nuclear ribonucleoprotein U OS=Homo sapiens OX=9606 GN=HNRNPU PE=1 SV=6	HNRNPU	Q00839 1xAcetyl [K186]	0.05	0.1	-0.18	0.11	-0.66	-0.79	-0.49	-0.38	0.24	0.04	0.18	0.23	0.34	-0.32	0.38	0.43	0.71	0.89	0.31	0.49	0.6	0.9	0.83	0.67	0.61	1	0.47	0.87
[truncated: 3,902 more rows]
[truncated: 1 more columns]

## Sheet: acetylome
Confidence	Annotated Sequence	# PSMs	Master Protein Accessions	Positions in Master Proteins	Master Protein Descriptions	Protein Accessions	# Missed Cleavages	Charge (by Search Engine): Comet	Charge (by Search Engine): Sequest HT	Percolator q-Value (by Search Engine): Comet	Percolator q-Value (by Search Engine): Sequest HT	Percolator PEP (by Search Engine): Comet	Percolator PEP (by Search Engine): Sequest HT	Master Protein Gene name	Modifications in Master Proteins	Log2-centred_Parental_R1	Log2-centred_Parental_R2	Log2-centred_Parental_R3	Log2-centred_Parental+Seli_R1	Log2-centred_Parental+Seli_R2	Log2-centred_Parental+Seli_R3	Log2-centred_DSCC1 KO_R1	Log2-centred_DSCC1 KO_R2	Log2-centred_DSCC1 KO_R3	Log2-centred_DSCC1 KO +Seli_R1	Log2-centred_DSCC1 KO +Seli_R2	Log2-centred_DSCC1 KO +Seli_R3	Log2FC_WT+Seli/WT	Log2FC_DSCC1 KO +Sel/DSCC1 KO	Log2FC_WT/DSCC1 KO	p-value_WT+Seli/WT	p-value_DSCC1 KO +Sel/DSCC1 KO	p-value_WT/DSCC1 KO	p-value<0.05 and Log2FC>abs(0.5)_WT+SIRT1i/WT	p-value<0.05 and Log2FC>abs(0.5)_DSCC1KO + SIRT1i/DSCC1 KO	p-value<0.05 and Log2FC>abs(0.5)_WT/DSCC1 KO
[truncated: 581 more rows]

## Sheet: acetylome_cross expt cell line
		Comparison of SIRT1 substrates [p-value<0.05 and Log2FC>abs(0.5)]
[truncated: 126 more rows]
