# Supplementary material for: Genetic determinants of micronucleus formation in vivo
Source: Nature. 2024 Feb 14;627(8002):130–6. doi: 10.1038/s41586-023-07009-0 (PMC10917660; doi:10.1038/s41586-023-07009-0)
Supplement: Supplementary file 6 — Source Data Fig. 1 [file 41586_2023_7009_MOESM6_ESM.xlsx]

## Sheet: Figure 1(a)
See Supplementary Table 1 for complete analysis and further statistics
Genotype	TIER	pvalue	-Log10 p-value	pval_adjust_fdr	fold change		Notes
Dscc1/Dscc1	Tier 1	0	31.9564	0	5.08
Mcph1/Mcph1	Tier 1	0	26.346	0	5.54
Ctcf/+	Tier 1	0	15.5673	0	2.86
Lsm10/+	Tier 1	0	11.5124	1e-09	1.86
Aldh2/Aldh2	Tier 1	0	11.401	1e-09	2.05
Tnfaip1/Tnfaip1	Tier 1	0	11.2047	1e-09	1.75
Slx4/Slx4	Tier 1	0	9.30271	7.1e-08	2.46
Cdca8/+	Tier 1	0	8.24988	6.23e-07	1.97
Trex1/+	Tier 1	0	6.8816	1.3095e-05	2.04
Prmt7/Prmt7	Tier 1	0	6.81727	1.3805e-05	1.6
Rad18/Rad18	Tier 1	0	6.56145	2.2807e-05	1.52
Setd1a/+	Tier 1	0	6.25869	3.9254e-05	1.64
BC013712/BC013712	Tier 1	0	6.22438	3.9648e-05	1.53		This gene is also known as Themis2
Tmem98/+	Tier 1	0	5.99089	6.3633e-05	1.62
Mfsd2b/Mfsd2b	Tier 1	0	5.79378	9.4291e-05	1.59
Mysm1/Mysm1	Tier 1	0	5.57249	0.000148228	1.9
Esco1/Esco1	Tier 1	1e-05	4.84123	0.00073889	1.64
Amotl1/Amotl1	Tier 1	1e-05	4.82909	0.00073889	1.5
1190002H23Rik/1190002H23Rik	Tier 1	3e-05	4.54696	0.00125839	1.52		This gene is also known as Rgcc
Mad2l2/+	Tier 1	3e-05	4.54473	0.00125839	1.53
Lsm11/+	Tier 1	3e-05	4.53715	0.00125839	1.69
A430084P05Rik/A430084P05Rik	Tier 1	0.00011	3.97261	0.00359755	1.61		This gene is also known as Scimp
Cdk5rap2/Cdk5rap2	Tier 1	0.00015	3.83561	0.00441134	1.38
Lacc1/Lacc1	Tier 1	0.00019	3.71788	0.00515952	1.6
Cenpj/Cenpj	Tier 1	0.00026	3.58457	0.00632904	1.44
Kazn/Kazn	Tier 1	0.00027	3.56383	0.00632987	1.41
Rcor2/Rcor2	Tier 1	0.00031	3.5138	0.0069249	1.4
Sms/Y	Tier 1	0.00035	3.45022	0.0072157	1.33
Rnf10/Rnf10	Tier 1	0.00077	3.11464	0.0141794	1.24
Usp4/Usp4	Tier 2	0.00117	2.93015	0.0205435	1.32
Usp33/Usp33	Tier 2	0.00126	2.89973	0.0212395	1.48
Adar/+	Tier 2	0.0013	2.88723	0.0212395	1.41
Fahd2a/Fahd2a	Tier 2	0.00146	2.83516	0.023504	1.36
Map2k2/Map2k2	Tier 2	0.0016	2.79507	0.0249714	1.33
Tgm6/Tgm6	Tier 2	0.00164	2.78548	0.0251361	1.26
Ankrd13/Ankrd13	Tier 2	0.00174	2.75969	0.0262704	1.25		The isoform analysed in this mouse is Ankrd13d
Gif/Gif	Tier 2	0.00181	2.7414	0.0265939	1.29		This gene is also known as Cblif
Defb14(b)/Defb14(b)	Tier 2	0.002	2.69921	0.0280689	1.31
Dusp4/Dusp4	Tier 2	0.00252	2.59896	0.0318289	1.37
Mfrp/Mfrp	Tier 2	0.00252	2.59825	0.0318289	1.37
Irf1/Irf1	Tier 2	0.00262	2.58145	0.0324154	1.34
Zzz3/+	Tier 2	0.00275	2.56018	0.0334736	1.29
Zp1/Zp1	Tier 2	0.00311	2.5068	0.0365157	1.44
4933434E20Rik/+	Tier 2	0.00337	2.4722	0.0385463	1.31
Pitpnm1/Pitpnm1	Tier 2	0.0034	2.46823	0.0385463	1.32
Sfxn3(b)/Sfxn3(b)	Tier 2	0.0035	2.45532	0.0392634	1.31
Pds5b/+	Tier 2	0.00371	2.43035	0.0402304	1.29
Dync1i2/+	Tier 2	0.0041	2.38716	0.0425855	1.33
Clpp/Clpp	Tier 2	0.00431	2.36593	0.0433641	1.29
Smarcal1/Smarcal1	Tier 2	0.00441	2.35543	0.0435866	1.43
Atg16l2/Atg16l2	Tier 2	0.00448	2.34915	0.0437464	1.34
Rpgrip1l/+	Tier 2	0.00482	2.31685	0.0462178	1.37
Sytl1/Sytl1	Tier 3	0.00521	2.28338	0.0479359	1.27
Elmo1/Elmo1	Tier 3	0.00524	2.28061	0.0479359	1.34
Sirt2/Sirt2	Tier 3	0.00578	2.23814	0.0513494	1.29
D7Ertd443e/D7Ertd443e	Tier 3	0.00582	2.23508	0.0513494	1.32
Setd4/Setd4	Tier 3	0.0063	2.20083	0.0536635	1.3
Gsk3a/Gsk3a	Tier 3	0.00642	2.19232	0.053806	1.31
Fnip2/Fnip2	Tier 3	0.00674	2.17133	0.0555364	1.28
Prrt2/Prrt2	Tier 3	0.00687	2.16302	0.0561458	1.15
March5/+	Tier 3	0.00743	2.12887	0.0588107	1.3		This gene is also known as Marchf5
Smc3/+	Tier 3	0.00752	2.12363	0.0590558	1.35
Dynll1/+	Tier 3	0.00779	2.10871	0.0597086	1.33
Rtf1/+	Tier 3	0.00794	2.10038	0.0600849	1.28
Ripply3/Ripply3	Tier 3	0.00799	2.09749	0.0600849	1.31
Ccdc137/+	Tier 3	0.00859	2.06605	0.0629662	1.3
Pnpo/+	Tier 3	0.00893	2.04897	0.0646868	1.29
Fam104a/Fam104a	Tier 3	0.00895	2.048	0.0646868	1.32
Sgol1/+	Tier 3	0.00907	2.04225	0.0650773	1.26		This gene is also known as Sgo1
BC017643/BC017643	Tier 3	0.00945	2.0244	0.0667736	1.2		This gene is also known as Cybc1
Grin1/+	Tier 3	0.00964	2.01593	0.0672097	1.32
Pik3r2/Pik3r2		0.01091	1.96214	0.0718521	1.27
Asxl1/+		0.01098	1.95922	0.0718521	1.29
Ampd3/Ampd3		0.01104	1.95684	0.0718521	1.28
Bbx/Bbx		0.01158	1.93641	0.0731892	1.28
Fam134c/Fam134c		0.01163	1.93457	0.0731892	1.26
Ppp5c/Ppp5c		0.0117	1.93199	0.0731892	1.21
Tbc1d22a(b)/Tbc1d22a(b)		0.01175	1.93013	0.0731892	1.24
Oasl2/Oasl2		0.01208	1.91801	0.0738747	1.33
Prmt3/Prmt3		0.01223	1.91243	0.0739974	1.34
Polr3f/+		0.01236	1.90795	0.0739974	1.26
Pld3/Pld3		0.01336	1.87427	0.077881	1.22
2310007B03Rik/2310007B03Rik		0.01406	1.85216	0.0800742	1.26
Nom1/+		0.01509	1.82118	0.084908	1.25
Aldh18a1/+		0.01516	1.81933	0.084908	1.28
Fryl/+		0.01571	1.8038	0.086539	1.25
Ldha/+		0.01622	1.78994	0.0888561	1.23
Sec24a/Sec24a		0.01659	1.78006	0.0895182	1.2
Aff3/Aff3		0.01824	1.73886	0.0953603	1.3
Dhodh(b)/+		0.01836	1.73603	0.0953603	1.19
Nploc4/+		0.01865	1.7294	0.0963256	1.22
Ddah1/Ddah1		0.01897	1.72186	0.0975076	1.17
Slc44a5/Slc44a5		0.01936	1.71315	0.0989727	1.28
Dcaf11/Dcaf11		0.02068	1.6845	0.10249	1.2
Uba2/+		0.02093	1.67922	0.102654	1.23
Cmtm6/Cmtm6		0.021	1.67769	0.102654	1.25
Kng2/Kng2		0.0212	1.67363	0.102781	1.18
Heatr8/Heatr8		0.02124	1.67291	0.102781	1.24
Trmt10a/Trmt10a		0.02339	1.63098	0.111177	1.26
Ears2/+		0.02349	1.62917	0.111177	1.22
Agpat3/+		0.0242	1.61619	0.112219	1.25
Dnpep/Dnpep		0.02639	1.57861	0.119032	1.17
Copg/+		0.02688	1.57057	0.120177	1.33
Dctn5/+		0.02797	1.5533	0.124493	1.19
Kif21b/Kif21b		0.02883	1.54015	0.126481	1.3
Mgst3(b)/Mgst3(b)		0.03048	1.51598	0.132703	1.2
Gm239/Gm239		0.03122	1.50563	0.134146	1.21
Prmt1/+		0.03263	1.48644	0.137874	1.24
Myo5a/Myo5a		0.03269	1.4856	0.137874	1.21
Sesn3/Sesn3		0.03277	1.48446	0.137874	1.19
Ninj2/Ninj2		0.03373	1.47201	0.140111	1.23
4932438H23Rik/4932438H23Rik		0.03482	1.45815	0.142868	1.23
Sqstm1/Sqstm1		0.03784	1.42208	0.150293	1.2
Mtrf1l/+		0.03833	1.41646	0.151573	1.26
Tsga14/Tsga14		0.03853	1.41423	0.151573	1.23
Wdr47/Wdr47		0.03862	1.41324	0.151573	1.19
Usp42/Usp42		0.03947	1.40376	0.15311	1.19
Plin2/Plin2		0.04027	1.395	0.154827	1.22
Lrrc16a/Lrrc16a		0.04162	1.38073	0.158368	1.22
Ccdc69(b)/Ccdc69(b)		0.0427	1.36954	0.160398	1.16
Inpp1(b)/Inpp1(b)		0.04279	1.36861	0.160398	1.18
Nfkb1/Nfkb1		0.04354	1.36109	0.162282	1.16
Smyd5/Smyd5		0.04672	1.33053	0.171869	1.23
Tpd52l2/Tpd52l2		0.04707	1.32729	0.172018	1.16
Eps15/Eps15		0.0471	1.32696	0.172018	1.23
Arpc2/+		0.04805	1.31834	0.173988	1.21
Plxnb2/+		0.04901	1.3097	0.176406	1.28
Ell2/Ell2		0.04929	1.30723	0.176773	1.14
Mlec/Mlec		0.05051	1.29662	0.179211	1.19
Fam107b/Fam107b		0.05161	1.28723	0.181835	1.22
Fam96a/Fam96a		0.0528	1.2774	0.185343	1.2
Bivm(b)/Bivm(b)		0.05343	1.27222	0.186909	1.17
Grin2a/Grin2a		0.05394	1.2681	0.187941	1.16
Spink14/Spink14		0.05641	1.24862	0.193944	1.15
Farsa/+		0.05803	1.23635	0.197457	1.23
Anp32e/Anp32e		0.05916	1.22798	0.199936	1.2
Slc25a4/Slc25a4		0.06095	1.215	0.205306	1.2
Jmjd5/+		0.0615	1.21111	0.206455	1.17
Pacsin3/Pacsin3		0.06179	1.20908	0.206729	1.2
Phf20/Phf20		0.06206	1.20721	0.206926	1.2
Optn/Optn		0.06432	1.19167	0.211631	1.22
Tmc6/Tmc6		0.06483	1.18821	0.212232	1.15
Lrrc23/Lrrc23		0.06971	1.15671	0.222757	1.16
Atp5a1/+		0.07005	1.1546	0.223125	1.17
Cdk14/Cdk14		0.07093	1.14918	0.225207	1.18
Gm16515(b)/Gm16515(b)		0.07228	1.14096	0.227342	1.2
Gpc6/Gpc6		0.07718	1.11247	0.238982	1.23
Dusp3(b)/Dusp3(b)		0.07751	1.11067	0.239234	1.16
Pabpc4/Pabpc4		0.08128	1.09004	0.247803	1.17
Ralgapb/+		0.0824	1.08408	0.249702	1.17
Srsf4/Srsf4		0.08553	1.06788	0.256075	1.22
3830417A13Rik/Y		0.08958	1.04777	0.265816	1.18
Nipa1/Nipa1		0.09029	1.04434	0.267129	1.18
Caprin2/Caprin2		0.09164	1.03794	0.269499	1.17
Smyd3/Smyd3		0.09384	1.02759	0.27411	1.19
Pla2g6/Pla2g6		0.09767	1.01022	0.278774	1.14
Stard6/Stard6		0.09799	1.00884	0.278774	1.16
Kcnv2/Kcnv2		0.09809	1.00837	0.278774	1.14
Rpia/+		0.10061	0.997364	0.283353	1.15
Il22ra1/Il22ra1		0.10272	0.988364	0.287661	1.15
Efna1/Efna1		0.10456	0.980643	0.289493	1.17
Cdkal1/Cdkal1		0.10489	0.979268	0.289493	1.17
Eif3h/+		0.10718	0.969898	0.293375	1.16
Slc25a21(b)/Slc25a21(b)		0.11084	0.955302	0.297865	1.16
Nek9/+		0.11211	0.950361	0.300463	1.13
Abca4/Abca4		0.11304	0.946756	0.302155	1.16
Fbxo7/Fbxo7		0.11679	0.932582	0.309689	1.15
Nf1/+		0.11896	0.924607	0.313759	1.14
Ehd1/+		0.12212	0.913221	0.318709	1.21
Rab7l1/Rab7l1		0.12287	0.910543	0.318709	1.15
Casp12/Casp12		0.12289	0.910482	0.318709	1.14
Wbp2/Wbp2		0.12343	0.908591	0.318709	1.17
Uck1/Uck1		0.12403	0.90647	0.318709	1.15
Cttnbp2(b)/Cttnbp2(b)		0.12676	0.897022	0.324048	1.13
Fam46c(b)/+		0.12715	0.895677	0.324221	1.18
Pus7l/Pus7l		0.13547	0.868161	0.341066	1.14
Stk39/Stk39		0.13599	0.86649	0.341519	1.15
Rbak(b)/Rbak(b)		0.13713	0.862855	0.343034	1.12
Tm9sf4/Tm9sf4		0.13737	0.862106	0.343034	1.12
Pik3cb/Pik3cb		0.13763	0.861298	0.343034	1.18
Ocm/Ocm		0.13917	0.856453	0.345882	1.22
Kdm4c/Kdm4c		0.13981	0.854459	0.345884	1.14
Mecr/+		0.14337	0.843557	0.351192	1.2
Gba2/Gba2		0.14429	0.840755	0.352598	1.14
Rhou/Rhou		0.14817	0.829241	0.361186	1.17
Cbx7/Cbx7		0.14923	0.826153	0.361993	1.21
Myo7a/Myo7a		0.15247	0.816824	0.36754	1.13
Ppp2r2b/Ppp2r2b		0.15359	0.813637	0.368986	1.13
Zscan2/Zscan2		0.1572	0.803539	0.375855	1.14
Nsun2/Nsun2		0.16154	0.791733	0.383454	1.19
Akap9/+		0.16655	0.778452	0.392036	1.15
3010026O09Rik/3010026O09Rik		0.16672	0.778004	0.392036	1.13
Lrig1/Lrig1		0.16717	0.776833	0.392169	1.14
Chtop/+		0.17082	0.767462	0.397915	1.1
Nelf/Nelf		0.17154	0.765627	0.398667	1.13
Cds2/+		0.17237	0.763541	0.399656	1.16
Map3k1/+		0.17282	0.762408	0.39977	1.13
Eif2c1/Eif2c1		0.1734	0.760953	0.400043	1.14
smyd4/smyd4		0.17474	0.757617	0.400488	1.15
Stk32a/Stk32a		0.17758	0.7506	0.402386	1.13
Entpd1/Entpd1		0.17981	0.745193	0.405584	1.16
Coq9/Coq9		0.18145	0.741249	0.407669	1.18
Sec23a/+		0.18155	0.741004	0.407669	1.15
Cx3cl1/+		0.18512	0.732549	0.412882	1.18
Arhgap25/Arhgap25		0.18664	0.729001	0.412882	1.18
Ddx42(b)/+		0.18677	0.728693	0.412882	1.13
Rtbdn/Rtbdn		0.18808	0.725667	0.414848	1.12
Slc16a2/Y		0.19029	0.720576	0.418814	1.17
Cfap61/Cfap61		0.19084	0.71933	0.419092	1.12
Nmrk1/Nmrk1		0.19471	0.710609	0.425446	1.13
Prmt2/Prmt2		0.19501	0.709935	0.425446	1.11
Mms22l/+		0.19741	0.704625	0.429739	1.13
Trpc4ap/+		0.20201	0.694627	0.438789	1.14
Hdac8/Y		0.2041	0.69015	0.441412	1.13
Ndufs3/+		0.2052	0.687827	0.442819	1.14
Dhrs2/Dhrs2		0.2058	0.686563	0.443151	1.14
Osbpl9/Osbpl9		0.20701	0.684	0.444813	1.13
Ddx27/+		0.21164	0.674409	0.452794	1.13
Twf1/Twf1		0.2146	0.668362	0.457181	1.17
Kcnip4/Kcnip4		0.21824	0.661057	0.462733	1.11
Slc30a8/Slc30a8		0.21933	0.658892	0.463299	1.13
1700007K13Rik(b)/1700007K13Rik(b)		0.22257	0.652541	0.46913	1.09
Cdc6/+		0.22624	0.645431	0.474699	1.17
Dmxl2/+		0.23509	0.628764	0.486277	1.12
Cbx1/+		0.23638	0.626381	0.487941	1.11
Wdr3/+		0.2376	0.624149	0.489126	1.11
Coro1c/+		0.23973	0.620271	0.489147	1.13
Plekhg1/Plekhg1		0.2402	0.619421	0.489147	1.15
Necab2/Necab2		0.24601	0.609043	0.496137	1.11
Lmnb1/+		0.24625	0.608629	0.496137	1.12
Irf5/Irf5		0.24655	0.608097	0.496137	1.09
Pfkl/+		0.24682	0.607612	0.496137	1.12
Ago3/Ago3		0.24898	0.603841	0.498632	1.1
Snf8/+		0.25001	0.602042	0.498632	1.11
Rnaseh2b/+		0.25282	0.597192	0.50211	1.12
Arhgef7/+		0.25805	0.588288	0.50802	1.11
Dppa1/Dppa1		0.25868	0.587236	0.50802	1.14
Ddhd1/Ddhd1		0.25962	0.585658	0.508533	1.11
Pip5k1c/+		0.26493	0.576862	0.512892	1.16
Hira/+		0.27036	0.568051	0.519287	1.12
Traf3ip3/Traf3ip3		0.27407	0.562144	0.522475	1.13
Cmtm4/Cmtm4		0.2746	0.561298	0.522475	1.09
Gda/Gda		0.27586	0.559308	0.52288	1.09
Rftn2/Rftn2		0.27747	0.556788	0.524925	1.14
Psmb2/+		0.27804	0.555892	0.525012	1.15
Rnaseh2c/+		0.28066	0.551823	0.527955	1.1
Cabp1/Cabp1		0.28197	0.549793	0.529429	1.12
Secisbp2(c)/Secisbp2(c)		0.28782	0.540878	0.537856	1.1
Espn/Espn		0.29128	0.535692	0.539091	1.11
Oxr1/+		0.29158	0.535245	0.539091	1.1
Mdn1/+		0.29259	0.533736	0.539215	1.13
Coq4/+		0.29375	0.532024	0.540346	1.1
Apip(b)/Apip(b)		0.2969	0.527384	0.542148	1.09
Ush1c/Ush1c		0.29824	0.525432	0.543595	1.1
Zscan10/+		0.30109	0.521303	0.547787	1.11
Mau2(b)/+		0.30448	0.516447	0.552937	1.14
Snap47/Snap47		0.31215	0.505634	0.56325	1.1
Arpc4/+		0.31254	0.505088	0.56325	1.13
Tmem189/Tmem189		0.31463	0.502199	0.56325	1.13
Nhp2/+		0.315	0.501691	0.56325	1.13
Fbxo47/Fbxo47		0.31534	0.501222	0.56325	1.09
Sptbn1/+		0.31556	0.500923	0.56325	1.1
Dact3(b)/Dact3(b)		0.3158	0.500582	0.56325	1.1
Gfm1/+		0.31879	0.496492	0.565544	1.11
Polg2/+		0.32186	0.492328	0.567471	1.1
Dph2/+		0.32257	0.491379	0.567471	1.1
Slco2b1/Slco2b1		0.32304	0.490744	0.567471	1.11
Anxa6/Anxa6		0.32361	0.489982	0.567471	1.11
Prkcz/Prkcz		0.328	0.484126	0.573713	1.08
Aste1/Aste1		0.32911	0.482661	0.574642	1.1
Eif4e3/Eif4e3		0.33631	0.473259	0.584496	1.09
1500011B03Rik/1500011B03Rik		0.33651	0.473002	0.584496	1.09
Ezh2/+		0.33815	0.470892	0.585303	1.09
Appl2/Appl2		0.3394	0.469288	0.585435	1.1
Hprt/CMV-Cre		0.34526	0.461854	0.591287	1.11
Maneal/Maneal		0.34591	0.461037	0.591287	1.1
Snx5/Snx5		0.34613	0.460758	0.591287	1.13
Kif24(b)/Kif24(b)		0.34709	0.459552	0.591544	1.1
2310057J18Rik/2310057J18Rik		0.34802	0.458393	0.592112	1.1
Chia/Chia		0.35184	0.453655	0.596219	1.12
Atpif1/Atpif1		0.35223	0.453174	0.596219	1.11
Setmar/Setmar		0.35784	0.44631	0.601631	1.1
Sec22b/+		0.36006	0.443623	0.60333	1.1
1700112E06Rik/1700112E06Rik		0.36194	0.441367	0.60536	1.07
Sympk/+		0.36249	0.440707	0.60536	1.08
Snap29/+		0.36358	0.439397	0.605882	1.08
Tcf7l1/+		0.36428	0.438567	0.605882	1.09
Gpr107/+		0.36462	0.438156	0.605882	1.09
Fggy/Fggy		0.36966	0.432194	0.613234	1.08
Nkiras2/Nkiras2		0.37126	0.430325	0.614203	1.11
Pld5(b)/Pld5(b)		0.37732	0.423293	0.619449	1.09
Erp44/+		0.37754	0.423034	0.619449	1.09
Cldn16/Cldn16		0.37773	0.42282	0.619449	1.09
Cxcr1/Cxcr1		0.37776	0.422786	0.619449	1.09
Mamstr(b)/Mamstr(b)		0.37865	0.421759	0.619896	1.1
Wdr37/Wdr37		0.37989	0.420346	0.620896	1.08
Daam2/Daam2		0.38346	0.416282	0.624686	1.08
Gys2/Gys2		0.39123	0.407565	0.635276	1.07
Whrn/Whrn		0.3947	0.403729	0.639489	1.1
Synj2/Synj2		0.39511	0.403281	0.639489	1.12
Slc41a3/Slc41a3		0.39695	0.401266	0.641422	1.09
Dynlrb1/+		0.39814	0.399961	0.642024	1.12
Prdx6/Prdx6		0.40067	0.397214	0.642995	1.09
Fxyd3/Fxyd3		0.40115	0.396698	0.642995	1.06
Prrc2b/+		0.40744	0.389938	0.648237	1.06
Cog2/+		0.40792	0.38942	0.648237	1.09
Pex3/Pex3		0.40871	0.38859	0.648237	1.09
Abhd5/Abhd5		0.40897	0.388311	0.648237	1.09
Src/+		0.41082	0.386346	0.649112	1.09
4930591A17Rik/4930591A17Rik		0.41361	0.383414	0.650566	1.09
Myl12b/Myl12b		0.41476	0.382198	0.650566	1.07
Orc1/+		0.415	0.381947	0.650566	1.06
H2-M5/H2-M5		0.41794	0.37889	0.654133	1.12
Clk1/Clk1		0.41962	0.377142	0.654715	1.07
Rhot1/+		0.4207	0.376025	0.655376	1.09
Sgol2/Sgol2		0.4222	0.374477	0.655667	1.07
Zbed5(b)/Zbed5(b)		0.42607	0.370524	0.660633	1.08
Catip(b)/Catip(b)		0.42908	0.367462	0.661888	1.06
Dip2b/+		0.42953	0.367006	0.661888	1.08
Cyfip1/+		0.43241	0.364109	0.663854	1.09
Kdm4b/+		0.43304	0.363474	0.663854	1.1
Oas1g/Oas1g		0.4338	0.362707	0.663854	1.08
Cand2/Cand2		0.44217	0.35441	0.674073	1.07
Cntfr/+		0.44533	0.351313	0.675628	1.07
Kdm4d/Kdm4d		0.4459	0.350762	0.675628	1.08
Amfr/Amfr		0.44894	0.347817	0.676816	1.08
Actr6/+		0.45055	0.346259	0.676816	1.09
Il1r2/Il1r2		0.45144	0.345403	0.676816	1.06
Ptges2/Ptges2		0.45648	0.340576	0.682254	1.08
Cutal/Cutal		0.45712	0.339973	0.682254	1.08
5730559C18Rik/5730559C18Rik		0.45787	0.339259	0.682354	1.06
4932414N04Rik/4932414N04Rik		0.4649	0.332636	0.689284	1.08
Psph/+		0.46502	0.332529	0.689284	1.07
Sc4mol/+		0.46742	0.330294	0.690394	1.09
Man1c1/Man1c1		0.47232	0.325762	0.695367	1.08
Gmnn/+		0.47288	0.325251	0.695367	1.07
Dap/Dap		0.47459	0.32368	0.696031	1.06
Irf7/Irf7		0.47473	0.323558	0.696031	1.07
Sco1/+		0.47703	0.321454	0.697886	1.07
Melk/Melk		0.47966	0.319064	0.697886	1.09
Sirt3/Sirt3		0.48089	0.317954	0.697886	1.07
Mx1/Mx1		0.48275	0.316277	0.699568	1.07
Trim66/Trim66		0.49371	0.306528	0.710532	1.07
Mst1/Mst1		0.49388	0.306378	0.710532	1.07
Sec1/Sec1		0.50192	0.299364	0.721061	1.08
Rhot2/Rhot2		0.50438	0.297243	0.722509	1.06
Mtfmt/+		0.50677	0.295191	0.722742	1.07
Pnpt1/+		0.50681	0.295159	0.722742	1.05
Phtf2/Phtf2		0.50691	0.295071	0.722742	1.06
Supv3l1/+		0.50941	0.292931	0.723548	1.07
Mis18bp1/+		0.50946	0.292891	0.723548	1.07
Pycr2/Pycr2		0.51673	0.286736	0.731791	1.07
Cbx5/Cbx5		0.52035	0.283708	0.735865	1.06
Cbx6/Cbx6		0.52224	0.282133	0.736552	1.05
Stxbp4/Stxbp4		0.52276	0.2817	0.736552	1.05
Rab5c/+		0.52305	0.281458	0.736552	1.05
Gtf3c5/+		0.52455	0.280214	0.737155	1.07
Ccdc77/Ccdc77		0.52495	0.279878	0.737155	1.08
Arvcf/Arvcf		0.52967	0.275994	0.74273	1.06
Tnik/Tnik		0.53336	0.272979	0.744851	1.07
Ogfod1/Ogfod1		0.53787	0.26932	0.747424	1.06
Arl4d/Arl4d		0.53816	0.26909	0.747424	1.06
Mapk10/Mapk10		0.5385	0.268818	0.747424	1.06
Arid4a/Arid4a		0.54068	0.267057	0.747658	1.07
Fto/Fto		0.54271	0.265432	0.747782	1.06
Mks1/+		0.54288	0.265295	0.747782	1.06
Slc38a10/Slc38a10		0.54302	0.265182	0.747782	1.06
Krt76/+		0.54451	0.263995	0.748461	1.07
Btbd11/Btbd11		0.54502	0.263589	0.748461	1.06
Dhcr24/+		0.54757	0.261559	0.749903	1.05
5830415F09Rik/5830415F09Rik		0.54947	0.260059	0.751466	1.06
Syt16/Syt16		0.55624	0.254737	0.758649	1.06
Supt3/+		0.55752	0.253739	0.759355	1.04
Plekhm2/Plekhm2		0.55976	0.251996	0.761369	1.05
Atp5f1(b)/+		0.56251	0.249869	0.763011	1.06
Hp1bp3/+		0.56327	0.249286	0.763011	1.06
Zmynd8/+		0.56493	0.248008	0.764222	1.05
Stx8/Stx8		0.56787	0.24575	0.767164	1.07
Pabpc1l/Pabpc1l		0.56871	0.245107	0.767263	1.05
Trim45/+		0.57367	0.241339	0.77186	1.07
Blzf1/Blzf1		0.57636	0.239303	0.773183	1.05
Apol7a/Apol7a		0.57946	0.236976	0.774426	1.05
Cluap1/+		0.58368	0.233824	0.779023	1.08
Rufy2/Rufy2		0.58664	0.231626	0.780886	1.05
Med22/+		0.58796	0.230652	0.781595	1.07
Ddx51/+		0.59135	0.228157	0.781927	1.04
Trafd1/Trafd1		0.59583	0.224874	0.786817	1.06
Baz1b/+		0.59717	0.223901	0.786966	1.07
Fam69a /Fam69a		0.59753	0.223643	0.786966	1.05
Dlg2/Dlg2		0.60032	0.221618	0.789186	1.05
Mapk1/+		0.60468	0.218476	0.790891	1.07
Socs7/Socs7		0.60666	0.217052	0.790891	1.08
Repin1/Repin1		0.60744	0.216495	0.790891	1.04
Orc3/+		0.60795	0.216134	0.790891	1.06
Suv420h1/+		0.60864	0.215637	0.790891	1.07
D6Wsu163e(b)/D6Wsu163e(b)		0.60912	0.215294	0.790891	1.05
Mthfd1l/+		0.61005	0.214634	0.790891	1.08
Pfkfb4/Pfkfb4		0.61479	0.211272	0.794073	1.04
Rala/+		0.61487	0.211218	0.794073	1.05
Tmem165/Tmem165		0.61722	0.209557	0.794318	1.06
Eif2b2/+		0.61984	0.207721	0.794318	1.06
Jarid2/+		0.62069	0.207125	0.794387	1.05
Stard13/Stard13		0.62541	0.203838	0.797581	1.05
Prpsap2/Prpsap2		0.62597	0.203447	0.797581	1.06
Oaf/Oaf		0.62901	0.201343	0.797581	1.05
Slc1a4/Slc1a4		0.62906	0.201305	0.797581	1.06
Mbd5/Mbd5		0.62973	0.200844	0.797581	1.07
Supt7l/+		0.63121	0.199828	0.797581	1.05
Ido2/Ido2		0.63198	0.199293	0.797581	1.05
Lpar5/Lpar5		0.64007	0.193774	0.802701	1.04
Ttll4/Ttll4		0.64355	0.191418	0.80378	1.05
Usp21/Usp21		0.64461	0.190705	0.80378	1.04
Tsfm/+		0.64539	0.190176	0.80378	1.04
Tff1/Tff1		0.64598	0.189779	0.80378	1.05
St18/St18		0.64657	0.189384	0.80378	1.04
Ifnlr1/Ifnlr1		0.64815	0.188323	0.804336	1.04
Gprc5b/Gprc5b		0.64944	0.187462	0.804336	1.04
Kif3b(b)/+		0.65636	0.182857	0.80967	1.04
Tmprss15/Tmprss15		0.65812	0.181695	0.80967	1.04
Jhdm1d/Jhdm1d		0.65889	0.18119	0.80967	1.04
Hdac3/+		0.66024	0.180296	0.80967	1.04
Adam17/+		0.66648	0.17621	0.815318	1.04
Cadm1/Cadm1		0.66853	0.174878	0.816644	1.05
Prmt5/+		0.67069	0.173477	0.817259	1.06
Ikbkap/+		0.67135	0.173052	0.817259	1.05
Col24a1(b)/Col24a1(b)		0.67236	0.172401	0.817485	1.03
Cdh1/+		0.6776	0.169025	0.819866	1.04
Tpi1/+		0.67921	0.167994	0.820263	1.05
Pdia4(b)/Pdia4(b)		0.68398	0.164954	0.820263	1.05
G3bp2/+		0.68451	0.164619	0.820263	1.06
Fam175b/Fam175b		0.68593	0.16372	0.820975	1.04
Hsp90aa1/Hsp90aa1		0.68914	0.161695	0.822837	1.04
Zfp84(b)/Zfp84(b)		0.69493	0.158059	0.828761	1.04
Pdxk/+		0.69709	0.156714	0.830339	1.04
Trpc2/Trpc2		0.70464	0.15203	0.838342	1.04
Sar1b/+		0.71011	0.148673	0.84384	1.04
Polr1e/+		0.71228	0.147347	0.84453	1.04
Pik3cg/Pik3cg		0.71323	0.146768	0.84453	1.05
Psat1/+		0.72075	0.142215	0.850401	1.05
Ttc39b/Ttc39b		0.72254	0.141137	0.851507	1.05
Expi/Expi		0.72369	0.140448	0.85173	1.04
Wnt3/+		0.72551	0.139357	0.851983	1.03
Kcne2/Kcne2		0.72939	0.137043	0.854521	1.05
Mpg/Mpg		0.73116	0.135985	0.855599	1.04
Dctn1/+		0.7329	0.134957	0.855618	1.03
Prmt8/Prmt8		0.74843	0.125851	0.869676	1.03
Rhobtb3/Rhobtb3		0.75705	0.120876	0.877649	1.03
Cit/+		0.76233	0.117857	0.880698	1.04
Gatc/+		0.76397	0.116925	0.880972	1.04
Arhgef4/Arhgef4		0.77872	0.108619	0.889328	1.03
Nutm2(b)/Nutm2(b)		0.78263	0.106444	0.892771	1.03
Rdh16/Rdh16		0.78666	0.104214	0.894156	1.03
Mrap2/Mrap2		0.78791	0.103521	0.894156	1.03
Ldlrad4(b)/Ldlrad4(b)		0.79012	0.102308	0.894156	1.02
Fanci/+		0.79656	0.0987829	0.898959	1.03
Naga/Naga		0.79873	0.0976026	0.898959	1.03
Dopey2/Dopey2		0.80026	0.0967704	0.898959	1.03
Ikbkb/+		0.80988	0.0915787	0.906231	1.03
Fbxl7/Fbxl7		0.81153	0.0906945	0.90706	1.02
Zfyve20/+		0.82146	0.0854126	0.91406	1.02
Sult1c1(b)/Sult1c1(b)		0.82618	0.0829277	0.917541	1.02
Usp20/Usp20		0.82919	0.0813451	0.917541	1.02
Arpc1b/Arpc1b		0.83563	0.0779847	0.919875	1.02
Rpn2/+		0.83846	0.076519	0.919875	1.02
FLPeR/FLPeR		0.84437	0.0734671	0.919875	1.02
Lamc3/Lamc3		0.84492	0.0731837	0.919875	1.02
Ltbp1/Ltbp1		0.84654	0.0723544	0.919875	1.02
Csrp2bp/Csrp2bp		0.84895	0.0711194	0.919875	1.02
Lmnb2/+		0.84913	0.0710262	0.919875	1.02
Mtor/+		0.85011	0.0705245	0.919875	1.02
Ints12/+		0.85085	0.0701451	0.919875	1.02
Map2k7/+		0.85144	0.0698481	0.919875	1.02
Kptn/Kptn		0.85239	0.0693621	0.919875	1.03
Ctnnal1/Ctnnal1		0.8524	0.0693575	0.919875	1.02
Ccdc160/Y		0.85271	0.0692001	0.919875	1.02
Gm13547/Gm13547		0.85378	0.0686546	0.919875	1.02
Ifnar1/Ifnar1		0.8548	0.0681331	0.919875	1.02
S100b/S100b		0.85529	0.0678868	0.919875	1.02
Calcoco2/Calcoco2		0.85642	0.0673134	0.920097	1.02
Trrap/+		0.86118	0.0649058	0.923223	1.02
Otud6b/Otud6b		0.86425	0.0633614	0.923532	1.02
Gbe1/+		0.86531	0.0628289	0.923675	1.02
Cfh/Cfh		0.86851	0.0612247	0.925113	1.02
Mir146a/Mir146a		0.87498	0.0580042	0.929021	1.02
Atg16l1/+		0.87696	0.0570218	0.929833	1.01
Kif13b(b)/Kif13b(b)		0.87982	0.0556055	0.929833	1.02
Tuft1/Tuft1		0.88004	0.055499	0.929833	1.01
Sdhc/+		0.8804	0.0553182	0.929833	1.02
Rhd/Rhd		0.89587	0.0477561	0.943168	1.01
Lnx2/Lnx2		0.8972	0.0471114	0.943573	1.02
4931429L15Rik/4931429L15Rik		0.90465	0.0435208	0.946962	1.01
2310046K01Rik/+		0.90525	0.0432313	0.946962	1.01
Polr3g/+		0.90561	0.0430589	0.946962	1.01
1700008O03Rik/1700008O03Rik		0.90707	0.0423593	0.946962	1.01
Rpap2/+		0.90953	0.041183	0.948537	1.01
Dennd1b/Dennd1b		0.91607	0.0380712	0.951377	1.01
Cyba/Cyba		0.91722	0.0375282	0.951576	1.01
Esco2/+		0.92602	0.033382	0.959706	1.01
Atpaf2/+		0.92803	0.0324399	0.959795	1.01
Vangl1/+		0.93552	0.0289484	0.965539	1.01
Ubap1/+		0.94127	0.0262857	0.969727	1.01
Zfp266(b)/Zfp266(b)		0.94587	0.0241701	0.971663	1.01
mir-210/mir-210		0.94708	0.0236112	0.971663	1.01
2210016L21Rik/2210016L21Rik		0.9473	0.0235134	0.971663	1.01
Sepw1(b)/Sepw1(b)		0.95382	0.020534	0.974087	1
Evi5/Evi5		0.95744	0.018888	0.976042	1
Dbn1/Dbn1		0.96317	0.0162963	0.980881	1
Stard5/Stard5		0.96717	0.0144962	0.98395	1
Yipf1/Yipf1		0.98011	0.00872297	0.991493	1
Trim29(b)/Trim29(b)		0.98012	0.0087228	0.991493	1
Sgsm1(b)/Sgsm1(b)		0.98637	0.00595871	0.991493	1
Gnb3(b)/Gnb3(b)		0.99445	0.00241508	0.996283	1
Ttll3/Ttll3		0.9947	0.00230687	0.996283	1
Ninl/Ninl		0.99528	0.00205325	0.996283	1
Slc5a6/+		0.99933	0.000290665	0.999331	1
Actn4/+		0.98751	0.00545643	0.991493	1
Ap4m1(b)/Ap4m1(b)		0.98749	0.00546627	0.991493	1
4933425L06Rik/4933425L06Rik		0.98747	0.00547532	0.991493	1
Zfp106/Zfp106		0.98634	0.00597524	0.991493	1
1700001C02Rik/1700001C02Rik		0.98581	0.00620724	0.991493	1
Dusp5/Dusp5		0.98556	0.00631884	0.991493	1
Dclk1/Dclk1		0.98483	0.00664017	0.991493	1
Fkbp7/Fkbp7		0.98362	0.00717421	0.991493	1
Rasal2/Rasal2		0.97905	0.00919731	0.991493	1
Slc9a8/Slc9a8		0.97299	0.0118936	0.988855	1
Sec16b/Sec16b		0.95455	0.0202028	0.974087	0.99
Wbp5/Y		0.95434	0.0202969	0.974087	0.99
Bpgm/Bpgm		0.95077	0.0219241	0.973223	1
Nat10/+		0.94967	0.0224263	0.973097	0.99
Dot1l/+		0.94465	0.0247302	0.971663	0.99
Yipf7/Yipf7		0.94152	0.0261701	0.969727	0.99
Rnasek(b)/+		0.93499	0.0291947	0.965539	0.99
Defb30(b)/Defb30(b)		0.92741	0.0327289	0.959795	0.99
4930471M23Rik/4930471M23Rik		0.91375	0.0391711	0.94996	0.99
Dynlrb2/+		0.91295	0.039552	0.94996	0.99
Cish/Cish		0.91087	0.0405413	0.948947	0.99
Myd88/Myd88		0.90685	0.0424656	0.946962	0.99
Atad3a/+		0.90382	0.0439169	0.946962	0.99
Aspm/Aspm		0.90079	0.0453757	0.946353	0.99
Slc25a29/Slc25a29		0.88658	0.0522822	0.934376	0.99
Grb2/+		0.8816	0.0547307	0.930106	0.99
Spopl/Spopl		0.87916	0.055933	0.929833	0.99
Sparc/Sparc		0.87295	0.0590098	0.92786	0.99
Atxn10(b)/+		0.87003	0.0604662	0.925741	0.98
Slc5a2/Slc5a2		0.86757	0.0616946	0.925101	0.98
Sqle/+		0.86358	0.0636955	0.923532	0.99
Cc2d1b/Cc2d1b		0.86303	0.0639754	0.923532	0.98
Dlg4/Dlg4		0.85842	0.0663011	0.921252	0.99
Ypel4/Ypel4		0.85253	0.0692879	0.919875	0.98
Elk4/Elk4		0.85005	0.0705565	0.919875	0.98
Mbtd1/+		0.84743	0.0718961	0.919875	0.98
Usp22/+		0.84153	0.0749287	0.919875	0.98
Lztr1/+		0.84064	0.0753925	0.919875	0.98
Top3b/Top3b		0.84059	0.075414	0.919875	0.98
Ssbp1/+		0.84037	0.0755303	0.919875	0.98
Gap43/+		0.83998	0.0757288	0.919875	0.98
Pdcd2(b)/+		0.83324	0.0792276	0.919875	0.98
Denr(b)/+		0.83233	0.0797069	0.919875	0.98
Glt8d2/Glt8d2		0.82887	0.0815154	0.917541	0.98
Gsto2/Gsto2		0.82842	0.0817499	0.917541	0.97
Usp24/Usp24		0.82699	0.0824985	0.917541	0.98
1700058C13Rik/1700058C13Rik		0.81984	0.0862701	0.913276	0.98
Ppp3ca/Ppp3ca		0.81447	0.0891244	0.908308	0.97
Ints2/+		0.81264	0.0901017	0.907281	0.97
Anks4b/Anks4b		0.8098	0.0916229	0.906231	0.98
Thumpd3/Thumpd3		0.80693	0.0931657	0.904956	0.97
Trmt2a(b)/Trmt2a(b)		0.80068	0.0965422	0.898959	0.98
Vwa5b1/Vwa5b1		0.80015	0.0968278	0.898959	0.97
Nipsnap3a(b)/Nipsnap3a(b)		0.79806	0.0979648	0.898959	0.98
Praf2(e)/Y		0.7955	0.0993619	0.898959	0.98
Slc35f1/Slc35f1		0.79012	0.102306	0.894156	0.97
Fzd6/Fzd6		0.78852	0.103188	0.894156	0.97
Cox6a1/+		0.78586	0.104653	0.894156	0.97
Ano10/Ano10		0.78494	0.105165	0.894156	0.97
2010107G12Rik/2010107G12Rik		0.77807	0.108982	0.889328	0.97
Tcte1/Tcte1		0.77756	0.109268	0.889328	0.97
2610029G23Rik/Y		0.77563	0.110345	0.888855	0.97
Pepd/Pepd		0.7749	0.110754	0.888855	0.98
Brpf3/+		0.76931	0.1139	0.883639	0.97
Myt1l/Myt1l		0.76928	0.113914	0.883639	0.97
Brdt/Brdt		0.7659	0.115827	0.88176	0.97
Zranb2/+		0.76433	0.116717	0.880972	0.97
Bpifb1/Bpifb1		0.7607	0.118785	0.879839	0.97
Ccdc57/Ccdc57		0.75887	0.119835	0.878733	0.97
4933402N03Rik/4933402N03Rik		0.7546	0.122284	0.875827	0.97
Atp8b2/Atp8b2		0.74671	0.126846	0.868696	0.96
Herc3/Herc3		0.74281	0.129125	0.86516	0.97
Usp5/+		0.73717	0.132434	0.859598	0.97
Exoc3l2/Exoc3l2		0.73213	0.135413	0.855618	0.97
Tomm20l/Tomm20l		0.72771	0.138044	0.853557	0.98
Smyd2/Smyd2		0.72444	0.139997	0.85173	0.97
Hbs1l/Hbs1l		0.71837	0.143653	0.848594	0.97
Farp2/Farp2		0.71661	0.144717	0.847522	0.97
Arhgap18/Arhgap18		0.71299	0.146917	0.84453	0.97
Ccdc134/+		0.68829	0.162229	0.82281	0.97
Adam3/Adam3		0.68401	0.164935	0.820263	0.96
Seh1l/+		0.68364	0.165171	0.820263	0.95
Rarsl/+		0.68291	0.165636	0.820263	0.94
Plscr2(b)/Plscr2(b)		0.68153	0.166515	0.820263	0.97
Serpina3c/Serpina3c		0.67976	0.167645	0.820263	0.96
Atp5e(b)/+		0.67696	0.169438	0.819866	0.97
Ropn1l(b)/Ropn1l(b)		0.6741	0.171277	0.81761	0.95
Actl10/Actl10		0.67327	0.171814	0.817595	0.95
Ccdc106/Ccdc106		0.66921	0.17444	0.816644	0.96
Cnbd1(b)/Cnbd1(b)		0.66377	0.177981	0.812999	0.95
Dcdc2c/Dcdc2c		0.65948	0.180799	0.80967	0.96
Ap4e1/Ap4e1		0.65869	0.181319	0.80967	0.97
Ide/Ide		0.65175	0.185921	0.805193	0.96
Spns2(b)/Spns2(b)		0.65163	0.185996	0.805193	0.96
Cyb561/Cyb561		0.64889	0.187832	0.804336	0.96
Sepn1/Sepn1		0.6452	0.190306	0.80378	0.95
Setdb1/+		0.6413	0.192941	0.803233	0.96
Lce3c/Lce3c		0.63807	0.195134	0.8012	0.96
Tmem126a/Tmem126a		0.63761	0.195445	0.8012	0.94
Ldhb(b)/Ldhb(b)		0.63631	0.196333	0.801008	0.97
Trp53rk/Trp53rk		0.63362	0.19817	0.798636	0.95
Ahcyl1/Ahcyl1		0.63193	0.199334	0.797581	0.95
Atp11a/+		0.6288	0.201485	0.797581	0.97
Tmem30a/+		0.6277	0.202246	0.797581	0.95
Cnot6/Cnot6		0.62398	0.204827	0.797578	0.95
Cd300lg/Cd300lg		0.61948	0.207974	0.794318	0.96
Cep250/Cep250		0.61941	0.208019	0.794318	0.96
1700067K01Rik/+		0.61859	0.208598	0.794318	0.95
Ripk4/+		0.61825	0.208835	0.794318	0.94
Rbbp7/Y		0.61082	0.214088	0.790891	0.95
Adamts19/Adamts19		0.60941	0.215093	0.790891	0.96
Frrs1/+		0.60463	0.218512	0.790891	0.94
3830406C13Rik(b)/3830406C13Rik(b)		0.60159	0.220702	0.789186	0.96
Grb7(b)/Grb7(b)		0.60109	0.221058	0.789186	0.96
Lce1m(b)/Lce1m(b)		0.59072	0.228616	0.781927	0.96
Agtr2/Y		0.58993	0.229197	0.781927	0.94
Slc25a28(b)/Slc25a28(b)		0.58878	0.230044	0.781648	0.93
1700034J05Rik/1700034J05Rik		0.58591	0.232166	0.780886	0.96
Glg1/+		0.57775	0.238256	0.773183	0.93
Sag/Sag		0.57741	0.238518	0.773183	0.95
Ccdc104/Ccdc104		0.57592	0.239638	0.773183	0.94
Ncaph2/+		0.57283	0.241972	0.771777	0.95
Tmem42(b)/Tmem42(b)		0.56245	0.249917	0.763011	0.95
Ssr2(b)/+		0.55527	0.255496	0.758362	0.95
Cmip/+		0.54639	0.262494	0.749318	0.93
Gbf1/+		0.54033	0.267343	0.747658	0.94
camkmt(b)/camkmt(b)		0.53901	0.2684	0.747424	0.93
Xbp1/+		0.53634	0.270562	0.747424	0.94
Alg13/Y		0.53342	0.272927	0.744851	0.94
2810417H13Rik/2810417H13Rik		0.53207	0.274031	0.744851	0.94
Enthd2(b)/Enthd2(b)		0.51219	0.29057	0.72639	0.94
Hacl1/Hacl1		0.50744	0.294614	0.722742	0.94
2010300C02Rik(b)/2010300C02Rik(b)		0.5031	0.298348	0.72171	0.95
Laptm5/Laptm5		0.49021	0.309617	0.707294	0.94
Pigl(b)/+		0.48785	0.311711	0.704913	0.94
Snapc4/+		0.48438	0.314811	0.700914	0.93
Tmem9/Tmem9		0.48079	0.318043	0.697886	0.93
Rwdd1(b)/Rwdd1(b)		0.47993	0.318818	0.697886	0.93
Slc38a2/+		0.47965	0.319076	0.697886	0.94
Tmem254b/Tmem254b		0.4791	0.31957	0.697886	0.93
Tuba3a(b)/Tuba3a(b)		0.47019	0.327729	0.693457	0.94
Gle1/+		0.46598	0.331637	0.689284	0.93
Kifap3/+		0.46559	0.331993	0.689284	0.93
Zfp287(b)/Zfp287(b)		0.46085	0.33644	0.685774	0.94
B9d2/+		0.45333	0.34359	0.678627	0.93
Acpl2/Acpl2		0.45131	0.345526	0.676816	0.94
Polb/+		0.45073	0.346085	0.676816	0.92
Nrde2/+		0.44945	0.347322	0.676816	0.94
Dennd1c(b)/Dennd1c(b)		0.44874	0.348002	0.676816	0.9
Galnt18(b)/Galnt18(b)		0.44424	0.352381	0.675166	0.92
Dmgdh/Dmgdh		0.44344	0.353164	0.674978	0.94
Fbf1/Fbf1		0.4411	0.355462	0.673472	0.94
Xkrx(b)/Y		0.43414	0.362375	0.663854	0.92
Tmod1/+		0.43167	0.364844	0.663854	0.93
Gmds/Gmds		0.42812	0.368432	0.661764	0.94
Tmc3(b)/Tmc3(b)		0.42694	0.369633	0.660962	0.9
Cmtm5/Cmtm5		0.42175	0.374943	0.655667	0.94
Zfp239(b)/Zfp239(b)		0.41954	0.377223	0.654715	0.94
Ren1/Ren1		0.41403	0.382966	0.650566	0.92
Sel1l/+		0.41363	0.383384	0.650566	0.91
Acbd5(b)/Acbd5(b)		0.4102	0.387003	0.649112	0.92
Ndufb8/+		0.40637	0.391078	0.648237	0.92
Slc25a30/Slc25a30		0.40457	0.39301	0.6464	0.93
Fam73b/Fam73b		0.40261	0.395114	0.644308	0.94
Rspo4/Rspo4		0.40111	0.396732	0.642995	0.92
Dpm1(b)/+		0.39861	0.399453	0.642024	0.94
Tmem110(b)/Tmem110(b)		0.38763	0.411585	0.630449	0.9
3300002A11Rik/3300002A11Rik		0.38056	0.41958	0.620974	0.92
Hibadh(b)/Hibadh(b)		0.37749	0.423096	0.619449	0.93
Brd8/+		0.37148	0.430066	0.614203	0.89
Ifitm3/Ifitm3		0.35875	0.445207	0.602147	0.91
Pop4/+		0.35605	0.448484	0.599639	0.91
Pam16(b)/+		0.35454	0.450335	0.598098	0.93
Donson/+		0.35439	0.45052	0.598098	0.9
Snx31/Snx31		0.35113	0.454529	0.596219	0.9
Ccdc122/Ccdc122		0.34635	0.460484	0.591287	0.92
Wrap53(b)/+		0.3461	0.460794	0.591287	0.91
Egfr/+		0.34226	0.465647	0.589345	0.9
Acaa1a/Acaa1a		0.33882	0.470033	0.585435	0.92
Zfp184/Zfp184		0.33722	0.472083	0.584714	0.88
Myo10/Myo10		0.33155	0.479447	0.577899	0.87
Vps13a(b)/Vps13a(b)		0.32386	0.489639	0.567471	0.93
Ubxn2b/Ubxn2b		0.32079	0.493784	0.567064	0.86
Nfkbil1/Nfkbil1		0.31963	0.495348	0.566029	0.92
Chd9/Chd9		0.31862	0.496723	0.565544	0.91
Ccdc127(b)/Ccdc127(b)		0.31694	0.499024	0.564266	0.91
Ezr/+		0.31398	0.503095	0.56325	0.9
Rnf157(b)/Rnf157(b)		0.30964	0.509141	0.560277	0.88
Vps53/+		0.30754	0.512098	0.557486	0.91
Cdkn2aipnl(b)/Cdkn2aipnl(b)		0.29638	0.528146	0.542148	0.87
Aldh16a1/Aldh16a1		0.29534	0.529678	0.541276	0.88
Arsg/Arsg		0.29494	0.530266	0.541276	0.9
Arid1b(b)/+		0.29199	0.534639	0.539091	0.91
Gmnc(b)/+		0.29158	0.535241	0.539091	0.87
Slu7/+		0.29156	0.535279	0.539091	0.91
Nacc2(b)/Nacc2(b)		0.29066	0.536617	0.539091	0.92
N6amt2/N6amt2		0.28808	0.540488	0.537856	0.88
Lrpprc/+		0.28535	0.544615	0.534772	0.87
Impad1/+		0.27996	0.552901	0.527641	0.87
Mkrn2(b)/Mkrn2(b)		0.27566	0.559626	0.52288	0.9
Pold3(b)/+		0.27415	0.562008	0.522475	0.93
Myh9/+		0.27292	0.563961	0.522272	0.89
D930028M14Rik/+		0.27084	0.567284	0.519287	0.9
Coro6/Coro6		0.27056	0.567733	0.519287	0.92
Slc25a43/Y		0.26786	0.572096	0.516545	0.91
Acsl4/Y		0.26682	0.573784	0.515539	0.86
Srsf7/+		0.26437	0.57778	0.512805	0.88
Cyp3a11/Cyp3a11		0.26344	0.57932	0.511986	0.91
Gclc/Gclc		0.26335	0.579466	0.511986	0.9
Tpm1/+		0.26153	0.58248	0.510264	0.86
Abcd1/Y		0.26068	0.583885	0.509612	0.89
Rasgrp4/Rasgrp4		0.25885	0.586951	0.50802	0.89
Rbm14/Rbm14		0.25844	0.587648	0.50802	0.91
H2-Eb1/H2-Eb1		0.25678	0.590438	0.507957	0.85
Tchp/Tchp		0.25384	0.595441	0.503137	0.91
Pqlc3/Pqlc3		0.25057	0.601077	0.498632	0.89
Pced1a(b)/Pced1a(b)		0.25025	0.601629	0.498632	0.86
Bdh2/Bdh2		0.24977	0.602453	0.498632	0.9
Spink10/Spink10		0.24138	0.617291	0.489147	0.9
Bap1/+		0.2412	0.617617	0.489147	0.91
Ralb/Ralb		0.24108	0.617832	0.489147	0.89
Enc1/Enc1		0.23907	0.621466	0.489147	0.9
Nacad/Nacad		0.23866	0.622226	0.489147	0.9
4921536K21Rik/4921536K21Rik		0.23794	0.623533	0.489126	0.89
Aldh1b1/Aldh1b1		0.23378	0.63119	0.484574	0.9
Zfp182/Y		0.23064	0.637058	0.479067	0.91
Fundc1/Y		0.22986	0.638537	0.478435	0.88
Zkscan14/+		0.22973	0.638788	0.478435	0.9
Mrps5(b)/+		0.22909	0.639999	0.478435	0.89
Zfyve28(b)/Zfyve28(b)		0.22664	0.64467	0.474699	0.9
Ccdc18/Ccdc18		0.22416	0.649433	0.471503	0.87
Dcdc2b(b)/Dcdc2b(b)		0.2186	0.660344	0.462733	0.91
Mast2/Mast2		0.21805	0.661439	0.462733	0.86
Elac2(b)/+		0.21263	0.672382	0.453938	0.86
Card9/Card9		0.2075	0.682986	0.444894	0.86
Lyrm9/Lyrm9		0.20393	0.690513	0.441412	0.91
Fdft1/+		0.19366	0.71295	0.424359	0.89
Slc25a20/+		0.18651	0.729293	0.412882	0.91
Vps33b/+		0.186	0.730495	0.412882	0.88
Skida1/+		0.18481	0.733269	0.412882	0.89
Pdzd3/Pdzd3		0.1832	0.737075	0.41045	0.87
Anxa9(b)/Anxa9(b)		0.17848	0.748405	0.403508	0.88
Cyfip2/+		0.17721	0.751519	0.402386	0.87
Zranb1/Zranb1		0.17657	0.753085	0.401916	0.86
Cxcr2/Cxcr2		0.17644	0.753407	0.401916	0.86
Chst11/+		0.17547	0.755785	0.401258	0.9
Cir1/+		0.17414	0.759099	0.400043	0.89
Serinc3/Serinc3		0.17402	0.759397	0.400043	0.88
A830019P07Rik/A830019P07Rik		0.1698	0.770052	0.396475	0.84
Rbmx/Y		0.16836	0.773762	0.394025	0.92
Apool/Y		0.16661	0.778309	0.392036	0.84
Klhl18/Klhl18		0.16347	0.786568	0.38712	0.84
Reg3g/Reg3g		0.16135	0.792229	0.383454	0.85
1700011A15Rik/1700011A15Rik		0.15773	0.802076	0.376221	0.86
Ngrn/+		0.15675	0.8048	0.375666	0.88
BC089597/BC089597		0.15262	0.81639	0.36754	0.86
Casc4(b)/Casc4(b)		0.15056	0.822294	0.364338	0.89
Trim17/Trim17		0.14898	0.826871	0.361993	0.86
Scn3b/Scn3b		0.14333	0.843651	0.351192	0.88
Abhd17a/Abhd17a		0.14324	0.843949	0.351192	0.87
Dnase1l2/Dnase1l2		0.14168	0.848691	0.349642	0.9
Cpsf3(b)/+		0.13946	0.855541	0.345882	0.86
Krt7(b)/Krt7(b)		0.13252	0.877723	0.334484	0.81
Ttll11/Ttll11		0.12971	0.887026	0.328226	0.85
Clust5/Clust5		0.12967	0.887168	0.328226	0.87
Trim65(b)/Trim65(b)		0.12842	0.89136	0.326625	0.86
Usp3/+		0.12609	0.899334	0.323156	0.86
Sgms1/Sgms1		0.12391	0.906896	0.318709	0.85
Cdh19/Cdh19		0.12334	0.90888	0.318709	0.82
Celf4/+		0.12304	0.909947	0.318709	0.86
Hecw2/+		0.12225	0.912734	0.318709	0.86
Dlg3/Y		0.12163	0.914976	0.318709	0.85
Arhgap22/Arhgap22		0.11767	0.929339	0.311182	0.87
Defb22/Defb22		0.11525	0.938373	0.306402	0.84
Klf17(b)/Klf17(b)		0.1147	0.940435	0.305766	0.83
Rqcd1/+		0.1103	0.957407	0.297226	0.87
Zcchc14/+		0.1101	0.958213	0.297226	0.82
Sap130/+		0.10913	0.962038	0.295671	0.86
1110037F02Rik/+		0.10854	0.964403	0.294867	0.86
Mir96/Mir96		0.10836	0.965129	0.294867	0.83
2510003E04Rik/+		0.1074	0.96898	0.293375	0.87
Kcnh4(b)/Kcnh4(b)		0.1054	0.97715	0.289493	0.88
Il10rb/Il10rb		0.10534	0.977418	0.289493	0.86
Mettl24/Mettl24		0.10417	0.982264	0.289292	0.87
D630023F18Rik(b)/D630023F18Rik(b)		0.10396	0.983154	0.289292	0.85
4930449E01Rik/4930449E01Rik		0.10375	0.983995	0.289292	0.82
3110035E14Rik/3110035E14Rik		0.10249	0.98931	0.287661	0.89
1700024P04Rik(b)/1700024P04Rik(b)		0.0998	1.00088	0.281863	0.83
Fbxo33(b)/Fbxo33(b)		0.0997	1.00131	0.281863	0.87
Prkab1/Prkab1		0.09814	1.00814	0.278774	0.9
Tead3/Tead3		0.09734	1.01169	0.278774	0.83
Slc20a2/Slc20a2		0.09675	1.01434	0.278774	0.83
Endou/Endou		0.09597	1.01787	0.277335	0.84
Pth1r/+		0.09458	1.02421	0.27411	0.85
Medag(b)/Medag(b)		0.09441	1.02497	0.27411	0.85
Mtss1l/Mtss1l		0.09417	1.02609	0.27411	0.85
Mier1/Mier1		0.09406	1.02661	0.27411	0.83
Plbd1/Plbd1		0.09157	1.03822	0.269499	0.85
Krt31/Krt31		0.08695	1.06072	0.258783	0.86
Arid2/+		0.08591	1.06596	0.256443	0.83
Rab15/Rab15		0.08537	1.06869	0.256075	0.86
Cc2d2a/+		0.08536	1.06873	0.256075	0.86
Akt2/Akt2		0.08445	1.07342	0.255127	0.79
Fbxw26(b)/Fbxw26(b)		0.08199	1.08626	0.249209	0.78
Stard8/Y		0.07999	1.09695	0.244643	0.82
Cyp2b13(b)/Cyp2b13(b)		0.07942	1.10005	0.243646	0.85
Ildr1/Ildr1		0.07817	1.10696	0.240539	0.85
Srrm4/+		0.07631	1.1174	0.237023	0.79
Pear1/Pear1		0.07608	1.11874	0.237023	0.81
Epc2/+		0.07571	1.12085	0.236622	0.82
Sorbs2/Sorbs2		0.07502	1.12484	0.235195	0.76
Pdk3/Y		0.07212	1.14195	0.227342	0.82
Tcf4/+		0.07189	1.14335	0.227342	0.84
Myh14/Myh14		0.06925	1.15955	0.222016	0.84
1700123O20Rik/1700123O20Rik		0.06907	1.16068	0.222016	0.84
Fyn/+		0.06744	1.17105	0.217613	0.77
Traf6/+		0.06639	1.17789	0.214908	0.82
Pigf/+		0.06606	1.18004	0.214545	0.87
Pfn1/+		0.06525	1.18542	0.212595	0.87
Vps72/+		0.06493	1.18758	0.212232	0.86
Tcf7l2/+		0.06401	1.19374	0.211323	0.81
Atp2b2/+		0.06368	1.196	0.210927	0.86
Wdtc1/Wdtc1		0.06317	1.1995	0.20993	0.83
Commd10/+		0.05836	1.23385	0.197922	0.83
Dnmt3a/Dnmt3a		0.05731	1.24173	0.195694	0.83
Gm5544/+		0.05663	1.24697	0.194014	0.84
Man2b2(b)/Man2b2(b)		0.05581	1.25332	0.192522	0.78
Lyplal1/Lyplal1		0.05547	1.25595	0.192021	0.82
Wnt16(b)/+		0.0541	1.26679	0.187941	0.84
1700042B14Rik/Y		0.05102	1.29222	0.180394	0.84
Cpt2(b)/+		0.05043	1.2973	0.179211	0.75
Klhl21/+		0.0495	1.30537	0.176899	0.83
Zkscan17(b)/+		0.04817	1.31727	0.173988	0.79
Frmd7/Y		0.04808	1.31805	0.173988	0.84
Ift140/+		0.0459	1.33815	0.169505	0.82
Ralgps2/Ralgps2		0.04571	1.33997	0.169422	0.81
Myo15/Myo15		0.04362	1.36029	0.162282	0.86
Folr4/Folr4		0.04263	1.3703	0.160398	0.82
Ap2a2(b)/+		0.04199	1.37683	0.159188	0.8
Tgfb1i1(b)/Tgfb1i1(b)		0.04152	1.3817	0.158368	0.82
Mrm1/Mrm1		0.04038	1.39387	0.154827	0.76
Ccdc159/Ccdc159		0.0401	1.39685	0.154827	0.74
Alox12e(b)/Alox12e(b)		0.03928	1.40585	0.152971	0.81
Ccdc24/Ccdc24		0.03906	1.40823	0.152729	0.81
Nadk2(b)/+		0.03775	1.42312	0.150293	0.81
Atxn3/Atxn3		0.03746	1.42642	0.149996	0.79
Supt5/+		0.037	1.43178	0.148752	0.86
Adap1/Adap1		0.03672	1.43515	0.148199	0.74
Adpgk/Adpgk		0.03621	1.44113	0.146768	0.75
Ankrd6(b)/Ankrd6(b)		0.03596	1.44422	0.146322	0.81
Tram2/Tram2		0.03586	1.44537	0.146322	0.81
Isg20/Isg20		0.03443	1.46308	0.14184	0.81
Acot6/Acot6		0.0342	1.46597	0.141485	0.8
Gimap6/Gimap6		0.03363	1.47332	0.140111	0.8
Nubpl(b)/+		0.03348	1.47525	0.140111	0.81
Amz2/Amz2		0.03202	1.49454	0.136438	0.81
Ccl22/+		0.0317	1.499	0.135626	0.83
Traf2/+		0.03106	1.50775	0.134071	0.76
Osbpl3/Osbpl3		0.03072	1.51262	0.133152	0.79
Nme4/Nme4		0.02892	1.53873	0.126481	0.81
Pthlh/+		0.0289	1.53907	0.126481	0.82
Anks1b/Anks1b		0.02852	1.54488	0.126367	0.81
Mir145/Mir145		0.0265	1.57668	0.119032	0.84
Pth/Pth		0.02568	1.59034	0.116395	0.8
Nudt12/Nudt12		0.02546	1.59422	0.115886	0.78
Usp11/Y		0.02535	1.59597	0.115886	0.8
Dhx33(b)/+		0.02472	1.60697	0.11357	0.82
Oog2/Oog2		0.02438	1.61301	0.11252	0.81
Plxna2/Plxna2		0.02418	1.61658	0.112219	0.78
Il23r/Il23r		0.02375	1.6243	0.111177	0.83
Gldc/+		0.02367	1.62584	0.111177	0.8
Xxylt1/Xxylt1		0.0236	1.62701	0.111177	0.76
Dsc2/Dsc2		0.02336	1.6316	0.111177	0.79
Ogdh/+		0.02285	1.64118	0.110038	0.81
Tctex1d2/Tctex1d2		0.02077	1.68266	0.10249	0.8
Dph6/Dph6		0.02074	1.68316	0.10249	0.81
Slx4ip/Slx4ip		0.02064	1.68526	0.10249	0.82
Ankrd9/Ankrd9		0.01998	1.69944	0.100598	0.79
Gpc5/Gpc5		0.01982	1.70281	0.100327	0.8
Myo9a(b)/+		0.01963	1.70698	0.0998755	0.8
Col4a3bp/+		0.01827	1.73829	0.0953603	0.77
A430005L14Rik/A430005L14Rik		0.01816	1.74088	0.0953603	0.73
9130011E15Rik/+		0.01807	1.74298	0.0953603	0.78
Apoo(b)/Y		0.01679	1.77494	0.0895182	0.84
Klc2/Klc2		0.01678	1.77509	0.0895182	0.82
Slitrk4(b)/Y		0.01663	1.77903	0.0895182	0.7
Dcx/Y		0.01638	1.78576	0.0892241	0.8
Metrnl(b)/Metrnl(b)		0.0155	1.80967	0.0858532	0.8
Gm16379/Gm16379		0.01529	1.81561	0.0851598	0.79
Dhx35(b)/+		0.01458	1.83611	0.0826174	0.78
Arhgef38/Arhgef38		0.01373	1.86243	0.0786533	0.74
Anks6(b)/+		0.0137	1.86317	0.0786533	0.8
Zfp616(b)/Zfp616(b)		0.01368	1.86403	0.0786533	0.78
Cdkn2a/Cdkn2a		0.013	1.8861	0.0762328	0.8
Dennd4c(b)/+		0.01254	1.90159	0.0739974	0.82
Rars/+		0.01252	1.9023	0.0739974	0.77
Dsg1b/Dsg1b		0.01247	1.90423	0.0739974	0.8
Acer1/Acer1		0.0124	1.90675	0.0739974	0.8
Gpr133(b)/Gpr133(b)		0.01206	1.91853	0.0738747	0.69
Lrrc67/Lrrc67		0.01202	1.91995	0.0738747	0.78
Gtf2a1/+		0.01171	1.93148	0.0731892	0.71
Xpnpep1/Xpnpep1		0.01118	1.95148	0.0719257	0.8
Arpc3/+		0.0111	1.95474	0.0718521	0.78
Slc16a6/Slc16a6		0.01091	1.96234	0.0718521	0.78
Sept10/Sept10		0.01056	1.97618	0.0706848	0.83
Hdac1/+		0.01034	1.98545	0.0696599	0.77
Tcp11/Tcp11		0.01032	1.98652	0.0696599	0.79
2610318N02Rik(b)/2610318N02Rik(b)		0.01022	1.99074	0.0696599	0.76
Lonrf3/Y	Tier 3	0.00999	2.00048	0.0686833	0.84
Bpifb5/Bpifb5	Tier 3	0.00973	2.01195	0.0673566	0.77
Leprot(b)/Leprot(b)	Tier 3	0.00951	2.0218	0.0667736	0.77
Pls3/Y	Tier 3	0.00944	2.02517	0.0667736	0.77
Rhox13(b)/Y	Tier 3	0.00853	2.06904	0.0629662	0.79
Vps51/+	Tier 3	0.00852	2.06981	0.0629662	0.75
Ubash3a/Ubash3a	Tier 3	0.00802	2.09608	0.0600849	0.79
Mybphl/Mybphl	Tier 3	0.00778	2.10906	0.0597086	0.8
Mospd1/Y	Tier 3	0.00766	2.11594	0.0596415	0.73
Sh2d5/Sh2d5	Tier 3	0.00732	2.1357	0.0583558	0.78
Rundc1(b)/+	Tier 3	0.00724	2.14016	0.058225	0.76
Ido1/Ido1	Tier 3	0.00699	2.15527	0.0566917	0.78
Zfp365/Zfp365	Tier 3	0.00666	2.17679	0.0552993	0.69
Abtb2/Abtb2	Tier 3	0.00637	2.19589	0.053806	0.76
Daf2/Daf2	Tier 3	0.00614	2.21191	0.0527628	0.76
Pabpn1l/Pabpn1l	Tier 3	0.00608	2.21644	0.0526694	0.75
Crlf3(b)/Crlf3(b)	Tier 3	0.00601	2.22105	0.0525697	0.77
Ddx55/+	Tier 3	0.0058	2.23632	0.0513494	0.76
Smpd4(b)/+	Tier 3	0.0053	2.27611	0.0479945	0.77
Mta1/Mta1	Tier 3	0.00517	2.28656	0.0479359	0.64
Syt1/+	Tier 3	0.00515	2.28817	0.0479359	0.75
Adcy2/Adcy2	Tier 2	0.00495	2.30579	0.0469589	0.76
Def6/Def6	Tier 2	0.00457	2.34033	0.0442105	0.75
Grm8/Grm8	Tier 2	0.00442	2.35502	0.0435866	0.76
Brd7/+	Tier 2	0.00426	2.37054	0.0433442	0.69
Ushbp1/Ushbp1	Tier 2	0.00421	2.37523	0.0433209	0.77
Selk(b)/Selk(b)	Tier 2	0.00409	2.38824	0.0425855	0.75
Gpr152(b)/Gpr152(b)	Tier 2	0.00405	2.39225	0.0425855	0.78
Ctr9(b)/+	Tier 2	0.00385	2.41429	0.0412975	0.78
Gm648/Y	Tier 2	0.00371	2.43113	0.0402304	0.76
Cyp2r1(b)/Cyp2r1(b)	Tier 2	0.00355	2.44985	0.0393193	0.75
L3mbtl2/+	Tier 2	0.00327	2.48582	0.0378772	0.74
Ehbp1l1/+	Tier 2	0.00304	2.51776	0.036029	0.74
Aldh3b1(b)/Aldh3b1(b)	Tier 2	0.00288	2.54086	0.0345748	0.76
Bach2/Bach2	Tier 2	0.00263	2.57946	0.0324154	0.66
1110059G10Rik/1110059G10Rik	Tier 2	0.00252	2.59917	0.0318289	0.73
Mcf2l/Mcf2l	Tier 2	0.00244	2.61244	0.0318289	0.68
Acot5/Acot5	Tier 2	0.00225	2.64805	0.0298939	0.73
Cyp20a1/Cyp20a1	Tier 2	0.00218	2.66119	0.029395	0.7
Ppil3(b)/Ppil3(b)	Tier 2	0.00214	2.66885	0.029277	0.73
Eci3(b)/Eci3(b)	Tier 2	0.00203	2.69215	0.0281328	0.7
Prame/Y	Tier 2	0.00195	2.70962	0.0277957	0.73		The gene is also known as Pramex1
Tceal5(b)/Y	Tier 2	0.00185	2.73333	0.0267005	0.73
Armc7(b)/+	Tier 2	0.0018	2.74376	0.0265939	0.73
Prrg2(b)/Prrg2(b)	Tier 2	0.00151	2.82197	0.0238444	0.72
Dcbld2/Dcbld2	Tier 2	0.0013	2.88622	0.0212395	0.74
Nbeal2/Nbeal2	Tier 2	0.00121	2.91552	0.0208807	0.66
Naaa/Naaa	Tier 1	0.00096	3.01717	0.0171133	0.71
Slc5a7/+	Tier 1	0.00088	3.05718	0.0158911	0.72
Zfp791/Zfp791	Tier 1	0.00069	3.16148	0.0129701	0.69
Trub2/+	Tier 1	0.00062	3.20813	0.0118731	0.77
Ncaph/+	Tier 1	0.00061	3.21328	0.0118731	0.75
Setd5/+	Tier 1	0.00042	3.37744	0.00836145	0.72
Rsad1/Rsad1	Tier 1	0.00034	3.46274	0.00715673	0.71
Crb2/+	Tier 1	0.00033	3.48618	0.0069249	0.69
Zfp719(b)/Zfp719(b)	Tier 1	0.00033	3.48695	0.0069249	0.69
Uri1/Uri1	Tier 1	0.00032	3.50074	0.0069249	0.69
Os9/Os9	Tier 1	0.00027	3.57384	0.00632987	0.7
Dpy30/+	Tier 1	0.00021	3.67189	0.00530574	0.67
Entpd6/Entpd6	Tier 1	0.0002	3.68867	0.00523551	0.7
Zfp367/Zfp367	Tier 1	0.0002	3.69546	0.00523551	0.67
Trem1(Vlcg)/Trem1(Vlcg)	Tier 1	0.00019	3.7188	0.00515952	0.67
Lgals7(b)/Lgals7(b)	Tier 1	0.00016	3.78999	0.00462	0.67
Abcb6/Abcb6	Tier 1	0.00015	3.8195	0.00444337	0.69
BC023829/Y	Tier 1	0.00012	3.91333	0.0038038	0.68		The gene is also known as Tmem185a
Edc4/+	Tier 1	0.00011	3.95133	0.00359755	0.69
Jmjd1c/+	Tier 1	0.00011	3.95604	0.00359755	0.69
Pias2/Pias2	Tier 1	9e-05	4.02539	0.00335852	0.68
Dusp7/Dusp7	Tier 1	8e-05	4.07202	0.00312834	0.65
Nxn(b)/+	Tier 1	7e-05	4.17361	0.00257106	0.66
Hmx3/Hmx	Tier 1	6e-05	4.19572	0.00254117	0.63
Klk9/Klk9	Tier 1	5e-05	4.31441	0.00201405	0.67
Gm13125(b)/Gm13125(b)	Tier 1	0	6.41158	2.9729e-05	0.59		This gene has been renamed Pramel15 also Pramef20
Tatdn3(b)/Tatdn3(b)	Tier 1	0	8.69711	2.5e-07	0.47

## Sheet: MN_RawData
Barcode	Genotype	Assay Date	Experimenter	Flow Cytometer	Total Events (RBC)	NCE	RETs_CD71postive	Per_RETs	Mn-RET	Mn_NCE	Per_MN-NCE
M00038619	+/+	2008-04-25	RM	FC500	191000	186000	4268	2.29	31	389	0.21
M00038620	+/+	2008-04-25	RM	FC500	192000	187000	4201	2.24	46	333	0.18
M00038621	+/+	2008-04-25	RM	FC500	194000	189000	4260	2.26	41	409	0.22
M00038622	+/+	2008-04-25	RM	FC500	192000	187000	4480	2.39	73	393	0.21
M00038623	+/+	2008-04-25	RM	FC500	195000	191000	3855	2.02	40	396	0.21
M00038624	+/+	2008-04-25	RM	FC500	193000	188000	4352	2.32	44	255	0.14
M00038625	+/+	2008-04-25	RM	FC500	194000	190000	3810	2.01	30	390	0.21
M00038626	+/+	2008-04-25	RM	FC500	191000	187000	4068	2.18	31	285	0.15
M00038627	+/+	2008-04-25	RM	FC500	193000	189000	3635	1.92	34	357	0.19
M00038628	+/+	2008-04-25	RM	FC500	193000	190000	2810	1.48	23	358	0.19
M00254659	+/+	2008-04-25	RM	FC500	150000	146000	2907	1.99	25	388	0.26
M00254658	+/+	2008-04-25	RM	FC500	156000	153000	2953	1.93	31	380	0.25
M00254653	+/+	2008-04-25	RM	FC500	153000	150000	2659	1.77	45	334	0.22
M00254652	+/+	2008-04-25	RM	FC500	157000	153000	3321	2.17	52	434	0.28
M00326366	+/+	2008-04-25	RM	FC500	173000	169000	3101	1.83	16	266	0.16
M00326367	+/+	2008-04-25	RM	FC500	163000	160000	3444	2.16	28	320	0.2
M00326369	+/+	2008-04-25	RM	FC500	158000	154000	3927	2.55	21	290	0.19
M00326371	+/+	2008-04-25	RM	FC500	159000	156000	2831	1.82	19	265	0.17
M00030020	+/+	2008-04-25	RM	FC500	140000	138000	1631	1.18	31	220	0.16
M00050390	+/+	2008-07-21	RM	FC500	182000	177000	3907	2.2	54	408	0.23
M00050419	+/+	2008-07-21	RM	FC500	173000	170000	2938	1.73	38	310	0.18
M00050422	+/+	2008-07-21	RM	FC500	178000	174000	3935	2.27	34	308	0.18
M00050230	+/+	2008-07-21	RM	FC500	168000	165000	2930	1.78	44	315	0.19
M00066108	+/+	2008-11-12	RM	FC500	172000	168000	3503	2.09	8	383	0.23
M00063714	+/+	2008-11-12	RM	FC500	168000	165000	2586	1.57	6	399	0.24
M00066111	+/+	2008-11-12	RM	FC500	173000	169000	3236	1.91	16	408	0.24
M00063717	+/+	2008-11-12	RM	FC500	175000	172000	2454	1.43	8	444	0.26
M00030024	+/+	2009-08-11	DR	FC500	130000	128000	1608	1.26	30	212	0.17
M00030016	+/+	2009-08-11	DR	FC500	141000	139000	1869	1.35	24	241	0.17
M00030023	+/+	2009-08-11	DR	FC500	155000	153000	1907	1.25	32	269	0.18
M00030021	+/+	2009-08-11	DR	FC500	152000	150000	1420	0.95	36	278	0.18
M00255760	+/+	2009-08-20	RM	FC500	171000	167000	3421	2.05	39	378	0.23
M00255764	+/+	2009-08-20	RM	FC500	161000	158000	2892	1.84	36	313	0.2
M00250131	+/+	2009-08-20	DR	FC500	174000	170000	3492	2.05	21	377	0.22
M00250073	+/+	2009-08-20	DR	FC500	169000	166000	2624	1.58	20	344	0.21
M00210556	+/+	2009-08-20	RM	FC500	184000	181000	3154	1.75	96	376	0.21
M00210567	+/+	2009-08-20	RM	FC500	186000	181000	3869	2.13	99	348	0.19
M00210579	+/+	2009-08-20	RM	FC500	188000	184000	3941	2.14	90	339	0.18
M00210583	+/+	2009-08-20	RM	FC500	190000	184000	5762	3.13	134	370	0.2
M00274798	+/+	2009-09-25	DR	FC500	171000	167000	4223	2.53	37	342	0.2
M00274799	+/+	2009-09-25	DR	FC500	174000	169000	4230	2.5	24	355	0.21
M00274800	+/+	2009-09-25	DR	FC500	174000	167000	6686	4.01	50	360	0.22
M00274813	+/+	2009-09-25	DR	FC500	177000	172000	4599	2.67	25	359	0.21
M00281325	+/+	2009-09-25	DR	FC500	173000	169000	3753	2.22	34	308	0.18
M00281330	+/+	2009-09-25	DR	FC500	171000	168000	2803	1.67	32	352	0.21
M00277937	+/+	2009-09-25	DR	FC500	172000	166000	4892	2.94	32	332	0.2
M00281317	+/+	2009-09-25	DR	FC500	174000	169000	4855	2.87	47	362	0.21
M00274408	+/+	2009-09-25	DR	FC500	171000	168000	3442	2.05	36	364	0.22
M00274410	+/+	2009-09-25	DR	FC500	170000	166000	3996	2.41	37	301	0.18
M00274439	+/+	2009-09-25	DR	FC500	171000	167000	3622	2.17	24	422	0.25
M00274440	+/+	2009-09-25	DR	FC500	169000	165000	3748	2.27	19	346	0.21
M00274771	+/+	2009-09-25	DR	FC500	176000	165000	1642	0.99	51	445	0.27
M00274773	+/+	2009-09-25	DR	FC500	176000	173000	3300	1.91	28	333	0.19
M00280292	+/+	2009-09-25	DR	FC500	175000	172000	2690	1.57	32	330	0.19
M00280293	+/+	2009-09-25	DR	FC500	169000	166000	2877	1.73	25	316	0.19
M00266596	+/+	2009-11-05	RV	FC500	144000	142000	2386	1.69	40	289	0.2
M00266597	+/+	2009-11-05	RV	FC500	166000	163000	2685	1.64	33	292	0.18
M00266599	+/+	2009-11-05	RV	FC500	153000	149000	3373	2.27	28	320	0.21
M00285200	+/+	2009-11-11	RV	FC500	168000	164000	3783	2.3	17	290	0.18
M00285202	+/+	2009-11-11	RV	FC500	168000	165000	3306	2.01	21	416	0.25
M00285218	+/+	2009-11-11	RV	FC500	165000	161000	3364	2.09	31	355	0.22
M00285219	+/+	2009-11-11	RV	FC500	170000	166000	4484	2.71	48	377	0.23
M00310893	+/+	2009-11-11	RV	FC500	158000	155000	3247	2.1	14	269	0.17
M00310894	+/+	2009-11-11	RV	FC500	167000	164000	3451	2.11	25	281	0.17
M00310895	+/+	2009-11-11	RV	FC500	160000	156000	3037	1.94	18	229	0.15
M00310899	+/+	2009-11-11	RV	FC500	146000	142000	4008	2.82	34	259	0.18
M00301932	+/+	2009-11-11	RV	FC500	166000	161000	3789	2.35	17	302	0.19
M00287178	+/+	2009-11-11	RV	FC500	163000	159000	3479	2.19	14	335	0.21
M00306315	+/+	2009-11-11	RV	FC500	165000	161000	3432	2.13	25	292	0.18
M00306333	+/+	2009-11-11	RV	FC500	164000	161000	2158	1.34	16	241	0.15
M00309481	+/+	2009-11-11	RV	FC500	164000	161000	2523	1.57	20	329	0.2
M00309494	+/+	2009-11-11	RV	FC500	165000	162000	2486	1.53	12	281	0.17
M00192924	+/+	2009-11-17	RV	FC500	149000	147000	1900	1.29	10	272	0.18
M00192922	+/+	2009-11-17	RV	FC500	154000	151000	2622	1.74	16	258	0.17
M00297780	+/+	2009-11-17	RV	FC500	169000	162000	6557	4.05	40	259	0.16
M00297781	+/+	2009-11-17	RV	FC500	169000	166000	3284	1.98	21	290	0.17
M00297782	+/+	2009-11-17	RV	FC500	165000	162000	2436	1.5	18	328	0.2
M00297783	+/+	2009-11-17	RV	FC500	170000	164000	5354	3.26	21	280	0.17
M00297784	+/+	2009-11-17	RV	FC500	169000	163000	5114	3.14	26	350	0.21
M00254090	+/+	2009-11-17	RV	FC500	161000	155000	5852	3.78	36	412	0.27
M00254637	+/+	2009-11-17	RV	FC500	156000	152000	2955	1.94	13	250	0.16
M00538104	+/+	2009-11-17	RV	FC500	181000	177000	3521	1.99	83	407	0.23
M00030015	+/+	2009-12-10	RV	FC500	129000	127000	1493	1.17	42	238	0.19
M00030018	+/+	2009-12-10	RV	FC500	151000	149000	1663	1.11	29	285	0.19
M00030019	+/+	2009-12-10	RV	FC500	151000	149000	1601	1.08	14	284	0.19
M00030022	+/+	2009-12-10	RV	FC500	146000	145000	1571	1.09	28	286	0.2
M00030017	+/+	2009-12-10	RV	FC500	136000	134000	1750	1.3	31	279	0.21
M00020180	+/+	2009-12-10	RV	FC500	126000	125000	1412	1.13	52	264	0.21
M00020181	+/+	2009-12-10	RV	FC500	122000	120000	1295	1.08	34	255	0.21
M00020182	+/+	2009-12-10	RV	FC500	132000	130000	1788	1.38	39	305	0.23
M00020183	+/+	2009-12-10	RV	FC500	119000	117000	1530	1.31	26	236	0.2
M00361349	+/+	2010-01-11	RV	FC500	166000	162000	3563	2.2	24	358	0.22
M00367052	+/+	2010-01-11	RV	FC500	166000	161000	4550	2.82	19	315	0.2
M00361345	+/+	2010-01-11	RV	FC500	145000	142000	2742	1.93	69	302	0.21
M00361347	+/+	2010-01-11	RV	FC500	151000	148000	2912	1.97	66	369	0.25
M0036135	+/+	2010-01-14	RV	FC500	158000	154000	4144	2.69	73	361	0.23
M00372946	+/+	2010-01-28	RV	FC500	160000	157000	2807	1.79	22	337	0.21
M00372949	+/+	2010-01-28	RV	FC500	162000	159000	2189	1.37	13	313	0.2
M00404564	+/+	2010-01-28	RV	FC500	156000	153000	2949	1.93	13	350	0.23
M00404560	+/+	2010-01-28	RV	FC500	150000	146000	3782	2.58	28	303	0.21
M00404561	+/+	2010-01-28	RV	FC500	143000	138000	4128	2.99	26	267	0.19
M00407587	+/+	2010-01-28	RV	FC500	149000	145000	3548	2.45	15	297	0.2
M00458444	+/+	2010-06-03	RV	FC500	155000	151000	4208	2.79	19	299	0.2
M00458446	+/+	2010-06-03	RV	FC500	161000	158000	2793	1.76	28	302	0.19
M00461486	+/+	2010-07-07	RV	FC500	147000	143000	4092	2.86	39	313	0.22
M00462465	+/+	2010-07-07	RV	FC500	155000	151000	3964	2.62	45	280	0.18
M00468233	+/+	2010-07-07	RV	FC500	158000	155000	2580	1.67	49	317	0.2
M00468234	+/+	2010-07-07	RV	FC500	157000	154000	2582	1.67	30	287	0.19
M00688493	+/+	2011-04-13	MDC	FC500	119000	116000	2246	1.94	14	239	0.21
M00688494	+/+	2011-04-13	MDC	FC500	104000	102000	1567	1.54	7	251	0.25
M00688503	+/+	2011-04-13	MDC	FC500	117000	114000	2278	2	11	245	0.21
M00688543	+/+	2011-04-13	MDC	FC500	132000	130000	2409	1.85	12	240	0.18
M00688553	+/+	2011-04-13	MDC	FC500	120000	118000	2122	1.8	13	275	0.23
M00688554	+/+	2011-04-13	MDC	FC500	127000	124000	2489	2.01	12	292	0.23
M00690430	+/+	2011-04-13	MDC	FC500	144000	142000	985	0.69	9	346	0.24
M00690431	+/+	2011-04-13	MDC	FC500	143000	139000	3725	2.68	15	286	0.21
M00690832	+/+	2011-04-13	MDC	FC500	150000	147000	2711	1.84	22	360	0.24
M00690834	+/+	2011-04-13	MDC	FC500	150000	148000	2416	1.63	16	349	0.24
M00690840	+/+	2011-04-13	MDC	FC500	144000	141000	2440	1.73	9	303	0.21
M00690835	+/+	2011-04-15	MDC	FC500	151000	148000	2701	1.83	8	325	0.22
M00690836	+/+	2011-04-15	MDC	FC500	142000	139000	2273	1.64	10	286	0.21
M00690838	+/+	2011-04-15	MDC	FC500	138000	132000	5660	4.29	26	327	0.25
M00701269	+/+	2011-04-18	MDC	FC500	137000	133000	3930	2.95	6	292	0.22
M00940808	+/+	2012-01-16	RM	FT1	136000	134000	2958	2.21	97	316	0.24
M00943026	+/+	2012-01-16	RM	FT1	138000	137000	476	0.35	112	393	0.29
M00943027	+/+	2012-01-16	RM	FT1	125000	121000	1615	1.33	186	340	0.28
M00943038	+/+	2012-01-16	RM	FT1	134000	133000	1558	1.17	84	342	0.26
M00943039	+/+	2012-01-16	RM	FT1	135000	134000	1042	0.78	59	349	0.26
M00943417	+/+	2012-01-16	RM	FT1	150000	149000	800	0.54	65	398	0.27
M00943418	+/+	2012-01-16	RM	FT1	141000	140000	3412	2.44	122	297	0.21
M00950256	+/+	2012-01-23	RM	FT1	114000	113000	623	0.55	97	262	0.23
M00950257	+/+	2012-01-23	RM	FT1	115000	114000	516	0.45	111	313	0.27
M00950259	+/+	2012-01-23	RM	FT1	115000	114000	237	0.21	70	252	0.22
M00950260	+/+	2012-01-23	RM	FT1	93200	92700	298	0.32	35	226	0.24
M00954694	+/+	2012-01-23	RM	FT1	47600	46200	1131	2.45	94	169	0.36
M00954695	+/+	2012-01-23	RM	FT1	116000	115000	908	0.79	109	288	0.25
M00954709	+/+	2012-01-23	RM	FT1	113000	112000	809	0.72	62	323	0.29
M00954710	+/+	2012-01-23	RM	FT1	106000	104000	1306	1.26	79	264	0.25
M00952024	+/+	2012-02-01	RM	FT1	127000	125000	1486	1.19	58	319	0.25
M00954749	+/+	2012-02-01	RM	FT1	111000	109000	1025	0.94	85	273	0.25
M00956377	+/+	2012-02-01	RM	FT1	115000	113000	1860	1.65	95	314	0.28
M00956378	+/+	2012-02-01	RM	FT1	133000	132000	905	0.69	48	352	0.27
M00956505	+/+	2012-02-01	RM	FT1	121000	119000	1517	1.27	96	357	0.3
M00956506	+/+	2012-02-01	RM	FT1	119000	118000	1135	0.96	27	345	0.29
M00956507	+/+	2012-02-01	RM	FT1	114000	112000	887	0.79	88	329	0.29
M00934378	+/+	2012-02-01	RM	FT1	123000	121000	6117	5.06	101	315	0.26
M00934379	+/+	2012-02-01	RM	FT1	127000	126000	1196	0.95	96	260	0.21
M00934380	+/+	2012-02-01	RM	FT1	127000	126000	1507	1.2	131	312	0.25
M00944468	+/+	2012-02-01	RM	FT1	134000	132000	3440	2.61	64	253	0.19
M00960152	+/+	2012-02-01	RM	FT1	127000	123000	3168	2.58	87	415	0.34
M00960154	+/+	2012-02-01	RM	FT1	118000	114000	3039	2.67	101	390	0.34
M00960164	+/+	2012-02-01	RM	FT1	131000	130000	1407	1.08	60	392	0.3
M00960181	+/+	2012-02-01	RM	FT1	129000	128000	744	0.58	116	503	0.39
M00979211	+/+	2012-03-06	JT	FT1	114000	113000	241	0.21	15	381	0.34
M00979214	+/+	2012-03-06	JT	FT1	103000	102000	202	0.2	14	320	0.31
M00979215	+/+	2012-03-06	JT	FT1	115000	115000	250	0.22	26	345	0.3
M00985749	+/+	2012-03-06	JT	FT1	118000	116000	490	0.42	51	885	0.76
M00986296	+/+	2012-03-06	JT	FT1	132000	130000	906	0.7	29	411	0.32
M00998904	+/+	2012-03-12	JT	FT1	120000	119000	587	0.49	48	239	0.2
M00998905	+/+	2012-03-12	JT	FT1	115000	114000	346	0.3	27	404	0.35
M00998906	+/+	2012-03-12	JT	FT1	113000	112000	671	0.6	18	250	0.22
M00995227	+/+	2012-03-21	JT	FT1	83500	82600	661	0.8	113	162	0.2
M00995228	+/+	2012-03-21	JT	FT1	103000	102000	854	0.84	139	223	0.22
M00998458	+/+	2012-03-21	JT	FT1	93600	92100	1129	1.23	100	244	0.26
M00998461	+/+	2012-03-21	JT	FT1	96900	95400	1043	1.09	123	320	0.33
M01006196	+/+	2012-03-28	JT	FT1	105000	104000	659	0.63	34	246	0.24
M01006197	+/+	2012-03-28	JT	FT1	110000	109000	892	0.82	38	323	0.3
M01006198	+/+	2012-03-28	JT	FT1	109000	108000	621	0.58	19	259	0.24
M01038839	+/+	2012-05-02	RM	FT1	155000	153000	1893	1.24	137	343	0.22
M01038837	+/+	2012-05-02	RM	FT1	155000	152000	2147	1.41	146	384	0.25
M01038841	+/+	2012-05-02	RM	FT1	154000	151000	2464	1.63	179	397	0.26
M01038840	+/+	2012-05-02	RM	FT1	152000	150000	1635	1.09	206	528	0.35
M01085991	+/+	2012-06-20	RM	FT1	160000	159000	445	0.28	124	326	0.2
M01086023	+/+	2012-06-20	RM	FT1	137000	136000	741	0.54	127	430	0.32
M01109674	+/+	2012-07-17	RM	FT1	149000	147000	1160	0.79	134	297	0.2
M01109701	+/+	2012-07-17	RM	FT1	132000	131000	807	0.62	136	271	0.21
M01117835	+/+	2012-07-30	RM	FT1	157000	154000	2454	1.59	279	580	0.38
M01117845	+/+	2012-07-30	RM	FT1	162000	160000	1885	1.18	174	435	0.27
M01117846	+/+	2012-07-30	RM	FT1	142000	141000	827	0.59	148	374	0.26
M01117847	+/+	2012-07-30	RM	FT1	158000	155000	2266	1.46	217	499	0.32
M01187462	+/+	2012-10-08	RM	FT1	167000	164000	2995	1.83	146	510	0.31
M01928304	+/+	2015-01-12	NG	FT1	188000	185000	2284	1.23	19	365	0.2
M01866233	+/+	2015-01-12	NG	FT1	175000	172000	2318	1.35	12	403	0.23
M01904394	+/+	2015-01-12	NG	FT1	179000	176000	2539	1.44	32	425	0.24
M01910604	+/+	2015-01-12	NG	FT1	155000	151000	3246	2.15	65	427	0.28
M01929770	+/+	2015-01-20	NG	FT1	150000	148000	1845	1.25	5	286	0.19
M01929771	+/+	2015-01-20	NG	FT1	131000	129000	1492	1.16	4	258	0.2
M01929345	+/+	2015-01-20	NG	FT1	143000	140000	2526	1.8	5	288	0.21
M01910601	+/+	2015-01-20	NG	FT1	164000	161000	2223	1.38	11	335	0.21
M01887537	+/+	2015-01-20	NG	FT1	155000	151000	3860	2.56	15	381	0.25
M01883171	+/+	2015-01-20	NG	FT1	158000	155000	2510	1.61	23	407	0.26
M01924629	+/+	2015-01-20	NG	FT1	172000	169000	2780	1.65	15	445	0.26
M01883170	+/+	2015-01-20	NG	FT1	157000	154000	2387	1.55	27	428	0.28
M01919673	+/+	2015-01-20	NG	FT1	158000	155000	2031	1.31	24	444	0.28
M01924618	+/+	2015-01-20	NG	FT1	164000	161000	2787	1.74	24	525	0.33
M01919672	+/+	2015-01-20	NG	FT1	154000	151000	2453	1.63	19	497	0.33
M01899629	+/+	2015-01-26	NG	FT1	171000	168000	2565	1.52	12	319	0.19
M01889503	+/+	2015-01-26	NG	FT1	153000	151000	1734	1.15	27	309	0.2
M01887534	+/+	2015-01-26	NG	FT1	75800	74300	1324	1.78	7	155	0.21
M01899628	+/+	2015-01-26	NG	FT1	91900	89800	1810	2.02	74	216	0.24
M01866234	+/+	2015-01-26	NG	FT1	90500	89100	1177	1.32	3	219	0.25
M01889502	+/+	2015-01-26	NG	FT1	81600	80000	1262	1.58	40	242	0.3
M01847147	+/+	2015-02-02	NG	FT1	182000	180000	1640	0.91	6	337	0.19
M01943898	+/+	2015-02-02	NG	FT1	180000	177000	2679	1.52	8	331	0.19
M01858486	+/+	2015-02-02	NG	FT1	182000	179000	2784	1.56	8	359	0.2
M01858485	+/+	2015-02-02	NG	FT1	181000	178000	3097	1.74	14	365	0.2
M01943899	+/+	2015-02-02	NG	FT1	177000	174000	2530	1.45	11	373	0.21
M01943644	+/+	2015-02-02	NG	FT1	175000	172000	1866	1.08	14	428	0.25
M01845459	+/+	2015-02-02	NG	FT1	187000	184000	1645	0.89	17	467	0.25
M01845457	+/+	2015-02-02	NG	FT1	185000	183000	1287	0.7	12	506	0.28
M01940581	+/+	2015-02-02	NG	FT1	174000	172000	1965	1.14	12	519	0.3
M01847149	+/+	2015-02-16	NG	FT1	182000	180000	1833	1.02	13	319	0.18
M01945304	+/+	2015-02-16	NG	FT1	186000	183000	2776	1.51	37	335	0.18
M01945314	+/+	2015-02-16	NG	FT1	183000	180000	2968	1.65	30	536	0.3
M01977635	+/+	2015-03-02	NG	FT1	166000	161000	3751	2.32	44	336	0.21
M01977634	+/+	2015-03-02	NG	FT1	166000	161000	3804	2.36	30	350	0.22
M01965972	+/+	2015-03-02	NG	FT1	167000	164000	2665	1.63	19	362	0.22
M01803736	+/+	2015-03-02	NG	FT1	184000	182000	1819	1	10	422	0.23
M01824549	+/+	2015-03-02	NG	FT1	187000	184000	2366	1.28	13	459	0.25
M01965973	+/+	2015-03-02	NG	FT1	154000	151000	2257	1.49	32	424	0.28
M01803737	+/+	2015-03-02	NG	FT1	186000	183000	2593	1.42	12	576	0.31
M01979792	+/+	2015-03-09	NG	FT1	182000	179000	3077	1.72	28	355	0.2
M01979794	+/+	2015-03-09	NG	FT1	184000	180000	3537	1.96	27	416	0.23
M01824548	+/+	2015-03-23	NG	FT1	190000	187000	2379	1.27	72	350	0.19
M01986153	+/+	2015-03-23	NG	FT1	183000	181000	2027	1.12	6	352	0.19
M01983081	+/+	2015-03-23	NG	FT1	182000	179000	2195	1.22	29	396	0.22
M01983082	+/+	2015-03-23	NG	FT1	177000	175000	2122	1.22	13	411	0.23
M01986152	+/+	2015-03-23	NG	FT1	179000	175000	2852	1.63	63	433	0.25
M01834453	+/+	2015-03-23	NG	FT1	183000	180000	3126	1.74	18	453	0.25
M01834464	+/+	2015-04-20	NG	FT1	178000	176000	2105	1.2	54	529	0.3
M01809474	+/+	2015-04-20	NG	FT1	176000	173000	1545	0.89	6	563	0.32
M01809473	+/+	2015-04-20	NG	FT1	175000	173000	2065	1.2	5	610	0.35
M02029392	+/+	2015-05-05	NG	FT1	188000	185000	2471	1.34	5	313	0.17
M02023208	+/+	2015-05-05	NG	FT1	185000	182000	2833	1.56	150	343	0.19
M02029393	+/+	2015-05-05	NG	FT1	168000	165000	2287	1.38	32	351	0.21
M02023166	+/+	2015-05-05	NG	FT1	179000	176000	2761	1.57	11	590	0.33
M02088282	+/+	2015-06-08	NG	FT1	176000	173000	2225	1.28	23	334	0.19
M02088281	+/+	2015-06-08	NG	FT1	174000	171000	2486	1.45	11	402	0.23
M02055782	+/+	2015-06-08	NG	FT1	176000	173000	2433	1.4	39	483	0.28
M02070017	+/+	2015-06-22	NG	FT1	173000	171000	1710	1	7	293	0.17
M02070019	+/+	2015-06-22	NG	FT1	168000	166000	1531	0.92	16	330	0.2
M02046923	+/+	2015-06-22	NG	FT1	179000	177000	1517	0.86	104	358	0.2
M02046919	+/+	2015-06-22	NG	FT1	183000	181000	1478	0.82	31	400	0.22
M02064105	+/+	2015-06-22	NG	FT1	165000	164000	1464	0.89	10	371	0.23
M02063110	+/+	2015-06-22	NG	FT1	182000	180000	1189	0.66	25	508	0.28
M02054366	+/+	2015-06-22	NG	FT1	168000	167000	970	0.58	15	490	0.29
M02054365	+/+	2015-06-22	NG	FT1	175000	173000	1391	0.8	28	546	0.31
M02072813	+/+	2015-06-29	NG	FT1	172000	171000	1253	0.73	1	324	0.19
M02072814	+/+	2015-06-29	NG	FT1	152000	150000	1426	0.95	27	299	0.2
M02028820	+/+	2015-06-29	NG	FT1	155000	153000	1673	1.1	28	361	0.24
M02025744	+/+	2015-06-29	NG	FT1	166000	163000	2757	1.69	11	409	0.25
M02040968	+/+	2015-06-29	NG	FT1	188000	185000	2543	1.38	19	584	0.31
M02087202	+/+	2015-07-13	NG	FT1	173000	171000	1820	1.06	19	357	0.21
M02145130	+/+	2015-08-01	AB	FT1	166000	163000	1837	1.12	37	526	0.32
M02120286	+/+	2015-08-01	AB	FT1	181000	178000	3129	1.76	59	520	0.29
M02127898	+/+	2015-08-01	AB	FT1	187000	184000	2127	1.16	31	621	0.34
M02140925	+/+	2015-08-01	AB	FT1	166000	161000	4148	2.57	242	467	0.29
M02145127	+/+	2015-08-01	AB	FT1	178000	175000	1731	0.99	80	683	0.39
M02100345	+/+	2015-08-01	AB	FT1	175000	172000	2260	1.31	126	430	0.25
M02140927	+/+	2015-08-01	AB	FT1	177000	175000	1102	0.63	57	541	0.31
M02129051	+/+	2015-08-01	AB	FT1	179000	176000	1999	1.13	35	479	0.27
M02145126	+/+	2015-08-01	AB	FT1	174000	171000	1685	0.98	52	833	0.48
M02139814	+/+	2015-08-01	AB	FT1	179000	178000	931	0.52	80	601	0.34
M02140926	+/+	2015-08-01	AB	FT1	178000	176000	1666	0.95	89	673	0.38
M02100347	+/+	2015-08-01	AB	FT1	154000	152000	1709	1.13	110	338	0.22
M02139811	+/+	2015-08-01	AB	FT1	161000	159000	1231	0.77	82	538	0.34
M02139810	+/+	2015-08-01	AB	FT1	153000	152000	807	0.53	54	458	0.3
M02140924	+/+	2015-08-01	AB	FT1	177000	175000	1170	0.67	55	528	0.3
M02145128	+/+	2015-08-01	AB	FT1	164000	163000	1074	0.66	25	428	0.26
M02094858	+/+	2015-08-01	AB	FT1	173000	170000	2528	1.49	93	418	0.25
M02128766	+/+	2015-08-19	AA	FT1	158000	155000	2684	1.73	13	294	0.19
M02129780	+/+	2015-08-19	AA	FT1	148000	144000	3125	2.17	97	358	0.25
M02040969	+/+	2015-08-19	AA	FT1	185000	183000	2123	1.16	16	453	0.25
M02107561	+/+	2015-08-25	AA	FT1	171000	169000	1423	0.84	27	390	0.23
M02107559	+/+	2015-08-25	AA	FT1	173000	170000	1888	1.11	34	365	0.21
M02095827	+/+	2015-08-25	AA	FT1	180000	177000	3448	1.95	72	281	0.16
M02086354	+/+	2015-08-25	AA	FT1	152000	149000	2379	1.6	33	367	0.25
M02080250	+/+	2015-08-25	AA	FT1	190000	187000	2793	1.49	32	368	0.2
M02080246	+/+	2015-08-25	AA	FT1	183000	180000	2813	1.56	43	390	0.22
M02101690	+/+	2015-08-25	AA	FT1	183000	180000	2302	1.28	25	319	0.18
M01989631	+/+	2015-08-25	AA	FT1	188000	184000	2954	1.6	21	441	0.24
M02080249	+/+	2015-08-25	AA	FT1	187000	185000	2074	1.12	25	455	0.25
M02082358	+/+	2015-08-25	AA	FT1	182000	180000	1993	1.11	35	568	0.32
M02086353	+/+	2015-08-25	AA	FT1	187000	185000	1891	1.02	25	467	0.25
M02096988	+/+	2015-08-25	AA	FT1	190000	187000	2424	1.3	28	356	0.19
M01407353	1110037F02Rik/+	2013-07-24	GB	FT1	177000	175000	1960	1.12	63	386	0.22
M01407354	1110037F02Rik/+	2013-07-24	GB	FT1	171000	167000	3129	1.87	75	366	0.22
M01407355	1110037F02Rik/+	2013-07-24	GB	FT1	160000	157000	3053	1.94	40	428	0.27
M01465214	1110037F02Rik/+	2013-08-06	GB	FT1	173000	170000	2898	1.7	163	284	0.17
M01465219	1110037F02Rik/+	2013-08-06	GB	FT1	171000	168000	3175	1.89	217	299	0.18
M01465220	1110037F02Rik/+	2013-08-06	GB	FT1	180000	176000	3121	1.77	175	368	0.21
M01407351	1110037F02Rik/+	2013-08-12	GB	FT1	183000	183000	3554	1.94	31	450	0.25
M01482395	1110059G10Rik/1110059G10Rik	2013-09-16	GB	FT1	173000	170000	3300	1.94	83	377	0.22
M01482386	1110059G10Rik/1110059G10Rik	2013-09-16	GB	FT1	177000	174000	3262	1.88	32	318	0.18
M01482388	1110059G10Rik/1110059G10Rik	2013-09-16	GB	FT1	166000	163000	3070	1.88	24	296	0.18
M01482390	1110059G10Rik/1110059G10Rik	2013-09-16	GB	FT1	167000	163000	3458	2.12	20	335	0.2
M01512469	1110059G10Rik/1110059G10Rik	2013-10-08	GB	FT1	172000	168000	3147	1.87	42	309	0.18
M01512470	1110059G10Rik/1110059G10Rik	2013-10-08	GB	FT1	177000	174000	2925	1.68	14	261	0.15
M00921442	1190002H23Rik/1190002H23Rik	2012-03-23	RM	FT1	171000	168000	2307	1.37	150	618	0.37
M00921400	1190002H23Rik/1190002H23Rik	2012-03-23	RM	FT1	169000	165000	3207	1.94	148	616	0.37
M00921422	1190002H23Rik/1190002H23Rik	2012-03-23	RM	FT1	135000	132000	2485	1.88	196	615	0.46
M00966520	1190002H23Rik/1190002H23Rik	2012-04-04	JT	FT1	130000	129000	694	0.54	20	475	0.37
M00966519	1190002H23Rik/1190002H23Rik	2012-04-04	JT	FT1	133000	132000	832	0.63	63	496	0.37
M00964298	1500011B03Rik/1500011B03Rik	2012-04-04	JT	FT1	133000	132000	807	0.61	128	428	0.32
M00982765	1500011B03Rik/1500011B03Rik	2012-04-16	JT	FT1	136000	134000	1421	1.06	82	408	0.3
M00982768	1500011B03Rik/1500011B03Rik	2012-04-16	JT	FT1	123000	121000	1234	1.02	65	404	0.33
M01008436	1500011B03Rik/1500011B03Rik	2012-06-28	JT	FT1	104000	104000	137	0.13	24	229	0.22
M01008435	1500011B03Rik/1500011B03Rik	2012-08-23	JT	FT1	119000	118000	10	0.01	442	277	0.23
M01008434	1500011B03Rik/1500011B03Rik	2012-08-23	JT	FT1	111000	110000	25	0.02	268	284	0.26
M01696765	1700001C02Rik/1700001C02Rik	2014-06-25	GB	FT1	186000	183000	2187	1.19	30	374	0.2
M01712449	1700001C02Rik/1700001C02Rik	2014-07-29	GB	FT1	187000	183000	3924	2.15	37	396	0.22
M01712448	1700001C02Rik/1700001C02Rik	2014-08-13	GB	FT1	164000	160000	3033	1.89	19	461	0.29
M01689042	1700001C02Rik/1700001C02Rik	2014-08-13	GB	FT1	163000	158000	4060	2.57	77	438	0.28
M01907145	1700001C02Rik/1700001C02Rik	2015-01-12	NG	FT1	168000	166000	1797	1.08	3	369	0.22
M01854687	1700001C02Rik/1700001C02Rik	2015-02-02	NG	FT1	184000	181000	1985	1.09	18	529	0.29
M01916949	1700007K13Rik(b)/1700007K13Rik(b)	2015-01-20	NG	FT1	168000	164000	3371	2.06	17	353	0.21
M01916953	1700007K13Rik(b)/1700007K13Rik(b)	2015-01-20	NG	FT1	149000	146000	2785	1.91	17	411	0.28
M01886256	1700007K13Rik(b)/1700007K13Rik(b)	2015-01-20	NG	FT1	163000	159000	2639	1.66	14	472	0.3
M01916942	1700007K13Rik(b)/1700007K13Rik(b)	2015-01-20	NG	FT1	163000	160000	3207	2.01	26	550	0.34
M01886259	1700007K13Rik(b)/1700007K13Rik(b)	2015-01-26	NG	FT1	162000	160000	1729	1.08	91	421	0.26
M01849453	1700007K13Rik(b)/1700007K13Rik(b)	2015-02-02	NG	FT1	179000	177000	1651	0.93	7	419	0.24
M01849443	1700007K13Rik(b)/1700007K13Rik(b)	2015-02-02	NG	FT1	156000	154000	1443	0.94	7	379	0.25
M01417454	1700008O03Rik/1700008O03Rik	2013-08-12	GB	FT1	166000	166000	4885	2.94	34	447	0.27
M01417031	1700008O03Rik/1700008O03Rik	2013-08-12	GB	FT1	145000	145000	3504	2.42	23	341	0.23
M01417032	1700008O03Rik/1700008O03Rik	2013-08-12	GB	FT1	161000	161000	2949	1.83	24	353	0.22
M01431293	1700008O03Rik/1700008O03Rik	2013-08-12	GB	FT1	168000	168000	2759	1.64	34	500	0.3
M01436340	1700008O03Rik/1700008O03Rik	2013-08-12	GB	FT1	155000	155000	2270	1.46	13	320	0.21
M01431291	1700008O03Rik/1700008O03Rik	2013-08-13	GB	FT1	176000	176000	2922	1.66	25	555	0.31
M01431292	1700008O03Rik/1700008O03Rik	2013-08-13	GB	FT1	181000	181000	3020	1.67	21	444	0.24
M01648491	1700011A15Rik/1700011A15Rik	2014-06-11	GB	FT1	166000	161000	3943	2.44	133	442	0.27
M01665796	1700011A15Rik/1700011A15Rik	2014-06-12	GB	FT1	168000	164000	3101	1.89	21	289	0.18
M01665795	1700011A15Rik/1700011A15Rik	2014-06-12	GB	FT1	160000	156000	3318	2.13	21	289	0.19
M01648493	1700011A15Rik/1700011A15Rik	2014-06-12	GB	FT1	160000	157000	2308	1.47	12	329	0.21
M01648492	1700011A15Rik/1700011A15Rik	2014-06-12	GB	FT1	156000	153000	2433	1.59	11	309	0.2
M01665794	1700011A15Rik/1700011A15Rik	2014-06-12	GB	FT1	168000	165000	2983	1.81	18	317	0.19
M01648494	1700011A15Rik/1700011A15Rik	2014-06-12	GB	FT1	155000	152000	2371	1.56	25	355	0.23
M02067871	1700024P04Rik(b)/1700024P04Rik(b)	2015-06-22	NG	FT1	172000	170000	1134	0.67	11	305	0.18
M02067872	1700024P04Rik(b)/1700024P04Rik(b)	2015-06-22	NG	FT1	172000	170000	1279	0.75	18	341	0.2
M02067869	1700024P04Rik(b)/1700024P04Rik(b)	2015-06-22	NG	FT1	169000	167000	1268	0.76	56	353	0.21
M01885785	1700034J05Rik/1700034J05Rik	2015-01-20	NG	FT1	154000	150000	3254	2.17	19	420	0.28
M02102383	1700034J05Rik/1700034J05Rik	2015-08-01	AB	FT1	173000	171000	2040	1.19	60	487	0.28
M02105572	1700034J05Rik/1700034J05Rik	2015-08-01	AB	FT1	172000	169000	2070	1.22	149	495	0.29
M02102381	1700034J05Rik/1700034J05Rik	2015-08-01	AB	FT1	179000	176000	2022	1.15	128	457	0.26
M02102382	1700034J05Rik/1700034J05Rik	2015-08-01	AB	FT1	169000	167000	1460	0.87	186	376	0.22
M02105569	1700034J05Rik/1700034J05Rik	2015-08-25	AA	FT1	187000	184000	2423	1.32	24	456	0.25
M02105570	1700034J05Rik/1700034J05Rik	2015-08-25	AA	FT1	184000	182000	1638	0.9	13	471	0.26
M01392208	1700042B14Rik/Y	2013-06-20	GB	FT1	132000	130000	2165	1.67	142	324	0.25
M01392209	1700042B14Rik/Y	2013-06-20	GB	FT1	126000	124000	1570	1.27	110	373	0.3
M01392210	1700042B14Rik/Y	2013-06-20	GB	FT1	140000	137000	1911	1.39	100	397	0.29
M01458917	1700042B14Rik/Y	2013-08-12	GB	FT1	162000	162000	2195	1.35	9	241	0.15
M01458918	1700042B14Rik/Y	2013-08-12	GB	FT1	159000	159000	2004	1.26	18	243	0.15
M01490638	1700042B14Rik/Y	2013-09-16	GB	FT1	152000	149000	2813	1.89	28	293	0.2
M01490655	1700042B14Rik/Y	2013-09-16	GB	FT1	168000	165000	3174	1.93	15	310	0.19
M00409389	1700058C13Rik/1700058C13Rik	2010-03-19	RV	FC500	159000	149000	9383	6.28	38	279	0.19
M00409380	1700058C13Rik/1700058C13Rik	2010-03-19	RV	FC500	148000	144000	3960	2.76	32	284	0.2
M00409624	1700058C13Rik/1700058C13Rik	2010-03-19	RV	FC500	151000	147000	3326	2.26	25	320	0.22
M00409614	1700058C13Rik/1700058C13Rik	2010-03-19	RV	FC500	150000	145000	4445	3.07	35	348	0.24
M00409630	1700058C13Rik/1700058C13Rik	2010-04-30	RV	FC500	168000	157000	10631	6.77	32	229	0.15
M00409645	1700058C13Rik/1700058C13Rik	2010-04-30	RV	FC500	146000	143000	2884	2.02	18	267	0.19
M00558108	1700058C13Rik/1700058C13Rik	2011-01-06	RM	FC500	166000	163000	3039	1.87	128	327	0.2
M00558106	1700058C13Rik/1700058C13Rik	2011-01-06	RM	FC500	172000	168000	3256	1.93	113	344	0.2
M00558107	1700058C13Rik/1700058C13Rik	2011-01-06	RM	FC500	173000	170000	3053	1.8	64	405	0.24
M01785892	1700067K01Rik/+	2014-08-13	GB	FT1	190000	187000	2683	1.43	16	362	0.19
M01785891	1700067K01Rik/+	2014-08-13	GB	FT1	190000	187000	2546	1.36	13	359	0.19
M01785893	1700067K01Rik/+	2014-08-13	GB	FT1	190000	187000	2770	1.48	23	375	0.2
M01785894	1700067K01Rik/+	2014-08-13	GB	FT1	179000	176000	2557	1.46	27	424	0.24
M01792482	1700067K01Rik/+	2015-03-09	NG	FT1	191000	188000	2432	1.29	29	384	0.2
M01792581	1700067K01Rik/+	2015-03-09	NG	FT1	190000	187000	2014	1.08	38	449	0.24
M01792481	1700067K01Rik/+	2015-03-09	NG	FT1	166000	163000	2358	1.45	43	621	0.38
M01886838	1700112E06Rik/1700112E06Rik	2015-01-20	NG	FT1	156000	153000	2425	1.58	10	412	0.27
M01886835	1700112E06Rik/1700112E06Rik	2015-01-20	NG	FT1	161000	158000	3052	1.94	39	542	0.34
M01886837	1700112E06Rik/1700112E06Rik	2015-01-26	NG	FT1	82100	81100	760	0.94	4	274	0.34
M01853705	1700112E06Rik/1700112E06Rik	2015-02-02	NG	FT1	159000	155000	3036	1.96	61	292	0.19
M01851982	1700112E06Rik/1700112E06Rik	2015-02-02	NG	FT1	182000	180000	2428	1.35	41	353	0.2
M01837117	1700112E06Rik/1700112E06Rik	2015-02-02	NG	FT1	182000	180000	1884	1.05	10	357	0.2
M01837116	1700112E06Rik/1700112E06Rik	2015-02-16	NG	FT1	182000	179000	1854	1.03	4	459	0.26
M01749567	1700123O20Rik/1700123O20Rik	2014-06-24	GB	FT1	171000	168000	2593	1.55	97	378	0.22
M01749566	1700123O20Rik/1700123O20Rik	2014-06-24	GB	FT1	162000	159000	2407	1.51	58	370	0.23
M01749565	1700123O20Rik/1700123O20Rik	2014-06-24	GB	FT1	171000	168000	2676	1.59	16	395	0.23
M01720629	1700123O20Rik/1700123O20Rik	2014-07-29	GB	FT1	185000	181000	3874	2.14	37	339	0.19
M01720630	1700123O20Rik/1700123O20Rik	2014-07-29	GB	FT1	190000	187000	2736	1.47	14	350	0.19
M01720632	1700123O20Rik/1700123O20Rik	2014-07-29	GB	FT1	188000	185000	2734	1.48	17	399	0.22
M01720631	1700123O20Rik/1700123O20Rik	2014-07-29	GB	FT1	192000	187000	4332	2.32	25	365	0.19
M00430237	2010107G12Rik/2010107G12Rik	2010-04-22	RV	FC500	134000	130000	3030	2.32	18	265	0.2
M00430428	2010107G12Rik/2010107G12Rik	2010-04-22	RV	FC500	143000	138000	3937	2.85	30	282	0.2
M00454217	2010107G12Rik/2010107G12Rik	2010-06-03	RV	FC500	158000	155000	3319	2.15	27	281	0.18
M00454201	2010107G12Rik/2010107G12Rik	2010-06-03	RV	FC500	154000	151000	3035	2.01	23	280	0.19
M00454199	2010107G12Rik/2010107G12Rik	2010-06-03	RV	FC500	154000	151000	3305	2.19	33	309	0.2
M00454198	2010107G12Rik/2010107G12Rik	2010-06-03	RV	FC500	160000	155000	4480	2.88	35	325	0.21
M01870526	2010300C02Rik(b)/2010300C02Rik(b)	2015-01-12	NG	FT1	162000	159000	2272	1.43	9	327	0.2
M01865915	2010300C02Rik(b)/2010300C02Rik(b)	2015-01-26	NG	FT1	93200	91900	1132	1.23	3	146	0.16
M01865917	2010300C02Rik(b)/2010300C02Rik(b)	2015-01-26	NG	FT1	88900	85900	2797	3.25	7	192	0.22
M01870523	2010300C02Rik(b)/2010300C02Rik(b)	2015-01-26	NG	FT1	91400	90100	1027	1.14	2	221	0.24
M01865916	2010300C02Rik(b)/2010300C02Rik(b)	2015-01-26	NG	FT1	89100	87800	1043	1.19	2	226	0.26
M01870525	2010300C02Rik(b)/2010300C02Rik(b)	2015-01-26	NG	FT1	73800	72500	1140	1.57	3	191	0.26
M01870524	2010300C02Rik(b)/2010300C02Rik(b)	2015-01-26	NG	FT1	73400	72300	961	1.33	0	194	0.27
M00650787	2210016L21Rik/2210016L21Rik	2011-03-01	MDC	FC500	115000	114000	947	0.83	52	317	0.28
M00711843	2210016L21Rik/2210016L21Rik	2011-11-10	RM	FC500	156000	156000	1996	1.28	45	252	0.16
M00711842	2210016L21Rik/2210016L21Rik	2011-11-10	RM	FC500	158000	158000	1633	1.03	22	287	0.18
M00711844	2210016L21Rik/2210016L21Rik	2011-11-10	RM	FC500	173000	173000	2727	1.58	78	324	0.19
M00438492	2310007B03Rik/2310007B03Rik	2010-05-11	RV	FC500	144000	139000	4232	3.04	37	324	0.23
M00527822	2310007B03Rik/2310007B03Rik	2011-01-06	RM	FC500	154000	146000	7659	5.26	44	365	0.25
M00527821	2310007B03Rik/2310007B03Rik	2011-01-06	RM	FC500	153000	146000	6414	4.38	73	371	0.25
M00527823	2310007B03Rik/2310007B03Rik	2011-01-06	RM	FC500	151000	142000	8478	5.95	94	401	0.28
M00559730	2310007B03Rik/2310007B03Rik	2011-02-16	MDC	FC500	72400	72000	213	0.3	10	177	0.25
M00609312	2310007B03Rik/2310007B03Rik	2011-03-10	MDC	FC500	128000	126000	1692	1.34	12	372	0.29
M00295111	2310046K01Rik/+	2009-11-09	RM	FC500	165000	162000	2119	1.31	19	308	0.19
M00295110	2310046K01Rik/+	2009-11-09	RM	FC500	161000	159000	2320	1.46	16	324	0.2
M00295109	2310046K01Rik/+	2009-11-09	RM	FC500	152000	150000	2039	1.36	28	325	0.22
M00295112	2310046K01Rik/+	2009-11-09	RM	FC500	156000	152000	3990	2.63	43	337	0.22
M00289295	2310046K01Rik/+	2009-11-09	RM	FC500	163000	159000	3249	2.04	20	318	0.2
M00289293	2310046K01Rik/+	2009-11-09	RM	FC500	170000	166000	3256	1.96	19	339	0.2
M00289294	2310046K01Rik/+	2009-11-09	RM	FC500	164000	161000	2660	1.66	19	356	0.22
M00696517	2310057J18Rik/2310057J18Rik	2011-04-15	MDC	FC500	130000	124000	5202	4.2	16	251	0.2
M00696514	2310057J18Rik/2310057J18Rik	2011-04-15	MDC	FC500	129000	124000	4603	3.71	12	262	0.21
M00797279	2310057J18Rik/2310057J18Rik	2012-06-06	JT	FT1	82200	81400	524	0.64	88	250	0.31
M00797278	2310057J18Rik/2310057J18Rik	2012-06-06	JT	FT1	104000	103000	1064	1.03	74	346	0.33
M01720148	2510003E04Rik/+	2014-06-25	GB	FT1	178000	175000	2923	1.67	21	343	0.2
M01720147	2510003E04Rik/+	2014-06-25	GB	FT1	176000	173000	2888	1.67	47	394	0.23
M01773130	2510003E04Rik/+	2014-07-28	GB	FT1	187000	183000	3370	1.84	70	393	0.21
M01773120	2510003E04Rik/+	2014-07-28	GB	FT1	191000	186000	3955	2.12	20	406	0.22
M01773063	2510003E04Rik/+	2014-07-28	GB	FT1	190000	186000	3698	1.99	22	437	0.24
M01773065	2510003E04Rik/+	2014-07-28	GB	FT1	190000	186000	3231	1.73	19	448	0.24
M01795758	2510003E04Rik/+	2015-03-09	NG	FT1	190000	187000	2785	1.49	31	359	0.19
M01337895	2610029G23Rik/Y	2013-07-10	GB	FT1	157000	153000	3164	2.07	127	430	0.28
M01337907	2610029G23Rik/Y	2013-07-10	GB	FT1	169000	166000	2040	1.23	127	430	0.26
M01337908	2610029G23Rik/Y	2013-07-10	GB	FT1	159000	156000	2230	1.43	127	430	0.27
M01337894	2610029G23Rik/Y	2013-09-16	GB	FT1	181000	177000	3390	1.91	100	389	0.22
M01333882	2610029G23Rik/Y	2013-09-16	GB	FT1	175000	172000	2775	1.62	35	426	0.25
M01348056	2610029G23Rik/Y	2013-09-16	GB	FT1	178000	175000	2756	1.58	18	380	0.22
M01348057	2610029G23Rik/Y	2013-09-16	GB	FT1	161000	158000	2621	1.65	41	338	0.21
M01473797	2610318N02Rik(b)/2610318N02Rik(b)	2013-08-13	GB	FT1	148000	148000	2154	1.46	13	275	0.19
M01473799	2610318N02Rik(b)/2610318N02Rik(b)	2013-08-13	GB	FT1	154000	154000	2268	1.47	9	305	0.2
M01526473	2610318N02Rik(b)/2610318N02Rik(b)	2013-11-28	GB	FT1	152000	149000	2720	1.83	20	289	0.19
M01526474	2610318N02Rik(b)/2610318N02Rik(b)	2013-11-28	GB	FT1	173000	170000	2795	1.65	10	331	0.19
M01526475	2610318N02Rik(b)/2610318N02Rik(b)	2013-11-28	GB	FT1	151000	148000	2867	1.94	48	265	0.18
M01526477	2610318N02Rik(b)/2610318N02Rik(b)	2013-11-28	GB	FT1	167000	164000	3026	1.85	27	323	0.2
M01991195	2810417H13Rik/2810417H13Rik	2015-03-23	NG	FT1	165000	162000	2256	1.39	60	341	0.21
M01991213	2810417H13Rik/2810417H13Rik	2015-03-23	NG	FT1	172000	169000	2843	1.69	13	371	0.22
M01991212	2810417H13Rik/2810417H13Rik	2015-03-23	NG	FT1	153000	151000	2190	1.45	99	332	0.22
M02029298	2810417H13Rik/2810417H13Rik	2015-05-05	NG	FT1	185000	182000	2772	1.52	41	396	0.22
M00351456	3010026O09Rik/3010026O09Rik	2010-01-11	RV	FC500	161000	157000	3345	2.12	29	350	0.22
M00351452	3010026O09Rik/3010026O09Rik	2010-01-11	RV	FC500	166000	161000	4598	2.85	22	390	0.24
M00351454	3010026O09Rik/3010026O09Rik	2010-01-11	RV	FC500	169000	165000	3186	1.93	39	435	0.26
M00462568	3010026O09Rik/3010026O09Rik	2010-07-07	RV	FC500	148000	145000	2692	1.85	22	300	0.21
M00462572	3010026O09Rik/3010026O09Rik	2010-07-07	RV	FC500	146000	143000	2877	2.02	29	331	0.23
M00462569	3010026O09Rik/3010026O09Rik	2010-07-07	RV	FC500	149000	146000	2548	1.74	25	347	0.24
M01197064	3110035E14Rik/3110035E14Rik	2013-02-07	RM	FT1	155000	152000	2708	1.78	139	429	0.28
M01197051	3110035E14Rik/3110035E14Rik	2013-02-07	RM	FT1	151000	148000	2197	1.48	226	422	0.28
M01237800	3110035E14Rik/3110035E14Rik	2013-02-15	RM	FT1	148000	146000	1626	1.11	199	479	0.33
M01237787	3110035E14Rik/3110035E14Rik	2013-02-15	RM	FT1	164000	162000	1893	1.17	135	489	0.3
M01322675	3110035E14Rik/3110035E14Rik	2013-07-10	GB	FT1	152000	150000	1737	1.16	127	430	0.29
M01322674	3110035E14Rik/3110035E14Rik	2013-09-04	GB	FT1	165000	163000	2487	1.53	13	363	0.22
M01368784	3110035E14Rik/3110035E14Rik	2013-09-04	GB	FT1	160000	157000	1825	1.16	13	283	0.18
M01453674	3110035E14Rik/3110035E14Rik	2013-10-09	GB	FT1	158000	152000	5333	3.51	23	378	0.25
M01453676	3110035E14Rik/3110035E14Rik	2013-10-09	GB	FT1	163000	160000	2974	1.86	14	321	0.2
M01453637	3110035E14Rik/3110035E14Rik	2013-10-09	GB	FT1	158000	156000	2498	1.6	21	277	0.18
M01531097	3110035E14Rik/3110035E14Rik	2013-11-28	GB	FT1	159000	155000	3122	2.01	5	220	0.14
M01531099	3110035E14Rik/3110035E14Rik	2013-11-28	GB	FT1	168000	165000	2657	1.61	9	230	0.14
M01531074	3110035E14Rik/3110035E14Rik	2013-11-28	GB	FT1	162000	159000	2536	1.59	53	222	0.14
M01531075	3110035E14Rik/3110035E14Rik	2013-11-28	GB	FT1	162000	160000	2138	1.34	8	213	0.13
M01583788	3300002A11Rik/3300002A11Rik	2014-01-13	GB	FT1	182000	182000	3662	2.01	28	497	0.27
M01609159	3300002A11Rik/3300002A11Rik	2014-01-13	GB	FT1	167000	167000	2697	1.61	19	362	0.22
M01609160	3300002A11Rik/3300002A11Rik	2014-01-13	GB	FT1	179000	179000	2661	1.49	17	353	0.2
M01609161	3300002A11Rik/3300002A11Rik	2014-01-13	GB	FT1	179000	179000	2578	1.44	22	436	0.24
M01609162	3300002A11Rik/3300002A11Rik	2014-01-13	GB	FT1	174000	174000	2045	1.18	24	379	0.22
M01577772	3300002A11Rik/3300002A11Rik	2014-01-14	GB	FT1	184000	181000	2536	1.4	11	421	0.23
M01577773	3300002A11Rik/3300002A11Rik	2014-01-14	GB	FT1	185000	182000	2576	1.42	27	442	0.24
M02027118	3830406C13Rik(b)/3830406C13Rik(b)	2015-05-05	NG	FT1	184000	181000	3093	1.71	5	296	0.16
M02027117	3830406C13Rik(b)/3830406C13Rik(b)	2015-05-05	NG	FT1	163000	160000	2654	1.66	14	400	0.25
M02048921	3830406C13Rik(b)/3830406C13Rik(b)	2015-06-22	NG	FT1	174000	172000	2191	1.28	12	468	0.27
M02048920	3830406C13Rik(b)/3830406C13Rik(b)	2015-06-29	NG	FT1	182000	180000	2207	1.23	13	441	0.24
M02101078	3830406C13Rik(b)/3830406C13Rik(b)	2015-08-01	AB	FT1	163000	161000	1645	1.02	96	410	0.25
M02101076	3830406C13Rik(b)/3830406C13Rik(b)	2015-08-25	AA	FT1	190000	186000	3358	1.81	54	482	0.26
M01203368	3830417A13Rik/Y	2013-02-07	RM	FT1	146000	144000	1458	1.01	155	446	0.31
M01203356	3830417A13Rik/Y	2013-02-07	RM	FT1	148000	146000	2063	1.41	169	385	0.26
M01203354	3830417A13Rik/Y	2013-02-07	RM	FT1	164000	161000	2660	1.65	145	439	0.27
M01163651	3830417A13Rik/Y	2013-02-15	RM	FT1	132000	129000	2037	1.58	204	407	0.31
M01163655	3830417A13Rik/Y	2013-02-15	RM	FT1	121000	119000	1851	1.56	183	404	0.34
M01481596	4921536K21Rik/4921536K21Rik	2013-09-03	GB	FT1	161000	158000	2853	1.81	8	312	0.2
M01481597	4921536K21Rik/4921536K21Rik	2013-09-03	GB	FT1	151000	147000	3487	2.37	38	342	0.23
M01481599	4921536K21Rik/4921536K21Rik	2013-09-03	GB	FT1	137000	134000	2994	2.23	42	264	0.2
M01500196	4921536K21Rik/4921536K21Rik	2013-10-09	GB	FT1	173000	170000	3098	1.82	17	342	0.2
M01500198	4921536K21Rik/4921536K21Rik	2013-10-09	GB	FT1	171000	165000	6114	3.71	24	373	0.23
M01500199	4921536K21Rik/4921536K21Rik	2013-10-09	GB	FT1	176000	171000	4773	2.79	45	435	0.25
M01500191	4921536K21Rik/4921536K21Rik	2013-10-09	GB	FT1	180000	177000	2999	1.7	26	489	0.28
M01420967	4930449E01Rik/4930449E01Rik	2013-07-24	GB	FT1	150000	147000	2732	1.86	56	299	0.2
M01420968	4930449E01Rik/4930449E01Rik	2013-07-24	GB	FT1	161000	157000	2748	1.75	126	345	0.22
M01420969	4930449E01Rik/4930449E01Rik	2013-07-24	GB	FT1	140000	137000	2082	1.52	145	284	0.21
M01420971	4930449E01Rik/4930449E01Rik	2013-07-24	GB	FT1	159000	156000	2640	1.69	89	331	0.21
M01420972	4930449E01Rik/4930449E01Rik	2013-07-24	GB	FT1	176000	173000	2826	1.63	123	371	0.21
M01413285	4930449E01Rik/4930449E01Rik	2013-07-24	GB	FT1	136000	133000	2166	1.63	110	259	0.19
M01413286	4930449E01Rik/4930449E01Rik	2013-07-24	GB	FT1	143000	140000	2628	1.88	79	301	0.21
M00602252	4930471M23Rik/4930471M23Rik	2011-02-16	MDC	FC500	127000	125000	1305	1.04	10	261	0.21
M00602251	4930471M23Rik/4930471M23Rik	2011-02-16	MDC	FC500	91400	89500	1626	1.82	6	197	0.22
M00602270	4930471M23Rik/4930471M23Rik	2011-02-16	MDC	FC500	2440	2430	12	0.49	0	4	0.16
M00602261	4930471M23Rik/4930471M23Rik	2011-02-16	MDC	FC500	99300	98700	456	0.46	1	206	0.21
M00616468	4930471M23Rik/4930471M23Rik	2011-02-22	MDC	FC500	98300	98100	16	0.02	2	186	0.19
M00616470	4930471M23Rik/4930471M23Rik	2011-02-22	MDC	FC500	99600	99400	9	0.01	5	198	0.2
M00616471	4930471M23Rik/4930471M23Rik	2011-02-22	MDC	FC500	94400	94200	47	0.05	1	220	0.23
M01383672	4930591A17Rik/4930591A17Rik	2013-06-20	GB	FT1	158000	154000	3182	2.07	162	479	0.31
M01383673	4930591A17Rik/4930591A17Rik	2013-06-20	GB	FT1	148000	143000	3962	2.77	105	430	0.3
M01381017	4930591A17Rik/4930591A17Rik	2013-06-20	GB	FT1	139000	136000	2210	1.63	168	438	0.32
M01381018	4930591A17Rik/4930591A17Rik	2013-06-20	GB	FT1	145000	143000	1881	1.32	114	465	0.32
M01380988	4930591A17Rik/4930591A17Rik	2013-09-03	GB	FT1	159000	155000	3336	2.15	22	318	0.2
M01897532	4931429L15Rik/4931429L15Rik	2015-01-12	NG	FT1	167000	165000	1841	1.11	16	371	0.22
M01897530	4931429L15Rik/4931429L15Rik	2015-01-12	NG	FT1	151000	149000	1988	1.34	9	346	0.23
M01950613	4931429L15Rik/4931429L15Rik	2015-02-16	NG	FT1	181000	178000	2728	1.53	2	416	0.23
M01957691	4931429L15Rik/4931429L15Rik	2015-03-02	NG	FT1	173000	170000	2953	1.74	38	385	0.23
M01961031	4931429L15Rik/4931429L15Rik	2015-03-02	NG	FT1	181000	178000	2619	1.47	10	418	0.23
M01957693	4931429L15Rik/4931429L15Rik	2015-03-02	NG	FT1	174000	171000	2758	1.61	8	428	0.25
M02050266	4931429L15Rik/4931429L15Rik	2015-06-22	NG	FT1	168000	167000	1377	0.83	14	537	0.32
M00596654	4932414N04Rik/4932414N04Rik	2011-02-16	MDC	FC500	65000	64000	763	1.19	6	160	0.25
M00580005	4932414N04Rik/4932414N04Rik	2011-02-22	MDC	FC500	108000	108000	6	0.01	0	218	0.2
M00580038	4932414N04Rik/4932414N04Rik	2011-02-22	MDC	FC500	86300	86100	5	0.01	3	187	0.22
M00580036	4932414N04Rik/4932414N04Rik	2011-02-22	MDC	FC500	92100	91900	4	0	2	200	0.22
M00580022	4932414N04Rik/4932414N04Rik	2011-02-22	MDC	FC500	89000	88800	3	0	3	192	0.22
M00616435	4932414N04Rik/4932414N04Rik	2011-02-22	MDC	FC500	91700	91500	15	0.02	0	181	0.2
M00616434	4932414N04Rik/4932414N04Rik	2011-02-22	MDC	FC500	95600	95400	12	0.01	9	196	0.21
M01150749	4932438H23Rik/4932438H23Rik	2013-02-06	RM	FT1	170000	168000	2149	1.28	115	537	0.32
M01150750	4932438H23Rik/4932438H23Rik	2013-02-06	RM	FT1	173000	170000	2753	1.62	132	549	0.32
M01150748	4932438H23Rik/4932438H23Rik	2013-02-06	RM	FT1	170000	167000	2159	1.29	132	550	0.33
M01150747	4932438H23Rik/4932438H23Rik	2013-02-06	RM	FT1	176000	172000	3226	1.88	228	577	0.33
M01150746	4932438H23Rik/4932438H23Rik	2013-02-06	RM	FT1	170000	167000	2495	1.49	130	561	0.33
M01150745	4932438H23Rik/4932438H23Rik	2013-02-06	RM	FT1	163000	160000	2358	1.47	145	539	0.34
M01185331	4932438H23Rik/4932438H23Rik	2013-02-15	RM	FT1	174000	172000	1310	0.76	181	469	0.27
M01592978	4933402N03Rik/4933402N03Rik	2014-01-13	GB	FT1	184000	184000	3391	1.84	35	450	0.24
M01606903	4933402N03Rik/4933402N03Rik	2014-01-13	GB	FT1	180000	180000	3531	1.97	32	507	0.28
M01606905	4933402N03Rik/4933402N03Rik	2014-01-13	GB	FT1	179000	179000	3786	2.12	18	459	0.26
M01499744	4933402N03Rik/4933402N03Rik	2014-01-15	GB	FT1	140000	134000	5302	3.95	47	353	0.26
M01499745	4933402N03Rik/4933402N03Rik	2014-01-15	GB	FT1	179000	176000	2600	1.48	20	405	0.23
M01499746	4933402N03Rik/4933402N03Rik	2014-01-15	GB	FT1	179000	175000	3461	1.98	34	368	0.21
M01499747	4933402N03Rik/4933402N03Rik	2014-01-15	GB	FT1	179000	175000	3379	1.93	18	402	0.23
M00279279	4933425L06Rik/4933425L06Rik	2009-09-25	DR	FC500	156000	153000	2376	1.55	27	292	0.19
M00279260	4933425L06Rik/4933425L06Rik	2009-09-25	DR	FC500	165000	162000	2657	1.64	26	325	0.2
M00279277	4933425L06Rik/4933425L06Rik	2009-09-25	DR	FC500	148000	143000	4486	3.13	19	308	0.21
M00279308	4933425L06Rik/4933425L06Rik	2009-09-25	DR	FC500	155000	153000	2295	1.5	20	347	0.23
M00251681	4933425L06Rik/4933425L06Rik	2009-11-19	RV	FC500	165000	162000	2681	1.65	9	314	0.19
M00251695	4933425L06Rik/4933425L06Rik	2009-11-19	RV	FC500	149000	147000	2454	1.67	11	297	0.2
M00251692	4933425L06Rik/4933425L06Rik	2009-11-19	RV	FC500	161000	158000	2564	1.62	14	349	0.22
M02051996	4933434E20Rik/+	2015-06-22	NG	FT1	168000	165000	2101	1.27	35	535	0.32
M02051998	4933434E20Rik/+	2015-06-22	NG	FT1	159000	155000	3297	2.12	66	551	0.35
M02076998	4933434E20Rik/+	2015-06-29	NG	FT1	171000	170000	1351	0.8	43	416	0.24
M02077015	4933434E20Rik/+	2015-06-29	NG	FT1	147000	146000	892	0.61	94	525	0.36
M01901223	5730559C18Rik/5730559C18Rik	2015-01-12	NG	FT1	154000	152000	2149	1.41	16	370	0.24
M01890097	5730559C18Rik/5730559C18Rik	2015-01-20	NG	FT1	152000	150000	1828	1.22	18	408	0.27
M01894628	5730559C18Rik/5730559C18Rik	2015-01-26	NG	FT1	83400	82300	856	1.04	1	241	0.29
M01846071	5730559C18Rik/5730559C18Rik	2015-02-16	NG	FT1	181000	179000	1825	1.02	9	355	0.2
M01846068	5730559C18Rik/5730559C18Rik	2015-02-16	NG	FT1	185000	182000	2368	1.3	7	519	0.28
M00358649	5830415F09Rik/5830415F09Rik	2010-01-21	RV	FC500	148000	145000	2103	1.45	28	261	0.18
M00358651	5830415F09Rik/5830415F09Rik	2010-01-21	RV	FC500	169000	166000	2551	1.53	30	333	0.2
M00358652	5830415F09Rik/5830415F09Rik	2010-01-21	RV	FC500	162000	159000	2432	1.53	27	382	0.24
M00369061	5830415F09Rik/5830415F09Rik	2010-02-18	RV	FC500	138000	133000	4588	3.45	26	295	0.22
M00369058	5830415F09Rik/5830415F09Rik	2010-02-18	RV	FC500	143000	139000	3505	2.52	32	335	0.24
M00373974	5830415F09Rik/5830415F09Rik	2010-02-18	RV	FC500	142000	138000	3468	2.52	26	321	0.23
M01724617	9130011E15Rik/+	2014-06-25	GB	FT1	182000	179000	2463	1.38	8	253	0.14
M01724606	9130011E15Rik/+	2014-06-25	GB	FT1	185000	182000	2639	1.45	17	333	0.18
M01724610	9130011E15Rik/+	2014-06-25	GB	FT1	184000	181000	2432	1.35	24	278	0.15
M01724607	9130011E15Rik/+	2014-06-25	GB	FT1	182000	179000	2404	1.34	27	330	0.18
M01739180	9130011E15Rik/+	2014-07-29	GB	FT1	181000	177000	3925	2.22	35	384	0.22
M01739182	9130011E15Rik/+	2014-07-29	GB	FT1	183000	179000	3671	2.05	38	460	0.26
M01739183	9130011E15Rik/+	2014-07-29	GB	FT1	177000	172000	4118	2.39	48	436	0.25
M01523024	A430005L14Rik/A430005L14Rik	2013-10-08	GB	FT1	156000	152000	3922	2.58	23	315	0.21
M01523041	A430005L14Rik/A430005L14Rik	2013-10-08	GB	FT1	158000	154000	2775	1.8	77	280	0.18
M01523042	A430005L14Rik/A430005L14Rik	2013-10-08	GB	FT1	156000	154000	2146	1.39	67	264	0.17
M01523043	A430005L14Rik/A430005L14Rik	2013-10-08	GB	FT1	163000	159000	5529	3.47	12	276	0.17
M00957804	A430084P05Rik/A430084P05Rik	2012-04-04	JT	FT1	120000	119000	610	0.51	82	467	0.39
M00957833	A430084P05Rik/A430084P05Rik	2012-04-04	JT	FT1	113000	112000	757	0.68	104	448	0.4
M00957831	A430084P05Rik/A430084P05Rik	2012-04-04	JT	FT1	126000	125000	478	0.38	91	503	0.4
M00957832	A430084P05Rik/A430084P05Rik	2012-04-04	JT	FT1	126000	124000	816	0.66	61	503	0.4
M00957834	A430084P05Rik/A430084P05Rik	2012-04-04	JT	FT1	125000	123000	730	0.59	59	558	0.45
M01328082	A830019P07Rik/A830019P07Rik	2013-09-03	GB	FT1	177000	175000	2290	1.31	5	361	0.21
M01328083	A830019P07Rik/A830019P07Rik	2013-09-03	GB	FT1	175000	172000	2171	1.26	12	371	0.22
M01328084	A830019P07Rik/A830019P07Rik	2013-09-03	GB	FT1	166000	164000	2273	1.39	7	331	0.2
M01328085	A830019P07Rik/A830019P07Rik	2013-09-03	GB	FT1	168000	165000	2236	1.36	16	347	0.21
M01100872	Abca4/Abca4	2013-02-06	RM	FT1	162000	160000	1544	0.97	135	499	0.31
M01100873	Abca4/Abca4	2013-02-06	RM	FT1	161000	158000	2342	1.48	148	521	0.33
M01082639	Abca4/Abca4	2013-05-16	RM	FT1	161000	158000	2074	1.31	206	428	0.27
M01082641	Abca4/Abca4	2013-05-16	RM	FT1	155000	152000	2332	1.53	127	412	0.27
M01082638	Abca4/Abca4	2013-05-16	RM	FT1	148000	146000	2172	1.49	165	418	0.29
M01082640	Abca4/Abca4	2013-05-16	RM	FT1	155000	152000	2283	1.5	204	445	0.29
M01100865	Abca4/Abca4	2013-05-16	RM	FT1	162000	159000	2557	1.61	205	419	0.26
M01458231	Abcb6/Abcb6	2013-08-06	GB	FT1	160000	154000	5343	3.47	265	275	0.18
M01458232	Abcb6/Abcb6	2013-08-06	GB	FT1	171000	168000	2605	1.55	167	297	0.18
M01466233	Abcb6/Abcb6	2013-08-12	GB	FT1	172000	169000	2777	1.64	213	238	0.14
M01466231	Abcb6/Abcb6	2013-08-12	GB	FT1	179000	176000	2466	1.4	406	288	0.16
M01466232	Abcb6/Abcb6	2013-08-12	GB	FT1	177000	174000	2539	1.46	327	379	0.22
M01466295	Abcb6/Abcb6	2013-08-12	GB	FT1	176000	173000	2286	1.32	360	298	0.17
M01466217	Abcb6/Abcb6	2013-08-13	GB	FT1	173000	170000	2219	1.3	217	296	0.17
M00319465	Abcd1/Y	2009-11-27	RV	FC500	147000	144000	3027	2.1	31	263	0.18
M00319467	Abcd1/Y	2009-11-27	RV	FC500	158000	154000	3333	2.16	22	285	0.18
M00311417	Abcd1/Y	2009-11-27	RV	FC500	155000	152000	2695	1.78	18	243	0.16
M00311418	Abcd1/Y	2009-11-27	RV	FC500	151000	148000	2674	1.8	16	327	0.22
M00302760	Abcd1/Y	2009-12-03	RV	FC500	171000	168000	2641	1.57	15	272	0.16
M00302774	Abcd1/Y	2009-12-03	RV	FC500	170000	166000	4186	2.53	27	312	0.19
M00302759	Abcd1/Y	2009-12-03	RV	FC500	175000	168000	6390	3.8	39	322	0.19
M01754126	Abhd17a/Abhd17a	2014-07-29	GB	FT1	183000	180000	3014	1.68	17	318	0.18
M01758589	Abhd17a/Abhd17a	2014-07-29	GB	FT1	188000	183000	4504	2.46	21	382	0.21
M01758603	Abhd17a/Abhd17a	2014-07-29	GB	FT1	187000	181000	5221	2.88	50	357	0.2
M01754129	Abhd17a/Abhd17a	2014-07-29	GB	FT1	186000	182000	4179	2.3	35	392	0.22
M01891741	Abhd17a/Abhd17a	2015-01-20	NG	FT1	150000	148000	2427	1.65	25	426	0.29
M02016454	Abhd17a/Abhd17a	2015-04-20	NG	FT1	164000	162000	2350	1.45	48	350	0.22
M00288393	Abhd5/Abhd5	2009-11-13	RV	FC500	176000	173000	2427	1.4	9	365	0.21
M00288398	Abhd5/Abhd5	2009-11-13	RV	FC500	163000	161000	2588	1.61	13	302	0.19
M00288397	Abhd5/Abhd5	2009-11-13	RV	FC500	166000	162000	2645	1.63	14	393	0.24
M00288396	Abhd5/Abhd5	2009-11-13	RV	FC500	166000	163000	2904	1.78	26	412	0.25
M00244753	Abhd5/Abhd5	2009-12-03	RV	FC500	159000	154000	4276	2.77	28	354	0.23
M00244705	Abhd5/Abhd5	2009-12-03	RV	FC500	161000	156000	4066	2.6	22	347	0.22
M01429648	Abtb2/Abtb2	2013-08-13	GB	FT1	167000	167000	2983	1.79	44	399	0.24
M01429649	Abtb2/Abtb2	2013-08-13	GB	FT1	166000	166000	2527	1.52	13	280	0.17
M01429650	Abtb2/Abtb2	2013-08-13	GB	FT1	175000	175000	2825	1.61	15	296	0.17
M01429653	Abtb2/Abtb2	2013-08-13	GB	FT1	178000	178000	2875	1.62	16	287	0.16
M01498668	Abtb2/Abtb2	2013-09-16	GB	FT1	180000	177000	2817	1.59	26	342	0.19
M01498669	Abtb2/Abtb2	2013-09-16	GB	FT1	168000	163000	3964	2.43	88	403	0.25
M01498670	Abtb2/Abtb2	2013-09-16	GB	FT1	182000	178000	3435	1.93	20	305	0.17
M01337221	Acaa1a/Acaa1a	2013-07-10	GB	FT1	164000	161000	2219	1.38	127	430	0.27
M01337224	Acaa1a/Acaa1a	2013-07-10	GB	FT1	155000	152000	2148	1.41	127	430	0.28
M01473340	Acaa1a/Acaa1a	2013-08-13	GB	FT1	158000	157000	1659	1.06	7	254	0.16
M01473342	Acaa1a/Acaa1a	2013-08-13	GB	FT1	180000	180000	2225	1.24	18	335	0.19
M01484924	Acaa1a/Acaa1a	2013-10-08	GB	FT1	183000	181000	2085	1.15	22	489	0.27
M01484926	Acaa1a/Acaa1a	2013-10-08	GB	FT1	188000	185000	2499	1.35	16	421	0.23
M02104570	Acbd5(b)/Acbd5(b)	2015-08-01	AB	FT1	163000	160000	2369	1.48	162	458	0.29
M02104576	Acbd5(b)/Acbd5(b)	2015-08-01	AB	FT1	175000	172000	1807	1.05	150	505	0.29
M02104575	Acbd5(b)/Acbd5(b)	2015-08-01	AB	FT1	165000	163000	2031	1.25	116	411	0.25
M01755010	Acer1/Acer1	2014-06-24	GB	FT1	164000	161000	2688	1.67	104	355	0.22
M01755454	Acer1/Acer1	2014-06-24	GB	FT1	162000	158000	3913	2.48	326	350	0.22
M01744929	Acer1/Acer1	2014-06-25	GB	FT1	184000	181000	2669	1.47	10	350	0.19
M01744926	Acer1/Acer1	2014-06-25	GB	FT1	185000	182000	2553	1.4	57	312	0.17
M01744928	Acer1/Acer1	2014-06-25	GB	FT1	186000	183000	2527	1.38	8	309	0.17
M01764747	Acer1/Acer1	2014-07-28	GB	FT1	179000	177000	2196	1.24	54	386	0.22
M01732272	Acer1/Acer1	2014-08-06	GB	FT1	193000	189000	3419	1.81	89	406	0.21
M01478107	Acot5/Acot5	2013-09-03	GB	FT1	120000	117000	2591	2.21	9	198	0.17
M01478108	Acot5/Acot5	2013-09-03	GB	FT1	117000	113000	3635	3.22	74	223	0.2
M01478109	Acot5/Acot5	2013-09-03	GB	FT1	129000	127000	2176	1.71	4	242	0.19
M01514683	Acot5/Acot5	2013-10-08	GB	FT1	173000	168000	4497	2.68	39	324	0.19
M01514675	Acot5/Acot5	2013-10-08	GB	FT1	177000	174000	2996	1.73	14	356	0.2
M01514676	Acot5/Acot5	2013-10-08	GB	FT1	150000	146000	4384	3.01	35	255	0.17
M01514679	Acot5/Acot5	2013-10-08	GB	FT1	151000	148000	2933	1.98	15	253	0.17
M00249079	Acot6/Acot6	2009-08-18	DR	FC500	170000	167000	1944	1.16	11	122	0.07
M00249068	Acot6/Acot6	2009-08-18	DR	FC500	177000	175000	2114	1.21	23	345	0.2
M00249067	Acot6/Acot6	2009-08-18	DR	FC500	169000	167000	1891	1.13	19	342	0.2
M00250965	Acot6/Acot6	2009-08-18	DR	FC500	156000	153000	2231	1.45	17	304	0.2
M00312927	Acot6/Acot6	2009-12-03	RV	FC500	159000	156000	3187	2.05	20	263	0.17
M00312928	Acot6/Acot6	2009-12-03	RV	FC500	169000	162000	6850	4.23	30	278	0.17
M00312926	Acot6/Acot6	2009-12-03	RV	FC500	158000	150000	7318	4.88	39	270	0.18
M00500019	Acpl2/Acpl2	2010-08-13	RV	FC500	142000	140000	2538	1.82	21	270	0.19
M00494849	Acpl2/Acpl2	2010-08-13	RV	FC500	157000	154000	2537	1.65	21	294	0.19
M00494848	Acpl2/Acpl2	2010-08-13	RV	FC500	167000	164000	2561	1.56	23	329	0.2
M00544530	Acpl2/Acpl2	2011-01-06	RM	FC500	156000	156000	57	0.04	46	300	0.19
M00544528	Acpl2/Acpl2	2011-01-06	RM	FC500	152000	152000	64	0.04	55	298	0.2
M00769384	Acpl2/Acpl2	2012-06-06	JT	FT1	103000	102000	531	0.52	89	196	0.19
M00769386	Acpl2/Acpl2	2012-06-06	JT	FT1	75900	74600	1041	1.4	49	186	0.25
M00769385	Acpl2/Acpl2	2012-06-06	JT	FT1	99600	98500	801	0.81	58	259	0.26
M00280333	Acsl4/Y	2009-10-02	DR	FC500	158000	152000	4871	3.2	47	252	0.17
M00280335	Acsl4/Y	2009-10-02	DR	FC500	160000	155000	4900	3.16	38	259	0.17
M00280332	Acsl4/Y	2009-10-02	DR	FC500	160000	157000	3044	1.94	26	263	0.17
M00280337	Acsl4/Y	2009-10-02	DR	FC500	161000	157000	3445	2.19	33	301	0.19
M01968412	Actl10/Actl10	2015-03-02	NG	FT1	182000	178000	3631	2.04	24	431	0.24
M02024390	Actl10/Actl10	2015-05-05	NG	FT1	177000	174000	2956	1.7	10	354	0.2
M02024391	Actl10/Actl10	2015-05-05	NG	FT1	180000	177000	2409	1.36	4	429	0.24
M01013750	Actn4/+	2012-06-06	JT	FT1	91100	90200	549	0.61	46	249	0.28
M01013749	Actn4/+	2012-06-06	JT	FT1	86500	85600	640	0.75	55	250	0.29
M01005565	Actn4/+	2012-06-06	JT	FT1	93500	92300	719	0.78	185	302	0.33
M01033032	Actn4/+	2012-06-28	JT	FT1	102000	102000	219	0.21	47	172	0.17
M01024133	Actn4/+	2012-08-23	JT	FT1	118000	117000	109	0.09	824	266	0.23
M01024134	Actn4/+	2012-08-23	JT	FT1	106000	105000	26	0.02	1329	244	0.23
M01033034	Actn4/+	2012-08-23	JT	FT1	110000	109000	18	0.02	5	327	0.3
M01071545	Actr6/+	2013-05-31	RM	FT1	151000	149000	681	0.46	158	353	0.24
M01110351	Actr6/+	2013-05-31	RM	FT1	136000	136000	183	0.13	117	310	0.23
M01110349	Actr6/+	2013-05-31	RM	FT1	141000	140000	277	0.2	68	375	0.27
M01110350	Actr6/+	2013-05-31	RM	FT1	129000	128000	277	0.22	77	394	0.31
M01120870	Actr6/+	2013-05-31	RM	FT1	134000	132000	1484	1.12	102	379	0.29
M01120871	Actr6/+	2013-05-31	RM	FT1	144000	140000	2827	2.02	73	453	0.32
M00189473	Adam17/+	2009-08-11	RM	FC500	167000	163000	3281	2.01	21	384	0.24
M00189459	Adam17/+	2009-08-11	RM	FC500	146000	144000	1753	1.22	30	272	0.19
M00189460	Adam17/+	2009-08-11	RM	FC500	177000	173000	3441	1.99	22	385	0.22
M00189381	Adam17/+	2009-08-11	RM	FC500	162000	157000	4350	2.77	62	394	0.25
M00360565	Adam17/+	2010-01-28	RV	FC500	145000	142000	2616	1.84	18	232	0.16
M00360568	Adam17/+	2010-01-28	RV	FC500	149000	145000	3097	2.13	37	270	0.19
M00918100	Adam3/Adam3	2012-03-23	RM	FT1	178000	175000	2618	1.5	134	427	0.24
M00918102	Adam3/Adam3	2012-03-23	RM	FT1	182000	178000	3252	1.83	95	463	0.26
M00944415	Adam3/Adam3	2012-03-29	RM	FT1	138000	136000	2446	1.8	119	301	0.22
M00944414	Adam3/Adam3	2012-03-29	RM	FT1	118000	116000	647	0.56	84	264	0.23
M00959693	Adam3/Adam3	2012-04-16	JT	FT1	119000	117000	1719	1.47	102	308	0.26
M01881129	Adamts19/Adamts19	2015-01-20	NG	FT1	150000	147000	2242	1.52	18	404	0.27
M01890310	Adamts19/Adamts19	2015-01-26	NG	FT1	79900	79000	708	0.9	0	186	0.23
M01881127	Adamts19/Adamts19	2015-01-26	NG	FT1	89500	88600	601	0.68	0	229	0.26
M01890311	Adamts19/Adamts19	2015-01-26	NG	FT1	166000	163000	2186	1.34	172	424	0.26
M01854508	Adamts19/Adamts19	2015-02-02	NG	FT1	183000	180000	2407	1.34	11	370	0.21
M01854505	Adamts19/Adamts19	2015-02-16	NG	FT1	182000	179000	2617	1.46	4	289	0.16
M01614080	Adap1/Adap1	2014-06-11	GB	FT1	186000	183000	3032	1.66	30	292	0.16
M01614079	Adap1/Adap1	2014-06-11	GB	FT1	176000	174000	2101	1.21	16	359	0.21
M01614078	Adap1/Adap1	2014-06-11	GB	FT1	187000	184000	2490	1.35	24	355	0.19
M00358871	Adar/+	2010-01-21	RV	FC500	144000	136000	8420	6.21	44	390	0.29
M00358874	Adar/+	2010-01-21	RV	FC500	151000	142000	9196	6.5	51	439	0.31
M00358875	Adar/+	2010-01-21	RV	FC500	144000	137000	6885	5.03	53	457	0.33
M00365532	Adar/+	2010-01-29	RV	FC500	155000	150000	4288	2.86	36	370	0.25
M00365531	Adar/+	2010-01-29	RV	FC500	144000	138000	5502	3.98	33	383	0.28
M01564907	Adcy2/Adcy2	2013-11-26	GB	FT1	173000	170000	2602	1.53	21	297	0.17
M01564904	Adcy2/Adcy2	2013-11-28	GB	FT1	184000	180000	3168	1.76	12	316	0.18
M01575748	Adcy2/Adcy2	2014-01-14	GB	FT1	187000	183000	3432	1.88	18	391	0.21
M01575749	Adcy2/Adcy2	2014-01-14	GB	FT1	188000	185000	2834	1.53	62	393	0.21
M01575773	Adcy2/Adcy2	2014-01-14	GB	FT1	188000	184000	2842	1.54	29	347	0.19
M01575775	Adcy2/Adcy2	2014-01-14	GB	FT1	182000	178000	3059	1.72	19	352	0.2
M01769937	Adpgk/Adpgk	2014-07-28	GB	FT1	177000	173000	3486	2.01	27	307	0.18
M01769934	Adpgk/Adpgk	2014-07-28	GB	FT1	173000	169000	3414	2.02	48	301	0.18
M01769935	Adpgk/Adpgk	2014-07-28	GB	FT1	184000	180000	3609	2	19	321	0.18
M01769939	Adpgk/Adpgk	2014-07-28	GB	FT1	187000	183000	4048	2.22	19	405	0.22
M01024260	Aff3/Aff3	2012-08-23	JT	FT1	109000	108000	78	0.07	1495	458	0.42
M01048229	Aff3/Aff3	2012-10-11	JT	FT1	164000	162000	1508	0.93	56	290	0.18
M01087975	Aff3/Aff3	2013-02-06	RM	FT1	142000	140000	1429	1.02	131	604	0.43
M01431414	Ago3/Ago3	2013-08-12	GB	FT1	172000	172000	4313	2.51	43	468	0.27
M01431415	Ago3/Ago3	2013-08-12	GB	FT1	170000	170000	7449	4.38	91	533	0.31
M01431416	Ago3/Ago3	2013-08-12	GB	FT1	158000	158000	3097	1.96	21	438	0.28
M01429967	Ago3/Ago3	2013-08-13	GB	FT1	182000	182000	2835	1.56	25	414	0.23
M01488449	Ago3/Ago3	2013-09-16	GB	FT1	183000	180000	3290	1.83	70	509	0.28
M01488450	Ago3/Ago3	2013-09-16	GB	FT1	175000	171000	3444	2.01	37	517	0.3
M01488451	Ago3/Ago3	2013-09-16	GB	FT1	182000	179000	2915	1.63	98	560	0.31
M00169703	Agpat3/+	2009-11-05	RM	FC500	169000	166000	2476	1.49	30	365	0.22
M00169704	Agpat3/+	2009-11-05	RM	FC500	163000	161000	1944	1.21	41	385	0.24
M00177886	Agpat3/+	2009-11-05	RM	FC500	167000	162000	4980	3.08	32	351	0.22
M00177895	Agpat3/+	2009-11-05	RM	FC500	165000	161000	2775	1.72	25	373	0.23
M00303717	Agpat3/+	2009-11-05	RM	FC500	164000	161000	2928	1.82	30	367	0.23
M00303719	Agpat3/+	2009-11-05	RM	FC500	145000	142000	2786	1.97	39	396	0.28
M00303718	Agpat3/+	2009-11-05	RM	FC500	167000	163000	3054	1.87	58	583	0.36
M00469471	Agtr2/Y	2010-07-16	RV	FC500	154000	150000	3900	2.61	13	259	0.17
M00469473	Agtr2/Y	2010-07-16	RV	FC500	153000	150000	2818	1.88	18	268	0.18
M00469470	Agtr2/Y	2010-07-16	RV	FC500	154000	150000	3520	2.35	26	293	0.2
M00469474	Agtr2/Y	2010-07-16	RV	FC500	166000	163000	2960	1.82	19	324	0.2
M00483920	Agtr2/Y	2010-07-16	RV	FC500	153000	150000	3445	2.3	27	274	0.18
M00483921	Agtr2/Y	2010-07-16	RV	FC500	142000	138000	2970	2.15	18	283	0.2
M00483919	Agtr2/Y	2010-07-16	RV	FC500	144000	140000	3909	2.79	23	297	0.21
M01221741	Ahcyl1/Ahcyl1	2013-02-07	RM	FT1	167000	161000	5617	3.49	309	421	0.26
M01322572	Ahcyl1/Ahcyl1	2013-07-10	GB	FT1	154000	152000	1964	1.29	127	430	0.28
M01322573	Ahcyl1/Ahcyl1	2013-07-10	GB	FT1	149000	147000	1958	1.33	127	430	0.29
M01322574	Ahcyl1/Ahcyl1	2013-09-04	GB	FT1	175000	172000	2665	1.55	10	341	0.2
M01322575	Ahcyl1/Ahcyl1	2013-09-04	GB	FT1	160000	158000	2489	1.58	12	291	0.18
M00345221	Akap9/+	2010-01-08	RV	FC500	150000	146000	4592	3.16	48	323	0.22
M00345222	Akap9/+	2010-01-08	RV	FC500	154000	146000	7921	5.44	71	324	0.22
M00345220	Akap9/+	2010-01-08	RV	FC500	152000	148000	4350	2.95	140	381	0.26
M00345243	Akap9/+	2010-01-08	RV	FC500	150000	144000	6039	4.2	77	361	0.25
M00370212	Akap9/+	2010-02-09	RV	FC500	130000	126000	3381	2.68	28	284	0.22
M00370211	Akap9/+	2010-02-09	RV	FC500	133000	129000	3827	2.98	43	325	0.25
M00019587	Akt2/Akt2	2008-03-28	RM	FC500	187000	184000	2411	1.31	23	280	0.15
M00019609	Akt2/Akt2	2008-03-28	RM	FC500	185000	182000	2946	1.62	13	265	0.15
M00019629	Akt2/Akt2	2008-03-28	RM	FC500	184000	181000	2469	1.36	17	290	0.16
M00019606	Akt2/Akt2	2008-03-28	RM	FC500	174000	171000	2484	1.45	28	294	0.17
M00019608	Akt2/Akt2	2008-03-28	RM	FC500	182000	179000	2661	1.49	13	323	0.18
M01009850	Aldh16a1/Aldh16a1	2012-06-06	JT	FT1	122000	121000	987	0.82	48	235	0.19
M01009851	Aldh16a1/Aldh16a1	2012-06-06	JT	FT1	103000	101000	1227	1.21	53	215	0.21
M01009847	Aldh16a1/Aldh16a1	2012-06-06	JT	FT1	93700	92800	580	0.62	100	206	0.22
M01009849	Aldh16a1/Aldh16a1	2012-06-06	JT	FT1	102000	101000	670	0.66	149	231	0.23
M01009846	Aldh16a1/Aldh16a1	2012-06-06	JT	FT1	105000	104000	1063	1.02	59	267	0.26
M00497271	Aldh18a1/+	2010-08-13	RV	FC500	165000	161000	3181	1.97	29	359	0.22
M00497267	Aldh18a1/+	2010-08-13	RV	FC500	171000	166000	4720	2.84	37	433	0.26
M00497268	Aldh18a1/+	2010-08-13	RV	FC500	163000	160000	2980	1.87	37	449	0.28
M00507524	Aldh18a1/+	2010-09-30	RM	FC500	189000	185000	3241	1.75	38	384	0.21
M00507526	Aldh18a1/+	2010-09-30	RM	FC500	184000	180000	3617	2.01	35	539	0.3
M00507529	Aldh18a1/+	2010-09-30	RM	FC500	185000	179000	5238	2.92	63	577	0.32
M01856232	Aldh1b1/Aldh1b1	2015-01-26	NG	FT1	87300	85700	1334	1.56	3	184	0.21
M01856234	Aldh1b1/Aldh1b1	2015-01-26	NG	FT1	88100	86700	1116	1.29	3	241	0.28
M01838376	Aldh1b1/Aldh1b1	2015-03-23	NG	FT1	185000	183000	1756	0.96	66	351	0.19
M01838375	Aldh1b1/Aldh1b1	2015-04-20	NG	FT1	175000	172000	2381	1.39	70	357	0.21
M01838378	Aldh1b1/Aldh1b1	2015-04-20	NG	FT1	184000	181000	1856	1.02	118	494	0.27
M00882326	Aldh2/Aldh2	2012-03-06	RM	FT1	159000	155000	2774	1.79	155	696	0.45
M00882332	Aldh2/Aldh2	2012-03-06	RM	FT1	175000	170000	3958	2.33	118	904	0.53
M00882331	Aldh2/Aldh2	2012-03-06	RM	FT1	155000	150000	3525	2.35	128	1014	0.67
M00882279	Aldh2/Aldh2	2012-03-23	RM	FT1	111000	99300	11015	11.09	224	817	0.82
M00882277	Aldh2/Aldh2	2012-03-23	RM	FT1	124000	120000	3190	2.66	119	1008	0.83
M00882280	Aldh2/Aldh2	2012-03-23	RM	FT1	132000	127000	3610	2.84	106	1171	0.91
M01660555	Aldh3b1(b)/Aldh3b1(b)	2014-06-11	GB	FT1	187000	184000	3150	1.71	18	353	0.19
M01660554	Aldh3b1(b)/Aldh3b1(b)	2014-06-11	GB	FT1	165000	161000	3792	2.36	30	323	0.2
M01660556	Aldh3b1(b)/Aldh3b1(b)	2014-06-11	GB	FT1	173000	170000	3149	1.85	22	336	0.2
M01660557	Aldh3b1(b)/Aldh3b1(b)	2014-06-12	GB	FT1	177000	175000	2227	1.28	9	273	0.16
M01669286	Aldh3b1(b)/Aldh3b1(b)	2014-08-13	GB	FT1	186000	183000	2300	1.26	31	404	0.22
M01669287	Aldh3b1(b)/Aldh3b1(b)	2014-08-13	GB	FT1	173000	171000	1780	1.04	15	303	0.18
M01669289	Aldh3b1(b)/Aldh3b1(b)	2014-08-13	GB	FT1	177000	175000	1536	0.88	11	351	0.2
M01036858	Alg13/Y	2012-06-28	JT	FT1	97600	97100	259	0.27	42	177	0.18
M01036859	Alg13/Y	2012-06-28	JT	FT1	113000	112000	769	0.69	29	222	0.2
M01070351	Alg13/Y	2013-05-16	RM	FT1	159000	156000	2339	1.5	139	349	0.22
M01070349	Alg13/Y	2013-05-16	RM	FT1	158000	155000	3022	1.95	191	401	0.26
M01070347	Alg13/Y	2013-05-16	RM	FT1	167000	164000	1769	1.08	104	432	0.26
M01067269	Alg13/Y	2013-05-16	RM	FT1	141000	138000	2469	1.79	206	367	0.27
M01112985	Alg13/Y	2013-05-16	RM	FT1	160000	158000	1597	1.01	122	560	0.35
M01633806	Alox12e(b)/Alox12e(b)	2014-06-11	GB	FT1	163000	156000	6340	4.07	33	351	0.22
M01633824	Alox12e(b)/Alox12e(b)	2014-06-11	GB	FT1	157000	154000	2668	1.73	15	396	0.26
M01660102	Alox12e(b)/Alox12e(b)	2014-06-12	GB	FT1	161000	158000	2477	1.57	27	252	0.16
M01623523	Alox12e(b)/Alox12e(b)	2014-06-12	GB	FT1	154000	150000	3030	2.01	14	299	0.2
M01660099	Alox12e(b)/Alox12e(b)	2014-06-12	GB	FT1	161000	157000	2815	1.79	21	310	0.2
M01661432	Alox12e(b)/Alox12e(b)	2014-06-12	GB	FT1	179000	176000	3239	1.84	13	329	0.19
M01660100	Alox12e(b)/Alox12e(b)	2014-06-12	GB	FT1	165000	162000	2485	1.53	14	270	0.17
M00405968	Amfr/Amfr	2010-03-26	RV	FC500	163000	156000	7136	4.59	53	325	0.21
M00405972	Amfr/Amfr	2010-03-26	RV	FC500	151000	146000	3789	2.59	38	318	0.22
M00405970	Amfr/Amfr	2010-03-26	RV	FC500	160000	155000	4755	3.07	51	370	0.24
M00456896	Amfr/Amfr	2010-07-07	RV	FC500	146000	140000	5146	3.67	55	288	0.21
M00456897	Amfr/Amfr	2010-07-07	RV	FC500	148000	142000	5502	3.87	47	318	0.22
M00914303	Amotl1/Amotl1	2012-03-02	RM	FT1	147000	140000	6511	4.65	119	569	0.4
M00914307	Amotl1/Amotl1	2012-03-02	RM	FT1	156000	149000	6188	4.15	210	566	0.38
M00965113	Amotl1/Amotl1	2012-04-04	JT	FT1	126000	125000	902	0.72	82	476	0.38
M00965111	Amotl1/Amotl1	2012-04-04	JT	FT1	127000	124000	1965	1.58	63	620	0.5
M00952014	Amotl1/Amotl1	2012-05-10	JT	FT1	111000	110000	1157	1.05	89	316	0.29
M00190475	Ampd3/Ampd3	2009-08-18	DR	FC500	175000	172000	2272	1.32	63	400	0.23
M00190473	Ampd3/Ampd3	2009-08-18	DR	FC500	173000	167000	5285	3.16	57	429	0.26
M00190476	Ampd3/Ampd3	2009-08-18	DR	FC500	163000	158000	4836	3.06	76	407	0.26
M00190568	Ampd3/Ampd3	2009-08-18	DR	FC500	175000	170000	3887	2.28	65	460	0.27
M00303248	Ampd3/Ampd3	2009-11-09	RM	FC500	149000	144000	4760	3.31	57	366	0.25
M00303247	Ampd3/Ampd3	2009-11-09	RM	FC500	149000	143000	5531	3.86	44	373	0.26
M00303249	Ampd3/Ampd3	2009-11-09	RM	FC500	159000	150000	7679	5.11	78	463	0.31
M01731310	Amz2/Amz2	2014-06-24	GB	FT1	183000	181000	1712	0.94	15	195	0.11
M01731306	Amz2/Amz2	2014-07-29	GB	FT1	191000	188000	2520	1.34	15	352	0.19
M01731311	Amz2/Amz2	2014-07-29	GB	FT1	192000	189000	2285	1.21	21	429	0.23
M01731307	Amz2/Amz2	2014-07-29	GB	FT1	193000	190000	2601	1.37	27	407	0.21
M01737009	Amz2/Amz2	2014-07-29	GB	FT1	187000	183000	3717	2.03	47	508	0.28
M01737005	Amz2/Amz2	2014-07-29	GB	FT1	183000	178000	4194	2.36	68	497	0.28
M01737010	Amz2/Amz2	2014-08-06	GB	FT1	191000	187000	3913	2.1	73	440	0.24
M01884045	Ankrd13/Ankrd13	2015-01-20	NG	FT1	168000	164000	3491	2.13	22	469	0.29
M01885723	Ankrd13/Ankrd13	2015-01-20	NG	FT1	144000	141000	2614	1.86	27	435	0.31
M01961041	Ankrd13/Ankrd13	2015-02-16	NG	FT1	150000	146000	2873	1.96	237	449	0.31
M01945631	Ankrd13/Ankrd13	2015-02-16	NG	FT1	189000	185000	3248	1.76	33	661	0.36
M01961042	Ankrd13/Ankrd13	2015-02-16	NG	FT1	174000	170000	2888	1.7	174	804	0.47
M02049236	Ankrd13/Ankrd13	2015-06-29	NG	FT1	162000	158000	2937	1.86	31	344	0.22
M02049235	Ankrd13/Ankrd13	2015-06-29	NG	FT1	178000	176000	2134	1.22	14	423	0.24
M01681388	Ankrd6(b)/Ankrd6(b)	2014-06-25	GB	FT1	158000	155000	2538	1.64	27	344	0.22
M01681391	Ankrd6(b)/Ankrd6(b)	2014-06-25	GB	FT1	176000	173000	2885	1.67	15	313	0.18
M01681390	Ankrd6(b)/Ankrd6(b)	2014-06-25	GB	FT1	181000	177000	3006	1.69	32	361	0.2
M01671125	Ankrd6(b)/Ankrd6(b)	2014-08-13	GB	FT1	168000	166000	2057	1.24	12	337	0.2
M01671127	Ankrd6(b)/Ankrd6(b)	2014-08-13	GB	FT1	178000	176000	1942	1.11	12	326	0.19
M01671126	Ankrd6(b)/Ankrd6(b)	2014-08-13	GB	FT1	168000	166000	1947	1.17	11	345	0.21
M01671128	Ankrd6(b)/Ankrd6(b)	2014-08-13	GB	FT1	176000	174000	1584	0.91	8	415	0.24
M01517573	Ankrd9/Ankrd9	2013-10-08	GB	FT1	174000	168000	5445	3.25	31	330	0.2
M01517574	Ankrd9/Ankrd9	2013-10-08	GB	FT1	170000	166000	3859	2.33	15	309	0.19
M01517577	Ankrd9/Ankrd9	2013-10-08	GB	FT1	174000	170000	3922	2.31	22	330	0.19
M01517578	Ankrd9/Ankrd9	2013-10-08	GB	FT1	176000	172000	3528	2.05	59	360	0.21
M01524094	Ankrd9/Ankrd9	2013-11-28	GB	FT1	169000	165000	3485	2.11	19	373	0.23
M01524095	Ankrd9/Ankrd9	2013-11-28	GB	FT1	179000	176000	2686	1.53	25	310	0.18
M01524096	Ankrd9/Ankrd9	2013-11-28	GB	FT1	178000	175000	2937	1.68	22	342	0.2
M01504288	Anks1b/Anks1b	2013-10-08	GB	FT1	169000	165000	2876	1.74	32	347	0.21
M01504290	Anks1b/Anks1b	2013-10-08	GB	FT1	168000	164000	3254	1.98	23	326	0.2
M01504293	Anks1b/Anks1b	2013-10-08	GB	FT1	184000	182000	1880	1.03	19	431	0.24
M01504295	Anks1b/Anks1b	2013-10-08	GB	FT1	186000	184000	1731	0.94	19	403	0.22
M01491738	Anks1b/Anks1b	2014-01-14	GB	FT1	170000	167000	2622	1.57	12	312	0.19
M01491739	Anks1b/Anks1b	2014-01-14	GB	FT1	161000	158000	2697	1.71	14	312	0.2
M01491740	Anks1b/Anks1b	2014-01-14	GB	FT1	163000	160000	2704	1.69	11	270	0.17
M00230820	Anks4b/Anks4b	2009-08-18	DR	FC500	168000	164000	2915	1.77	36	315	0.19
M00225262	Anks4b/Anks4b	2009-08-18	DR	FC500	154000	150000	4103	2.74	51	344	0.23
M00225333	Anks4b/Anks4b	2009-08-18	DR	FC500	171000	163000	7172	4.4	45	387	0.24
M00223534	Anks4b/Anks4b	2009-08-18	DR	FC500	169000	166000	3229	1.95	30	351	0.21
M00313873	Anks4b/Anks4b	2009-11-26	RV	FC500	161000	157000	2945	1.87	20	270	0.17
M00313874	Anks4b/Anks4b	2009-11-26	RV	FC500	158000	155000	3338	2.16	19	278	0.18
M00313870	Anks4b/Anks4b	2009-11-26	RV	FC500	166000	163000	2567	1.57	19	304	0.19
M01942124	Anks6(b)/+	2015-02-02	NG	FT1	178000	176000	1838	1.05	20	292	0.17
M01942123	Anks6(b)/+	2015-02-02	NG	FT1	182000	179000	2570	1.44	12	370	0.21
M01942125	Anks6(b)/+	2015-02-02	NG	FT1	179000	176000	2168	1.23	15	377	0.21
M01968053	Anks6(b)/+	2015-03-02	NG	FT1	180000	177000	3154	1.78	11	301	0.17
M01968052	Anks6(b)/+	2015-03-02	NG	FT1	152000	149000	3173	2.13	51	291	0.2
M01788946	Ano10/Ano10	2014-07-24	GB	FT1	186000	183000	2894	1.58	48	363	0.2
M01788948	Ano10/Ano10	2014-07-24	GB	FT1	186000	183000	2866	1.57	17	423	0.23
M01788945	Ano10/Ano10	2014-07-24	GB	FT1	188000	185000	2694	1.46	46	438	0.24
M01807201	Ano10/Ano10	2015-04-20	NG	FT1	175000	172000	2173	1.26	6	557	0.32
M00693970	Anp32e/Anp32e	2011-04-18	MDC	FC500	134000	130000	3977	3.06	17	290	0.22
M00693976	Anp32e/Anp32e	2011-04-18	MDC	FC500	144000	142000	2134	1.5	16	337	0.24
M00693978	Anp32e/Anp32e	2011-04-18	MDC	FC500	120000	117000	2885	2.47	15	301	0.26
M00693977	Anp32e/Anp32e	2011-04-18	MDC	FC500	134000	131000	2479	1.89	7	358	0.27
M00756283	Anp32e/Anp32e	2012-03-02	RM	FT1	158000	155000	2167	1.4	69	429	0.28
M00750575	Anp32e/Anp32e	2012-03-02	RM	FT1	162000	158000	3107	1.97	85	519	0.33
M00322116	Anxa6/Anxa6	2009-12-03	RV	FC500	157000	154000	2936	1.91	25	331	0.21
M00322117	Anxa6/Anxa6	2009-12-03	RV	FC500	160000	153000	6538	4.28	29	361	0.24
M00322115	Anxa6/Anxa6	2009-12-03	RV	FC500	154000	151000	2793	1.86	22	366	0.24
M00332036	Anxa6/Anxa6	2009-12-14	RV	FC500	163000	158000	4125	2.61	32	350	0.22
M00332033	Anxa6/Anxa6	2009-12-14	RV	FC500	162000	156000	4881	3.12	40	360	0.23
M01558285	Anxa9(b)/Anxa9(b)	2013-11-26	GB	FT1	166000	161000	3817	2.37	30	387	0.24
M01558286	Anxa9(b)/Anxa9(b)	2013-11-26	GB	FT1	166000	163000	2651	1.63	38	330	0.2
M01571989	Anxa9(b)/Anxa9(b)	2014-01-14	GB	FT1	183000	179000	2945	1.64	11	304	0.17
M01558277	Anxa9(b)/Anxa9(b)	2014-01-15	GB	FT1	158000	155000	1956	1.26	20	429	0.28
M01558279	Anxa9(b)/Anxa9(b)	2014-01-15	GB	FT1	177000	174000	2200	1.26	19	445	0.25
M01558351	Anxa9(b)/Anxa9(b)	2014-01-15	GB	FT1	189000	186000	2641	1.42	28	421	0.23
M01462440	Ap2a2(b)/+	2013-08-06	GB	FT1	174000	171000	2689	1.57	188	275	0.16
M01449046	Ap2a2(b)/+	2013-10-09	GB	FT1	164000	161000	2481	1.54	16	303	0.19
M01449047	Ap2a2(b)/+	2013-10-09	GB	FT1	168000	164000	3208	1.95	20	322	0.2
M01449048	Ap2a2(b)/+	2013-10-09	GB	FT1	159000	156000	2895	1.86	28	371	0.24
M01449049	Ap2a2(b)/+	2013-10-09	GB	FT1	171000	168000	2602	1.55	24	421	0.25
M00546693	Ap4e1/Ap4e1	2011-01-06	RM	FC500	170000	165000	4599	2.79	120	352	0.21
M00546694	Ap4e1/Ap4e1	2011-01-06	RM	FC500	158000	154000	3135	2.04	112	341	0.22
M00546695	Ap4e1/Ap4e1	2011-01-06	RM	FC500	168000	164000	3758	2.29	96	398	0.24
M00572887	Ap4e1/Ap4e1	2011-02-16	MDC	FC500	125000	120000	5197	4.33	23	284	0.24
M00572883	Ap4e1/Ap4e1	2011-02-16	MDC	FC500	109000	108000	888	0.82	8	265	0.24
M00572884	Ap4e1/Ap4e1	2011-02-16	MDC	FC500	128000	126000	1373	1.09	6	338	0.27
M00572885	Ap4e1/Ap4e1	2011-02-22	MDC	FC500	102000	102000	33	0.03	0	235	0.23
M01754452	Ap4e1/Ap4e1	2014-06-24	GB	FT1	179000	176000	2787	1.58	39	308	0.17
M01754453	Ap4e1/Ap4e1	2014-06-24	GB	FT1	176000	173000	2463	1.42	32	343	0.2
M01754450	Ap4e1/Ap4e1	2014-06-24	GB	FT1	173000	170000	3338	1.97	22	335	0.2
M01754451	Ap4e1/Ap4e1	2014-06-24	GB	FT1	172000	170000	2248	1.32	16	313	0.18
M01783071	Ap4e1/Ap4e1	2014-07-24	GB	FT1	188000	185000	1971	1.06	12	427	0.23
M01783069	Ap4e1/Ap4e1	2014-07-24	GB	FT1	190000	186000	3804	2.05	31	362	0.19
M01783070	Ap4e1/Ap4e1	2014-07-24	GB	FT1	183000	179000	4041	2.26	56	452	0.25
M01976983	Ap4m1(b)/Ap4m1(b)	2015-03-09	NG	FT1	173000	169000	3659	2.17	7	329	0.19
M01976982	Ap4m1(b)/Ap4m1(b)	2015-03-09	NG	FT1	180000	176000	2824	1.6	158	357	0.2
M02019302	Ap4m1(b)/Ap4m1(b)	2015-05-05	NG	FT1	178000	175000	2708	1.55	5	347	0.2
M02019305	Ap4m1(b)/Ap4m1(b)	2015-05-05	NG	FT1	166000	163000	2624	1.61	26	393	0.24
M02019303	Ap4m1(b)/Ap4m1(b)	2015-05-05	NG	FT1	159000	156000	2259	1.44	4	451	0.29
M02057827	Ap4m1(b)/Ap4m1(b)	2015-06-22	NG	FT1	182000	180000	1415	0.79	147	417	0.23
M02057826	Ap4m1(b)/Ap4m1(b)	2015-06-22	NG	FT1	159000	158000	853	0.54	13	494	0.31
M01926890	Apip(b)/Apip(b)	2015-01-12	NG	FT1	176000	172000	3251	1.89	22	418	0.24
M01926901	Apip(b)/Apip(b)	2015-01-12	NG	FT1	175000	171000	3161	1.84	53	564	0.33
M01983696	Apip(b)/Apip(b)	2015-03-09	NG	FT1	143000	138000	3702	2.67	122	300	0.22
M01983679	Apip(b)/Apip(b)	2015-03-09	NG	FT1	185000	182000	2557	1.4	10	538	0.29
M02035848	Apip(b)/Apip(b)	2015-08-19	AA	FT1	185000	182000	2751	1.51	20	463	0.25
M01148433	Apol7a/Apol7a	2013-02-07	RM	FT1	159000	156000	2633	1.69	69	364	0.23
M01207008	Apol7a/Apol7a	2013-02-07	RM	FT1	157000	154000	2672	1.74	294	445	0.29
M01207007	Apol7a/Apol7a	2013-02-07	RM	FT1	158000	155000	2853	1.84	139	451	0.29
M01283207	Apol7a/Apol7a	2013-07-04	GB	FT1	162000	160000	1597	1	123	421	0.26
M01283209	Apol7a/Apol7a	2013-07-04	GB	FT1	154000	151000	1654	1.1	104	423	0.28
M01283211	Apol7a/Apol7a	2013-07-04	GB	FT1	159000	157000	1671	1.06	119	399	0.25
M01896336	Apoo(b)/Y	2015-01-20	NG	FT1	165000	163000	2164	1.33	7	304	0.19
M01896337	Apoo(b)/Y	2015-01-20	NG	FT1	148000	145000	2530	1.75	16	278	0.19
M01896335	Apoo(b)/Y	2015-01-20	NG	FT1	146000	143000	2465	1.72	11	300	0.21
M01857051	Apoo(b)/Y	2015-02-02	NG	FT1	182000	180000	1655	0.92	6	251	0.14
M01857053	Apoo(b)/Y	2015-02-02	NG	FT1	180000	178000	1616	0.91	7	326	0.18
M01952692	Apoo(b)/Y	2015-02-16	NG	FT1	183000	180000	2199	1.22	2	402	0.22
M01952695	Apoo(b)/Y	2015-02-16	NG	FT1	181000	177000	2518	1.42	15	572	0.32
M01224402	Apool/Y	2013-05-16	RM	FT1	142000	141000	1386	0.98	103	368	0.26
M01259012	Apool/Y	2013-09-05	GB	FT1	163000	160000	2498	1.56	11	292	0.18
M01258970	Apool/Y	2013-09-05	GB	FT1	146000	144000	2342	1.63	9	267	0.19
M00325212	Appl2/Appl2	2009-11-30	RV	FC500	157000	154000	2860	1.86	15	279	0.18
M00325213	Appl2/Appl2	2009-11-30	RV	FC500	159000	155000	3117	2.01	20	329	0.21
M00325210	Appl2/Appl2	2009-11-30	RV	FC500	164000	161000	2711	1.68	12	397	0.25
M00498741	Appl2/Appl2	2010-08-13	RV	FC500	149000	143000	5565	3.88	43	348	0.24
M00498740	Appl2/Appl2	2010-08-13	RV	FC500	152000	148000	3387	2.28	27	361	0.24
M00500919	Appl2/Appl2	2010-08-13	RV	FC500	157000	151000	5480	3.62	34	357	0.24
M00440470	Arhgap18/Arhgap18	2010-05-11	RV	FC500	139000	134000	4604	3.44	46	233	0.17
M00440469	Arhgap18/Arhgap18	2010-05-11	RV	FC500	139000	133000	4720	3.54	59	239	0.18
M00440471	Arhgap18/Arhgap18	2010-05-11	RV	FC500	139000	135000	3792	2.8	44	254	0.19
M00440468	Arhgap18/Arhgap18	2010-05-11	RV	FC500	141000	137000	3698	2.7	33	272	0.2
M00452258	Arhgap18/Arhgap18	2010-06-03	RV	FC500	161000	156000	4343	2.78	22	294	0.19
M00452257	Arhgap18/Arhgap18	2010-06-03	RV	FC500	163000	159000	4081	2.57	41	333	0.21
M00452256	Arhgap18/Arhgap18	2010-06-03	RV	FC500	156000	149000	6980	4.69	50	325	0.22
M01627162	Arhgap22/Arhgap22	2014-06-11	GB	FT1	168000	164000	3210	1.96	46	358	0.22
M01627164	Arhgap22/Arhgap22	2014-06-11	GB	FT1	175000	172000	3147	1.83	16	315	0.18
M01627163	Arhgap22/Arhgap22	2014-06-11	GB	FT1	180000	176000	3333	1.9	63	331	0.19
M01627165	Arhgap22/Arhgap22	2014-06-11	GB	FT1	174000	172000	2272	1.32	12	339	0.2
M01651541	Arhgap22/Arhgap22	2015-03-23	NG	FT1	173000	170000	2537	1.49	24	343	0.2
M01651542	Arhgap22/Arhgap22	2015-03-23	NG	FT1	171000	168000	2405	1.43	102	342	0.2
M01651543	Arhgap22/Arhgap22	2015-03-23	NG	FT1	175000	172000	2296	1.33	203	456	0.26
M00608318	Arhgap25/Arhgap25	2011-02-22	MDC	FC500	111000	111000	24	0.02	2	242	0.22
M00608315	Arhgap25/Arhgap25	2011-02-22	MDC	FC500	90600	90400	5	0.01	1	209	0.23
M00608317	Arhgap25/Arhgap25	2011-02-22	MDC	FC500	103000	102000	191	0.19	1	238	0.23
M00608314	Arhgap25/Arhgap25	2011-02-22	MDC	FC500	89500	89200	97	0.11	2	222	0.25
M00608316	Arhgap25/Arhgap25	2011-02-22	MDC	FC500	102000	99300	2132	2.15	12	277	0.28
M01491860	Arhgef38/Arhgef38	2013-09-16	GB	FT1	182000	178000	3445	1.94	36	337	0.19
M01491862	Arhgef38/Arhgef38	2013-09-16	GB	FT1	178000	174000	3665	2.1	45	266	0.15
M01491863	Arhgef38/Arhgef38	2013-09-16	GB	FT1	176000	173000	2850	1.64	22	267	0.15
M01491878	Arhgef38/Arhgef38	2013-09-16	GB	FT1	172000	169000	2777	1.65	31	384	0.23
M01491879	Arhgef38/Arhgef38	2013-09-16	GB	FT1	172000	168000	3138	1.86	8	322	0.19
M01491880	Arhgef38/Arhgef38	2013-09-16	GB	FT1	160000	157000	2897	1.85	36	400	0.25
M01491908	Arhgef38/Arhgef38	2013-09-16	GB	FT1	149000	146000	2946	2.01	17	240	0.16
M00378396	Arhgef4/Arhgef4	2010-02-09	RV	FC500	155000	151000	4208	2.8	30	308	0.2
M00369741	Arhgef4/Arhgef4	2010-02-09	RV	FC500	165000	158000	6010	3.79	39	284	0.18
M00369733	Arhgef4/Arhgef4	2010-02-09	RV	FC500	158000	152000	5833	3.85	30	296	0.19
M00421759	Arhgef4/Arhgef4	2010-04-22	RV	FC500	142000	138000	4137	3	54	270	0.2
M00421754	Arhgef4/Arhgef4	2010-04-22	RV	FC500	147000	143000	3637	2.54	50	348	0.24
M00421756	Arhgef4/Arhgef4	2010-04-22	RV	FC500	146000	140000	5654	4.04	41	368	0.26
M01057842	Arhgef7/+	2012-10-11	JT	FT1	106000	105000	1015	0.97	18	214	0.2
M01057827	Arhgef7/+	2012-10-11	JT	FT1	104000	104000	461	0.44	51	229	0.22
M01057829	Arhgef7/+	2012-10-11	JT	FT1	95900	95000	568	0.6	96	248	0.26
M01057830	Arhgef7/+	2012-10-11	JT	FT1	108000	107000	561	0.52	98	324	0.3
M01057843	Arhgef7/+	2012-10-11	JT	FT1	118000	117000	446	0.38	110	372	0.32
M01133144	Arhgef7/+	2013-02-06	RM	FT1	159000	157000	1223	0.78	125	408	0.26
M01164088	Arhgef7/+	2013-02-15	RM	FT1	142000	140000	1841	1.32	180	515	0.37
M01971105	Arid1b(b)/+	2015-03-02	NG	FT1	172000	169000	3296	1.95	14	304	0.18
M01971103	Arid1b(b)/+	2015-03-02	NG	FT1	170000	168000	2192	1.31	9	320	0.19
M01976373	Arid1b(b)/+	2015-03-09	NG	FT1	179000	175000	3939	2.25	35	384	0.22
M01976411	Arid1b(b)/+	2015-03-09	NG	FT1	161000	157000	3459	2.2	45	440	0.28
M02061409	Arid1b(b)/+	2015-06-29	NG	FT1	155000	153000	1789	1.17	7	378	0.25
M00354708	Arid2/+	2010-01-21	RV	FC500	130000	127000	2704	2.13	17	177	0.14
M00354709	Arid2/+	2010-01-21	RV	FC500	165000	159000	5062	3.18	22	246	0.15
M00354710	Arid2/+	2010-01-21	RV	FC500	161000	156000	4609	2.96	26	276	0.18
M00406951	Arid2/+	2010-03-19	RV	FC500	140000	134000	5340	3.99	38	242	0.18
M00406952	Arid2/+	2010-03-19	RV	FC500	143000	138000	4996	3.63	55	250	0.18
M00406954	Arid2/+	2010-03-19	RV	FC500	148000	143000	4931	3.45	60	278	0.19
M00218552	Arid4a/Arid4a	2009-12-14	RV	FC500	160000	149000	10028	6.71	64	367	0.24
M00349701	Arid4a/Arid4a	2009-12-14	RV	FC500	166000	161000	5083	3.17	41	359	0.22
M00453677	Arid4a/Arid4a	2010-06-03	RV	FC500	154000	144000	9940	6.91	121	277	0.19
M00523099	Arid4a/Arid4a	2011-01-06	RM	FC500	167000	163000	3334	2.05	55	370	0.23
M00342083	Arl4d/Arl4d	2010-01-14	RV	FC500	152000	145000	6924	4.78	47	285	0.2
M00342086	Arl4d/Arl4d	2010-01-14	RV	FC500	141000	138000	2970	2.15	17	302	0.22
M00342088	Arl4d/Arl4d	2010-01-14	RV	FC500	148000	144000	3460	2.4	50	331	0.23
M00342085	Arl4d/Arl4d	2010-01-14	RV	FC500	150000	138000	11704	8.47	70	344	0.25
M00494030	Arl4d/Arl4d	2010-07-16	RV	FC500	161000	154000	6111	3.96	37	308	0.2
M00494027	Arl4d/Arl4d	2010-07-16	RV	FC500	157000	153000	3752	2.46	30	349	0.23
M01696294	Armc7(b)/+	2014-08-06	GB	FT1	192000	189000	2535	1.34	90	306	0.16
M01696279	Armc7(b)/+	2014-08-06	GB	FT1	193000	190000	2616	1.38	15	281	0.15
M01696289	Armc7(b)/+	2014-08-06	GB	FT1	162000	159000	2637	1.66	40	294	0.18
M01696290	Armc7(b)/+	2014-08-06	GB	FT1	186000	183000	2183	1.19	109	381	0.21
M01706899	Armc7(b)/+	2014-08-13	GB	FT1	168000	165000	2145	1.3	49	353	0.21
M01706896	Armc7(b)/+	2014-08-13	GB	FT1	189000	186000	2638	1.42	14	344	0.18
M01706894	Armc7(b)/+	2014-08-13	GB	FT1	178000	175000	2675	1.53	33	332	0.19
M01012207	Arpc1b/Arpc1b	2012-08-23	JT	FT1	112000	110000	23	0.02	961	303	0.27
M01012209	Arpc1b/Arpc1b	2012-08-23	JT	FT1	118000	116000	46	0.04	211	331	0.28
M01128929	Arpc1b/Arpc1b	2013-02-06	RM	FT1	157000	155000	1631	1.05	108	376	0.24
M01038635	Arpc1b/Arpc1b	2013-05-16	RM	FT1	132000	130000	1341	1.03	127	386	0.3
M01089122	Arpc1b/Arpc1b	2013-05-31	RM	FT1	138000	137000	452	0.33	65	265	0.19
M01089123	Arpc1b/Arpc1b	2013-05-31	RM	FT1	136000	134000	1742	1.3	78	342	0.25
M01089124	Arpc1b/Arpc1b	2013-05-31	RM	FT1	122000	121000	1413	1.17	124	314	0.26
M00724663	Arpc2/+	2011-07-07	RM	FC500	183000	148000	15439	10.43	219	384	0.26
M00799799	Arpc2/+	2012-05-10	JT	FT1	99300	98500	504	0.51	48	250	0.25
M00813184	Arpc2/+	2012-05-10	JT	FT1	94500	93700	464	0.5	105	288	0.31
M00813183	Arpc2/+	2012-05-10	JT	FT1	98800	97100	648	0.67	709	316	0.32
M00759084	Arpc2/+	2012-06-06	JT	FT1	119000	118000	308	0.26	53	379	0.32
M01207595	Arpc3/+	2013-02-07	RM	FT1	164000	161000	2883	1.79	219	371	0.23
M01207596	Arpc3/+	2013-02-07	RM	FT1	141000	138000	2639	1.91	190	324	0.23
M01207581	Arpc3/+	2013-02-07	RM	FT1	152000	150000	2170	1.45	174	296	0.2
M01207583	Arpc3/+	2013-02-07	RM	FT1	160000	158000	2171	1.37	185	323	0.2
M01254774	Arpc3/+	2013-09-05	GB	FT1	163000	161000	2132	1.32	9	262	0.16
M01254775	Arpc3/+	2013-09-05	GB	FT1	157000	155000	1880	1.21	5	272	0.18
M01254776	Arpc3/+	2013-09-05	GB	FT1	155000	153000	2468	1.61	11	277	0.18
M00313346	Arpc4/+	2009-11-26	RV	FC500	167000	163000	4079	2.5	31	377	0.23
M00313341	Arpc4/+	2009-11-26	RV	FC500	165000	162000	2435	1.5	25	381	0.23
M00313344	Arpc4/+	2009-11-26	RV	FC500	169000	166000	2617	1.57	20	392	0.24
M00307766	Arpc4/+	2009-11-26	RV	FC500	160000	157000	2464	1.57	20	351	0.22
M00307767	Arpc4/+	2009-11-26	RV	FC500	167000	164000	2882	1.76	18	395	0.24
M01169902	Arsg/Arsg	2013-02-07	RM	FT1	139000	136000	2474	1.82	188	308	0.23
M01202629	Arsg/Arsg	2013-02-07	RM	FT1	164000	161000	2950	1.83	134	446	0.28
M01202633	Arsg/Arsg	2013-02-07	RM	FT1	164000	161000	2378	1.48	165	459	0.28
M01152294	Arsg/Arsg	2013-09-03	GB	FT1	138000	136000	1948	1.43	5	285	0.21
M01152252	Arsg/Arsg	2013-09-03	GB	FT1	144000	142000	2518	1.77	5	280	0.2
M01152303	Arsg/Arsg	2013-09-03	GB	FT1	151000	148000	2457	1.66	6	251	0.17
M01152304	Arsg/Arsg	2013-09-03	GB	FT1	143000	140000	2342	1.67	8	312	0.22
M01096759	Arvcf/Arvcf	2013-02-06	RM	FT1	146000	143000	2071	1.45	163	505	0.35
M01118592	Arvcf/Arvcf	2013-05-16	RM	FT1	135000	133000	1551	1.17	136	357	0.27
M01090037	Arvcf/Arvcf	2013-05-31	RM	FT1	144000	144000	419	0.29	74	343	0.24
M01096757	Arvcf/Arvcf	2013-05-31	RM	FT1	128000	126000	1819	1.44	139	457	0.36
M01090034	Arvcf/Arvcf	2013-05-31	RM	FT1	150000	148000	1314	0.89	107	500	0.34
M01162882	Arvcf/Arvcf	2013-09-05	GB	FT1	153000	151000	1911	1.27	23	253	0.17
M01165697	Arvcf/Arvcf	2013-09-05	GB	FT1	152000	150000	1793	1.2	9	264	0.18
M01307171	Aspm/Aspm	2013-07-10	GB	FT1	158000	154000	3109	2.02	127	430	0.28
M01333554	Aspm/Aspm	2013-07-16	GB	FT1	146000	144000	1333	0.93	9	381	0.26
M01242263	Aspm/Aspm	2013-08-21	GB	FT1	179000	175000	3250	1.85	21	361	0.21
M00246726	Aste1/Aste1	2009-08-18	DR	FC500	173000	170000	1856	1.09	26	367	0.21
M00246723	Aste1/Aste1	2009-08-18	DR	FC500	178000	176000	1878	1.07	40	393	0.22
M00246727	Aste1/Aste1	2009-08-18	DR	FC500	178000	176000	2228	1.27	18	418	0.24
M00246725	Aste1/Aste1	2009-08-18	DR	FC500	178000	175000	2811	1.61	21	432	0.25
M00283286	Aste1/Aste1	2009-11-19	RV	FC500	161000	157000	3695	2.35	30	330	0.21
M00283287	Aste1/Aste1	2009-11-19	RV	FC500	169000	163000	5415	3.31	41	362	0.22
M00283285	Aste1/Aste1	2009-11-19	RV	FC500	168000	162000	4981	3.07	26	369	0.23
M00261830	Asxl1/+	2009-08-26	DR	FC500	148000	145000	2630	1.81	36	363	0.25
M00261767	Asxl1/+	2009-08-26	DR	FC500	151000	146000	4392	3.01	27	389	0.27
M00261766	Asxl1/+	2009-08-26	DR	FC500	139000	134000	5005	3.74	52	427	0.32
M00545122	Asxl1/+	2011-01-06	RM	FC500	166000	162000	2975	1.83	114	371	0.23
M00545120	Asxl1/+	2011-01-06	RM	FC500	171000	167000	3257	1.94	92	402	0.24
M00545121	Asxl1/+	2011-01-06	RM	FC500	169000	164000	3879	2.36	58	471	0.29
M01982248	Atad3a/+	2015-03-23	NG	FT1	187000	185000	1762	0.96	18	298	0.16
M01982244	Atad3a/+	2015-03-23	NG	FT1	178000	176000	1877	1.07	12	324	0.18
M02083322	Atad3a/+	2015-07-13	NG	FT1	148000	145000	1762	1.22	23	409	0.28
M02108196	Atad3a/+	2015-08-01	AB	FT1	172000	167000	4438	2.66	215	446	0.27
M02108195	Atad3a/+	2015-08-25	AA	FT1	179000	176000	2540	1.45	31	591	0.34
M02108192	Atad3a/+	2015-08-25	AA	FT1	185000	182000	3047	1.68	112	450	0.25
M00595788	Atg16l1/+	2011-02-22	MDC	FC500	104000	103000	3	0	10	180	0.17
M00595787	Atg16l1/+	2011-02-22	MDC	FC500	101000	101000	9	0.01	8	210	0.21
M00595790	Atg16l1/+	2011-02-22	MDC	FC500	96300	96100	6	0.01	1	239	0.25
M00736610	Atg16l1/+	2011-04-13	MDC	FC500	134000	131000	2332	1.78	13	273	0.21
M00736611	Atg16l1/+	2011-04-13	MDC	FC500	147000	144000	2754	1.91	5	327	0.23
M00736613	Atg16l1/+	2011-04-13	MDC	FC500	128000	125000	2248	1.8	11	277	0.22
M01898573	Atg16l2/Atg16l2	2015-01-26	NG	FT1	71000	70000	816	1.17	1	212	0.3
M02052831	Atg16l2/Atg16l2	2015-06-29	NG	FT1	174000	172000	2061	1.2	15	505	0.29
M02052827	Atg16l2/Atg16l2	2015-06-29	NG	FT1	182000	179000	2353	1.32	18	705	0.39
M01767158	Atp11a/+	2014-07-24	GB	FT1	179000	176000	2229	1.27	44	300	0.17
M01767190	Atp11a/+	2014-07-24	GB	FT1	192000	188000	3081	1.64	17	350	0.19
M01767155	Atp11a/+	2014-07-24	GB	FT1	188000	184000	2928	1.59	31	405	0.22
M01767157	Atp11a/+	2014-07-24	GB	FT1	186000	181000	3842	2.12	17	349	0.19
M01806446	Atp11a/+	2015-03-02	NG	FT1	179000	176000	2490	1.42	17	443	0.25
M01806447	Atp11a/+	2015-03-02	NG	FT1	176000	171000	3641	2.13	18	554	0.32
M01806445	Atp11a/+	2015-03-02	NG	FT1	184000	180000	2811	1.56	22	587	0.32
M02075898	Atp11a/+	2015-08-01	AB	FT1	175000	170000	4749	2.79	65	485	0.28
M02075900	Atp11a/+	2015-08-25	AA	FT1	181000	178000	2486	1.4	70	517	0.29
M02075897	Atp11a/+	2015-08-25	AA	FT1	186000	182000	3214	1.77	47	501	0.27
M02075917	Atp11a/+	2015-08-25	AA	FT1	180000	176000	2704	1.53	155	348	0.2
M02075915	Atp11a/+	2015-08-25	AA	FT1	185000	183000	2096	1.15	52	367	0.2
M02075916	Atp11a/+	2015-08-25	AA	FT1	190000	188000	1849	0.98	26	322	0.17
M02075914	Atp11a/+	2015-08-25	AA	FT1	188000	186000	2144	1.16	17	368	0.2
M00269713	Atp2b2/+	2009-09-25	DR	FC500	167000	163000	4011	2.47	12	265	0.16
M00269837	Atp2b2/+	2009-09-25	DR	FC500	172000	168000	2876	1.71	16	281	0.17
M00269773	Atp2b2/+	2009-09-25	DR	FC500	167000	163000	4430	2.72	37	282	0.17
M00269833	Atp2b2/+	2009-09-25	DR	FC500	168000	164000	3601	2.2	18	304	0.19
M00269835	Atp2b2/+	2009-09-25	DR	FC500	168000	164000	3383	2.07	23	336	0.2
M00288983	Atp2b2/+	2009-11-13	RV	FC500	160000	157000	3315	2.11	11	260	0.17
M00288980	Atp2b2/+	2009-11-13	RV	FC500	165000	160000	4442	2.77	6	280	0.17
M00288982	Atp2b2/+	2009-11-13	RV	FC500	158000	154000	3605	2.34	11	293	0.19
M00371898	Atp5a1/+	2010-02-05	RV	FC500	156000	149000	6629	4.44	66	305	0.2
M00371895	Atp5a1/+	2010-02-05	RV	FC500	149000	142000	6630	4.67	44	307	0.22
M00371886	Atp5a1/+	2010-02-05	RV	FC500	142000	134000	7044	5.25	32	312	0.23
M00366775	Atp5a1/+	2010-02-05	RV	FC500	145000	139000	5788	4.16	47	306	0.22
M00493006	Atp5a1/+	2010-07-16	RV	FC500	153000	148000	4200	2.83	37	349	0.23
M00493007	Atp5a1/+	2010-07-16	RV	FC500	152000	148000	4265	2.89	35	361	0.24
M00528793	Atp5a1/+	2010-09-30	RM	FC500	188000	182000	5136	2.82	75	449	0.25
M00528794	Atp5a1/+	2010-09-30	RM	FC500	187000	171000	14958	8.76	175	556	0.32
M02081420	Atp5e(b)/+	2015-06-29	NG	FT1	161000	160000	751	0.47	83	346	0.22
M02028083	Atp5e(b)/+	2015-06-29	NG	FT1	177000	174000	2807	1.62	11	392	0.23
M02081419	Atp5e(b)/+	2015-06-29	NG	FT1	171000	169000	886	0.52	5	384	0.23
M02028084	Atp5e(b)/+	2015-06-29	NG	FT1	171000	170000	931	0.55	6	405	0.24
M02081423	Atp5e(b)/+	2015-06-29	NG	FT1	153000	152000	672	0.44	14	402	0.26
M02108084	Atp5e(b)/+	2015-08-01	AB	FT1	173000	171000	1656	0.97	53	482	0.28
M01983030	Atp5f1(b)/+	2015-03-23	NG	FT1	178000	175000	2398	1.37	17	381	0.22
M01983026	Atp5f1(b)/+	2015-03-23	NG	FT1	185000	179000	5672	3.18	77	407	0.23
M01991084	Atp5f1(b)/+	2015-03-23	NG	FT1	183000	181000	2096	1.16	18	420	0.23
M01983025	Atp5f1(b)/+	2015-03-23	NG	FT1	180000	177000	2176	1.23	124	464	0.26
M01991082	Atp5f1(b)/+	2015-03-23	NG	FT1	182000	180000	1936	1.08	5	516	0.29
M01574148	Atp8b2/Atp8b2	2014-01-14	GB	FT1	185000	180000	3964	2.2	49	491	0.27
M01574149	Atp8b2/Atp8b2	2014-01-14	GB	FT1	186000	182000	3618	1.99	16	460	0.25
M01574151	Atp8b2/Atp8b2	2014-01-14	GB	FT1	178000	173000	4425	2.56	28	364	0.21
M01574152	Atp8b2/Atp8b2	2014-01-14	GB	FT1	174000	170000	3682	2.17	19	414	0.24
M00368301	Atpaf2/+	2010-02-05	RV	FC500	166000	162000	4106	2.54	41	303	0.19
M00368302	Atpaf2/+	2010-02-05	RV	FC500	169000	165000	3653	2.22	23	314	0.19
M00368304	Atpaf2/+	2010-02-05	RV	FC500	163000	159000	3368	2.12	16	304	0.19
M00368303	Atpaf2/+	2010-02-05	RV	FC500	162000	158000	3755	2.38	36	335	0.21
M00379483	Atpaf2/+	2010-02-09	RV	FC500	147000	137000	9361	6.82	54	292	0.21
M00379484	Atpaf2/+	2010-02-09	RV	FC500	144000	140000	3826	2.73	24	301	0.21
M00379482	Atpaf2/+	2010-02-09	RV	FC500	145000	140000	5066	3.63	29	341	0.24
M00568853	Atpif1/Atpif1	2011-01-06	RM	FC500	177000	174000	2348	1.35	108	401	0.23
M00573137	Atpif1/Atpif1	2011-01-06	RM	FC500	181000	177000	3288	1.85	166	386	0.22
M00573138	Atpif1/Atpif1	2011-01-06	RM	FC500	179000	175000	3322	1.9	130	409	0.23
M00573136	Atpif1/Atpif1	2011-01-06	RM	FC500	178000	173000	4535	2.61	95	415	0.24
M00592688	Atpif1/Atpif1	2011-02-16	MDC	FC500	88900	86400	2343	2.71	11	194	0.22
M02070604	Atxn10(b)/+	2015-06-22	NG	FT1	175000	172000	1944	1.13	8	345	0.2
M02070606	Atxn10(b)/+	2015-06-22	NG	FT1	180000	177000	3101	1.76	10	409	0.23
M02080776	Atxn10(b)/+	2015-06-29	NG	FT1	142000	141000	601	0.43	45	367	0.26
M02080777	Atxn10(b)/+	2015-06-29	NG	FT1	160000	158000	918	0.58	92	412	0.26
M01845728	Atxn3/Atxn3	2015-02-02	NG	FT1	173000	169000	3400	2.01	10	362	0.21
M01845913	Atxn3/Atxn3	2015-04-20	NG	FT1	174000	171000	3144	1.84	9	345	0.2
M01845911	Atxn3/Atxn3	2015-04-20	NG	FT1	173000	170000	2528	1.49	298	371	0.22
M01388756	B9d2/+	2013-06-20	GB	FT1	132000	130000	1839	1.41	127	276	0.21
M01328742	B9d2/+	2013-09-16	GB	FT1	173000	169000	2898	1.71	25	424	0.25
M01328743	B9d2/+	2013-09-16	GB	FT1	176000	172000	3226	1.88	98	521	0.3
M01328744	B9d2/+	2013-09-16	GB	FT1	177000	173000	3099	1.79	46	361	0.21
M01328745	B9d2/+	2013-09-16	GB	FT1	167000	163000	2896	1.77	48	414	0.25
M01350475	B9d2/+	2013-09-16	GB	FT1	167000	164000	2435	1.48	19	292	0.18
M01350477	B9d2/+	2013-09-16	GB	FT1	176000	172000	3472	2.02	60	478	0.28
M01718895	Bach2/Bach2	2014-07-29	GB	FT1	181000	178000	3151	1.77	19	274	0.15
M01718898	Bach2/Bach2	2014-07-29	GB	FT1	191000	188000	2492	1.32	18	316	0.17
M01718885	Bach2/Bach2	2014-07-29	GB	FT1	188000	185000	2855	1.54	10	287	0.15
M01718897	Bach2/Bach2	2014-07-29	GB	FT1	189000	184000	4099	2.22	14	353	0.19
M01868094	Bap1/+	2015-01-26	NG	FT1	88600	87800	595	0.68	1	213	0.24
M01834576	Bap1/+	2015-03-23	NG	FT1	136000	135000	1021	0.76	5	299	0.22
M01834577	Bap1/+	2015-03-23	NG	FT1	180000	177000	1936	1.09	58	456	0.26
M01838256	Bap1/+	2015-04-20	NG	FT1	176000	173000	2619	1.51	93	328	0.19
M01838247	Bap1/+	2015-04-20	NG	FT1	179000	176000	2125	1.21	255	406	0.23
M01838257	Bap1/+	2015-04-20	NG	FT1	176000	173000	2336	1.35	146	443	0.26
M00078120	Baz1b/+	2008-10-22	RM	FC500	177000	171000	6397	3.75	57	301	0.18
M00078111	Baz1b/+	2008-10-22	RM	FC500	170000	166000	3250	1.96	63	363	0.22
M00078098	Baz1b/+	2008-10-22	RM	FC500	177000	173000	3959	2.29	29	433	0.25
M00078110	Baz1b/+	2008-10-22	RM	FC500	177000	172000	4108	2.39	26	434	0.25
M00078076	Baz1b/+	2008-10-22	RM	FC500	178000	175000	2649	1.52	29	351	0.2
M00218832	Bbx/Bbx	2009-08-13	RM	FC500	135000	131000	2651	2.02	16	371	0.28
M00212644	Bbx/Bbx	2009-08-13	RM	FC500	128000	124000	3052	2.46	16	394	0.32
M00218786	Bbx/Bbx	2009-08-13	RM	FC500	155000	151000	3491	2.31	24	430	0.28
M00218793	Bbx/Bbx	2009-08-13	RM	FC500	145000	141000	3606	2.56	20	386	0.27
M00276243	Bbx/Bbx	2009-11-09	RM	FC500	148000	145000	3619	2.5	31	327	0.23
M00276246	Bbx/Bbx	2009-11-09	RM	FC500	162000	158000	3538	2.24	25	363	0.23
M00276247	Bbx/Bbx	2009-11-09	RM	FC500	149000	145000	3940	2.73	41	366	0.25
M00207963	BC013712/BC013712	2009-08-20	DR	FC500	154000	149000	5185	3.49	50	407	0.27
M00207958	BC013712/BC013712	2009-08-20	DR	FC500	149000	146000	2563	1.75	46	436	0.3
M00207959	BC013712/BC013712	2009-08-20	DR	FC500	158000	155000	2409	1.55	48	523	0.34
M00207961	BC013712/BC013712	2009-08-20	DR	FC500	146000	142000	3868	2.73	54	514	0.36
M00333058	BC013712/BC013712	2010-01-08	RV	FC500	155000	151000	3059	2.02	57	384	0.25
M00333036	BC013712/BC013712	2010-01-08	RV	FC500	158000	155000	2803	1.81	73	604	0.39
M00600408	BC017643/BC017643	2011-02-22	MDC	FC500	98900	98700	4	0	5	197	0.2
M00600406	BC017643/BC017643	2011-02-22	MDC	FC500	91900	91700	4	0	9	213	0.23
M00617344	BC017643/BC017643	2011-03-01	MDC	FC500	125000	124000	311	0.25	2	322	0.26
M00617343	BC017643/BC017643	2011-03-01	MDC	FC500	105000	104000	450	0.43	1	302	0.29
M00617345	BC017643/BC017643	2011-03-01	MDC	FC500	112000	111000	836	0.75	10	323	0.29
M00747005	BC017643/BC017643	2012-03-02	RM	FT1	175000	170000	4361	2.57	110	493	0.29
M00747006	BC017643/BC017643	2012-03-02	RM	FT1	171000	168000	3045	1.81	73	522	0.31
M00747007	BC017643/BC017643	2012-03-02	RM	FT1	166000	162000	3339	2.06	143	566	0.35
M00861150	BC017643/BC017643	2012-03-07	RM	FT1	165000	163000	1661	1.02	163	426	0.26
M00861143	BC017643/BC017643	2012-03-07	RM	FT1	120000	118000	1522	1.29	149	330	0.28
M00861144	BC017643/BC017643	2012-03-07	RM	FT1	125000	123000	1038	0.84	172	391	0.32
M01473930	BC023829/Y	2013-08-12	GB	FT1	141000	141000	1839	1.3	37	299	0.21
M01473932	BC023829/Y	2013-08-12	GB	FT1	147000	147000	1649	1.12	3	247	0.17
M01473981	BC023829/Y	2013-08-20	GB	FT1	169000	167000	1898	1.14	11	273	0.16
M01487278	BC023829/Y	2013-09-16	GB	FT1	182000	179000	2666	1.49	20	357	0.2
M01487279	BC023829/Y	2013-09-16	GB	FT1	179000	176000	2378	1.35	4	284	0.16
M01487274	BC023829/Y	2013-09-16	GB	FT1	170000	168000	2668	1.59	14	221	0.13
M01412675	BC089597/BC089597	2013-07-24	GB	FT1	155000	152000	2492	1.64	82	324	0.21
M01412678	BC089597/BC089597	2013-07-24	GB	FT1	171000	168000	2367	1.41	51	250	0.15
M01412679	BC089597/BC089597	2013-07-24	GB	FT1	175000	172000	2109	1.23	71	420	0.24
M01412681	BC089597/BC089597	2013-07-24	GB	FT1	169000	166000	2593	1.56	77	402	0.24
M01450847	BC089597/BC089597	2013-10-09	GB	FT1	177000	174000	2753	1.59	26	439	0.25
M01450849	BC089597/BC089597	2013-10-09	GB	FT1	170000	167000	2854	1.71	23	361	0.22
M00746392	Bdh2/Bdh2	2012-03-06	RM	FT1	174000	170000	3303	1.94	82	379	0.22
M00746391	Bdh2/Bdh2	2012-03-06	RM	FT1	178000	175000	2745	1.57	101	417	0.24
M00746394	Bdh2/Bdh2	2012-03-06	RM	FT1	170000	167000	2976	1.78	132	414	0.25
M00806532	Bdh2/Bdh2	2012-04-16	JT	FT1	123000	121000	2271	1.88	21	384	0.32
M00806533	Bdh2/Bdh2	2012-05-10	JT	FT1	94900	93900	714	0.76	55	257	0.27
M00806531	Bdh2/Bdh2	2012-05-10	JT	FT1	120000	119000	646	0.54	55	338	0.28
M02018049	Bivm(b)/Bivm(b)	2015-04-20	NG	FT1	173000	170000	2991	1.76	27	458	0.27
M02018048	Bivm(b)/Bivm(b)	2015-04-20	NG	FT1	171000	169000	1475	0.87	15	522	0.31
M02109416	Bivm(b)/Bivm(b)	2015-08-25	AA	FT1	182000	178000	4068	2.29	28	578	0.32
M02109415	Bivm(b)/Bivm(b)	2015-08-25	AA	FT1	181000	178000	2830	1.59	39	511	0.29
M02109414	Bivm(b)/Bivm(b)	2015-08-25	AA	FT1	181000	174000	5737	3.29	42	486	0.28
M00891089	Blzf1/Blzf1	2012-03-07	RM	FT1	180000	178000	1880	1.06	140	555	0.31
M00891082	Blzf1/Blzf1	2012-03-07	RM	FT1	178000	176000	1890	1.07	92	423	0.24
M00891083	Blzf1/Blzf1	2012-03-07	RM	FT1	181000	178000	1821	1.02	145	444	0.25
M00891081	Blzf1/Blzf1	2012-03-07	RM	FT1	177000	174000	2076	1.19	92	438	0.25
M00940911	Blzf1/Blzf1	2012-03-29	RM	FT1	129000	128000	5943	4.64	206	324	0.25
M00891088	Blzf1/Blzf1	2012-04-16	JT	FT1	116000	116000	453	0.39	42	297	0.26
M00891087	Blzf1/Blzf1	2012-04-16	JT	FT1	113000	112000	571	0.51	62	333	0.3
M02061466	Bpgm/Bpgm	2015-06-22	NG	FT1	163000	161000	801	0.5	6	391	0.24
M02061447	Bpgm/Bpgm	2015-06-22	NG	FT1	159000	157000	1046	0.66	14	512	0.32
M02054228	Bpgm/Bpgm	2015-06-29	NG	FT1	167000	165000	1394	0.84	5	363	0.22
M02054229	Bpgm/Bpgm	2015-06-29	NG	FT1	161000	158000	2829	1.79	216	356	0.23
M02054227	Bpgm/Bpgm	2015-06-29	NG	FT1	168000	167000	992	0.59	7	393	0.23
M02079216	Bpgm/Bpgm	2015-07-13	NG	FT1	174000	171000	1788	1.04	51	370	0.22
M02079213	Bpgm/Bpgm	2015-08-19	AA	FT1	167000	165000	1998	1.21	23	359	0.22
M01752331	Bpifb1/Bpifb1	2014-06-24	GB	FT1	171000	168000	2430	1.45	16	387	0.23
M01752330	Bpifb1/Bpifb1	2014-06-24	GB	FT1	168000	165000	2423	1.47	43	378	0.23
M01752334	Bpifb1/Bpifb1	2014-06-24	GB	FT1	173000	171000	2158	1.26	11	393	0.23
M01752329	Bpifb1/Bpifb1	2014-06-24	GB	FT1	170000	167000	2321	1.39	77	405	0.24
M01806527	Bpifb1/Bpifb1	2015-03-02	NG	FT1	186000	184000	2294	1.25	35	433	0.24
M01806530	Bpifb1/Bpifb1	2015-03-02	NG	FT1	179000	175000	3201	1.83	53	430	0.24
M01806529	Bpifb1/Bpifb1	2015-03-02	NG	FT1	155000	153000	2501	1.64	10	416	0.27
M01539436	Bpifb5/Bpifb5	2013-11-06	GB	FT1	182000	178000	3000	1.68	22	343	0.19
M01539437	Bpifb5/Bpifb5	2013-11-06	GB	FT1	172000	168000	3154	1.87	13	290	0.17
M01539438	Bpifb5/Bpifb5	2013-11-06	GB	FT1	183000	180000	2640	1.47	20	431	0.24
M01539440	Bpifb5/Bpifb5	2013-11-06	GB	FT1	167000	164000	2666	1.63	8	343	0.21
M01539420	Bpifb5/Bpifb5	2013-11-28	GB	FT1	156000	152000	2932	1.92	36	287	0.19
M01539422	Bpifb5/Bpifb5	2013-11-28	GB	FT1	170000	166000	2902	1.75	16	334	0.2
M01539423	Bpifb5/Bpifb5	2013-11-28	GB	FT1	161000	159000	2356	1.48	17	274	0.17
M00013161	Brd7/+	2008-02-11	RM	FC500	180000	177000	2924	1.65	11	240	0.14
M00013167	Brd7/+	2008-02-11	RM	FC500	188000	186000	2174	1.17	17	236	0.13
M00013191	Brd7/+	2008-02-11	RM	FC500	190000	188000	1666	0.89	4	250	0.13
M00013188	Brd7/+	2008-02-11	RM	FC500	190000	187000	2667	1.42	5	250	0.13
M00013198	Brd7/+	2008-02-11	RM	FC500	192000	189000	2797	1.48	10	264	0.14
M00013186	Brd7/+	2008-02-11	RM	FC500	188000	186000	1911	1.03	8	283	0.15
M00013197	Brd7/+	2008-02-11	RM	FC500	188000	185000	2198	1.19	13	290	0.16
M00095278	Brd8/+	2009-01-26	RM	FC500	167000	164000	2999	1.83	43	269	0.16
M00095256	Brd8/+	2009-01-26	RM	FC500	167000	164000	2626	1.6	81	283	0.17
M00095277	Brd8/+	2009-01-26	RM	FC500	156000	153000	2532	1.66	47	288	0.19
M00095255	Brd8/+	2009-01-26	RM	FC500	170000	167000	2791	1.67	51	319	0.19
M00095235	Brd8/+	2009-01-26	RM	FC500	168000	165000	2397	1.45	27	327	0.2
M00228778	Brdt/Brdt	2009-11-26	RV	FC500	163000	160000	2946	1.84	27	305	0.19
M00310049	Brdt/Brdt	2009-11-26	RV	FC500	151000	148000	2079	1.4	28	340	0.23
M00310074	Brdt/Brdt	2009-11-26	RV	FC500	160000	157000	2589	1.65	28	322	0.2
M00390866	Brdt/Brdt	2010-03-12	RV	FC500	138000	135000	2831	2.1	28	255	0.19
M00390867	Brdt/Brdt	2010-03-12	RV	FC500	152000	147000	4504	3.06	24	280	0.19
M00390868	Brdt/Brdt	2010-03-12	RV	FC500	145000	142000	3218	2.27	33	271	0.19
M00163986	Brpf3/+	2009-11-26	RV	FC500	173000	168000	4190	2.49	31	296	0.18
M00163988	Brpf3/+	2009-11-26	RV	FC500	161000	157000	3405	2.17	29	288	0.18
M00212062	Brpf3/+	2009-12-03	RV	FC500	158000	153000	4266	2.78	19	313	0.2
M00220007	Brpf3/+	2009-12-03	RV	FC500	161000	131000	29604	22.62	189	306	0.23
M00566190	Brpf3/+	2011-01-06	RM	FC500	183000	180000	2886	1.61	33	314	0.17
M00566191	Brpf3/+	2011-01-06	RM	FC500	178000	174000	2988	1.72	51	361	0.21
M00566189	Brpf3/+	2011-01-06	RM	FC500	174000	170000	3860	2.27	91	396	0.23
M00837205	Btbd11/Btbd11	2012-03-02	RM	FT1	160000	158000	1614	1.02	149	530	0.33
M00905115	Btbd11/Btbd11	2012-03-02	RM	FT1	175000	170000	4722	2.78	146	586	0.34
M00892493	Btbd11/Btbd11	2012-03-06	RM	FT1	180000	175000	4203	2.4	783	562	0.32
M00892495	Btbd11/Btbd11	2012-04-16	JT	FT1	113000	112000	575	0.51	61	249	0.22
M00892494	Btbd11/Btbd11	2012-04-16	JT	FT1	133000	132000	777	0.59	73	302	0.23
M01142869	Cabp1/Cabp1	2013-02-15	RM	FT1	170000	167000	2055	1.23	168	470	0.28
M01162588	Cabp1/Cabp1	2013-02-15	RM	FT1	137000	134000	2083	1.55	211	447	0.33
M01162575	Cabp1/Cabp1	2013-02-15	RM	FT1	137000	134000	2030	1.51	166	450	0.33
M01162576	Cabp1/Cabp1	2013-02-15	RM	FT1	137000	135000	1661	1.23	167	463	0.34
M01162568	Cabp1/Cabp1	2013-02-15	RM	FT1	142000	139000	2217	1.59	128	491	0.35
M01162558	Cabp1/Cabp1	2013-02-15	RM	FT1	125000	123000	2265	1.84	194	435	0.35
M01136771	Cabp1/Cabp1	2013-09-05	GB	FT1	159000	157000	2376	1.51	12	290	0.18
M00048219	Cadm1/Cadm1	2008-07-21	RM	FC500	180000	177000	2380	1.34	37	294	0.17
M00048244	Cadm1/Cadm1	2008-07-21	RM	FC500	172000	168000	3031	1.8	47	320	0.19
M00048243	Cadm1/Cadm1	2008-07-21	RM	FC500	177000	174000	2746	1.58	43	363	0.21
M00045766	Cadm1/Cadm1	2008-07-21	RM	FC500	176000	172000	3052	1.77	36	505	0.29
M00045783	Cadm1/Cadm1	2008-07-21	RM	FC500	177000	173000	3347	1.94	26	340	0.2
M00863454	Calcoco2/Calcoco2	2012-03-23	RM	FT1	170000	167000	2697	1.61	83	454	0.27
M01057367	Calcoco2/Calcoco2	2012-10-11	JT	FT1	125000	124000	677	0.55	66	270	0.22
M01057371	Calcoco2/Calcoco2	2012-10-11	JT	FT1	105000	104000	639	0.61	99	247	0.24
M01057370	Calcoco2/Calcoco2	2012-10-11	JT	FT1	110000	109000	563	0.52	53	261	0.24
M01057369	Calcoco2/Calcoco2	2012-10-11	JT	FT1	112000	111000	1400	1.26	111	281	0.25
M01057368	Calcoco2/Calcoco2	2012-10-11	JT	FT1	132000	130000	1185	0.91	58	344	0.26
M01057359	Calcoco2/Calcoco2	2012-10-11	JT	FT1	115000	113000	1387	1.23	116	287	0.25
M01107496	Calcoco2/Calcoco2	2013-05-31	RM	FT1	120000	119000	238	0.2	79	333	0.28
M02064454	camkmt(b)/camkmt(b)	2015-06-22	NG	FT1	177000	174000	3263	1.88	24	318	0.18
M02064469	camkmt(b)/camkmt(b)	2015-06-22	NG	FT1	181000	178000	2571	1.44	7	347	0.19
M02064466	camkmt(b)/camkmt(b)	2015-06-22	NG	FT1	188000	185000	2106	1.14	93	591	0.32
M01117382	Cand2/Cand2	2013-02-06	RM	FT1	159000	157000	1213	0.77	141	400	0.25
M01117390	Cand2/Cand2	2013-02-06	RM	FT1	160000	157000	2191	1.4	203	624	0.4
M01145802	Cand2/Cand2	2013-02-06	RM	FT1	158000	155000	2347	1.51	171	435	0.28
M01144225	Cand2/Cand2	2013-02-06	RM	FT1	161000	158000	2355	1.49	181	398	0.25
M01137466	Cand2/Cand2	2013-02-07	RM	FT1	157000	153000	2760	1.8	105	364	0.24
M01137467	Cand2/Cand2	2013-02-07	RM	FT1	152000	149000	2590	1.74	134	380	0.25
M01137465	Cand2/Cand2	2013-02-07	RM	FT1	153000	150000	2835	1.89	126	387	0.26
M00527975	Caprin2/Caprin2	2010-09-30	RM	FC500	186000	184000	2372	1.29	33	386	0.21
M00527976	Caprin2/Caprin2	2010-09-30	RM	FC500	188000	185000	2409	1.3	56	517	0.28
M00527974	Caprin2/Caprin2	2010-10-01	RM	FC500	176000	174000	2301	1.33	33	291	0.17
M00546025	Caprin2/Caprin2	2011-01-06	RM	FC500	171000	164000	6437	3.94	109	409	0.25
M00548013	Caprin2/Caprin2	2011-01-06	RM	FC500	158000	154000	3400	2.21	98	422	0.27
M00548012	Caprin2/Caprin2	2011-01-06	RM	FC500	162000	157000	4374	2.78	154	447	0.28
M00547986	Caprin2/Caprin2	2011-01-06	RM	FC500	163000	157000	5668	3.61	107	458	0.29
M01678881	Card9/Card9	2014-06-25	GB	FT1	173000	169000	3207	1.9	29	362	0.21
M01678898	Card9/Card9	2014-06-25	GB	FT1	177000	174000	2803	1.61	21	379	0.22
M01678893	Card9/Card9	2014-06-25	GB	FT1	180000	176000	2968	1.68	49	438	0.25
M01696638	Card9/Card9	2014-06-25	GB	FT1	187000	184000	2228	1.21	21	383	0.21
M01678892	Card9/Card9	2014-06-25	GB	FT1	177000	174000	3190	1.84	29	385	0.22
M01696641	Card9/Card9	2014-06-25	GB	FT1	173000	171000	1955	1.14	71	343	0.2
M01696639	Card9/Card9	2014-06-25	GB	FT1	187000	184000	2575	1.4	18	385	0.21
M01951258	Casc4(b)/Casc4(b)	2015-02-02	NG	FT1	178000	175000	2632	1.5	11	298	0.17
M01958106	Casc4(b)/Casc4(b)	2015-03-02	NG	FT1	171000	167000	2907	1.74	9	337	0.2
M01959620	Casc4(b)/Casc4(b)	2015-03-02	NG	FT1	166000	163000	2511	1.54	11	331	0.2
M01990617	Casc4(b)/Casc4(b)	2015-03-23	NG	FT1	174000	171000	2240	1.31	65	344	0.2
M01990614	Casc4(b)/Casc4(b)	2015-03-23	NG	FT1	176000	173000	2377	1.37	38	442	0.25
M01990615	Casc4(b)/Casc4(b)	2015-03-23	NG	FT1	169000	165000	2492	1.51	512	450	0.27
M01161361	Casp12/Casp12	2013-02-06	RM	FT1	171000	169000	1775	1.05	116	415	0.24
M01161363	Casp12/Casp12	2013-02-06	RM	FT1	157000	154000	1651	1.07	140	399	0.26
M01201292	Casp12/Casp12	2013-02-07	RM	FT1	160000	156000	3340	2.14	189	447	0.29
M01201294	Casp12/Casp12	2013-02-07	RM	FT1	159000	156000	2352	1.51	228	509	0.33
M01201293	Casp12/Casp12	2013-02-07	RM	FT1	160000	153000	5820	3.8	466	516	0.34
M01201287	Casp12/Casp12	2013-02-07	RM	FT1	169000	166000	2513	1.51	151	585	0.35
M01103520	Casp12/Casp12	2013-05-16	RM	FT1	157000	154000	1783	1.16	121	414	0.27
M01931433	Catip(b)/Catip(b)	2015-01-20	NG	FT1	146000	144000	2018	1.4	13	298	0.21
M01931431	Catip(b)/Catip(b)	2015-01-20	NG	FT1	148000	145000	2305	1.59	8	349	0.24
M01909073	Catip(b)/Catip(b)	2015-01-20	NG	FT1	152000	150000	2197	1.47	9	383	0.25
M01909066	Catip(b)/Catip(b)	2015-01-20	NG	FT1	163000	160000	2386	1.49	12	469	0.29
M01909062	Catip(b)/Catip(b)	2015-01-20	NG	FT1	161000	157000	3845	2.45	27	476	0.3
M01945828	Catip(b)/Catip(b)	2015-02-16	NG	FT1	185000	182000	2641	1.45	9	443	0.24
M01945823	Catip(b)/Catip(b)	2015-02-16	NG	FT1	181000	179000	2069	1.16	9	550	0.31
M00386289	Cbx1/+	2010-03-05	RV	FC500	147000	140000	7313	5.23	42	335	0.24
M00386287	Cbx1/+	2010-03-05	RV	FC500	148000	140000	6992	4.98	56	346	0.25
M00465065	Cbx1/+	2010-07-07	RV	FC500	157000	150000	6123	4.08	73	371	0.25
M00481759	Cbx1/+	2010-07-07	RV	FC500	146000	139000	6655	4.79	39	260	0.19
M00481758	Cbx1/+	2010-07-07	RV	FC500	146000	141000	5039	3.58	28	287	0.2
M00481757	Cbx1/+	2010-07-07	RV	FC500	135000	129000	5886	4.56	45	314	0.24
M00558652	Cbx1/+	2011-02-16	MDC	FC500	45900	44800	1041	2.32	4	96	0.21
M01176754	Cbx5/Cbx5	2013-02-15	RM	FT1	153000	151000	1707	1.13	147	486	0.32
M01080277	Cbx5/Cbx5	2013-05-16	RM	FT1	164000	161000	2233	1.39	154	400	0.25
M01080278	Cbx5/Cbx5	2013-05-16	RM	FT1	185000	181000	3885	2.15	94	565	0.31
m01043012	Cbx5/Cbx5	2013-05-16	RM	FT1	122000	120000	1086	0.91	100	274	0.23
M01218990	Cbx5/Cbx5	2013-05-31	RM	FT1	147000	146000	241	0.17	98	363	0.25
M01231192	Cbx5/Cbx5	2013-05-31	RM	FT1	121000	120000	757	0.63	64	285	0.24
M00699267	Cbx6/Cbx6	2012-03-06	RM	FT1	168000	164000	2892	1.76	173	512	0.31
M01073073	Cbx6/Cbx6	2012-10-11	JT	FT1	116000	114000	1330	1.17	132	329	0.29
M01204019	Cbx6/Cbx6	2013-02-07	RM	FT1	137000	134000	2282	1.7	165	360	0.27
M01140465	Cbx6/Cbx6	2013-02-15	RM	FT1	157000	155000	1475	0.95	193	482	0.31
M01151159	Cbx6/Cbx6	2013-02-15	RM	FT1	124000	119000	3953	3.32	601	396	0.33
M01291062	Cbx6/Cbx6	2013-07-10	GB	FT1	160000	157000	2738	1.74	107	388	0.25
M01182633	Cbx6/Cbx6	2013-09-05	GB	FT1	165000	162000	2894	1.79	8	343	0.21
M00174228	Cbx7/Cbx7	2009-08-26	DR	FC500	148000	144000	3711	2.57	43	364	0.25
M00174204	Cbx7/Cbx7	2009-08-26	DR	FC500	153000	147000	5605	3.8	28	345	0.23
M00174196	Cbx7/Cbx7	2009-08-26	DR	FC500	161000	157000	3858	2.46	22	384	0.24
M00174195	Cbx7/Cbx7	2009-08-26	DR	FC500	151000	148000	2385	1.61	44	394	0.27
M00169523	Cc2d1b/Cc2d1b	2008-08-06	RM	FC500	173000	166000	5840	3.51	46	319	0.19
M00169546	Cc2d1b/Cc2d1b	2008-08-06	RM	FC500	127000	125000	1901	1.53	30	224	0.18
M00165295	Cc2d1b/Cc2d1b	2008-08-06	RM	FC500	119000	115000	3106	2.7	85	247	0.21
M00169518	Cc2d1b/Cc2d1b	2008-08-06	RM	FC500	128000	123000	4414	3.58	68	268	0.22
M00849108	Cc2d2a/+	2012-03-06	RM	FT1	172000	168000	3279	1.95	130	446	0.26
M00849104	Cc2d2a/+	2012-03-06	RM	FT1	168000	166000	1833	1.1	122	467	0.28
M00849107	Cc2d2a/+	2012-03-06	RM	FT1	172000	169000	2171	1.28	174	531	0.31
M00849106	Cc2d2a/+	2012-03-06	RM	FT1	175000	172000	2430	1.41	141	544	0.32
M00892229	Cc2d2a/+	2012-03-06	RM	FT1	186000	182000	3249	1.79	121	485	0.27
M00892228	Cc2d2a/+	2012-03-06	RM	FT1	168000	164000	3309	2.02	154	448	0.27
M00892224	Cc2d2a/+	2012-03-06	RM	FT1	182000	178000	3340	1.88	116	485	0.27
M00748117	Ccdc104/Ccdc104	2011-04-13	MDC	FC500	147000	144000	2758	1.92	7	275	0.19
M00748119	Ccdc104/Ccdc104	2011-04-13	MDC	FC500	142000	137000	4482	3.27	11	281	0.2
M00748118	Ccdc104/Ccdc104	2011-04-13	MDC	FC500	149000	144000	4191	2.91	28	298	0.21
M00748120	Ccdc104/Ccdc104	2011-04-13	MDC	FC500	148000	143000	4050	2.83	17	309	0.22
M00893390	Ccdc106/Ccdc106	2012-03-06	RM	FT1	157000	141000	14346	10.17	927	393	0.28
M00893394	Ccdc106/Ccdc106	2012-03-06	RM	FT1	172000	169000	2579	1.53	137	484	0.29
M00887949	Ccdc106/Ccdc106	2012-03-06	RM	FT1	159000	156000	1998	1.28	96	386	0.25
M00887947	Ccdc106/Ccdc106	2012-03-06	RM	FT1	171000	168000	3106	1.85	85	493	0.29
M00887950	Ccdc106/Ccdc106	2012-03-06	RM	FT1	163000	160000	2784	1.74	126	487	0.3
M00877514	Ccdc106/Ccdc106	2012-03-07	RM	FT1	187000	183000	3177	1.74	158	574	0.31
M00877512	Ccdc106/Ccdc106	2012-03-07	RM	FT1	148000	146000	2259	1.55	60	501	0.34
M01448885	Ccdc122/Ccdc122	2013-07-24	GB	FT1	157000	154000	2558	1.66	99	305	0.2
M01448883	Ccdc122/Ccdc122	2013-08-06	GB	FT1	165000	162000	3192	1.97	227	332	0.2
M01448884	Ccdc122/Ccdc122	2013-08-06	GB	FT1	167000	163000	3056	1.87	257	456	0.28
M01317972	Ccdc122/Ccdc122	2013-08-21	GB	FT1	176000	172000	3766	2.19	57	345	0.2
M01317978	Ccdc122/Ccdc122	2013-08-21	GB	FT1	34200	33400	697	2.09	14	104	0.31
M01317983	Ccdc122/Ccdc122	2013-08-21	GB	FT1	166000	163000	2883	1.77	28	430	0.26
M01348359	Ccdc122/Ccdc122	2013-09-16	GB	FT1	169000	163000	5527	3.39	41	358	0.22
M02012324	Ccdc127(b)/Ccdc127(b)	2015-05-05	NG	FT1	179000	175000	3873	2.21	10	431	0.25
M02012321	Ccdc127(b)/Ccdc127(b)	2015-05-05	NG	FT1	180000	176000	3412	1.94	6	451	0.26
M02097674	Ccdc127(b)/Ccdc127(b)	2015-08-01	AB	FT1	169000	166000	2983	1.8	213	416	0.25
M02097675	Ccdc127(b)/Ccdc127(b)	2015-08-01	AB	FT1	167000	165000	1776	1.08	181	375	0.23
M01342860	Ccdc134/+	2013-05-16	RM	FT1	178000	175000	1879	1.07	159	448	0.26
M01342861	Ccdc134/+	2013-05-16	RM	FT1	176000	173000	2752	1.59	149	525	0.3
M01386702	Ccdc134/+	2013-06-20	GB	FT1	156000	152000	2695	1.77	208	488	0.32
M01381359	Ccdc134/+	2013-06-20	GB	FT1	140000	137000	2688	1.96	139	481	0.35
M01434421	Ccdc134/+	2013-07-24	GB	FT1	144000	141000	1984	1.41	55	248	0.18
M01434423	Ccdc134/+	2013-07-24	GB	FT1	141000	139000	2489	1.79	136	239	0.17
M01447175	Ccdc134/+	2013-10-09	GB	FT1	166000	162000	2962	1.82	16	292	0.18
M00319294	Ccdc137/+	2009-11-30	RV	FC500	158000	155000	2438	1.57	23	326	0.21
M00322716	Ccdc137/+	2009-11-30	RV	FC500	163000	159000	3354	2.11	22	388	0.24
M00322715	Ccdc137/+	2009-11-30	RV	FC500	166000	163000	2943	1.81	25	455	0.28
M00394015	Ccdc137/+	2010-03-12	RV	FC500	152000	147000	4182	2.84	32	399	0.27
M00394014	Ccdc137/+	2010-03-12	RV	FC500	159000	155000	3745	2.42	32	429	0.28
M00394008	Ccdc137/+	2010-03-12	RV	FC500	150000	146000	3578	2.46	16	421	0.29
M00394007	Ccdc137/+	2010-03-12	RV	FC500	150000	146000	3821	2.62	34	460	0.31
M01666652	Ccdc159/Ccdc159	2014-06-12	GB	FT1	170000	167000	2675	1.61	17	311	0.19
M01666654	Ccdc159/Ccdc159	2014-06-12	GB	FT1	183000	179000	2621	1.46	15	349	0.19
M01666650	Ccdc159/Ccdc159	2014-06-12	GB	FT1	109000	107000	1775	1.66	11	190	0.18
M01308209	Ccdc160/Y	2013-07-04	GB	FT1	168000	166000	2007	1.21	163	349	0.21
M01308210	Ccdc160/Y	2013-07-04	GB	FT1	156000	154000	1782	1.16	161	350	0.23
M01308211	Ccdc160/Y	2013-07-04	GB	FT1	170000	168000	2110	1.26	155	381	0.23
M01288783	Ccdc160/Y	2013-07-10	GB	FT1	158000	156000	2277	1.46	127	430	0.27
M01288784	Ccdc160/Y	2013-07-10	GB	FT1	130000	128000	2040	1.59	127	430	0.33
M01288785	Ccdc160/Y	2013-07-10	GB	FT1	157000	154000	2878	1.87	127	430	0.28
M01772964	Ccdc18/Ccdc18	2014-07-28	GB	FT1	185000	181000	3395	1.88	22	450	0.25
M01787365	Ccdc18/Ccdc18	2014-08-13	GB	FT1	159000	155000	3646	2.35	43	392	0.25
M01821679	Ccdc18/Ccdc18	2015-04-20	NG	FT1	183000	181000	2227	1.23	5	370	0.2
M01398722	Ccdc24/Ccdc24	2013-07-04	GB	FT1	170000	168000	2183	1.3	125	413	0.25
M01398706	Ccdc24/Ccdc24	2013-07-04	GB	FT1	164000	161000	2636	1.64	116	335	0.21
M01438818	Ccdc24/Ccdc24	2013-07-24	GB	FT1	147000	145000	1974	1.36	101	292	0.2
M01438821	Ccdc24/Ccdc24	2013-07-24	GB	FT1	154000	151000	2271	1.5	64	258	0.17
M01438832	Ccdc24/Ccdc24	2013-07-24	GB	FT1	132000	129000	2450	1.9	110	220	0.17
M01438844	Ccdc24/Ccdc24	2013-07-24	GB	FT1	164000	162000	1995	1.23	97	327	0.2
M01438943	Ccdc24/Ccdc24	2013-07-24	GB	FT1	131000	129000	1613	1.25	54	276	0.21
M00224603	Ccdc57/Ccdc57	2009-11-13	RV	FC500	155000	152000	2402	1.58	23	280	0.18
M00224602	Ccdc57/Ccdc57	2009-11-13	RV	FC500	166000	163000	3135	1.93	19	325	0.2
M00224598	Ccdc57/Ccdc57	2009-11-13	RV	FC500	159000	156000	2943	1.89	29	348	0.22
M00323589	Ccdc57/Ccdc57	2009-11-26	RV	FC500	154000	151000	2738	1.81	24	285	0.19
M00323600	Ccdc57/Ccdc57	2009-11-26	RV	FC500	154000	152000	2203	1.45	27	310	0.2
M02074110	Ccdc69(b)/Ccdc69(b)	2015-06-22	NG	FT1	185000	182000	2447	1.35	7	437	0.24
M02074109	Ccdc69(b)/Ccdc69(b)	2015-06-22	NG	FT1	173000	171000	2067	1.21	40	442	0.26
M02093167	Ccdc69(b)/Ccdc69(b)	2015-07-13	NG	FT1	167000	165000	1727	1.05	15	401	0.24
M02093165	Ccdc69(b)/Ccdc69(b)	2015-07-13	NG	FT1	160000	157000	2181	1.39	60	422	0.27
M02111839	Ccdc69(b)/Ccdc69(b)	2015-08-25	AA	FT1	176000	173000	2547	1.47	38	646	0.37
M02111841	Ccdc69(b)/Ccdc69(b)	2015-08-25	AA	FT1	163000	160000	2177	1.36	59	458	0.28
M02111840	Ccdc69(b)/Ccdc69(b)	2015-08-25	AA	FT1	166000	163000	2392	1.47	50	425	0.26
M01028866	Ccdc77/Ccdc77	2012-08-23	JT	FT1	107000	106000	28	0.03	2248	284	0.27
M01028868	Ccdc77/Ccdc77	2012-08-23	JT	FT1	95100	93600	28	0.03	1152	306	0.33
M01044497	Ccdc77/Ccdc77	2012-08-23	JT	FT1	104000	103000	21	0.02	2044	280	0.27
M01044488	Ccdc77/Ccdc77	2012-08-23	JT	FT1	115000	114000	27	0.02	4571	259	0.23
M01203155	Ccl22/+	2013-02-07	RM	FT1	150000	147000	2847	1.94	203	276	0.19
M01203147	Ccl22/+	2013-02-07	RM	FT1	159000	156000	2361	1.51	160	358	0.23
M01203140	Ccl22/+	2013-02-07	RM	FT1	161000	158000	2417	1.53	164	348	0.22
M01249579	Ccl22/+	2013-08-21	GB	FT1	41900	41200	663	1.61	11	96	0.23
M01249582	Ccl22/+	2013-08-21	GB	FT1	187000	184000	3129	1.7	95	369	0.2
M01155863	Ccl22/+	2013-09-03	GB	FT1	156000	153000	2527	1.65	13	319	0.21
M01155864	Ccl22/+	2013-09-03	GB	FT1	157000	154000	2232	1.45	19	283	0.18
M01405453	Cd300lg/Cd300lg	2013-08-12	GB	FT1	179000	179000	2666	1.49	16	473	0.26
M01405454	Cd300lg/Cd300lg	2013-08-12	GB	FT1	183000	183000	4031	2.2	39	504	0.27
M01474057	Cd300lg/Cd300lg	2013-08-20	GB	FT1	141000	137000	3297	2.4	26	341	0.25
M01487366	Cd300lg/Cd300lg	2013-09-16	GB	FT1	166000	162000	3784	2.34	52	406	0.25
M01487368	Cd300lg/Cd300lg	2013-09-16	GB	FT1	156000	152000	3481	2.28	83	304	0.2
M01487369	Cd300lg/Cd300lg	2013-09-16	GB	FT1	158000	154000	2898	1.88	16	324	0.21
M01487370	Cd300lg/Cd300lg	2013-09-16	GB	FT1	164000	160000	3232	2.02	10	362	0.23
M00855909	Cdc6/+	2012-03-07	RM	FT1	165000	162000	2404	1.48	102	445	0.27
M00855913	Cdc6/+	2012-03-07	RM	FT1	163000	160000	2395	1.5	88	499	0.31
M00855912	Cdc6/+	2012-03-07	RM	FT1	165000	162000	2175	1.34	133	511	0.31
M00834113	Cdca8/+	2012-03-02	RM	FT1	131000	128000	2615	2.04	212	530	0.41
M00828832	Cdca8/+	2012-03-02	RM	FT1	136000	133000	1504	1.13	113	806	0.6
M00965987	Cdca8/+	2012-04-16	JT	FT1	122000	127000		0	117000	643	0.5
M00547565	Cdh1/+	2009-08-27	DR	FC500	141000	140000	1117	0.8	29	353	0.25
M00531244	Cdh1/+	2009-08-27	DR	FC500	167000	164000	2625	1.6	21	294	0.18
M00531243	Cdh1/+	2009-08-27	DR	FC500	137000	133000	3343	2.52	42	290	0.22
M00547566	Cdh1/+	2011-01-06	RM	FC500	133000	131000	1884	1.44	70	264	0.2
M00547564	Cdh1/+	2011-01-06	RM	FC500	138000	135000	2185	1.62	63	343	0.25
M00531241	Cdh1/+	2011-01-06	RM	FC500	122000	119000	2631	2.21	87	231	0.19
M01377947	Cdh19/Cdh19	2013-08-21	GB	FT1	152000	150000	2567	1.72	16	319	0.21
M01377948	Cdh19/Cdh19	2013-08-21	GB	FT1	176000	173000	2845	1.64	20	301	0.17
M01377949	Cdh19/Cdh19	2013-08-21	GB	FT1	129000	127000	1792	1.41	20	286	0.22
M01377950	Cdh19/Cdh19	2013-08-21	GB	FT1	172000	169000	2434	1.44	81	353	0.21
M01377951	Cdh19/Cdh19	2013-08-21	GB	FT1	174000	170000	4234	2.5	17	392	0.23
M01389622	Cdk14/Cdk14	2013-06-20	GB	FT1	149000	146000	2362	1.62	99	487	0.33
M01273857	Cdk14/Cdk14	2013-07-04	GB	FT1	165000	162000	1993	1.23	151	535	0.33
M01276250	Cdk14/Cdk14	2013-07-10	GB	FT1	157000	155000	1634	1.05	127	430	0.28
M01273858	Cdk14/Cdk14	2013-07-10	GB	FT1	155000	153000	2246	1.47	127	430	0.28
M01295130	Cdk14/Cdk14	2013-07-10	GB	FT1	167000	164000	2857	1.74	127	430	0.26
M01295131	Cdk14/Cdk14	2013-07-10	GB	FT1	164000	161000	2450	1.52	127	430	0.27
M01295155	Cdk14/Cdk14	2013-07-10	GB	FT1	164000	161000	2401	1.49	127	430	0.27
M00638488	Cdk5rap2/Cdk5rap2	2011-02-16	MDC	FC500	104000	102000	1249	1.22	25	368	0.36
M00638498	Cdk5rap2/Cdk5rap2	2011-02-16	MDC	FC500	119000	117000	1264	1.08	40	346	0.29
M00651583	Cdk5rap2/Cdk5rap2	2011-03-01	MDC	FC500	112000	109000	2413	2.21	19	343	0.31
M00651578	Cdk5rap2/Cdk5rap2	2011-03-01	MDC	FC500	123000	121000	1306	1.08	24	427	0.35
M00839281	Cdk5rap2/Cdk5rap2	2012-03-06	RM	FT1	181000	178000	3152	1.77	124	588	0.33
M00865175	Cdk5rap2/Cdk5rap2	2012-03-07	RM	FT1	181000	178000	2192	1.23	76	636	0.36
M01236696	Cdkal1/Cdkal1	2013-05-31	RM	FT1	123000	123000	307	0.25	2	372	0.3
M01236697	Cdkal1/Cdkal1	2013-05-31	RM	FT1	148000	145000	1994	1.38	105	415	0.29
M01426629	Cdkal1/Cdkal1	2013-07-24	GB	FT1	169000	166000	1908	1.15	76	518	0.31
M01426630	Cdkal1/Cdkal1	2013-07-24	GB	FT1	178000	175000	2429	1.39	90	628	0.36
M01426631	Cdkal1/Cdkal1	2013-07-24	GB	FT1	165000	160000	4541	2.84	40	395	0.25
M01426632	Cdkal1/Cdkal1	2013-07-24	GB	FT1	179000	176000	2135	1.21	33	484	0.27
M00844422	Cdkn2a/Cdkn2a	2012-03-06	RM	FT1	184000	177000	6850	3.87	166	348	0.2
M00844425	Cdkn2a/Cdkn2a	2012-03-06	RM	FT1	178000	173000	4039	2.33	184	358	0.21
M00844424	Cdkn2a/Cdkn2a	2012-03-06	RM	FT1	163000	159000	3315	2.08	146	447	0.28
M00809733	Cdkn2a/Cdkn2a	2012-05-10	JT	FT1	96400	95800	352	0.37	32	168	0.18
M00809735	Cdkn2a/Cdkn2a	2012-05-10	JT	FT1	104000	103000	497	0.48	49	218	0.21
M00809732	Cdkn2a/Cdkn2a	2012-05-10	JT	FT1	105000	104000	701	0.67	65	255	0.24
M00809757	Cdkn2a/Cdkn2a	2012-05-10	JT	FT1	105000	104000	497	0.48	134	370	0.35
M01549407	Cdkn2aipnl(b)/Cdkn2aipnl(b)	2014-01-15	GB	FT1	177000	174000	3007	1.73	31	381	0.22
M01549408	Cdkn2aipnl(b)/Cdkn2aipnl(b)	2014-01-15	GB	FT1	180000	176000	3014	1.71	26	359	0.2
M01549409	Cdkn2aipnl(b)/Cdkn2aipnl(b)	2014-01-15	GB	FT1	180000	176000	3200	1.82	52	425	0.24
M01549411	Cdkn2aipnl(b)/Cdkn2aipnl(b)	2014-01-15	GB	FT1	186000	183000	2612	1.43	17	396	0.22
M00261522	Cds2/+	2009-08-26	DR	FC500	134000	131000	2477	1.89	23	276	0.21
M00261523	Cds2/+	2009-08-26	DR	FC500	173000	169000	3615	2.14	18	421	0.25
M00271284	Cds2/+	2009-11-27	RV	FC500	177000	167000	9750	5.84	41	391	0.23
M00271282	Cds2/+	2009-11-27	RV	FC500	173000	169000	4019	2.38	25	416	0.25
M00271283	Cds2/+	2009-11-27	RV	FC500	173000	170000	3206	1.89	17	420	0.25
M02096942	Celf4/+	2015-08-01	AB	FT1	168000	166000	1516	0.91	115	420	0.25
M02096941	Celf4/+	2015-08-01	AB	FT1	164000	161000	2293	1.43	94	404	0.25
M02096933	Celf4/+	2015-08-01	AB	FT1	168000	166000	1911	1.15	80	450	0.27
M00507913	Cenpj/Cenpj	2010-08-13	RV	FC500	148000	144000	2811	1.95	40	410	0.28
M00559212	Cenpj/Cenpj	2011-01-06	RM	FC500	131000	125000	6224	4.99	88	375	0.3
M00559219	Cenpj/Cenpj	2011-01-06	RM	FC500	143000	141000	1937	1.38	29	413	0.29
M00593774	Cenpj/Cenpj	2011-02-16	MDC	FC500	101000	100000	995	1	8	288	0.29
M00593775	Cenpj/Cenpj	2011-02-16	MDC	FC500	101000	99200	1279	1.29	7	320	0.32
M02056042	Cep250/Cep250	2015-06-22	NG	FT1	179000	177000	940	0.53	16	447	0.25
M02056065	Cep250/Cep250	2015-06-22	NG	FT1	170000	167000	1751	1.05	18	434	0.26
M02056066	Cep250/Cep250	2015-06-22	NG	FT1	176000	175000	860	0.49	23	519	0.3
M02098683	Cep250/Cep250	2015-08-01	AB	FT1	178000	175000	2541	1.46	126	459	0.26
M02098686	Cep250/Cep250	2015-08-01	AB	FT1	164000	162000	1660	1.02	121	360	0.22
M02098685	Cep250/Cep250	2015-08-01	AB	FT1	164000	162000	1054	0.65	129	468	0.29
M01877841	Cfap61/Cfap61	2015-01-26	NG	FT1	75000	73500	1364	1.86	5	139	0.19
M01877839	Cfap61/Cfap61	2015-01-26	NG	FT1	164000	161000	2457	1.52	15	333	0.21
M02040483	Cfap61/Cfap61	2015-06-29	NG	FT1	178000	177000	982	0.56	261	485	0.27
M02040482	Cfap61/Cfap61	2015-06-29	NG	FT1	186000	184000	1412	0.77	23	532	0.29
M02077671	Cfap61/Cfap61	2015-07-13	NG	FT1	167000	163000	2336	1.43	23	691	0.42
M00779498	Cfh/Cfh	2012-06-06	JT	FT1	99200	98200	696	0.71	81	237	0.24
M00779495	Cfh/Cfh	2012-06-06	JT	FT1	111000	111000	433	0.39	28	282	0.25
M00779496	Cfh/Cfh	2012-06-06	JT	FT1	96000	95000	649	0.68	125	244	0.26
M00779499	Cfh/Cfh	2012-06-06	JT	FT1	104000	103000	909	0.88	127	288	0.28
M01803761	Chd9/Chd9	2015-03-09	NG	FT1	191000	186000	4525	2.44	91	393	0.21
M01803759	Chd9/Chd9	2015-03-09	NG	FT1	191000	187000	2931	1.57	80	554	0.3
M01847532	Chd9/Chd9	2015-04-20	NG	FT1	173000	169000	3379	2	107	338	0.2
M01847531	Chd9/Chd9	2015-04-20	NG	FT1	173000	170000	3165	1.87	59	419	0.25
M00725246	Chia/Chia	2011-07-07	RM	FC500	195000	167000	4835	2.9	133	341	0.2
M00725250	Chia/Chia	2011-07-07	RM	FC500	196000	174000	3581	2.06	74	345	0.2
M00725251	Chia/Chia	2011-07-07	RM	FC500	195000	161000	4101	2.55	97	353	0.22
M00725245	Chia/Chia	2011-07-07	RM	FC500	190000	164000	9539	5.82	149	407	0.25
M00725247	Chia/Chia	2011-07-07	RM	FC500	196000	159000	3886	2.44	122	463	0.29
M01732505	Chst11/+	2014-08-06	GB	FT1	187000	183000	4012	2.2	205	394	0.22
M01732506	Chst11/+	2014-08-06	GB	FT1	193000	187000	4913	2.62	55	363	0.19
M01887961	Chst11/+	2015-01-26	NG	FT1	133000	131000	1573	1.2	7	225	0.17
M01887958	Chst11/+	2015-01-26	NG	FT1	90000	89200	589	0.66	6	207	0.23
M01839674	Chst11/+	2015-02-02	NG	FT1	190000	187000	2365	1.26	14	339	0.18
M01839675	Chst11/+	2015-02-16	NG	FT1	181000	179000	1893	1.06	30	400	0.22
M01839673	Chst11/+	2015-02-16	NG	FT1	182000	180000	1890	1.05	3	601	0.33
M01851682	Chtop/+	2015-02-02	NG	FT1	181000	179000	2263	1.27	9	355	0.2
M01851690	Chtop/+	2015-02-02	NG	FT1	183000	180000	2100	1.16	10	436	0.24
M01851683	Chtop/+	2015-02-02	NG	FT1	181000	177000	2951	1.66	40	445	0.25
M01808528	Chtop/+	2015-03-02	NG	FT1	187000	184000	2869	1.56	10	509	0.28
M01808532	Chtop/+	2015-03-02	NG	FT1	178000	175000	2545	1.46	15	518	0.3
M01808527	Chtop/+	2015-03-02	NG	FT1	180000	176000	3206	1.82	65	547	0.31
M01947792	Chtop/+	2015-08-25	AA	FT1	186000	183000	3310	1.81	25	445	0.24
M01947790	Chtop/+	2015-08-25	AA	FT1	190000	187000	2539	1.36	36	504	0.27
M01865283	Cir1/+	2015-01-12	NG	FT1	171000	169000	1867	1.11	14	323	0.19
M01865282	Cir1/+	2015-01-12	NG	FT1	170000	168000	1745	1.04	13	325	0.19
M01810134	Cir1/+	2015-03-02	NG	FT1	178000	176000	1983	1.13	9	400	0.23
M01810138	Cir1/+	2015-03-02	NG	FT1	181000	178000	1769	0.99	26	414	0.23
M01810136	Cir1/+	2015-03-02	NG	FT1	181000	178000	2376	1.33	33	424	0.24
M01810135	Cir1/+	2015-03-02	NG	FT1	179000	176000	2271	1.29	15	426	0.24
M00487234	Cish/Cish	2010-07-07	RV	FC500	162000	157000	5237	3.34	33	310	0.2
M00487233	Cish/Cish	2010-07-07	RV	FC500	155000	151000	3840	2.54	30	306	0.2
M00487232	Cish/Cish	2010-07-07	RV	FC500	152000	148000	3852	2.6	20	302	0.2
M00493804	Cish/Cish	2010-08-13	RV	FC500	167000	162000	4043	2.49	22	288	0.18
M00493807	Cish/Cish	2010-08-13	RV	FC500	159000	153000	5394	3.52	31	335	0.22
M00142643	Cit/+	2008-08-06	RM	FC500	138000	136000	1859	1.36	19	238	0.17
m00142622	Cit/+	2008-08-06	RM	FC500	135000	132000	1767	1.33	18	284	0.21
M00142619	Cit/+	2008-08-06	RM	FC500	127000	125000	2086	1.67	14	272	0.22
M00142560	Cit/+	2008-08-06	RM	FC500	116000	113000	2561	2.26	22	236	0.21
M00142561	Cit/+	2008-08-06	RM	FC500	111000	108000	2149	1.98	12	284	0.26
M00433447	Cldn16/Cldn16	2010-04-30	RV	FC500	149000	146000	2661	1.82	24	259	0.18
M00433450	Cldn16/Cldn16	2010-04-30	RV	FC500	154000	149000	5379	3.62	42	273	0.18
M00433449	Cldn16/Cldn16	2010-04-30	RV	FC500	151000	147000	3571	2.43	45	362	0.25
M00433448	Cldn16/Cldn16	2010-04-30	RV	FC500	155000	150000	4572	3.05	37	408	0.27
M00439446	Cldn16/Cldn16	2010-05-11	RV	FC500	142000	136000	5847	4.3	35	258	0.19
M00439449	Cldn16/Cldn16	2010-05-11	RV	FC500	147000	125000	21197	16.91	98	303	0.24
M00439451	Cldn16/Cldn16	2010-05-11	RV	FC500	147000	138000	8293	6.01	49	371	0.27
M00991557	Clk1/Clk1	2012-06-28	JT	FT1	109000	108000	606	0.56	129	222	0.21
M01000235	Clk1/Clk1	2012-06-28	JT	FT1	98200	97500	493	0.51	27	199	0.2
M01027473	Clk1/Clk1	2012-08-23	JT	FT1	108000	107000	65	0.06	790	234	0.22
M01027477	Clk1/Clk1	2012-08-23	JT	FT1	113000	112000	10	0.01	998	419	0.37
M01234152	Clk1/Clk1	2013-02-07	RM	FT1	160000	157000	2649	1.69	112	366	0.23
M01071593	Clk1/Clk1	2013-05-31	RM	FT1	117000	115000	1721	1.5	30	474	0.41
M01071602	Clk1/Clk1	2013-05-31	RM	FT1	134000	132000	1408	1.07	92	413	0.31
M02027051	Clpp/Clpp	2015-05-05	NG	FT1	129000	126000	1771	1.4	6	282	0.22
M02027052	Clpp/Clpp	2015-05-05	NG	FT1	180000	177000	2740	1.55	21	448	0.25
M02027049	Clpp/Clpp	2015-05-05	NG	FT1	178000	175000	2507	1.44	8	505	0.29
M02053400	Clpp/Clpp	2015-06-22	NG	FT1	173000	171000	1030	0.6	18	549	0.32
M02042768	Clpp/Clpp	2015-08-19	AA	FT1	177000	174000	2799	1.61	55	755	0.43
M00317799	Cluap1/+	2009-11-26	RV	FC500	151000	148000	2413	1.63	30	320	0.22
M00321409	Cluap1/+	2009-11-26	RV	FC500	150000	147000	2708	1.84	65	304	0.21
M00321412	Cluap1/+	2009-11-26	RV	FC500	150000	147000	3447	2.35	55	315	0.21
M00321410	Cluap1/+	2009-11-26	RV	FC500	154000	151000	2677	1.77	37	357	0.24
M02075477	Clust5/Clust5	2015-06-22	NG	FT1	183000	180000	2070	1.15	16	348	0.19
M02075476	Clust5/Clust5	2015-06-22	NG	FT1	182000	180000	1423	0.79	15	381	0.21
M02095583	Clust5/Clust5	2015-08-01	AB	FT1	167000	164000	2196	1.34	89	405	0.25
M02095579	Clust5/Clust5	2015-08-01	AB	FT1	171000	168000	2018	1.2	72	489	0.29
M01408240	Cmip/+	2013-06-20	GB	FT1	126000	125000	768	0.61	7	297	0.24
M01405842	Cmip/+	2013-06-20	GB	FT1	150000	147000	1817	1.24	71	332	0.23
M01405843	Cmip/+	2013-06-20	GB	FT1	119000	116000	2078	1.79	90	279	0.24
M01405844	Cmip/+	2013-06-20	GB	FT1	128000	126000	1997	1.58	72	312	0.25
M01405845	Cmip/+	2013-06-20	GB	FT1	102000	101000	421	0.42	12	216	0.21
M01041951	Cmtm4/Cmtm4	2012-06-28	JT	FT1	93100	92300	454	0.49	58	270	0.29
M01122682	Cmtm4/Cmtm4	2013-05-16	RM	FT1	166000	159000	5927	3.73	221	439	0.28
M01115224	Cmtm4/Cmtm4	2013-05-16	RM	FT1	155000	152000	2195	1.44	90	440	0.29
M01073205	Cmtm4/Cmtm4	2013-05-31	RM	FT1	123000	122000	451	0.37	100	364	0.3
M01080051	Cmtm4/Cmtm4	2013-05-31	RM	FT1	136000	135000	357	0.26	128	348	0.26
M01080054	Cmtm4/Cmtm4	2013-05-31	RM	FT1	135000	133000	1028	0.77	174	444	0.33
M01092965	Cmtm4/Cmtm4	2013-05-31	RM	FT1	125000	124000	853	0.69	116	381	0.31
M01255926	Cmtm4/Cmtm4	2013-09-05	GB	FT1	158000	155000	2248	1.45	14	305	0.2
M01868126	Cmtm5/Cmtm5	2015-01-26	NG	FT1	52700	52000	588	1.13	2	108	0.21
M01851342	Cmtm5/Cmtm5	2015-02-02	NG	FT1	172000	169000	2263	1.34	11	383	0.23
M01851341	Cmtm5/Cmtm5	2015-02-02	NG	FT1	183000	179000	2837	1.58	13	443	0.25
M01835916	Cmtm5/Cmtm5	2015-03-09	NG	FT1	187000	184000	2360	1.28	31	419	0.23
M01835918	Cmtm5/Cmtm5	2015-03-23	NG	FT1	183000	180000	3010	1.67	9	349	0.19
M01835919	Cmtm5/Cmtm5	2015-03-23	NG	FT1	184000	181000	2594	1.43	64	377	0.21
M01189771	Cmtm6/Cmtm6	2013-02-06	RM	FT1	158000	155000	2311	1.49	166	444	0.29
M01189774	Cmtm6/Cmtm6	2013-02-06	RM	FT1	157000	154000	2260	1.47	159	442	0.29
M01189769	Cmtm6/Cmtm6	2013-02-06	RM	FT1	158000	156000	2055	1.32	198	465	0.3
M01189775	Cmtm6/Cmtm6	2013-02-06	RM	FT1	162000	159000	1746	1.1	156	546	0.34
M01214712	Cmtm6/Cmtm6	2013-05-31	RM	FT1	128000	127000	661	0.52	141	420	0.33
M01214714	Cmtm6/Cmtm6	2013-05-31	RM	FT1	156000	153000	2018	1.32	123	504	0.33
M01582130	Cnbd1(b)/Cnbd1(b)	2014-01-13	GB	FT1	178000	178000	3012	1.7	46	618	0.35
M01582131	Cnbd1(b)/Cnbd1(b)	2014-01-13	GB	FT1	181000	181000	2944	1.62	11	368	0.2
M01582132	Cnbd1(b)/Cnbd1(b)	2014-01-13	GB	FT1	184000	184000	3418	1.86	18	406	0.22
M01582133	Cnbd1(b)/Cnbd1(b)	2014-01-13	GB	FT1	153000	153000	2694	1.76	18	452	0.29
M01604419	Cnbd1(b)/Cnbd1(b)	2014-01-13	GB	FT1	182000	182000	2198	1.21	10	434	0.24
M01604420	Cnbd1(b)/Cnbd1(b)	2014-01-13	GB	FT1	171000	171000	2725	1.6	13	317	0.19
M01604423	Cnbd1(b)/Cnbd1(b)	2014-01-13	GB	FT1	173000	173000	2649	1.53	25	385	0.22
M01070141	Cnot6/Cnot6	2012-10-11	JT	FT1	112000	111000	556	0.5	32	240	0.22
M01070140	Cnot6/Cnot6	2012-10-11	JT	FT1	132000	131000	894	0.68	59	363	0.28
M01070139	Cnot6/Cnot6	2012-10-11	JT	FT1	111000	110000	505	0.46	97	311	0.28
M01236789	Cnot6/Cnot6	2013-09-04	GB	FT1	130000	127000	2413	1.9	29	260	0.2
M00366343	Cntfr/+	2010-01-28	RV	FC500	139000	132000	6359	4.82	33	239	0.18
M00366319	Cntfr/+	2010-01-28	RV	FC500	146000	142000	3516	2.48	34	342	0.24
M00366318	Cntfr/+	2010-01-28	RV	FC500	146000	140000	6344	4.54	47	338	0.24
M00366317	Cntfr/+	2010-01-28	RV	FC500	142000	136000	4779	3.51	31	376	0.28
M00366348	Cntfr/+	2010-01-28	RV	FC500	165000	160000	4758	2.98	26	340	0.21
M00366342	Cntfr/+	2010-04-30	RV	FC500	167000	162000	4934	3.05	44	304	0.19
M00336659	Cog2/+	2010-01-08	RV	FC500	172000	168000	4362	2.6	41	352	0.21
M00334072	Cog2/+	2010-01-08	RV	FC500	172000	167000	4168	2.5	51	407	0.24
M00415553	Cog2/+	2010-04-22	RV	FC500	134000	132000	2341	1.78	40	295	0.22
M00415571	Cog2/+	2010-04-22	RV	FC500	137000	132000	4831	3.67	65	279	0.21
M00415572	Cog2/+	2010-04-22	RV	FC500	138000	135000	3294	2.45	56	324	0.24
M01929484	Col24a1(b)/Col24a1(b)	2015-01-12	NG	FT1	180000	177000	2577	1.46	18	425	0.24
M01884138	Col24a1(b)/Col24a1(b)	2015-01-20	NG	FT1	159000	157000	1959	1.25	9	365	0.23
M01884137	Col24a1(b)/Col24a1(b)	2015-01-26	NG	FT1	88700	88100	315	0.36	2	293	0.33
M01948505	Col24a1(b)/Col24a1(b)	2015-02-02	NG	FT1	171000	168000	2056	1.22	18	302	0.18
M01957177	Col24a1(b)/Col24a1(b)	2015-02-16	NG	FT1	185000	183000	1504	0.82	5	473	0.26
M01957180	Col24a1(b)/Col24a1(b)	2015-02-16	NG	FT1	181000	178000	1844	1.03	7	482	0.27
M01669683	Col4a3bp/+	2014-06-12	GB	FT1	161000	159000	2319	1.46	15	225	0.14
M01669685	Col4a3bp/+	2014-06-12	GB	FT1	163000	160000	2712	1.69	21	296	0.18
M01669684	Col4a3bp/+	2014-06-12	GB	FT1	160000	156000	3788	2.43	9	318	0.2
M01669701	Col4a3bp/+	2014-08-13	GB	FT1	180000	178000	2420	1.36	15	397	0.22
M01669702	Col4a3bp/+	2014-08-13	GB	FT1	169000	166000	2628	1.58	24	384	0.23
M01374231	Commd10/+	2013-08-13	GB	FT1	180000	180000	2564	1.42	27	370	0.21
M01374246	Commd10/+	2013-08-13	GB	FT1	179000	179000	1793	1	4	332	0.19
M01374238	Commd10/+	2013-08-13	GB	FT1	166000	165000	3560	2.16	21	386	0.23
M01379209	Commd10/+	2013-09-05	GB	FT1	142000	140000	1879	1.34	13	326	0.23
M01379210	Commd10/+	2013-09-05	GB	FT1	152000	149000	2277	1.53	6	302	0.2
M01379211	Commd10/+	2013-09-05	GB	FT1	150000	147000	2204	1.5	10	285	0.19
M00712898	Copg/+	2011-07-07	RM	FC500	190000	147000	9250	6.29	101	363	0.25
M00712897	Copg/+	2011-07-07	RM	FC500	193000	130000	5861	4.51	250	393	0.3
M00712896	Copg/+	2011-07-07	RM	FC500	193000	127000	5987	4.71	198	397	0.31
M00721455	Copg/+	2011-07-07	RM	FC500	194000	145000	5388	3.72	157	348	0.24
M01221962	Coq4/+	2013-02-07	RM	FT1	157000	154000	2057	1.34	159	427	0.28
M01215492	Coq4/+	2013-05-31	RM	FT1	136000	134000	1283	0.96	203	344	0.26
M01215493	Coq4/+	2013-05-31	RM	FT1	134000	133000	1084	0.82	105	371	0.28
M01233508	Coq4/+	2013-05-31	RM	FT1	88500	87000	958	1.1	231	350	0.4
M01319879	Coq4/+	2013-09-04	GB	FT1	164000	161000	2923	1.82	16	385	0.24
M01319875	Coq4/+	2013-09-04	GB	FT1	167000	164000	2668	1.63	13	396	0.24
M00616857	Coq9/Coq9	2011-03-01	MDC	FC500	113000	113000	65	0.06	0	263	0.23
M00616856	Coq9/Coq9	2011-03-01	MDC	FC500	101000	100000	168	0.17	6	237	0.24
M00616855	Coq9/Coq9	2011-03-01	MDC	FC500	116000	115000	641	0.56	1	274	0.24
M00616850	Coq9/Coq9	2011-03-01	MDC	FC500	107000	107000	528	0.49	3	242	0.23
M00616851	Coq9/Coq9	2011-03-01	MDC	FC500	117000	116000	208	0.18	2	315	0.27
M01411618	Coro1c/+	2013-06-20	GB	FT1	152000	149000	2087	1.4	154	421	0.28
M01411616	Coro1c/+	2013-06-20	GB	FT1	151000	148000	2414	1.63	52	420	0.28
M01411617	Coro1c/+	2013-06-20	GB	FT1	137000	134000	2259	1.69	123	390	0.29
M01411619	Coro1c/+	2013-06-20	GB	FT1	131000	128000	1915	1.5	221	391	0.3
M01411566	Coro1c/+	2013-08-12	GB	FT1	177000	177000	2458	1.39	30	495	0.28
M01851929	Coro6/Coro6	2015-01-12	NG	FT1	181000	179000	2131	1.19	23	414	0.23
M01868146	Coro6/Coro6	2015-01-12	NG	FT1	168000	166000	1663	1	12	390	0.23
M01868147	Coro6/Coro6	2015-01-26	NG	FT1	134000	131000	1808	1.38	4	344	0.26
M01851926	Coro6/Coro6	2015-02-02	NG	FT1	184000	182000	2253	1.24	15	352	0.19
M01794713	Coro6/Coro6	2015-03-09	NG	FT1	192000	188000	3135	1.66	15	332	0.18
M01794714	Coro6/Coro6	2015-03-09	NG	FT1	190000	187000	3403	1.82	26	344	0.18
M01794715	Coro6/Coro6	2015-03-09	NG	FT1	193000	190000	2536	1.34	63	509	0.27
M00811811	Cox6a1/+	2012-05-10	JT	FT1	108000	107000	831	0.78	41	227	0.21
M00811814	Cox6a1/+	2012-05-10	JT	FT1	107000	106000	730	0.69	41	264	0.25
M00811831	Cox6a1/+	2012-05-10	JT	FT1	94900	93600	928	0.99	59	238	0.25
M00811833	Cox6a1/+	2012-05-10	JT	FT1	96200	95500	290	0.3	70	301	0.31
M00811820	Cox6a1/+	2012-05-10	JT	FT1	108000	107000	765	0.71	32	225	0.21
M01579219	Cpsf3(b)/+	2014-01-13	GB	FT1	181000	181000	4267	2.36	24	344	0.19
M01579220	Cpsf3(b)/+	2014-01-13	GB	FT1	172000	172000	3621	2.1	20	356	0.21
M01579221	Cpsf3(b)/+	2014-01-13	GB	FT1	179000	179000	4200	2.35	15	352	0.2
M01605433	Cpsf3(b)/+	2014-01-13	GB	FT1	178000	178000	3778	2.12	27	510	0.29
M01596371	Cpsf3(b)/+	2014-01-13	GB	FT1	184000	184000	2746	1.49	13	425	0.23
M01596372	Cpsf3(b)/+	2014-01-13	GB	FT1	182000	182000	3086	1.69	14	360	0.2
M01583367	Cpsf3(b)/+	2014-01-14	GB	FT1	188000	184000	3422	1.86	27	396	0.21
M01720196	Cpt2(b)/+	2014-07-29	GB	FT1	186000	183000	2102	1.15	15	304	0.17
M01720199	Cpt2(b)/+	2014-07-29	GB	FT1	190000	187000	2301	1.23	26	371	0.2
M01720195	Cpt2(b)/+	2014-07-29	GB	FT1	191000	187000	2803	1.5	40	375	0.2
M01468205	Crb2/+	2013-08-12	GB	FT1	177000	177000	3809	2.15	23	338	0.19
M01468208	Crb2/+	2013-08-12	GB	FT1	156000	155000	2945	1.9	34	279	0.18
M01468221	Crb2/+	2013-08-12	GB	FT1	152000	151000	2441	1.62	11	221	0.15
M01468225	Crb2/+	2013-08-12	GB	FT1	135000	135000	2823	2.09	27	212	0.16
M01501699	Crb2/+	2013-10-09	GB	FT1	180000	176000	3290	1.86	22	278	0.16
M01501700	Crb2/+	2013-10-09	GB	FT1	179000	176000	2665	1.51	25	315	0.18
M01501701	Crb2/+	2013-10-09	GB	FT1	186000	182000	3003	1.65	25	341	0.19
M01204255	Crlf3(b)/Crlf3(b)	2013-02-07	RM	FT1	156000	152000	3499	2.3	383	323	0.21
M01328903	Crlf3(b)/Crlf3(b)	2013-07-16	GB	FT1	153000	152000	812	0.53	4	343	0.23
M01328904	Crlf3(b)/Crlf3(b)	2013-07-16	GB	FT1	156000	154000	1366	0.89	4	311	0.2
M01237965	Crlf3(b)/Crlf3(b)	2013-08-21	GB	FT1	179000	175000	3266	1.86	92	319	0.18
M01312250	Crlf3(b)/Crlf3(b)	2013-08-21	GB	FT1	188000	185000	2875	1.56	44	369	0.2
M01312251	Crlf3(b)/Crlf3(b)	2013-08-21	GB	FT1	185000	181000	3404	1.88	19	320	0.18
M01308513	Crlf3(b)/Crlf3(b)	2013-08-21	GB	FT1	148000	145000	2733	1.88	11	205	0.14
M00351192	Csrp2bp/Csrp2bp	2010-01-11	RV	FC500	165000	160000	4666	2.91	31	324	0.2
M00351194	Csrp2bp/Csrp2bp	2010-01-11	RV	FC500	164000	158000	5111	3.23	34	352	0.22
M00351191	Csrp2bp/Csrp2bp	2010-01-11	RV	FC500	165000	158000	6826	4.32	41	355	0.22
M00365928	Csrp2bp/Csrp2bp	2010-02-05	RV	FC500	177000	172000	4271	2.48	25	307	0.18
M00393368	Csrp2bp/Csrp2bp	2010-03-12	RV	FC500	152000	148000	4294	2.91	24	334	0.23
M00393371	Csrp2bp/Csrp2bp	2010-03-12	RV	FC500	155000	144000	10691	7.43	78	338	0.23
M00920703	Ctcf/+	2012-03-07	RM	FT1	180000	175000	3421	1.95	151	1651	0.93
M00886655	Ctcf/+	2012-03-23	RM	FT1	67400	63900	2895	4.53	287	335	0.52
M00886684	Ctcf/+	2012-03-23	RM	FT1	171000	163000	6370	3.91	254	1058	0.64
M00886663	Ctcf/+	2012-03-23	RM	FT1	169000	163000	5310	3.26	327	922	0.56
M00886672	Ctcf/+	2012-03-23	RM	FT1	170000	164000	4694	2.86	271	680	0.41
M00920688	Ctcf/+	2012-03-23	RM	FT1	167000	155000	9727	6.28	401	2093	1.33
M00081674	Ctnnal1/Ctnnal1	2008-10-22	RM	FC500	170000	167000	2713	1.62	34	355	0.21
M00081688	Ctnnal1/Ctnnal1	2008-10-22	RM	FC500	177000	174000	2432	1.39	27	306	0.18
M00081689	Ctnnal1/Ctnnal1	2008-10-22	RM	FC500	173000	169000	3230	1.91	44	358	0.21
M00192072	Ctnnal1/Ctnnal1	2009-08-11	RM	FC500	166000	162000	3507	2.16	67	356	0.22
M00192093	Ctnnal1/Ctnnal1	2009-08-11	RM	FC500	163000	160000	2834	1.77	49	280	0.17
M00192095	Ctnnal1/Ctnnal1	2009-08-11	RM	FC500	140000	138000	2476	1.8	66	260	0.19
M00188486	Ctnnal1/Ctnnal1	2009-08-11	RM	FC500	171000	167000	3098	1.85	62	314	0.19
M00188475	Ctnnal1/Ctnnal1	2009-08-11	RM	FC500	172000	167000	4034	2.41	58	377	0.22
M01773179	Ctr9(b)/+	2014-07-24	GB	FT1	189000	187000	2215	1.19	7	305	0.16
M01773175	Ctr9(b)/+	2014-07-24	GB	FT1	190000	187000	2674	1.43	37	334	0.18
M01773183	Ctr9(b)/+	2014-07-24	GB	FT1	191000	188000	2233	1.19	20	421	0.22
M01773176	Ctr9(b)/+	2014-07-24	GB	FT1	186000	183000	2504	1.37	18	436	0.24
M01857018	Ctr9(b)/+	2015-02-02	NG	FT1	180000	177000	2407	1.36	48	492	0.28
M01838859	Ctr9(b)/+	2015-02-16	NG	FT1	182000	180000	2102	1.17	2	259	0.14
M01838861	Ctr9(b)/+	2015-03-02	NG	FT1	175000	173000	2009	1.16	8	267	0.15
M01957363	Cttnbp2(b)/Cttnbp2(b)	2015-02-16	NG	FT1	179000	176000	2208	1.25	9	443	0.25
M01957365	Cttnbp2(b)/Cttnbp2(b)	2015-02-16	NG	FT1	169000	167000	1847	1.11	87	548	0.33
M01827196	Cttnbp2(b)/Cttnbp2(b)	2015-03-02	NG	FT1	179000	176000	2368	1.34	21	514	0.29
M01983548	Cttnbp2(b)/Cttnbp2(b)	2015-03-09	NG	FT1	179000	175000	3122	1.78	19	361	0.21
M01983547	Cttnbp2(b)/Cttnbp2(b)	2015-03-09	NG	FT1	179000	175000	3552	2.03	100	527	0.3
M01985955	Cttnbp2(b)/Cttnbp2(b)	2015-03-23	NG	FT1	179000	174000	2818	1.62	1031	411	0.24
M01982918	Cutal/Cutal	2015-03-09	NG	FT1	175000	172000	2902	1.69	12	438	0.25
M02060019	Cutal/Cutal	2015-06-29	NG	FT1	162000	158000	3236	2.05	11	396	0.25
M02041299	Cutal/Cutal	2015-08-19	AA	FT1	187000	184000	2500	1.36	12	526	0.28
M00330715	Cx3cl1/+	2009-12-14	RV	FC500	160000	157000	2908	1.85	30	352	0.22
M00330716	Cx3cl1/+	2009-12-14	RV	FC500	154000	152000	2560	1.69	20	347	0.23
M00330713	Cx3cl1/+	2009-12-14	RV	FC500	157000	154000	2073	1.35	40	354	0.23
M00330717	Cx3cl1/+	2009-12-14	RV	FC500	156000	150000	4941	3.29	51	410	0.27
M00335197	Cx3cl1/+	2009-12-14	RV	FC500	159000	155000	3272	2.11	39	401	0.26
M01964919	Cxcr1/Cxcr1	2015-03-02	NG	FT1	186000	182000	3553	1.95	18	420	0.23
M01964921	Cxcr1/Cxcr1	2015-03-02	NG	FT1	183000	180000	2232	1.24	24	469	0.26
M02045361	Cxcr1/Cxcr1	2015-06-29	NG	FT1	187000	183000	3438	1.88	34	467	0.25
M02045359	Cxcr1/Cxcr1	2015-06-29	NG	FT1	185000	181000	3560	1.97	19	602	0.33
M01782631	Cxcr2/Cxcr2	2014-07-24	GB	FT1	188000	185000	2362	1.28	18	359	0.19
M01782632	Cxcr2/Cxcr2	2014-07-24	GB	FT1	185000	182000	2351	1.29	26	379	0.21
M01720707	Cxcr2/Cxcr2	2014-07-29	GB	FT1	185000	182000	2730	1.5	14	389	0.21
M01720706	Cxcr2/Cxcr2	2014-07-29	GB	FT1	193000	189000	3584	1.89	25	494	0.26
M00485134	Cyb561/Cyb561	2010-07-07	RV	FC500	150000	145000	4202	2.89	21	256	0.18
M00485172	Cyb561/Cyb561	2010-07-07	RV	FC500	150000	147000	3605	2.46	36	302	0.21
M00506568	Cyb561/Cyb561	2010-08-13	RV	FC500	143000	141000	2015	1.43	26	277	0.2
M00506567	Cyb561/Cyb561	2010-08-13	RV	FC500	158000	154000	2870	1.86	20	313	0.2
M00506569	Cyb561/Cyb561	2010-08-13	RV	FC500	162000	159000	2701	1.7	25	338	0.21
M00597833	Cyb561/Cyb561	2011-02-16	MDC	FC500	88000	87900	0	0	3	141	0.16
M00615253	Cyb561/Cyb561	2011-03-01	MDC	FC500	124000	124000	280	0.23	3	260	0.21
M00615254	Cyb561/Cyb561	2011-03-01	MDC	FC500	113000	113000	155	0.14	0	240	0.21
M01440245	Cyba/Cyba	2013-07-24	GB	FT1	160000	158000	1791	1.13	108	353	0.22
M01443521	Cyba/Cyba	2013-07-24	GB	FT1	150000	147000	2572	1.75	64	360	0.24
M01396509	Cyba/Cyba	2013-09-16	GB	FT1	184000	180000	4138	2.3	37	467	0.26
M01396552	Cyba/Cyba	2013-09-16	GB	FT1	174000	170000	3634	2.13	28	410	0.24
M01396553	Cyba/Cyba	2013-09-16	GB	FT1	176000	171000	4380	2.57	62	609	0.36
M01483532	Cyba/Cyba	2013-09-16	GB	FT1	182000	177000	3835	2.16	34	451	0.25
M01483533	Cyba/Cyba	2013-10-08	GB	FT1	187000	183000	3357	1.84	27	460	0.25
M00939578	Cyfip1/+	2012-03-29	RM	FT1	132000	130000	1869	1.44	132	342	0.26
M00939580	Cyfip1/+	2012-03-29	RM	FT1	124000	122000	903	0.74	96	333	0.27
M00959093	Cyfip1/+	2012-05-10	JT	FT1	106000	105000	322	0.31	46	273	0.26
M00959091	Cyfip1/+	2012-05-10	JT	FT1	103000	102000	591	0.58	61	318	0.31
M01318797	Cyfip2/+	2013-08-21	GB	FT1	171000	167000	2954	1.77	23	294	0.18
M01318799	Cyfip2/+	2013-09-04	GB	FT1	142000	137000	3792	2.77	28	402	0.29
M01318800	Cyfip2/+	2013-09-04	GB	FT1	155000	151000	3057	2.02	129	378	0.25
M01318801	Cyfip2/+	2013-09-04	GB	FT1	155000	153000	2190	1.43	12	409	0.27
M01351927	Cyfip2/+	2013-09-04	GB	FT1	158000	155000	2671	1.72	14	299	0.19
M01351929	Cyfip2/+	2013-09-04	GB	FT1	164000	161000	2916	1.81	18	353	0.22
M01351930	Cyfip2/+	2013-09-04	GB	FT1	159000	156000	2547	1.63	18	356	0.23
M01344283	Cyfip2/+	2013-09-04	GB	FT1	165000	162000	2267	1.4	15	321	0.2
M01433220	Cyp20a1/Cyp20a1	2013-08-06	GB	FT1	167000	164000	3034	1.85	141	259	0.16
M01433221	Cyp20a1/Cyp20a1	2013-08-06	GB	FT1	137000	134000	2897	2.17	213	237	0.18
M01433222	Cyp20a1/Cyp20a1	2013-08-12	GB	FT1	147000	145000	2257	1.56	333	262	0.18
M01433223	Cyp20a1/Cyp20a1	2013-08-12	GB	FT1	148000	148000	2305	1.56	371	263	0.18
M02026269	Cyp2b13(b)/Cyp2b13(b)	2015-05-05	NG	FT1	186000	183000	3124	1.71	6	304	0.17
M02026268	Cyp2b13(b)/Cyp2b13(b)	2015-05-05	NG	FT1	179000	175000	2843	1.62	17	369	0.21
M02086173	Cyp2b13(b)/Cyp2b13(b)	2015-07-13	NG	FT1	178000	176000	2237	1.27	9	406	0.23
M02086172	Cyp2b13(b)/Cyp2b13(b)	2015-07-13	NG	FT1	176000	173000	1831	1.06	11	440	0.25
M02086171	Cyp2b13(b)/Cyp2b13(b)	2015-08-19	AA	FT1	167000	165000	2070	1.25	5	278	0.17
M01564857	Cyp2r1(b)/Cyp2r1(b)	2013-11-26	GB	FT1	164000	160000	3343	2.09	29	282	0.18
M01603202	Cyp2r1(b)/Cyp2r1(b)	2014-01-13	GB	FT1	180000	180000	2754	1.53	21	513	0.28
M01564858	Cyp2r1(b)/Cyp2r1(b)	2014-01-14	GB	FT1	183000	180000	2506	1.39	16	322	0.18
M01753248	Cyp2r1(b)/Cyp2r1(b)	2014-06-25	GB	FT1	173000	171000	2043	1.19	13	278	0.16
M01753246	Cyp2r1(b)/Cyp2r1(b)	2014-06-25	GB	FT1	189000	186000	2699	1.45	13	314	0.17
M01753247	Cyp2r1(b)/Cyp2r1(b)	2014-06-25	GB	FT1	186000	183000	2583	1.41	4	286	0.16
M01392255	Cyp3a11/Cyp3a11	2013-06-20	GB	FT1	144000	139000	4482	3.22	131	321	0.23
M01392256	Cyp3a11/Cyp3a11	2013-06-20	GB	FT1	138000	136000	1875	1.38	21	309	0.23
M01392257	Cyp3a11/Cyp3a11	2013-06-20	GB	FT1	130000	126000	3096	2.46	91	318	0.25
M01392258	Cyp3a11/Cyp3a11	2013-06-20	GB	FT1	135000	132000	2068	1.57	81	348	0.26
M01424477	Cyp3a11/Cyp3a11	2013-07-24	GB	FT1	122000	120000	2123	1.77	126	285	0.24
M01424478	Cyp3a11/Cyp3a11	2013-07-24	GB	FT1	133000	130000	2301	1.77	60	272	0.21
M01456696	Cyp3a11/Cyp3a11	2013-10-09	GB	FT1	175000	172000	3347	1.95	18	349	0.2
M01637440	D630023F18Rik(b)/D630023F18Rik(b)	2014-06-11	GB	FT1	180000	177000	2556	1.45	26	314	0.18
M01637441	D630023F18Rik(b)/D630023F18Rik(b)	2014-06-11	GB	FT1	178000	174000	3482	2	16	385	0.22
M01637439	D630023F18Rik(b)/D630023F18Rik(b)	2014-06-11	GB	FT1	124000	122000	1790	1.46	16	306	0.25
M01695571	D630023F18Rik(b)/D630023F18Rik(b)	2014-08-13	GB	FT1	186000	183000	2258	1.23	10	356	0.19
M01695572	D630023F18Rik(b)/D630023F18Rik(b)	2014-08-13	GB	FT1	169000	167000	1959	1.18	11	389	0.23
M01695573	D630023F18Rik(b)/D630023F18Rik(b)	2014-08-13	GB	FT1	159000	156000	2172	1.39	20	348	0.22
M02070576	D6Wsu163e(b)/D6Wsu163e(b)	2015-06-22	NG	FT1	171000	168000	2176	1.29	77	416	0.25
M02041957	D6Wsu163e(b)/D6Wsu163e(b)	2015-06-29	NG	FT1	182000	179000	1910	1.06	11	472	0.26
M02041955	D6Wsu163e(b)/D6Wsu163e(b)	2015-08-19	AA	FT1	187000	183000	3618	1.98	18	451	0.25
M01959445	D7Ertd443e/D7Ertd443e	2015-02-16	NG	FT1	179000	176000	3099	1.77	20	349	0.2
M01959446	D7Ertd443e/D7Ertd443e	2015-02-16	NG	FT1	172000	169000	2124	1.25	20	506	0.3
M01959438	D7Ertd443e/D7Ertd443e	2015-02-16	NG	FT1	169000	166000	2275	1.37	95	579	0.35
M01959439	D7Ertd443e/D7Ertd443e	2015-02-16	NG	FT1	168000	165000	2234	1.35	21	578	0.35
M01959437	D7Ertd443e/D7Ertd443e	2015-02-16	NG	FT1	166000	164000	1589	0.97	106	616	0.38
M01961973	D930028M14Rik/+	2015-02-16	NG	FT1	161000	158000	1634	1.03	160	288	0.18
M01961972	D930028M14Rik/+	2015-02-16	NG	FT1	168000	166000	1877	1.13	158	367	0.22
M02054441	D930028M14Rik/+	2015-06-29	NG	FT1	181000	178000	2542	1.43	5	393	0.22
M02054442	D930028M14Rik/+	2015-06-29	NG	FT1	173000	170000	2625	1.54	19	384	0.23
M01231484	Daam2/Daam2	2013-05-31	RM	FT1	125000	124000	702	0.57	93	316	0.25
M01231492	Daam2/Daam2	2013-05-31	RM	FT1	141000	140000	843	0.6	153	366	0.26
M01231485	Daam2/Daam2	2013-05-31	RM	FT1	135000	135000	70	0.05	110	353	0.26
M01231491	Daam2/Daam2	2013-05-31	RM	FT1	136000	135000	118	0.09	135	436	0.32
M01275405	Daam2/Daam2	2013-07-04	GB	FT1	173000	171000	1851	1.08	136	414	0.24
M01275406	Daam2/Daam2	2013-07-04	GB	FT1	145000	142000	2020	1.42	127	432	0.3
M01300454	Daam2/Daam2	2013-07-10	GB	FT1	153000	151000	1849	1.22	127	430	0.28
M01978789	Dact3(b)/Dact3(b)	2015-03-09	NG	FT1	162000	157000	3372	2.14	692	447	0.28
M01978787	Dact3(b)/Dact3(b)	2015-03-09	NG	FT1	186000	182000	2967	1.63	1032	539	0.3
M02031534	Dact3(b)/Dact3(b)	2015-05-05	NG	FT1	187000	183000	2981	1.63	32	384	0.21
M02031536	Dact3(b)/Dact3(b)	2015-05-05	NG	FT1	177000	171000	5311	3.11	23	449	0.26
M01545366	Daf2/Daf2	2013-11-06	GB	FT1	181000	177000	3466	1.95	16	325	0.18
M01545367	Daf2/Daf2	2013-11-06	GB	FT1	168000	165000	3038	1.85	11	327	0.2
M01545368	Daf2/Daf2	2013-11-06	GB	FT1	179000	176000	3226	1.84	18	343	0.19
M01545369	Daf2/Daf2	2013-11-06	GB	FT1	184000	180000	3049	1.69	12	387	0.21
M01523650	Daf2/Daf2	2013-11-28	GB	FT1	164000	159000	3991	2.5	71	319	0.2
M01523651	Daf2/Daf2	2013-11-28	GB	FT1	169000	166000	3361	2.03	7	309	0.19
M01523652	Daf2/Daf2	2013-11-28	GB	FT1	167000	164000	2951	1.8	32	286	0.17
M01757482	Dap/Dap	2014-07-28	GB	FT1	180000	177000	2328	1.31	18	383	0.22
M01757480	Dap/Dap	2014-08-06	GB	FT1	50000	48600	1079	2.22	95	159	0.33
M01757479	Dap/Dap	2014-08-06	GB	FT1	194000	190000	3487	1.83	63	423	0.22
M01854845	Dap/Dap	2015-01-26	NG	FT1	93700	92500	1000	1.08	7	276	0.3
M01824878	Dap/Dap	2015-03-09	NG	FT1	188000	184000	3459	1.88	26	484	0.26
M01824880	Dap/Dap	2015-03-23	NG	FT1	187000	184000	2852	1.55	27	423	0.23
M01824879	Dap/Dap	2015-03-23	NG	FT1	183000	179000	3246	1.81	21	427	0.24
M00624602	Dbn1/Dbn1	2011-03-08	MDC	FC500	125000	123000	1352	1.1	7	255	0.21
M00624604	Dbn1/Dbn1	2011-03-08	MDC	FC500	129000	126000	2463	1.95	14	383	0.3
M01253655	Dbn1/Dbn1	2013-09-05	GB	FT1	134000	130000	3384	2.6	7	250	0.19
M01920864	Dbn1/Dbn1	2015-01-12	NG	FT1	177000	174000	2463	1.41	31	383	0.22
M01914461	Dbn1/Dbn1	2015-01-12	NG	FT1	170000	167000	2666	1.6	21	423	0.25
M01939116	Dbn1/Dbn1	2015-02-02	NG	FT1	175000	171000	2880	1.68	20	401	0.23
M01856238	Dbn1/Dbn1	2015-02-02	NG	FT1	169000	167000	2105	1.26	11	413	0.25
M01916928	Dcaf11/Dcaf11	2015-01-20	NG	FT1	167000	165000	2275	1.38	22	489	0.3
M01916926	Dcaf11/Dcaf11	2015-01-20	NG	FT1	156000	153000	2182	1.43	17	532	0.35
M01916927	Dcaf11/Dcaf11	2015-01-20	NG	FT1	163000	160000	2082	1.3	21	569	0.35
M01829823	Dcaf11/Dcaf11	2015-03-02	NG	FT1	182000	179000	2414	1.35	15	437	0.24
M01828410	Dcaf11/Dcaf11	2015-03-23	NG	FT1	182000	180000	2280	1.27	21	461	0.26
M01749360	Dcbld2/Dcbld2	2014-06-24	GB	FT1	183000	180000	2603	1.45	18	291	0.16
M01749361	Dcbld2/Dcbld2	2014-06-24	GB	FT1	173000	169000	2909	1.72	156	312	0.18
M01749363	Dcbld2/Dcbld2	2014-06-24	GB	FT1	171000	168000	3400	2.03	31	381	0.23
M01749362	Dcbld2/Dcbld2	2014-06-24	GB	FT1	176000	173000	3029	1.75	27	320	0.18
M01788558	Dcbld2/Dcbld2	2014-07-24	GB	FT1	184000	179000	4191	2.34	30	442	0.25
M01788557	Dcbld2/Dcbld2	2014-07-24	GB	FT1	186000	182000	2933	1.61	33	306	0.17
M01713659	Dcbld2/Dcbld2	2014-07-29	GB	FT1	188000	185000	2715	1.47	12	270	0.15
M01934616	Dcdc2b(b)/Dcdc2b(b)	2015-01-20	NG	FT1	164000	161000	2566	1.59	12	277	0.17
M01934617	Dcdc2b(b)/Dcdc2b(b)	2015-01-20	NG	FT1	143000	141000	2425	1.72	9	299	0.21
M01939999	Dcdc2b(b)/Dcdc2b(b)	2015-02-02	NG	FT1	179000	176000	2676	1.52	25	420	0.24
M01939998	Dcdc2b(b)/Dcdc2b(b)	2015-02-02	NG	FT1	169000	167000	2016	1.21	41	501	0.3
M01976817	Dcdc2b(b)/Dcdc2b(b)	2015-03-09	NG	FT1	183000	180000	2956	1.64	14	295	0.16
M01976819	Dcdc2b(b)/Dcdc2b(b)	2015-03-09	NG	FT1	189000	184000	3881	2.11	62	386	0.21
M01976815	Dcdc2b(b)/Dcdc2b(b)	2015-03-09	NG	FT1	185000	182000	2763	1.52	126	489	0.27
M01234356	Dcdc2c/Dcdc2c	2013-05-31	RM	FT1	122000	122000	263	0.22	104	318	0.26
M01234402	Dcdc2c/Dcdc2c	2013-05-31	RM	FT1	156000	154000	1483	0.96	130	408	0.26
M01234360	Dcdc2c/Dcdc2c	2013-05-31	RM	FT1	131000	128000	2520	1.97	18	369	0.29
M01301807	Dcdc2c/Dcdc2c	2013-06-20	GB	FT1	144000	141000	2498	1.77	33	266	0.19
M01277866	Dcdc2c/Dcdc2c	2013-07-04	GB	FT1	154000	150000	2824	1.88	123	355	0.24
M01910080	Dclk1/Dclk1	2015-01-12	NG	FT1	177000	174000	2686	1.54	28	485	0.28
M01910081	Dclk1/Dclk1	2015-01-20	NG	FT1	128000	126000	1971	1.57	14	364	0.29
M01879538	Dclk1/Dclk1	2015-01-26	NG	FT1	84600	83200	1148	1.38	3	220	0.26
M01879535	Dclk1/Dclk1	2015-01-26	NG	FT1	81700	80600	902	1.12	2	234	0.29
M02064692	Dclk1/Dclk1	2015-06-22	NG	FT1	169000	167000	1111	0.66	13	377	0.22
M02087462	Dclk1/Dclk1	2015-07-13	NG	FT1	170000	168000	1233	0.73	6	464	0.28
M02106866	Dclk1/Dclk1	2015-08-01	AB	FT1	170000	167000	2504	1.5	158	439	0.26
M02106864	Dclk1/Dclk1	2015-08-01	AB	FT1	167000	164000	2528	1.54	105	421	0.26
M02106865	Dclk1/Dclk1	2015-08-25	AA	FT1	183000	180000	2630	1.46	109	313	0.17
M01289870	Dctn1/+	2013-07-04	GB	FT1	167000	165000	1918	1.16	131	436	0.26
M01290608	Dctn1/+	2013-07-04	GB	FT1	169000	166000	2639	1.59	134	459	0.28
M01290609	Dctn1/+	2013-07-04	GB	FT1	163000	160000	2374	1.48	63	399	0.25
M01289796	Dctn1/+	2013-07-04	GB	FT1	162000	159000	2422	1.52	163	363	0.23
M01286040	Dctn1/+	2013-07-16	GB	FT1	124000	123000	1260	1.02	6	319	0.26
M01286047	Dctn1/+	2013-07-16	GB	FT1	132000	131000	996	0.76	6	367	0.28
M01286048	Dctn1/+	2013-07-16	GB	FT1	133000	131000	1090	0.83	4	338	0.26
M00284396	Dctn5/+	2009-09-25	DR	FC500	149000	144000	4501	3.12	20	335	0.23
M00284398	Dctn5/+	2009-09-25	DR	FC500	148000	141000	6618	4.7	37	368	0.26
M00284457	Dctn5/+	2009-09-25	DR	FC500	151000	148000	3218	2.18	21	373	0.25
M00284458	Dctn5/+	2009-09-25	DR	FC500	141000	135000	5482	4.07	49	376	0.28
M00284450	Dctn5/+	2009-09-25	DR	FC500	146000	141000	4757	3.37	61	399	0.28
M00284400	Dctn5/+	2009-11-13	RV	FC500	144000	141000	2182	1.54	19	272	0.19
M00284395	Dctn5/+	2009-11-13	RV	FC500	154000	150000	3652	2.43	20	329	0.22
M01059537	Dcx/Y	2012-10-11	JT	FT1	127000	125000	1057	0.85	49	361	0.29
M01059540	Dcx/Y	2012-10-11	JT	FT1	133000	132000	688	0.52	34	217	0.16
M01351437	Dcx/Y	2013-08-13	GB	FT1	162000	162000	3710	2.29	21	314	0.19
M01351438	Dcx/Y	2013-08-13	GB	FT1	149000	149000	3622	2.43	43	320	0.21
M01351439	Dcx/Y	2013-08-13	GB	FT1	151000	151000	2877	1.91	16	251	0.17
M01351440	Dcx/Y	2013-08-13	GB	FT1	161000	161000	2795	1.74	15	414	0.26
M01520412	Dcx/Y	2013-11-28	GB	FT1	169000	164000	4194	2.56	32	281	0.17
M01772324	Ddah1/Ddah1	2014-08-06	GB	FT1	184000	181000	3075	1.7	41	307	0.17
M01921932	Ddah1/Ddah1	2015-01-12	NG	FT1	178000	175000	2268	1.3	10	450	0.26
M01921934	Ddah1/Ddah1	2015-01-12	NG	FT1	178000	175000	2348	1.34	42	594	0.34
M01921933	Ddah1/Ddah1	2015-01-20	NG	FT1	156000	153000	2729	1.78	35	599	0.39
M01894624	Ddah1/Ddah1	2015-01-26	NG	FT1	73300	72100	1013	1.41	4	196	0.27
M01843140	Ddah1/Ddah1	2015-02-02	NG	FT1	175000	168000	6148	3.66	56	424	0.25
M01843148	Ddah1/Ddah1	2015-02-02	NG	FT1	182000	178000	3107	1.74	55	775	0.43
M02012028	Ddah1/Ddah1	2015-04-20	NG	FT1	181000	177000	3340	1.89	26	467	0.26
M01396518	Ddhd1/Ddhd1	2013-07-10	GB	FT1	144000	141000	2329	1.65	127	430	0.3
M01396519	Ddhd1/Ddhd1	2013-07-10	GB	FT1	137000	134000	3039	2.27	127	430	0.32
M01396261	Ddhd1/Ddhd1	2013-07-10	GB	FT1	131000	128000	2562	2	127	430	0.33
M01431455	Ddhd1/Ddhd1	2013-08-12	GB	FT1	154000	154000	4005	2.6	52	370	0.24
M01431456	Ddhd1/Ddhd1	2013-08-12	GB	FT1	161000	161000	3965	2.46	41	381	0.24
M01431457	Ddhd1/Ddhd1	2013-08-12	GB	FT1	167000	167000	2625	1.57	19	460	0.27
M01431458	Ddhd1/Ddhd1	2013-08-12	GB	FT1	163000	163000	3206	1.97	27	406	0.25
M00279151	Ddx27/+	2009-11-13	RV	FC500	160000	156000	3299	2.11	18	313	0.2
M00279152	Ddx27/+	2009-11-13	RV	FC500	150000	147000	2568	1.75	9	324	0.22
M00279150	Ddx27/+	2009-11-13	RV	FC500	154000	151000	2473	1.64	18	345	0.23
M00239758	Ddx27/+	2009-12-14	RV	FC500	164000	159000	4758	2.99	47	359	0.23
M00239759	Ddx27/+	2009-12-14	RV	FC500	163000	159000	3516	2.22	32	359	0.23
M00239760	Ddx27/+	2009-12-14	RV	FC500	164000	156000	7463	4.79	72	384	0.25
M00239761	Ddx27/+	2009-12-14	RV	FC500	159000	156000	2767	1.77	62	422	0.27
M01928191	Ddx42(b)/+	2015-01-12	NG	FT1	184000	182000	2110	1.16	11	458	0.25
M01932369	Ddx42(b)/+	2015-01-20	NG	FT1	156000	153000	2036	1.33	17	412	0.27
M01867243	Ddx42(b)/+	2015-01-26	NG	FT1	135000	133000	1826	1.37	4	278	0.21
M01867238	Ddx42(b)/+	2015-01-26	NG	FT1	86900	85600	906	1.06	4	340	0.4
M01908663	Ddx51/+	2015-01-12	NG	FT1	150000	147000	2262	1.54	12	411	0.28
M01908664	Ddx51/+	2015-01-12	NG	FT1	169000	166000	2442	1.47	15	469	0.28
M01878908	Ddx51/+	2015-01-20	NG	FT1	148000	145000	2978	2.06	22	423	0.29
M01878907	Ddx51/+	2015-01-26	NG	FT1	156000	154000	1594	1.03	86	330	0.21
M01901243	Ddx51/+	2015-01-26	NG	FT1	90100	88700	1181	1.33	3	203	0.23
M01878906	Ddx51/+	2015-01-26	NG	FT1	82700	81800	731	0.89	5	193	0.24
M01901241	Ddx51/+	2015-02-02	NG	FT1	181000	176000	4531	2.57	17	394	0.22
M01350515	Ddx55/+	2013-08-13	GB	FT1	153000	153000	2772	1.81	21	274	0.18
M01350516	Ddx55/+	2013-08-13	GB	FT1	143000	143000	3555	2.49	21	287	0.2
M01350517	Ddx55/+	2013-08-13	GB	FT1	158000	158000	2621	1.66	13	318	0.2
M01350518	Ddx55/+	2013-08-13	GB	FT1	167000	166000	3103	1.87	16	344	0.21
M01364529	Ddx55/+	2013-09-04	GB	FT1	150000	146000	3289	2.25	14	274	0.19
M01364530	Ddx55/+	2013-09-04	GB	FT1	148000	144000	3616	2.51	12	293	0.2
M01364557	Ddx55/+	2013-09-04	GB	FT1	161000	159000	2182	1.37	32	258	0.16
M01385239	Def6/Def6	2013-08-21	GB	FT1	174000	172000	2122	1.23	11	290	0.17
M01385240	Def6/Def6	2013-08-21	GB	FT1	120000	118000	1758	1.49	23	222	0.19
M01385241	Def6/Def6	2013-08-21	GB	FT1	36400	35900	517	1.44	5	74	0.21
M01385242	Def6/Def6	2013-08-21	GB	FT1	182000	179000	2424	1.35	53	352	0.2
M01385243	Def6/Def6	2013-08-21	GB	FT1	10500	10300	169	1.65	5	19	0.18
M01381982	Def6/Def6	2013-09-05	GB	FT1	166000	164000	1699	1.04	7	272	0.17
M01381986	Def6/Def6	2013-09-05	GB	FT1	139000	136000	2420	1.78	5	274	0.2
M01894904	Defb14(b)/Defb14(b)	2015-01-20	NG	FT1	157000	154000	2642	1.72	28	505	0.33
M01894903	Defb14(b)/Defb14(b)	2015-01-20	NG	FT1	152000	149000	1828	1.22	14	528	0.35
M01894902	Defb14(b)/Defb14(b)	2015-01-20	NG	FT1	157000	154000	2958	1.92	21	554	0.36
M01902122	Defb14(b)/Defb14(b)	2015-01-26	NG	FT1	151000	148000	2267	1.53	68	406	0.27
M01635846	Defb22/Defb22	2014-06-11	GB	FT1	163000	159000	3341	2.1	11	311	0.2
M01667298	Defb22/Defb22	2014-06-12	GB	FT1	160000	156000	2947	1.89	16	331	0.21
M01667131	Defb22/Defb22	2014-06-12	GB	FT1	143000	138000	4232	3.06	19	230	0.17
M01746815	Defb22/Defb22	2014-06-25	GB	FT1	184000	181000	2793	1.54	57	494	0.27
M01981453	Defb30(b)/Defb30(b)	2015-03-02	NG	FT1	173000	170000	3083	1.81	9	362	0.21
M02019369	Defb30(b)/Defb30(b)	2015-05-05	NG	FT1	157000	155000	1793	1.16	55	368	0.24
M02037761	Defb30(b)/Defb30(b)	2015-06-29	NG	FT1	180000	178000	1418	0.8	4	439	0.25
M02037763	Defb30(b)/Defb30(b)	2015-06-29	NG	FT1	165000	164000	1302	0.8	6	432	0.26
M01698275	Dennd1b/Dennd1b	2014-08-06	GB	FT1	193000	189000	4252	2.26	61	395	0.21
M01698276	Dennd1b/Dennd1b	2014-08-06	GB	FT1	185000	180000	4463	2.48	53	484	0.27
M01680001	Dennd1b/Dennd1b	2014-08-13	GB	FT1	170000	167000	2357	1.41	16	411	0.25
M01680003	Dennd1b/Dennd1b	2014-08-13	GB	FT1	169000	167000	2520	1.51	17	381	0.23
M01702496	Dennd1b/Dennd1b	2014-08-13	GB	FT1	173000	170000	2772	1.63	44	505	0.3
M01702494	Dennd1b/Dennd1b	2014-08-13	GB	FT1	183000	180000	2240	1.24	17	463	0.26
M01680004	Dennd1b/Dennd1b	2014-08-13	GB	FT1	174000	170000	2729	1.6	36	497	0.29
M01597172	Dennd1c(b)/Dennd1c(b)	2014-01-13	GB	FT1	186000	186000	2636	1.41	17	438	0.23
M01597173	Dennd1c(b)/Dennd1c(b)	2014-01-13	GB	FT1	185000	185000	2816	1.52	35	433	0.23
M01615239	Dennd1c(b)/Dennd1c(b)	2014-01-13	GB	FT1	171000	171000	2879	1.69	20	370	0.22
M01976850	Dennd4c(b)/+	2015-03-02	NG	FT1	161000	157000	3159	2.01	20	328	0.21
M01976851	Dennd4c(b)/+	2015-03-02	NG	FT1	186000	182000	3639	2	14	401	0.22
M01976849	Dennd4c(b)/+	2015-03-02	NG	FT1	171000	169000	2354	1.4	8	385	0.23
M02015065	Dennd4c(b)/+	2015-04-20	NG	FT1	188000	186000	2001	1.08	40	210	0.11
M02015067	Dennd4c(b)/+	2015-04-20	NG	FT1	184000	181000	2659	1.47	44	342	0.19
M02055615	Dennd4c(b)/+	2015-06-22	NG	FT1	176000	175000	1040	0.6	8	463	0.26
M02055619	Dennd4c(b)/+	2015-06-22	NG	FT1	166000	165000	649	0.39	20	462	0.28
M02107953	Denr(b)/+	2015-08-01	AB	FT1	171000	168000	2783	1.66	135	469	0.28
M02107954	Denr(b)/+	2015-08-01	AB	FT1	171000	167000	3275	1.96	113	450	0.27
M02117690	Denr(b)/+	2015-08-19	AA	FT1	137000	134000	2195	1.64	14	373	0.28
M02117689	Denr(b)/+	2015-08-19	AA	FT1	174000	170000	3038	1.79	9	404	0.24
M00270555	Dhcr24/+	2009-09-25	DR	FC500	160000	157000	3019	1.93	18	258	0.16
M00270556	Dhcr24/+	2009-09-25	DR	FC500	149000	146000	2067	1.41	17	294	0.2
M00266765	Dhcr24/+	2009-09-25	DR	FC500	146000	143000	1787	1.25	29	300	0.21
M00266766	Dhcr24/+	2009-09-25	DR	FC500	149000	146000	2261	1.55	22	355	0.24
M00281219	Dhcr24/+	2009-11-09	RM	FC500	173000	165000	7502	4.55	36	394	0.24
M00281217	Dhcr24/+	2009-11-09	RM	FC500	178000	173000	4817	2.79	43	423	0.24
M00281218	Dhcr24/+	2009-11-09	RM	FC500	170000	162000	6837	4.21	53	461	0.28
M01908339	Dhodh(b)/+	2015-01-12	NG	FT1	183000	180000	2176	1.21	14	451	0.25
M01908340	Dhodh(b)/+	2015-01-12	NG	FT1	173000	170000	2488	1.47	40	432	0.25
M01916964	Dhodh(b)/+	2015-01-20	NG	FT1	166000	163000	2318	1.42	15	486	0.3
M01916963	Dhodh(b)/+	2015-01-20	NG	FT1	167000	164000	2462	1.5	18	607	0.37
M01854232	Dhodh(b)/+	2015-02-02	NG	FT1	183000	181000	1882	1.04	8	466	0.26
M01854235	Dhodh(b)/+	2015-02-02	NG	FT1	185000	182000	2144	1.18	33	563	0.31
M01355047	Dhrs2/Dhrs2	2013-08-13	GB	FT1	162000	162000	3124	1.93	39	562	0.35
M01355048	Dhrs2/Dhrs2	2013-08-13	GB	FT1	148000	148000	3043	2.06	44	476	0.32
[truncated: 4,211 more rows]

## Sheet: Pivot table of raw data
	Row Labels	%MN	#mice
	Mcph1/Mcph1	1.17571	7
	Dscc1/Dscc1	1.045	8
	Ctcf/+	0.731667	6
	Aldh2/Aldh2	0.701667	6
	Trex1/+	0.515	4
	Slx4/Slx4	0.51	6
	Cdca8/+	0.503333	3
	Lsm10/+	0.502	5
	Tnfaip1/Tnfaip1	0.44375	8
	Lsm11/+	0.43	5
	Esco1/Esco1	0.42	3
	Setd1a/+	0.4125	4
	Lacc1/Lacc1	0.41	4
	Tmem98/+	0.41	6
	A430084P05Rik/A430084P05Rik	0.408	5
	Mfsd2b/Mfsd2b	0.402857	7
	Rpgrip1l/+	0.395714	7
	Mysm1/Mysm1	0.3925	4
	Amotl1/Amotl1	0.39	5
	1190002H23Rik/1190002H23Rik	0.388	5
	Kazn/Kazn	0.384286	7
	Usp33/Usp33	0.38	5
	Mad2l2/+	0.37	7
	Zp1/Zp1	0.365	4
	Mgst3(b)/Mgst3(b)	0.35	7
	Rcor2/Rcor2	0.35	5
	Mfrp/Mfrp	0.3475	4
	Fahd2a/Fahd2a	0.346667	6
	Aff3/Aff3	0.343333	3
	Setd4/Setd4	0.341429	7
	Elmo1/Elmo1	0.34	4
	Dusp4/Dusp4	0.34	5
	Usp4/Usp4	0.338571	7
	Dync1i2/+	0.336	5
	Grin1/+	0.335	4
	Dynll1/+	0.335	4
	Sfxn3(b)/Sfxn3(b)	0.334286	7
	Pitpnm1/Pitpnm1	0.334	5
	Cdk5rap2/Cdk5rap2	0.333333	6
	Prmt7/Prmt7	0.33	7
	Kif21b/Kif21b	0.33	5
	March5/+	0.33	4
	Defb14(b)/Defb14(b)	0.3275	4
	Atg16l2/Atg16l2	0.326667	3
	Slc44a5/Slc44a5	0.326	5
	Farsa/+	0.325	4
	Elk4/Elk4	0.323333	3
	Plxnb2/+	0.3225	4
	Rad18/Rad18	0.321538	13
	4932438H23Rik/4932438H23Rik	0.32	7
	BC013712/BC013712	0.318333	6
	Heatr8/Heatr8	0.318	5
	Prrt2/Prrt2	0.3175	12
	4933434E20Rik/+	0.3175	4
	Polr3f/+	0.317143	7
	Ninj2/Ninj2	0.316667	6
	Fryl/+	0.316	5
	D7Ertd443e/D7Ertd443e	0.316	5
	Tgm6/Tgm6	0.315714	7
	Ankrd13/Ankrd13	0.314286	7
	Rhot2/Rhot2	0.314	5
	Cmtm6/Cmtm6	0.313333	6
	Tsga14/Tsga14	0.312	5
	Ralgapb/+	0.311429	7
	Gpc6/Gpc6	0.31	3
	Inpp1(b)/Inpp1(b)	0.31	8
	Fnip2/Fnip2	0.31	5
	Cabp1/Cabp1	0.308571	7
	Slc25a4/Slc25a4	0.308571	7
	Ears2/+	0.308333	6
	Fam96a/Fam96a	0.307143	7
	Gm239/Gm239	0.306667	6
	Ocm/Ocm	0.306667	3
	Smyd5/Smyd5	0.306	5
	Map2k2/Map2k2	0.305	6
	Stxbp4/Stxbp4	0.304	5
	Sar1b/+	0.303333	3
	Pacsin3/Pacsin3	0.303333	6
	Eif3h/+	0.3025	4
	Clpp/Clpp	0.302	5
	Mlec/Mlec	0.301667	6
	Tm9sf4/Tm9sf4	0.3	6
	Fbxo7/Fbxo7	0.3	6
	Plekhg1/Plekhg1	0.3	3
	Tmc6/Tmc6	0.3	11
	Dcaf11/Dcaf11	0.3	5
	3830417A13Rik/Y	0.298	5
	Kng2/Kng2	0.297778	9
	Entpd1/Entpd1	0.2975	4
	Jmjd5/+	0.297143	7
	Casp12/Casp12	0.297143	7
	Cdc6/+	0.296667	3
	Cdkal1/Cdkal1	0.296667	6
	Ddah1/Ddah1	0.29625	8
	Cenpj/Cenpj	0.296	5
	Tmprss15/Tmprss15	0.296	5
	Slc25a21(b)/Slc25a21(b)	0.296	5
	Kcnv2/Kcnv2	0.295714	7
	Prmt2/Prmt2	0.295714	7
	Pabpc4/Pabpc4	0.295714	7
	Ccdc106/Ccdc106	0.294286	7
	Ripply3/Ripply3	0.294	5
	Smarcal1/Smarcal1	0.294	5
	Stard6/Stard6	0.294	5
	Bivm(b)/Bivm(b)	0.294	5
	Tbc1d22a(b)/Tbc1d22a(b)	0.294	5
	Sec23a/+	0.2925	4
	Esco2/+	0.292	5
	Arpc2/+	0.292	5
	Adar/+	0.292	5
	Zscan2/Zscan2	0.29	7
	Dppa1/Dppa1	0.29	5
	Stk39/Stk39	0.29	5
	Myo7a/Myo7a	0.29	5
	Dhodh(b)/+	0.29	6
	Dmxl2/+	0.29	6
	4930591A17Rik/4930591A17Rik	0.29	5
	Dhrs2/Dhrs2	0.29	5
	Dusp3(b)/Dusp3(b)	0.28875	8
	Abca4/Abca4	0.288571	7
	Cdk14/Cdk14	0.288571	7
	Rftn2/Rftn2	0.288	5
	Tmod1/+	0.288	5
	Btbd11/Btbd11	0.288	5
	Tmem189/Tmem189	0.2875	4
	Rtbdn/Rtbdn	0.286667	6
	Ell2/Ell2	0.286667	12
	Coro1c/+	0.286	5
	Secisbp2(c)/Secisbp2(c)	0.285714	7
	Oxr1/+	0.285714	7
	Gm16515(b)/Gm16515(b)	0.285	4
	Ifnlr1/Ifnlr1	0.285	4
	Pld3/Pld3	0.285	6
	Lrrc23/Lrrc23	0.285	6
	Dnpep/Dnpep	0.284286	7
	Stk32a/Stk32a	0.284	5
	Tmem9/Tmem9	0.284	5
	Nhp2/+	0.284	5
	Rpia/+	0.283333	6
	Fam46c(b)/+	0.283333	3
	Dynlrb1/+	0.283333	3
	Coq4/+	0.283333	6
	Sec22b/+	0.283333	6
	Map3k1/+	0.282857	7
	Ago3/Ago3	0.282857	7
	Cc2d2a/+	0.282857	7
	Pld5(b)/Pld5(b)	0.2825	4
	Cmtm4/Cmtm4	0.2825	8
	Ddx42(b)/+	0.2825	4
	Ush1c/Ush1c	0.282	5
	Lmnb1/+	0.282	5
	Snap47/Snap47	0.281429	7
	Cbx6/Cbx6	0.281429	7
	Zscan10/+	0.28	7
	Fzd6/Fzd6	0.28	5
	Kcnip4/Kcnip4	0.28	7
	Pex3/Pex3	0.28	3
	Hdac8/Y	0.28	4
	Mau2(b)/+	0.28	3
	BC017643/BC017643	0.28	11
	Ddhd1/Ddhd1	0.278571	7
	Clk1/Clk1	0.278571	7
	Rnf10/Rnf10	0.278182	11
	Kdm4d/Kdm4d	0.278	5
	Sc4mol/+	0.278	5
	Dph2/+	0.277143	7
	Phtf2/Phtf2	0.276667	6
	Fggy/Fggy	0.276667	6
	Mst1/Mst1	0.276667	6
	1500011B03Rik/1500011B03Rik	0.276667	6
	Actr6/+	0.276667	6
	Acbd5(b)/Acbd5(b)	0.276667	3
	Egfr/+	0.276667	3
	Cfap61/Cfap61	0.276	5
	Tff1/Tff1	0.275714	7
	Arhgef7/+	0.275714	7
	Cand2/Cand2	0.275714	7
	Rnaseh2c/+	0.275714	7
	Fbxo47/Fbxo47	0.275	6
	Irf1/Irf1	0.275	8
	Erp44/+	0.275	6
	Copg/+	0.275	4
	Cyfip1/+	0.275	4
	Ccdc77/Ccdc77	0.275	4
	Tnik/Tnik	0.275	4
	Sirt3/Sirt3	0.274286	7
	Spink14/Spink14	0.274286	7
	Gpr107/+	0.274286	7
	Nek9/+	0.274286	7
	Ccdc69(b)/Ccdc69(b)	0.274286	7
	Smc3/+	0.274	5
	Prmt3/Prmt3	0.273333	3
	Ezh2/+	0.273333	6
	Irf5/Irf5	0.273333	6
	Nelf/Nelf	0.273333	6
	Usp21/Usp21	0.272857	7
	Sec1/Sec1	0.272857	7
	Arvcf/Arvcf	0.272857	7
	Daam2/Daam2	0.272857	7
	Nmrk1/Nmrk1	0.2725	4
	Oasl2/Oasl2	0.2725	4
	Pla2g6/Pla2g6	0.271667	6
	Rab5c/+	0.271429	7
	Wdr37/Wdr37	0.271429	7
	Pfkfb4/Pfkfb4	0.271429	7
	Sms/Y	0.27125	8
	Srsf4/Srsf4	0.27	3
	Trim66/Trim66	0.27	5
	Usp42/Usp42	0.27	6
	Sesn3/Sesn3	0.27	6
	Slc1a4/Slc1a4	0.27	3
	Med22/+	0.27	4
	Oas1g/Oas1g	0.27	5
	Orc3/+	0.27	3
	Cttnbp2(b)/Cttnbp2(b)	0.27	6
	Tsfm/+	0.268571	7
	Slc25a43/Y	0.268571	7
	1700007K13Rik(b)/1700007K13Rik(b)	0.268571	7
	Ccdc137/+	0.268571	7
	Lpar5/Lpar5	0.268333	6
	Pnpo/+	0.268333	6
	Sepw1(b)/Sepw1(b)	0.268	5
	Fam104a/Fam104a	0.2675	4
	Denr(b)/+	0.2675	4
	Cxcr1/Cxcr1	0.2675	4
	Rufy2/Rufy2	0.267143	7
	Rbak(b)/Rbak(b)	0.267143	7
	Mapk10/Mapk10	0.267143	7
	Grb2/+	0.267143	7
	Rala/+	0.266667	6
	Kcne2/Kcne2	0.266667	3
	Jhdm1d/Jhdm1d	0.266667	6
	G3bp2/+	0.266667	3
	Apol7a/Apol7a	0.266667	6
	Asxl1/+	0.266667	6
	Cbx5/Cbx5	0.266667	6
	Anp32e/Anp32e	0.266667	6
	Gif/Gif	0.266364	11
	Apip(b)/Apip(b)	0.266	5
	Gsk3a/Gsk3a	0.266	5
	Irf7/Irf7	0.265714	7
	Lamc3/Lamc3	0.265714	7
	Bbx/Bbx	0.265714	7
	Dopey2/Dopey2	0.265714	7
	Blzf1/Blzf1	0.265714	7
	Syt16/Syt16	0.265714	7
	Laptm5/Laptm5	0.265	6
	Fam69a /Fam69a	0.265	4
	Aldh18a1/+	0.265	6
	St18/St18	0.265	6
	Pik3r2/Pik3r2	0.264286	7
	Hsp90aa1/Hsp90aa1	0.264	5
	Pabpc1l/Pabpc1l	0.264	5
	Gda/Gda	0.263333	6
	Mamstr(b)/Mamstr(b)	0.263333	3
	Ido2/Ido2	0.263333	6
	Cep250/Cep250	0.263333	6
	Bdh2/Bdh2	0.263333	6
	Fbxl7/Fbxl7	0.262857	7
	Fxyd3/Fxyd3	0.262857	7
	Ampd3/Ampd3	0.262857	7
	Dlg2/Dlg2	0.262857	7
	Catip(b)/Catip(b)	0.262857	7
	1700034J05Rik/1700034J05Rik	0.262857	7
	Expi/Expi	0.2625	4
	Kif24(b)/Kif24(b)	0.2625	4
	Espn/Espn	0.2625	4
	2310057J18Rik/2310057J18Rik	0.2625	4
	Dact3(b)/Dact3(b)	0.2625	4
	Psph/+	0.262	5
	Fam175b/Fam175b	0.262	5
	Zfyve20/+	0.261667	6
	Gprc5b/Gprc5b	0.261667	6
	Pds5b/+	0.261667	6
	Trpc2/Trpc2	0.261429	7
	Pdxk/+	0.261429	7
	Actn4/+	0.261429	7
	Chtop/+	0.26125	8
	Zzz3/+	0.26	8
	Trmt10a/Trmt10a	0.26	6
	Mx1/Mx1	0.26	5
	Fanci/+	0.26	7
	Cutal/Cutal	0.26	3
	Dctn1/+	0.26	7
	Orc1/+	0.26	7
	Cyba/Cyba	0.26	7
	Wnt3/+	0.258571	7
	Dennd1b/Dennd1b	0.258571	7
	Sgol1/+	0.258333	6
	Ttll4/Ttll4	0.258333	6
	Nom1/+	0.258333	6
	Ccdc160/Y	0.258333	6
	2310007B03Rik/2310007B03Rik	0.258333	6
	Zbed5(b)/Zbed5(b)	0.258	5
	Usp5/+	0.258	5
	Mrap2/Mrap2	0.258	5
	Mir146a/Mir146a	0.2575	4
	Cfh/Cfh	0.2575	4
	Prrc2b/+	0.257143	7
	Gm13547/Gm13547	0.257143	7
	1700112E06Rik/1700112E06Rik	0.257143	7
	Dap/Dap	0.257143	7
	Wrap53(b)/+	0.256667	3
	Zkscan14/+	0.256667	6
	Lnx2/Lnx2	0.256667	3
	Fam134c/Fam134c	0.256667	6
	Dclk1/Dclk1	0.256667	9
	Celf4/+	0.256667	3
	Il22ra1/Il22ra1	0.25625	8
	Zfp239(b)/Zfp239(b)	0.256	5
	Map2k7/+	0.256	5
	5730559C18Rik/5730559C18Rik	0.256	5
	Rasal2/Rasal2	0.255714	7
	Arpc1b/Arpc1b	0.255714	7
	Trim29(b)/Trim29(b)	0.255	4
	Prmt1/+	0.255	6
	Rnasek(b)/+	0.255	4
	Oaf/Oaf	0.255	4
	Agpat3/+	0.254286	7
	1700008O03Rik/1700008O03Rik	0.254286	7
	Optn/Optn	0.254	5
	Ehd1/+	0.254	5
	Dusp5/Dusp5	0.254	5
	Top3b/Top3b	0.253333	6
	Usp24/Usp24	0.253333	6
	Polg2/+	0.253333	6
	Naga/Naga	0.253333	6
	Fam107b/Fam107b	0.253333	6
	Plscr2(b)/Plscr2(b)	0.253333	6
	D6Wsu163e(b)/D6Wsu163e(b)	0.253333	3
	Spopl/Spopl	0.252857	7
	Kif3b(b)/+	0.252857	7
	Pycr2/Pycr2	0.2525	4
	Rars/+	0.2525	4
	Usp22/+	0.251667	6
	Eps15/Eps15	0.251667	6
	Maneal/Maneal	0.251667	6
	Col24a1(b)/Col24a1(b)	0.251667	6
	Il1r2/Il1r2	0.251429	7
	Ldha/+	0.251429	7
	Ccdc134/+	0.251429	7
	Calcoco2/Calcoco2	0.25125	8
	Caprin2/Caprin2	0.25	7
	Sirt2/Sirt2	0.25	5
	Wbp5/Y	0.25	4
	Ssbp1/+	0.25	6
	Supt3/+	0.25	7
	Lrrc16a/Lrrc16a	0.25	7
	Mpg/Mpg	0.25	3
	Nsun2/Nsun2	0.25	3
	Plin2/Plin2	0.25	8
	Pdia4(b)/Pdia4(b)	0.25	3
	Myt1l/Myt1l	0.25	7
	Ldlrad4(b)/Ldlrad4(b)	0.25	6
	Ddx51/+	0.25	7
	Aspm/Aspm	0.25	3
	1700001C02Rik/1700001C02Rik	0.25	6
	Alg13/Y	0.248571	7
	Sqstm1/Sqstm1	0.248571	7
	Vwa5b1/Vwa5b1	0.248571	7
	Polr3g/+	0.248571	7
	Repin1/Repin1	0.248571	7
	Glt8d2/Glt8d2	0.248333	6
	Yipf7/Yipf7	0.248	5
	Dcdc2c/Dcdc2c	0.248	5
	Usp20/Usp20	0.2475	4
	Slu7/+	0.2475	4
	Sult1c1(b)/Sult1c1(b)	0.2475	4
	Zfp84(b)/Zfp84(b)	0.2475	4
	Tcte1/Tcte1	0.2475	4
	Cbx7/Cbx7	0.2475	4
	Ano10/Ano10	0.2475	4
	Ccdc127(b)/Ccdc127(b)	0.2475	4
	Ppp2r2b/Ppp2r2b	0.247143	7
	Wdr47/Wdr47	0.247143	7
	Pold3(b)/+	0.247143	7
	Nploc4/+	0.247143	7
	Ifnar1/Ifnar1	0.246667	3
	Lztr1/+	0.246667	6
	Atad3a/+	0.246667	6
	Praf2(e)/Y	0.246364	11
	Tuft1/Tuft1	0.246	5
	Rtf1/+	0.246	5
	Mecr/+	0.246	5
	Ints2/+	0.246	5
	Kcnh4(b)/Kcnh4(b)	0.246	5
	Cox6a1/+	0.246	5
	Atp5f1(b)/+	0.246	5
	Sqle/+	0.245714	7
	Hacl1/Hacl1	0.245714	7
	Rqcd1/+	0.245	6
	Phf20/Phf20	0.245	6
	Kif13b(b)/Kif13b(b)	0.245	4
	Gsto2/Gsto2	0.245	4
	Ido1/Ido1	0.245	6
	mir-210/mir-210	0.245	6
	Pdcd2(b)/+	0.245	4
	Cnot6/Cnot6	0.245	4
	4931429L15Rik/4931429L15Rik	0.244286	7
	Evi5/Evi5	0.244286	7
	4933402N03Rik/4933402N03Rik	0.244286	7
	Cnbd1(b)/Cnbd1(b)	0.244286	7
	Dctn5/+	0.244286	7
	2610029G23Rik/Y	0.244286	7
	Ssr2(b)/+	0.244	5
	Exoc3l2/Exoc3l2	0.244	5
	Atp5e(b)/+	0.243333	6
	Zfp266(b)/Zfp266(b)	0.243333	3
	Thumpd3/Thumpd3	0.243333	3
	Spns2(b)/Spns2(b)	0.243333	6
	Sytl1/Sytl1	0.243333	9
	Kdm4b/+	0.243333	3
	Nutm2(b)/Nutm2(b)	0.243333	3
	Serpina3c/Serpina3c	0.242857	7
	Seh1l/+	0.242857	7
	Nipa1/Nipa1	0.242857	7
	Rwdd1(b)/Rwdd1(b)	0.2425	4
	Mtrf1l/+	0.2425	4
	Pik3cb/Pik3cb	0.2425	4
	Atp8b2/Atp8b2	0.2425	4
	Cx3cl1/+	0.242	5
	Ahcyl1/Ahcyl1	0.242	5
	Coq9/Coq9	0.242	5
	Arhgap25/Arhgap25	0.242	5
	Adam3/Adam3	0.242	5
	Rab7l1/Rab7l1	0.241429	7
	Myo5a/Myo5a	0.241429	7
	Efna1/Efna1	0.241429	7
	Myo15/Myo15	0.241111	9
	Twf1/Twf1	0.24	5
	Kdm4c/Kdm4c	0.24	6
	Hbs1l/Hbs1l	0.24	7
	Lce3c/Lce3c	0.24	7
	Wbp2/Wbp2	0.24	6
	Sag/Sag	0.24	7
	Uck1/Uck1	0.24	8
	Uba2/+	0.24	5
	Ropn1l(b)/Ropn1l(b)	0.24	4
	Sgsm1(b)/Sgsm1(b)	0.24	4
	Rhou/Rhou	0.24	5
	Gbf1/+	0.24	7
	Gba2/Gba2	0.24	6
	Bpifb1/Bpifb1	0.24	7
	Bpgm/Bpgm	0.24	7
	Chd9/Chd9	0.24	4
	B9d2/+	0.24	7
	Defb30(b)/Defb30(b)	0.24	4
	Tpd52l2/Tpd52l2	0.239091	11
	Atp5a1/+	0.23875	8
	Ccdc122/Ccdc122	0.238571	7
	Slc16a2/Y	0.238571	7
	Ripk4/+	0.238571	7
	Cd300lg/Cd300lg	0.238571	7
	Cdkn2a/Cdkn2a	0.238571	7
	3830406C13Rik(b)/3830406C13Rik(b)	0.238333	6
	Cds2/+	0.238	5
	Atxn10(b)/+	0.2375	4
	Tmem126a/Tmem126a	0.2375	4
	Ppp5c/Ppp5c	0.2375	8
	Frrs1/+	0.2375	4
	Pip5k1c/+	0.2375	4
	Grin2a/Grin2a	0.2375	8
	Gnb3(b)/Gnb3(b)	0.237143	7
	Ap4m1(b)/Ap4m1(b)	0.237143	7
	Xbp1/+	0.237143	7
	Sec24a/Sec24a	0.237143	7
	Fbf1/Fbf1	0.237143	7
	Tomm20l/Tomm20l	0.237059	17
	Nat10/+	0.236667	6
	Pepd/Pepd	0.236667	6
	Slc25a28(b)/Slc25a28(b)	0.236667	3
	Psmb2/+	0.236667	3
	Kifap3/+	0.236667	6
	Glg1/+	0.236667	3
	Akap9/+	0.236667	6
	Zfp182/Y	0.236429	14
	+/+	0.236175	285
	Mtor/+	0.235714	7
	Tmem254b/Tmem254b	0.235714	7
	Nipsnap3a(b)/Nipsnap3a(b)	0.235714	7
	Dbn1/Dbn1	0.235714	7
	smyd4/smyd4	0.235	6
	Clust5/Clust5	0.235	4
	Dlg4/Dlg4	0.234615	13
	Vps53/+	0.234286	7
	1700067K01Rik/+	0.234286	7
	Slc25a30/Slc25a30	0.234286	7
	Nacc2(b)/Nacc2(b)	0.234286	7
	Fbxo33(b)/Fbxo33(b)	0.234286	7
	Cmip/+	0.234	5
	Nrde2/+	0.23375	8
	Atp11a/+	0.233571	14
	Trpc4ap/+	0.233333	6
	Acaa1a/Acaa1a	0.233333	6
	Pop4/+	0.233333	6
	Pfkl/+	0.233333	6
	Ndufs3/+	0.233333	6
	Dhx35(b)/+	0.233333	3
	Ccdc18/Ccdc18	0.233333	3
	3010026O09Rik/3010026O09Rik	0.233333	6
	Eif2c1/Eif2c1	0.233333	6
	Bap1/+	0.233333	6
	Ddx27/+	0.232857	7
	Ndufb8/+	0.232857	7
	Gle1/+	0.2325	4
	Nfkb1/Nfkb1	0.232222	9
	Dynlrb2/+	0.232	5
	Aldh1b1/Aldh1b1	0.232	5
	Arpc4/+	0.232	5
	Chia/Chia	0.232	5
	Rbmx/Y	0.231818	11
	Lrig1/Lrig1	0.231667	6
	Hira/+	0.231667	6
	Adamts19/Adamts19	0.231667	6
	Slc30a8/Slc30a8	0.231429	7
	Pus7l/Pus7l	0.231429	7
	3300002A11Rik/3300002A11Rik	0.231429	7
	Cyp3a11/Cyp3a11	0.231429	7
	Synj2/Synj2	0.23	4
	Enthd2(b)/Enthd2(b)	0.23	4
	2010300C02Rik(b)/2010300C02Rik(b)	0.23	7
	Ypel4/Ypel4	0.23	5
	Traf3ip3/Traf3ip3	0.23	5
	Rnaseh2b/+	0.23	7
	Tmem30a/+	0.23	3
	Ralb/Ralb	0.23	7
	Scn3b/Scn3b	0.23	7
	Snx5/Snx5	0.23	5
	Nkiras2/Nkiras2	0.23	4
	Osbpl9/Osbpl9	0.23	7
	Pigl(b)/+	0.23	5
	H2-M5/H2-M5	0.23	3
	Nacad/Nacad	0.23	5
	Ldhb(b)/Ldhb(b)	0.23	7
	camkmt(b)/camkmt(b)	0.23	3
	Cyfip2/+	0.22875	8
	Snap29/+	0.228571	7
	Zfyve28(b)/Zfyve28(b)	0.228571	7
	Vps13a(b)/Vps13a(b)	0.228571	7
	Mms22l/+	0.228571	7
	Trmt2a(b)/Trmt2a(b)	0.228333	6
	Dmgdh/Dmgdh	0.228333	6
	Anxa9(b)/Anxa9(b)	0.228333	6
	Zfp287(b)/Zfp287(b)	0.228333	6
	Ezr/+	0.228333	6
	Gmds/Gmds	0.228333	6
	Smyd3/Smyd3	0.228	5
	Gfm1/+	0.228	5
	Enc1/Enc1	0.228	5
	Atpif1/Atpif1	0.228	5
	Grb7(b)/Grb7(b)	0.228	5
	Anxa6/Anxa6	0.228	5
	Tmc3(b)/Tmc3(b)	0.2275	4
	Eif2b2/+	0.2275	4
	Mrps5(b)/+	0.227143	7
	4921536K21Rik/4921536K21Rik	0.227143	7
	Vps72/+	0.227143	7
	Lyrm9/Lyrm9	0.227143	7
	Arsg/Arsg	0.227143	7
	Wdr3/+	0.226667	9
	Dennd1c(b)/Dennd1c(b)	0.226667	3
	Appl2/Appl2	0.226667	6
	Slco2b1/Slco2b1	0.226667	6
	Mkrn2(b)/Mkrn2(b)	0.226667	6
	Actl10/Actl10	0.226667	3
	Sel1l/+	0.226	5
	Tuba3a(b)/Tuba3a(b)	0.226	5
	Hprt/CMV-Cre	0.226	5
	Tchp/Tchp	0.225714	7
	Hibadh(b)/Hibadh(b)	0.225714	7
	Cldn16/Cldn16	0.225714	7
	Sptbn1/+	0.225714	7
	Pam16(b)/+	0.225714	7
	Aste1/Aste1	0.225714	7
	Cbx1/+	0.225714	7
	Lce1m(b)/Lce1m(b)	0.225	6
	Mdn1/+	0.225	4
	Dip2b/+	0.225	6
	Setmar/Setmar	0.225	6
	Spink10/Spink10	0.225	6
	Srsf7/+	0.224286	7
	Skida1/+	0.224286	7
	Stard5/Stard5	0.224286	7
	Snf8/+	0.224286	7
	Slc25a20/+	0.224286	7
	Rab15/Rab15	0.224286	7
	Pqlc3/Pqlc3	0.224286	7
	Necab2/Necab2	0.224286	7
	Eif4e3/Eif4e3	0.224286	7
	Dhcr24/+	0.224286	7
	Slc38a2/+	0.224	5
	Slc20a2/Slc20a2	0.224	5
	Tmem42(b)/Tmem42(b)	0.224	5
	Arid1b(b)/+	0.224	5
	Cog2/+	0.224	5
	Src/+	0.223333	6
	Rhot1/+	0.223333	6
	Myo10/Myo10	0.223333	3
	Nadk2(b)/+	0.223333	3
	Abhd5/Abhd5	0.223333	6
	Rnf157(b)/Rnf157(b)	0.223333	3
	Cntfr/+	0.223333	6
	Serinc3/Serinc3	0.222857	7
	Vps33b/+	0.222857	7
	Prdx6/Prdx6	0.222857	7
	Melk/Melk	0.222857	7
	Dcdc2b(b)/Dcdc2b(b)	0.222857	7
	Zranb1/Zranb1	0.2225	4
	Nudt12/Nudt12	0.2225	4
	Trim45/+	0.222	5
	Supv3l1/+	0.222	5
	Whrn/Whrn	0.222	5
	Man1c1/Man1c1	0.222	5
	Aldh16a1/Aldh16a1	0.222	5
	Arl4d/Arl4d	0.221667	6
	Slc41a3/Slc41a3	0.221667	6
	Ngrn/+	0.221667	6
	Nfkbil1/Nfkbil1	0.221667	6
	Ptges2/Ptges2	0.221429	7
	Dpm1(b)/+	0.221429	7
	Rasgrp4/Rasgrp4	0.221429	7
	Nf1/+	0.221429	7
	Ogfod1/Ogfod1	0.221429	7
	Sgol2/Sgol2	0.221111	9
	Stx8/Stx8	0.22	5
	Rspo4/Rspo4	0.22	5
	Mapk1/+	0.22	5
	Krt76/+	0.22	5
	Gys2/Gys2	0.22	10
	Baz1b/+	0.22	5
	Dph6/Dph6	0.22	5
	Trp53rk/Trp53rk	0.22	3
	Sco1/+	0.22	7
	Snx31/Snx31	0.22	4
	Xkrx(b)/Y	0.22	3
	Polb/+	0.22	3
	Socs7/Socs7	0.22	3
	Mbd5/Mbd5	0.22	3
	Mtfmt/+	0.22	6
	N6amt2/N6amt2	0.22	3
	Mis18bp1/+	0.22	6
	Mthfd1l/+	0.22	3
	Gmnc(b)/+	0.22	4
	Gmnn/+	0.22	7
	Abhd17a/Abhd17a	0.22	6
	Cluap1/+	0.22	4
	Cir1/+	0.22	6
	Cdkn2aipnl(b)/Cdkn2aipnl(b)	0.22	4
	Chst11/+	0.22	7
	Amz2/Amz2	0.22	7
	Usp3/+	0.22	5
	Tcf7l1/+	0.22	6
	Sgms1/Sgms1	0.22	5
	Arid4a/Arid4a	0.22	4
	Amfr/Amfr	0.22	5
	Coro6/Coro6	0.22	7
	Cmtm5/Cmtm5	0.22	6
	Ap4e1/Ap4e1	0.219286	14
	3110035E14Rik/3110035E14Rik	0.218571	14
	Slc38a10/Slc38a10	0.218571	7
	Mettl24/Mettl24	0.218571	7
	Cpsf3(b)/+	0.218571	7
	2510003E04Rik/+	0.218571	7
	1700042B14Rik/Y	0.218571	7
	5830415F09Rik/5830415F09Rik	0.218333	6
	Hp1bp3/+	0.218333	6
	BC089597/BC089597	0.218333	6
	Suv420h1/+	0.218	5
	Slx4ip/Slx4ip	0.218	5
	Trafd1/Trafd1	0.218	5
	Reg3g/Reg3g	0.2175	4
	Donson/+	0.2175	4
	2810417H13Rik/2810417H13Rik	0.2175	4
	Cxcr2/Cxcr2	0.2175	4
	Sympk/+	0.217143	7
	Tmem165/Tmem165	0.217143	7
	Pnpt1/+	0.217143	7
	Zmynd8/+	0.217143	7
	Il10rb/Il10rb	0.217143	7
	Myl12b/Myl12b	0.217143	7
	Mks1/+	0.217143	7
	Fto/Fto	0.217143	7
	1110037F02Rik/+	0.217143	7
	4932414N04Rik/4932414N04Rik	0.217143	7
	Hecw2/+	0.217143	7
	Card9/Card9	0.217143	7
	Prpsap2/Prpsap2	0.216667	6
	H2-Eb1/H2-Eb1	0.216667	3
	Mast2/Mast2	0.216667	3
	Pced1a(b)/Pced1a(b)	0.216667	3
	Prmt5/+	0.216	5
	Ttc39b/Ttc39b	0.216	5
	Gtf3c5/+	0.216	5
	Il23r/Il23r	0.215714	7
	Gpr152(b)/Gpr152(b)	0.215714	7
	Plekhm2/Plekhm2	0.215455	11
	Stard13/Stard13	0.215	6
	Endou/Endou	0.215	6
	Pik3cg/Pik3cg	0.215	4
	Ikbkap/+	0.215	8
	D630023F18Rik(b)/D630023F18Rik(b)	0.215	6
	Cdh1/+	0.215	6
	Atg16l1/+	0.215	6
	Casc4(b)/Casc4(b)	0.215	6
	Prkcz/Prkcz	0.214286	7
	Pth1r/+	0.214286	7
	Pigf/+	0.214286	7
	Krt31/Krt31	0.214286	7
	Gm5544/+	0.214286	7
	Dennd4c(b)/+	0.214286	7
	Pdzd3/Pdzd3	0.214286	7
	Ttll11/Ttll11	0.214	5
	Psat1/+	0.214	5
	Dlg3/Y	0.214	5
	Jarid2/+	0.214	5
	Dhx33(b)/+	0.214	5
	Cit/+	0.214	5
	Tmem110(b)/Tmem110(b)	0.213333	3
	Galnt18(b)/Galnt18(b)	0.213333	3
	Csrp2bp/Csrp2bp	0.213333	6
	Sap130/+	0.212857	7
	Tcf4/+	0.212857	7
	Supt7l/+	0.212857	7
	Rbm14/Rbm14	0.212857	7
	Prmt8/Prmt8	0.212857	7
	Mtss1l/Mtss1l	0.212857	7
	Klf17(b)/Klf17(b)	0.2125	4
	Defb22/Defb22	0.2125	4
	Vangl1/+	0.2125	4
	D930028M14Rik/+	0.2125	4
	Rhobtb3/Rhobtb3	0.212	5
	Cadm1/Cadm1	0.212	5
	Tgfb1i1(b)/Tgfb1i1(b)	0.211667	6
	Polr1e/+	0.211667	6
	Gatc/+	0.211667	6
	Ildr1/Ildr1	0.211667	6
	Lmnb2/+	0.211667	6
	Arhgef4/Arhgef4	0.211667	6
	Medag(b)/Medag(b)	0.211667	6
	Frmd7/Y	0.211429	7
	Myh14/Myh14	0.211429	7
	Mir145/Mir145	0.210909	11
	Rdh16/Rdh16	0.21	5
	Sdhc/+	0.21	4
	Dnase1l2/Dnase1l2	0.21	14
	Wdtc1/Wdtc1	0.21	7
	Wnt16(b)/+	0.21	7
	Rhd/Rhd	0.21	12
	S100b/S100b	0.21	6
	Ikbkb/+	0.21	6
	Fdft1/+	0.21	7
	FLPeR/FLPeR	0.21	4
	Kptn/Kptn	0.21	3
	Klhl21/+	0.21	7
	Klhl18/Klhl18	0.21	3
	1700123O20Rik/1700123O20Rik	0.21	7
	1700011A15Rik/1700011A15Rik	0.21	7
	Apool/Y	0.21	3
	A830019P07Rik/A830019P07Rik	0.21	4
	Atxn3/Atxn3	0.21	3
	Trim17/Trim17	0.21	7
	Hdac3/+	0.21	6
	Lonrf3/Y	0.209231	13
	Acpl2/Acpl2	0.20875	8
	Supt5/+	0.208571	7
	Trrap/+	0.208571	7
	Klc2/Klc2	0.208571	7
	Dnmt3a/Dnmt3a	0.208571	7
	Ccl22/+	0.208571	7
	Gbe1/+	0.208333	6
	Adam17/+	0.208333	6
	Commd10/+	0.208333	6
	Traf6/+	0.208	5
	Tcf7l2/+	0.208	5
	Ap2a2(b)/+	0.208	5
	Cdh19/Cdh19	0.208	5
	Ints12/+	0.207778	9
	Rpap2/+	0.207143	7
	Ninl/Ninl	0.207143	7
	Apoo(b)/Y	0.207143	7
	2310046K01Rik/+	0.207143	7
	4930449E01Rik/4930449E01Rik	0.207143	7
	Arhgap22/Arhgap22	0.207143	7
	Dcx/Y	0.207143	7
	Otud6b/Otud6b	0.206667	6
	Ift140/+	0.206667	6
	Zcchc14/+	0.206	5
	Yipf1/Yipf1	0.206	5
	Folr4/Folr4	0.206	5
	Cyp2b13(b)/Cyp2b13(b)	0.206	5
	Isg20/Isg20	0.205714	7
	Oog2/Oog2	0.205714	7
	Mbtd1/+	0.205714	7
	Ankrd6(b)/Ankrd6(b)	0.205714	7
	Atpaf2/+	0.205714	7
	4933425L06Rik/4933425L06Rik	0.205714	7
	Trim65(b)/Trim65(b)	0.205	4
	Tram2/Tram2	0.205	6
	Pfn1/+	0.205	10
	Fkbp7/Fkbp7	0.205	6
	Ccdc104/Ccdc104	0.205	4
	Sept10/Sept10	0.204444	9
	Nubpl(b)/+	0.204286	7
	Dsg1b/Dsg1b	0.204286	7
	Usp11/Y	0.204286	7
	Pthlh/+	0.204286	7
	Ttll3/Ttll3	0.204286	7
	Slc5a6/+	0.204286	7
	Metrnl(b)/Metrnl(b)	0.204286	7
	Anks1b/Anks1b	0.204286	7
	Zfp106/Zfp106	0.204	5
	Ralgps2/Ralgps2	0.204	5
	Sec16b/Sec16b	0.204	5
	Ltbp1/Ltbp1	0.204	5
	Dot1l/+	0.204	5
	Prkab1/Prkab1	0.203846	13
	Lyplal1/Lyplal1	0.203333	6
	Krt7(b)/Krt7(b)	0.203333	3
	Xpnpep1/Xpnpep1	0.203333	9
	1700058C13Rik/1700058C13Rik	0.203333	9
	Gpc5/Gpc5	0.203333	6
	Slc9a8/Slc9a8	0.202857	7
	Pth/Pth	0.202857	7
	Ogdh/+	0.202857	7
	Nme4/Nme4	0.202857	7
	4930471M23Rik/4930471M23Rik	0.202857	7
	Tpi1/+	0.2025	4
	Pear1/Pear1	0.2025	4
	2210016L21Rik/2210016L21Rik	0.2025	4
	Ide/Ide	0.202	5
	Gldc/+	0.202	5
	Pdk3/Y	0.202	5
	Sparc/Sparc	0.201667	12
	Slc25a29/Slc25a29	0.201667	6
	Gap43/+	0.201667	6
	Rhox13(b)/Y	0.201429	7
	Slc5a2/Slc5a2	0.201429	7
	Ccdc24/Ccdc24	0.201429	7
	Anks4b/Anks4b	0.201429	7
	Stard8/Y	0.2	5
	Ppp3ca/Ppp3ca	0.2	4
	Slc35f1/Slc35f1	0.2	4
	Brpf3/+	0.2	7
	Cish/Cish	0.2	5
	Acer1/Acer1	0.2	7
	Tctex1d2/Tctex1d2	0.2	7
	Tcp11/Tcp11	0.2	7
	Rbbp7/Y	0.2	6
	Ubap1/+	0.2	6
	Myd88/Myd88	0.2	6
	Osbpl3/Osbpl3	0.2	7
	Gimap6/Gimap6	0.2	6
	Alox12e(b)/Alox12e(b)	0.2	7
	Cc2d1b/Cc2d1b	0.2	4
	Elac2(b)/+	0.2	3
	Ankrd9/Ankrd9	0.2	7
	Ctnnal1/Ctnnal1	0.19875	8
	Ubash3a/Ubash3a	0.198571	7
	Gm16379/Gm16379	0.198571	7
	Zkscan17(b)/+	0.198571	7
	Smyd2/Smyd2	0.198571	7
	Farp2/Farp2	0.198333	6
	Brdt/Brdt	0.198333	6
	Dsc2/Dsc2	0.198333	6
	Rpn2/+	0.198	5
	Ccdc57/Ccdc57	0.198	5
	Myo9a(b)/+	0.1975	4
	Cyb561/Cyb561	0.1975	8
	Zfp616(b)/Zfp616(b)	0.197143	7
	Arpc3/+	0.197143	7
	9130011E15Rik/+	0.197143	7
	Fbxw26(b)/Fbxw26(b)	0.196667	3
	Tead3/Tead3	0.196667	3
	Traf2/+	0.196667	3
	Man2b2(b)/Man2b2(b)	0.196667	3
	Lrrc67/Lrrc67	0.196667	6
	2010107G12Rik/2010107G12Rik	0.196667	6
	1700024P04Rik(b)/1700024P04Rik(b)	0.196667	3
	Plxna2/Plxna2	0.196	5
	Ctr9(b)/+	0.195714	7
	Setdb1/+	0.195714	7
	Trub2/+	0.195714	7
	Smpd4(b)/+	0.195714	7
	Gm648/Y	0.195714	7
	Leprot(b)/Leprot(b)	0.195714	7
	Bpifb5/Bpifb5	0.195714	7
	Ncaph2/+	0.195	8
	Sepn1/Sepn1	0.195	6
	Slc16a6/Slc16a6	0.195	6
	Sh2d5/Sh2d5	0.194286	7
	Arhgap18/Arhgap18	0.194286	7
	Col4a3bp/+	0.194	5
	Mybphl/Mybphl	0.193333	15
	Fyn/+	0.193333	3
	Rarsl/+	0.193333	3
	Adcy2/Adcy2	0.193333	6
	Pls3/Y	0.192857	7
	Abtb2/Abtb2	0.192857	7
	Aldh3b1(b)/Aldh3b1(b)	0.192857	7
	Ushbp1/Ushbp1	0.192857	7
	Rundc1(b)/+	0.192857	7
	Grm8/Grm8	0.192857	7
	Mrm1/Mrm1	0.1925	4
	Herc3/Herc3	0.192	5
	Anks6(b)/+	0.192	5
	2610318N02Rik(b)/2610318N02Rik(b)	0.191667	6
	Vps51/+	0.191429	7
	Daf2/Daf2	0.191429	7
	Crlf3(b)/Crlf3(b)	0.191429	7
	Agtr2/Y	0.191429	7
	Ddx55/+	0.191429	7
	Snapc4/+	0.19	5
	Pabpn1l/Pabpn1l	0.19	5
	Cpt2(b)/+	0.19	3
	Adpgk/Adpgk	0.19	4
	Selk(b)/Selk(b)	0.188571	7
	Dcbld2/Dcbld2	0.188571	7
	Arhgef38/Arhgef38	0.188571	7
	Def6/Def6	0.188571	7
	Cyp2r1(b)/Cyp2r1(b)	0.188333	6
	Zranb2/+	0.188	5
	Fam73b/Fam73b	0.1875	8
	Syt1/+	0.187143	7
	Ccdc159/Ccdc159	0.186667	3
	Adap1/Adap1	0.186667	3
	Prame/Y	0.185714	7
	L3mbtl2/+	0.185714	7
	Ehbp1l1/+	0.185714	7
	Srrm4/+	0.185	6
	Ren1/Ren1	0.185	6
	1110059G10Rik/1110059G10Rik	0.185	6
	Ifitm3/Ifitm3	0.184286	7
	Acot5/Acot5	0.184286	7
	Epc2/+	0.184	5
	Tceal5(b)/Y	0.182857	7
	Abcd1/Y	0.182857	7
	Prrg2(b)/Prrg2(b)	0.182857	7
	Ppil3(b)/Ppil3(b)	0.182857	7
	Myh9/+	0.182857	7
	Armc7(b)/+	0.182857	7
	A430005L14Rik/A430005L14Rik	0.1825	4
	Xxylt1/Xxylt1	0.1825	4
	Zfp184/Zfp184	0.182	5
	Brd8/+	0.182	5
	Eci3(b)/Eci3(b)	0.182	5
	Slc5a7/+	0.181429	7
	Rsad1/Rsad1	0.18	7
	Gclc/Gclc	0.18	7
	Setd5/+	0.18	7
	Fundc1/Y	0.18	6
	Naaa/Naaa	0.178571	7
	Lrpprc/+	0.178	5
	Tpm1/+	0.178	5
	Impad1/+	0.178	5
	Gtf2a1/+	0.1775	4
	Atp2b2/+	0.1775	8
	Os9/Os9	0.177143	7
	Slitrk4(b)/Y	0.176667	3
	Ubxn2b/Ubxn2b	0.176667	3
	Plbd1/Plbd1	0.176667	6
	Mospd1/Y	0.176	5
	Edc4/+	0.175714	7
	Acsl4/Y	0.175	4
	Cyp20a1/Cyp20a1	0.175	4
	Jmjd1c/+	0.174286	7
	Entpd6/Entpd6	0.174286	7
	Abcb6/Abcb6	0.174286	7
	Gpr133(b)/Gpr133(b)	0.173333	3
	Zfp719(b)/Zfp719(b)	0.172857	7
	Uri1/Uri1	0.172857	7
	Pias2/Pias2	0.172857	7
	Crb2/+	0.172857	7
	Zfp365/Zfp365	0.1725	4
	Zfp791/Zfp791	0.171667	6
	BC023829/Y	0.171667	6
	Mcf2l/Mcf2l	0.171429	7
	Mir96/Mir96	0.17	5
	Arid2/+	0.17	6
	Klk9/Klk9	0.17	7
	Acot6/Acot6	0.17	7
	Lgals7(b)/Lgals7(b)	0.168571	7
	Trem1(Vlcg)/Trem1(Vlcg)	0.168333	6
	Dpy30/+	0.168333	6
	Mier1/Mier1	0.166	5
	Nxn(b)/+	0.165714	7
	Nbeal2/Nbeal2	0.165714	7
	Bach2/Bach2	0.165	4
	Akt2/Akt2	0.162	5
	Ncaph/+	0.16	8
	Sorbs2/Sorbs2	0.156667	3
	Hdac1/+	0.156667	6
	Gm13125(b)/Gm13125(b)	0.148571	7
	Dusp7/Dusp7	0.145	6
	Zfp367/Zfp367	0.141111	9
	Brd7/+	0.14	7
	Hmx3/Hmx	0.132	5
	Mta1/Mta1	0.13	3
	Tatdn3(b)/Tatdn3(b)	0.118333	6
	Grand Total	0.241882	6210

## Sheet: Figure 1(b)
	All genes we screen for MN are use as background in the analysis
	Input	Input Type	MGI Gene/Marker ID	Symbol	Name	Feature Type
	1110059G10Rik	current symbol	MGI:1913452	1110059G10Rik	RIKEN cDNA 1110059G10 gene	protein coding gene									snapshop on March 9, 2022				MN up genes
	1500011B03Rik	current symbol	MGI:1913486	1500011B03Rik	RIKEN cDNA 1500011B03 gene	protein coding gene				MN up genes (MN+)		MN down genes (MN-)
	1700008O03Rik	current symbol	MGI:1916599	1700008O03Rik	RIKEN cDNA 1700008O03 gene	protein coding gene				Dscc1		Lonrf3
	1700034J05Rik	current symbol	MGI:1920594	1700034J05Rik	RIKEN cDNA 1700034J05 gene	protein coding gene				Mcph1		Bpifb5
	1700067K01Rik	current symbol	MGI:1920703	1700067K01Rik	RIKEN cDNA 1700067K01 gene	protein coding gene				Ctcf		Leprot
	1700123O20Rik	current symbol	MGI:1920893	1700123O20Rik	RIKEN cDNA 1700123O20 gene	protein coding gene				Lsm10		Pls3
	2210016L21Rik	current symbol	MGI:1919607	2210016L21Rik	RIKEN cDNA 2210016L21 gene	protein coding gene				Aldh2		Rhox13
	2310057J18Rik	current symbol	MGI:1914969	2310057J18Rik	RIKEN cDNA 2310057J18 gene	protein coding gene				Tnfaip1		Vps51
	2610318N02Rik	current symbol	MGI:1917708	2610318N02Rik	RIKEN cDNA 2610318N02 gene	protein coding gene				Slx4		Ubash3a
	3300002A11Rik	current symbol	MGI:1919073	3300002A11Rik	RIKEN cDNA 3300002A11 gene	lncRNA gene				Cdca8		Mybphl
	3830406C13Rik	current symbol	MGI:1917937	3830406C13Rik	RIKEN cDNA 3830406C13 gene	protein coding gene				Trex1		Mospd1
	4921536K21Rik	current symbol	MGI:1914680	4921536K21Rik	RIKEN cDNA 4921536K21 gene	protein coding gene				Prmt7		Sh2d5
	4930449E01Rik	current symbol	MGI:1922114	4930449E01Rik	RIKEN cDNA 4930449E01 gene	lncRNA gene				Rad18		Rundc1
	4930591A17Rik	current symbol	MGI:1915425	4930591A17Rik	RIKEN cDNA 4930591A17 gene	protein coding gene				Setd1a		Ido1
	4931429L15Rik	current symbol	MGI:1921611	4931429L15Rik	RIKEN cDNA 4931429L15 gene	protein coding gene				BC013712		Zfp365
	4932414N04Rik	current symbol	MGI:1922971	4932414N04Rik	RIKEN cDNA 4932414N04 gene	protein coding gene				Tmem98		Abtb2
	4932438H23Rik	current symbol	MGI:1921637	4932438H23Rik	RIKEN cDNA 4932438H23 gene	protein coding gene				Mfsd2b		Daf2
	4933402N03Rik	current symbol	MGI:1914681	4933402N03Rik	RIKEN cDNA 4933402N03 gene	protein coding gene				Mysm1		Pabpn1l
	4933434E20Rik	current symbol	MGI:1914027	4933434E20Rik	RIKEN cDNA 4933434E20 gene	protein coding gene				Esco1		Crlf3
	A430005L14Rik	current symbol	MGI:2140680	A430005L14Rik	RIKEN cDNA A430005L14 gene	protein coding gene				Amotl1		Ddx55
	A830019P07Rik	current symbol	MGI:3028035	A830019P07Rik	RIKEN cDNA A830019P07 gene	lncRNA gene				1190002H23Rik		Smpd4
	Abca4	current symbol	MGI:109424	Abca4	ATP-binding cassette, sub-family A (ABC1), member 4	protein coding gene				Mad2l2		Mta1
	Abcb6	current symbol	MGI:1921354	Abcb6	ATP-binding cassette, sub-family B (MDR/TAP), member 6	protein coding gene				Lsm11		Syt1
	Abcd1	current symbol	MGI:1349215	Abcd1	ATP-binding cassette, sub-family D (ALD), member 1	protein coding gene				A430084P05Rik		Adcy2
	Abhd17a	current symbol	MGI:106388	Abhd17a	abhydrolase domain containing 17A	protein coding gene				Cdk5rap2		Def6
	Abhd5	current symbol	MGI:1914719	Abhd5	abhydrolase domain containing 5	protein coding gene				Lacc1		Grm8
	Abtb2	current symbol	MGI:2139365	Abtb2	ankyrin repeat and BTB (POZ) domain containing 2	protein coding gene				Cenpj		Brd7
	Acaa1a	current symbol	MGI:2148491	Acaa1a	acetyl-Coenzyme A acyltransferase 1A	protein coding gene				Kazn		Ushbp1
	Acbd5	current symbol	MGI:1921409	Acbd5	acyl-Coenzyme A binding domain containing 5	protein coding gene				Rcor2		Selk
	Acer1	current symbol	MGI:2181962	Acer1	alkaline ceramidase 1	protein coding gene				Sms		Gpr152
	Acot5	current symbol	MGI:2384969	Acot5	acyl-CoA thioesterase 5	protein coding gene				Rnf10		Ctr9
	Acot6	current symbol	MGI:1921287	Acot6	acyl-CoA thioesterase 6	protein coding gene				Usp4		Gm648
	Acsl4	current symbol	MGI:1354713	Acsl4	acyl-CoA synthetase long-chain family member 4	protein coding gene				Usp33		Cyp2r1
	Actl10	current symbol	MGI:1917612	Actl10	actin-like 10	protein coding gene				Adar		L3mbtl2
	Actn4	current symbol	MGI:1890773	Actn4	actinin alpha 4	protein coding gene				Fahd2a		Ehbp1l1
	Actr6	current symbol	MGI:1914269	Actr6	ARP6 actin-related protein 6	protein coding gene				Map2k2		Aldh3b1
	Adam17	current symbol	MGI:1096335	Adam17	a disintegrin and metallopeptidase domain 17	protein coding gene				Tgm6		Bach2
	Adam3	current symbol	MGI:102518	Adam3	a disintegrin and metallopeptidase domain 3 (cyritestin)	protein coding gene				Ankrd13		1110059G10Rik
	Adamts19	current symbol	MGI:2442875	Adamts19	a disintegrin-like and metallopeptidase (reprolysin type) with thrombospondin type 1 motif, 19	protein coding gene				Gif		Mcf2l
	Adap1	current symbol	MGI:2442201	Adap1	ArfGAP with dual PH domains 1	protein coding gene				Defb14		Acot5
	Adar	current symbol	MGI:1889575	Adar	adenosine deaminase, RNA-specific	protein coding gene				Dusp4		Cyp20a1
	Adcy2	current symbol	MGI:99676	Adcy2	adenylate cyclase 2	protein coding gene				Mfrp		Ppil3
	Adpgk	current symbol	MGI:1919391	Adpgk	ADP-dependent glucokinase	protein coding gene				Irf1		Eci3
	Aff3	current symbol	MGI:106927	Aff3	AF4/FMR2 family, member 3	protein coding gene				Zzz3		Prame
	Ago3	current symbol	MGI:2446634	Ago3	argonaute RISC catalytic subunit 3	protein coding gene				Zp1		Tceal5
	Agpat3	current symbol	MGI:1336186	Agpat3	1-acylglycerol-3-phosphate O-acyltransferase 3	protein coding gene				4933434E20Rik		Armc7
	Agtr2	current symbol	MGI:87966	Agtr2	angiotensin II receptor, type 2	protein coding gene				Pitpnm1		Prrg2			snapshop on March 9, 2022					MN down genes
	Ahcyl1	current symbol	MGI:2385184	Ahcyl1	S-adenosylhomocysteine hydrolase-like 1	protein coding gene				Sfxn3		Dcbld2
	Akap9	current symbol	MGI:2178217	Akap9	A kinase (PRKA) anchor protein (yotiao) 9	protein coding gene				Pds5b		Nbeal2
	Akt2	current symbol	MGI:104874	Akt2	thymoma viral proto-oncogene 2	protein coding gene				Dync1i2		Naaa
	Aldh16a1	current symbol	MGI:1916998	Aldh16a1	aldehyde dehydrogenase 16 family, member A1	protein coding gene				Clpp		Slc5a7
	Aldh18a1	current symbol	MGI:1888908	Aldh18a1	aldehyde dehydrogenase 18 family, member A1	protein coding gene				Smarcal1		Zfp791
	Aldh1b1	current symbol	MGI:1919785	Aldh1b1	aldehyde dehydrogenase 1 family, member B1	protein coding gene				Atg16l2		Trub2
	Aldh2	current symbol	MGI:99600	Aldh2	aldehyde dehydrogenase 2, mitochondrial	protein coding gene				Rpgrip1l		Ncaph
	Aldh3b1	current symbol	MGI:1914939	Aldh3b1	aldehyde dehydrogenase 3 family, member B1	protein coding gene				Sytl1		Setd5
	Alg13	current symbol	MGI:1914824	Alg13	asparagine-linked glycosylation 13	protein coding gene				Elmo1		Rsad1
	Alox12e	current symbol	MGI:1274790	Alox12e	arachidonate lipoxygenase, epidermal	protein coding gene				Sirt2		Crb2
	Amfr	current symbol	MGI:1345634	Amfr	autocrine motility factor receptor	protein coding gene				D7Ertd443e		Zfp719
	Amotl1	current symbol	MGI:1922973	Amotl1	angiomotin-like 1	protein coding gene				Setd4		Uri1
	Ampd3	current symbol	MGI:1096344	Ampd3	adenosine monophosphate deaminase 3	protein coding gene				Gsk3a		Os9
	Amz2	current symbol	MGI:104837	Amz2	archaelysin family metallopeptidase 2	protein coding gene				Fnip2		Dpy30
	Ankrd6	current symbol	MGI:2154278	Ankrd6	ankyrin repeat domain 6	protein coding gene				Prrt2		Entpd6
	Ankrd9	current symbol	MGI:1921501	Ankrd9	ankyrin repeat domain 9	protein coding gene				MARCHF5		Zfp367
	Anks1b	current symbol	MGI:1924781	Anks1b	ankyrin repeat and sterile alpha motif domain containing 1B	protein coding gene				Smc3		Trem1
	Anks4b	current symbol	MGI:1919324	Anks4b	ankyrin repeat and sterile alpha motif domain containing 4B	protein coding gene				Dynll1		Lgals7
	Anks6	current symbol	MGI:1922941	Anks6	ankyrin repeat and sterile alpha motif domain containing 6	protein coding gene				Rtf1		Abcb6
	Ano10	current symbol	MGI:2143103	Ano10	anoctamin 10	protein coding gene				Ripply3		BC023829
	Anp32e	current symbol	MGI:1913721	Anp32e	acidic (leucine-rich) nuclear phosphoprotein 32 family, member E	protein coding gene				Ccdc137		Edc4
	Anxa6	current symbol	MGI:88255	Anxa6	annexin A6	protein coding gene				Pnpo		Jmjd1c
	Anxa9	current symbol	MGI:1923711	Anxa9	annexin A9	protein coding gene				Fam104a		Pias2
	Ap2a2	current symbol	MGI:101920	Ap2a2	adaptor-related protein complex 2, alpha 2 subunit	protein coding gene				Sgol1		Dusp7
	Ap4e1	current symbol	MGI:1336993	Ap4e1	adaptor-related protein complex AP-4, epsilon 1	protein coding gene				BC017643		Nxn
	Ap4m1	current symbol	MGI:1337063	Ap4m1	adaptor-related protein complex AP-4, mu 1	protein coding gene				Grin1		Hmx3
	Apip	current symbol	MGI:1926788	Apip	APAF1 interacting protein	protein coding gene						Klk9
	Apol7a	current symbol	MGI:1923011	Apol7a	apolipoprotein L 7a	protein coding gene						Gm13125
	Apoo	current symbol	MGI:1915566	Apoo	apolipoprotein O	protein coding gene						Tatdn3
	Apool	current symbol	MGI:1915367	Apool	apolipoprotein O-like	protein coding gene
	Appl2	current symbol	MGI:2384914	Appl2	adaptor protein, phosphotyrosine interaction, PH domain and leucine zipper containing 2	protein coding gene
	Arhgap18	current symbol	MGI:1921160	Arhgap18	Rho GTPase activating protein 18	protein coding gene
	Arhgap22	current symbol	MGI:2443418	Arhgap22	Rho GTPase activating protein 22	protein coding gene
	Arhgap25	current symbol	MGI:2443687	Arhgap25	Rho GTPase activating protein 25	protein coding gene
	Arhgef38	current symbol	MGI:1924919	Arhgef38	Rho guanine nucleotide exchange factor (GEF) 38	protein coding gene
	Arhgef4	current symbol	MGI:2442507	Arhgef4	Rho guanine nucleotide exchange factor (GEF) 4	protein coding gene
	Arhgef7	current symbol	MGI:1860493	Arhgef7	Rho guanine nucleotide exchange factor (GEF7)	protein coding gene
	Arid1b	current symbol	MGI:1926129	Arid1b	AT rich interactive domain 1B (SWI-like)	protein coding gene
	Arid2	current symbol	MGI:1924294	Arid2	AT rich interactive domain 2 (ARID, RFX-like)	protein coding gene
	Arid4a	current symbol	MGI:2444354	Arid4a	AT rich interactive domain 4A (RBP1-like)	protein coding gene
	Arl4d	current symbol	MGI:1933155	Arl4d	ADP-ribosylation factor-like 4D	protein coding gene
	Armc7	current symbol	MGI:2679719	Armc7	armadillo repeat containing 7	protein coding gene
	Arpc1b	current symbol	MGI:1343142	Arpc1b	actin related protein 2/3 complex, subunit 1B	protein coding gene
	Arpc2	current symbol	MGI:1923959	Arpc2	actin related protein 2/3 complex, subunit 2	protein coding gene
	Arpc3	current symbol	MGI:1928375	Arpc3	actin related protein 2/3 complex, subunit 3	protein coding gene
	Arpc4	current symbol	MGI:1915339	Arpc4	actin related protein 2/3 complex, subunit 4	protein coding gene
	Arsg	current symbol	MGI:1921258	Arsg	arylsulfatase G	protein coding gene
	Arvcf	current symbol	MGI:109620	Arvcf	armadillo repeat gene deleted in velocardiofacial syndrome	protein coding gene
	Aspm	current symbol	MGI:1334448	Aspm	abnormal spindle microtubule assembly	protein coding gene
	Aste1	current symbol	MGI:1913845	Aste1	asteroid homolog 1	protein coding gene
	Asxl1	current symbol	MGI:2684063	Asxl1	ASXL transcriptional regulator 1	protein coding gene
	Atad3a	current symbol	MGI:1919214	Atad3a	ATPase family, AAA domain containing 3A	protein coding gene
	Atg16l1	current symbol	MGI:1924290	Atg16l1	autophagy related 16-like 1 (S. cerevisiae)	protein coding gene
	Atg16l2	current symbol	MGI:1920933	Atg16l2	autophagy related 16-like 2 (S. cerevisiae)	protein coding gene
	Atp11a	current symbol	MGI:1354735	Atp11a	ATPase, class VI, type 11A	protein coding gene
	Atp2b2	current symbol	MGI:105368	Atp2b2	ATPase, Ca++ transporting, plasma membrane 2	protein coding gene
	Atp5a1	current symbol	MGI:88115	Atp5a1	ATP synthase, H+ transporting, mitochondrial F1 complex, alpha subunit 1	protein coding gene
	Atp5e	current symbol	MGI:1855697	Atp5e	ATP synthase, H+ transporting, mitochondrial F1 complex, epsilon subunit	protein coding gene
	Atp8b2	current symbol	MGI:1859660	Atp8b2	ATPase, class I, type 8B, member 2	protein coding gene
	Atpaf2	current symbol	MGI:2180561	Atpaf2	ATP synthase mitochondrial F1 complex assembly factor 2	protein coding gene
	Atpif1	current symbol	MGI:1196457	Atpif1	ATPase inhibitory factor 1	protein coding gene
	Atxn10	current symbol	MGI:1859293	Atxn10	ataxin 10	protein coding gene
	Atxn3	current symbol	MGI:1099442	Atxn3	ataxin 3	protein coding gene
	B9d2	current symbol	MGI:2387643	B9d2	B9 protein domain 2	protein coding gene
	Bach2	current symbol	MGI:894679	Bach2	BTB and CNC homology, basic leucine zipper transcription factor 2	protein coding gene
	Bap1	current symbol	MGI:1206586	Bap1	Brca1 associated protein 1	protein coding gene
	Baz1b	current symbol	MGI:1353499	Baz1b	bromodomain adjacent to zinc finger domain, 1B	protein coding gene
	Bbx	current symbol	MGI:1917758	Bbx	bobby sox HMG box containing	protein coding gene
	Bdh2	current symbol	MGI:1917022	Bdh2	3-hydroxybutyrate dehydrogenase, type 2	protein coding gene
	Bivm	current symbol	MGI:2179809	Bivm	basic, immunoglobulin-like variable motif containing	protein coding gene
	Blzf1	current symbol	MGI:1201607	Blzf1	basic leucine zipper nuclear factor 1	protein coding gene
	Bpgm	current symbol	MGI:1098242	Bpgm	2,3-bisphosphoglycerate mutase	protein coding gene
	Bpifb1	current symbol	MGI:2137431	Bpifb1	BPI fold containing family B, member 1	protein coding gene
	Bpifb5	current symbol	MGI:2385160	Bpifb5	BPI fold containing family B, member 5	protein coding gene
	Brd7	current symbol	MGI:1349766	Brd7	bromodomain containing 7	protein coding gene
	Brd8	current symbol	MGI:1925906	Brd8	bromodomain containing 8	protein coding gene
	Brdt	current symbol	MGI:1891374	Brdt	bromodomain, testis-specific	protein coding gene
	Brpf3	current symbol	MGI:2146836	Brpf3	bromodomain and PHD finger containing, 3	protein coding gene
	Btbd11	current symbol	MGI:1921257	Btbd11	BTB (POZ) domain containing 11	protein coding gene
	Cabp1	current symbol	MGI:1352750	Cabp1	calcium binding protein 1	protein coding gene
	Cadm1	current symbol	MGI:1889272	Cadm1	cell adhesion molecule 1	protein coding gene
	Calcoco2	current symbol	MGI:1343177	Calcoco2	calcium binding and coiled-coil domain 2	protein coding gene
	camkmt	current symbol	MGI:1920832	Camkmt	calmodulin-lysine N-methyltransferase	protein coding gene
	Cand2	current symbol	MGI:1914338	Cand2	cullin-associated and neddylation-dissociated 2 (putative)	protein coding gene
	Caprin2	current symbol	MGI:2448541	Caprin2	caprin family member 2	protein coding gene
	Card9	current symbol	MGI:2685628	Card9	caspase recruitment domain family, member 9	protein coding gene
	Casp12	current symbol	MGI:1312922	Casp12	caspase 12	protein coding gene
	Catip	current symbol	MGI:2685062	Catip	ciliogenesis associated TTC17 interacting protein	protein coding gene
	Cbx1	current symbol	MGI:105369	Cbx1	chromobox 1	protein coding gene
	Cbx5	current symbol	MGI:109372	Cbx5	chromobox 5	protein coding gene
	Cbx6	current symbol	MGI:3512628	Cbx6	chromobox 6	protein coding gene
	Cbx7	current symbol	MGI:1196439	Cbx7	chromobox 7	protein coding gene
	Cc2d1b	current symbol	MGI:2443076	Cc2d1b	coiled-coil and C2 domain containing 1B	protein coding gene
	Cc2d2a	current symbol	MGI:1924487	Cc2d2a	coiled-coil and C2 domain containing 2A	protein coding gene
	Ccdc106	current symbol	MGI:2385900	Ccdc106	coiled-coil domain containing 106	protein coding gene
	Ccdc122	current symbol	MGI:1918358	Ccdc122	coiled-coil domain containing 122	protein coding gene
	Ccdc127	current symbol	MGI:1914683	Ccdc127	coiled-coil domain containing 127	protein coding gene
	Ccdc134	current symbol	MGI:1923707	Ccdc134	coiled-coil domain containing 134	protein coding gene
	Ccdc137	current symbol	MGI:1914541	Ccdc137	coiled-coil domain containing 137	protein coding gene
	Ccdc159	current symbol	MGI:1914369	Ccdc159	coiled-coil domain containing 159	protein coding gene
	Ccdc160	current symbol	MGI:3588225	Ccdc160	coiled-coil domain containing 160	protein coding gene
	Ccdc18	current symbol	MGI:1922974	Ccdc18	coiled-coil domain containing 18	protein coding gene
	Ccdc24	current symbol	MGI:2685874	Ccdc24	coiled-coil domain containing 24	protein coding gene
	Ccdc57	current symbol	MGI:1918526	Ccdc57	coiled-coil domain containing 57	protein coding gene
	Ccdc69	current symbol	MGI:1196234	Ccdc69	coiled-coil domain containing 69	protein coding gene
	Ccdc77	current symbol	MGI:1914450	Ccdc77	coiled-coil domain containing 77	protein coding gene
	Ccl22	current symbol	MGI:1306779	Ccl22	chemokine (C-C motif) ligand 22	protein coding gene
	Cd300lg	current symbol	MGI:1289168	Cd300lg	CD300 molecule like family member G	protein coding gene
	Cdc6	current symbol	MGI:1345150	Cdc6	cell division cycle 6	protein coding gene
	Cdca8	current symbol	MGI:1196274	Cdca8	cell division cycle associated 8	protein coding gene
	Cdh1	current symbol	MGI:88354	Cdh1	cadherin 1	protein coding gene
	Cdh19	current symbol	MGI:3588198	Cdh19	cadherin 19, type 2	protein coding gene
	Cdk14	current symbol	MGI:894318	Cdk14	cyclin-dependent kinase 14	protein coding gene
	Cdk5rap2	current symbol	MGI:2384875	Cdk5rap2	CDK5 regulatory subunit associated protein 2	protein coding gene
	Cdkal1	current symbol	MGI:1921765	Cdkal1	CDK5 regulatory subunit associated protein 1-like 1	protein coding gene
	Cdkn2a	current symbol	MGI:104738	Cdkn2a	cyclin dependent kinase inhibitor 2A	protein coding gene
	Cdkn2aipnl	current symbol	MGI:1261797	Cdkn2aipnl	CDKN2A interacting protein N-terminal like	protein coding gene
	Cds2	current symbol	MGI:1332236	Cds2	CDP-diacylglycerol synthase (phosphatidate cytidylyltransferase) 2	protein coding gene
	Celf4	current symbol	MGI:1932407	Celf4	CUGBP, Elav-like family member 4	protein coding gene
	Cenpj	current symbol	MGI:2684927	Cenpj	centromere protein J	protein coding gene
	Cep250	current symbol	MGI:108084	Cep250	centrosomal protein 250	protein coding gene
	Cfap61	current symbol	MGI:1926024	Cfap61	cilia and flagella associated protein 61	protein coding gene
	Cfh	current symbol	MGI:88385	Cfh	complement component factor h	protein coding gene
	Chd9	current symbol	MGI:1924001	Chd9	chromodomain helicase DNA binding protein 9	protein coding gene
	Chst11	current symbol	MGI:1927166	Chst11	carbohydrate sulfotransferase 11	protein coding gene
	Chtop	current symbol	MGI:1913761	Chtop	chromatin target of PRMT1	protein coding gene
	Cir1	current symbol	MGI:1914185	Cir1	corepressor interacting with RBPJ, 1	protein coding gene
	Cish	current symbol	MGI:103159	Cish	cytokine inducible SH2-containing protein	protein coding gene
	Cit	current symbol	MGI:105313	Cit	citron	protein coding gene
	Cldn16	current symbol	MGI:2148742	Cldn16	claudin 16	protein coding gene
	Clk1	current symbol	MGI:107403	Clk1	CDC-like kinase 1	protein coding gene
	Clpp	current symbol	MGI:1858213	Clpp	caseinolytic mitochondrial matrix peptidase proteolytic subunit	protein coding gene
	Cluap1	current symbol	MGI:1924029	Cluap1	clusterin associated protein 1	protein coding gene
	Cmip	current symbol	MGI:1921690	Cmip	c-Maf inducing protein	protein coding gene
	Cmtm4	current symbol	MGI:2142888	Cmtm4	CKLF-like MARVEL transmembrane domain containing 4	protein coding gene
	Cmtm5	current symbol	MGI:2447164	Cmtm5	CKLF-like MARVEL transmembrane domain containing 5	protein coding gene
	Cmtm6	current symbol	MGI:2447165	Cmtm6	CKLF-like MARVEL transmembrane domain containing 6	protein coding gene
	Cnbd1	current symbol	MGI:3650508	Cnbd1	cyclic nucleotide binding domain containing 1	protein coding gene
	Cnot6	current symbol	MGI:2144529	Cnot6	CCR4-NOT transcription complex, subunit 6	protein coding gene
	Cntfr	current symbol	MGI:99605	Cntfr	ciliary neurotrophic factor receptor	protein coding gene
	Cog2	current symbol	MGI:1923582	Cog2	component of oligomeric golgi complex 2	protein coding gene
	Col24a1	current symbol	MGI:1918605	Col24a1	collagen, type XXIV, alpha 1	protein coding gene
	Commd10	current symbol	MGI:1916706	Commd10	COMM domain containing 10	protein coding gene
	Coq4	current symbol	MGI:1098826	Coq4	coenzyme Q4	protein coding gene
	Coq9	current symbol	MGI:1915164	Coq9	coenzyme Q9	protein coding gene
	Coro1c	current symbol	MGI:1345964	Coro1c	coronin, actin binding protein 1C	protein coding gene
	Coro6	current symbol	MGI:2183448	Coro6	coronin 6	protein coding gene
	Cox6a1	current symbol	MGI:103099	Cox6a1	cytochrome c oxidase subunit 6A1	protein coding gene
	Cpsf3	current symbol	MGI:1859328	Cpsf3	cleavage and polyadenylation specificity factor 3	protein coding gene
	Cpt2	current symbol	MGI:109176	Cpt2	carnitine palmitoyltransferase 2	protein coding gene
	Crb2	current symbol	MGI:2679260	Crb2	crumbs family member 2	protein coding gene
	Crlf3	current symbol	MGI:1860086	Crlf3	cytokine receptor-like factor 3	protein coding gene
	Ctcf	current symbol	MGI:109447	Ctcf	CCCTC-binding factor	protein coding gene
	Ctnnal1	current symbol	MGI:1859649	Ctnnal1	catenin (cadherin associated protein), alpha-like 1	protein coding gene
	Ctr9	current symbol	MGI:109345	Ctr9	CTR9 homolog, Paf1/RNA polymerase II complex component	protein coding gene
	Cttnbp2	current symbol	MGI:1353467	Cttnbp2	cortactin binding protein 2	protein coding gene
	Cutal	current symbol	MGI:1925246	Cutal	cutA divalent cation tolerance homolog-like	protein coding gene
	Cx3cl1	current symbol	MGI:1097153	Cx3cl1	chemokine (C-X3-C motif) ligand 1	protein coding gene
	Cxcr1	current symbol	MGI:2448715	Cxcr1	chemokine (C-X-C motif) receptor 1	protein coding gene
	Cxcr2	current symbol	MGI:105303	Cxcr2	chemokine (C-X-C motif) receptor 2	protein coding gene
	Cyb561	current symbol	MGI:103253	Cyb561	cytochrome b-561	protein coding gene
	Cyba	current symbol	MGI:1316658	Cyba	cytochrome b-245, alpha polypeptide	protein coding gene
	Cyfip1	current symbol	MGI:1338801	Cyfip1	cytoplasmic FMR1 interacting protein 1	protein coding gene
	Cyfip2	current symbol	MGI:1924134	Cyfip2	cytoplasmic FMR1 interacting protein 2	protein coding gene
	Cyp20a1	current symbol	MGI:1925201	Cyp20a1	cytochrome P450, family 20, subfamily a, polypeptide 1	protein coding gene
	Cyp2b13	current symbol	MGI:88599	Cyp2b13	cytochrome P450, family 2, subfamily b, polypeptide 13	protein coding gene
	Cyp2r1	current symbol	MGI:2449771	Cyp2r1	cytochrome P450, family 2, subfamily r, polypeptide 1	protein coding gene
	Cyp3a11	current symbol	MGI:88609	Cyp3a11	cytochrome P450, family 3, subfamily a, polypeptide 11	protein coding gene
	D630023F18Rik	current symbol	MGI:2138198	D630023F18Rik	RIKEN cDNA D630023F18 gene	protein coding gene
	D6Wsu163e	current symbol	MGI:107893	D6Wsu163e	DNA segment, Chr 6, Wayne State University 163, expressed	protein coding gene
	D7Ertd443e	current symbol	MGI:1196431	D7Ertd443e	DNA segment, Chr 7, ERATO Doi 443, expressed	protein coding gene
	D930028M14Rik	current symbol	MGI:3687343	D930028M14Rik	RIKEN cDNA D930028M14 gene	lncRNA gene
	Daam2	current symbol	MGI:1923691	Daam2	dishevelled associated activator of morphogenesis 2	protein coding gene
	Dact3	current symbol	MGI:3654828	Dact3	dishevelled-binding antagonist of beta-catenin 3	protein coding gene
	Dap	current symbol	MGI:1918190	Dap	death-associated protein	protein coding gene
	Dbn1	current symbol	MGI:1931838	Dbn1	drebrin 1	protein coding gene
	Dcaf11	current symbol	MGI:90168	Dcaf11	DDB1 and CUL4 associated factor 11	protein coding gene
	Dcbld2	current symbol	MGI:1920629	Dcbld2	discoidin, CUB and LCCL domain containing 2	protein coding gene
	Dcdc2b	current symbol	MGI:2686212	Dcdc2b	doublecortin domain containing 2b	protein coding gene
	Dcdc2c	current symbol	MGI:1915761	Dcdc2c	doublecortin domain containing 2C	protein coding gene
	Dclk1	current symbol	MGI:1330861	Dclk1	doublecortin-like kinase 1	protein coding gene
	Dctn1	current symbol	MGI:107745	Dctn1	dynactin 1	protein coding gene
	Dctn5	current symbol	MGI:1891689	Dctn5	dynactin 5	protein coding gene
	Dcx	current symbol	MGI:1277171	Dcx	doublecortin	protein coding gene
	Ddah1	current symbol	MGI:1916469	Ddah1	dimethylarginine dimethylaminohydrolase 1	protein coding gene
	Ddhd1	current symbol	MGI:2150302	Ddhd1	DDHD domain containing 1	protein coding gene
	Ddx27	current symbol	MGI:2385884	Ddx27	DEAD box helicase 27	protein coding gene
	Ddx42	current symbol	MGI:1919297	Ddx42	DEAD box helicase 42	protein coding gene
	Ddx51	current symbol	MGI:1916913	Ddx51	DEAD box helicase 51	protein coding gene
	Ddx55	current symbol	MGI:1915098	Ddx55	DEAD box helicase 55	protein coding gene
	Def6	current symbol	MGI:1346328	Def6	differentially expressed in FDCP 6	protein coding gene
	Defb14	current symbol	MGI:2675345	Defb14	defensin beta 14	protein coding gene
	Defb22	current symbol	MGI:3045368	Defb22	defensin beta 22	protein coding gene
	Defb30	current symbol	MGI:1920920	Defb30	defensin beta 30	protein coding gene
	Dennd1b	current symbol	MGI:2447812	Dennd1b	DENN/MADD domain containing 1B	protein coding gene
	Dennd1c	current symbol	MGI:1918035	Dennd1c	DENN/MADD domain containing 1C	protein coding gene
	Dennd4c	current symbol	MGI:1914769	Dennd4c	DENN/MADD domain containing 4C	protein coding gene
	Denr	current symbol	MGI:1915434	Denr	density-regulated protein	protein coding gene
	Dhcr24	current symbol	MGI:1922004	Dhcr24	24-dehydrocholesterol reductase	protein coding gene
	Dhodh	current symbol	MGI:1928378	Dhodh	dihydroorotate dehydrogenase	protein coding gene
	Dhrs2	current symbol	MGI:1918662	Dhrs2	dehydrogenase/reductase member 2	protein coding gene
	Dhx33	current symbol	MGI:2445102	Dhx33	DEAH (Asp-Glu-Ala-His) box polypeptide 33	protein coding gene
	Dhx35	current symbol	MGI:1918965	Dhx35	DEAH (Asp-Glu-Ala-His) box polypeptide 35	protein coding gene
	Dip2b	current symbol	MGI:2145977	Dip2b	disco interacting protein 2 homolog B	protein coding gene
	Dlg2	current symbol	MGI:1344351	Dlg2	discs large MAGUK scaffold protein 2	protein coding gene
	Dlg3	current symbol	MGI:1888986	Dlg3	discs large MAGUK scaffold protein 3	protein coding gene
	Dlg4	current symbol	MGI:1277959	Dlg4	discs large MAGUK scaffold protein 4	protein coding gene
	Dmgdh	current symbol	MGI:1921379	Dmgdh	dimethylglycine dehydrogenase precursor	protein coding gene
	Dmxl2	current symbol	MGI:2444630	Dmxl2	Dmx-like 2	protein coding gene
	Dnase1l2	current symbol	MGI:1913955	Dnase1l2	deoxyribonuclease 1-like 2	protein coding gene
	Dnmt3a	current symbol	MGI:1261827	Dnmt3a	DNA methyltransferase 3A	protein coding gene
	Dnpep	current symbol	MGI:1278328	Dnpep	aspartyl aminopeptidase	protein coding gene
	Donson	current symbol	MGI:1890621	Donson	downstream neighbor of SON	protein coding gene
	Dot1l	current symbol	MGI:2143886	Dot1l	DOT1-like, histone H3 methyltransferase (S. cerevisiae)	protein coding gene
	Dph2	current symbol	MGI:1914978	Dph2	DPH2 homolog	protein coding gene
	Dph6	current symbol	MGI:1913882	Dph6	diphthamine biosynthesis 6	protein coding gene
	Dpm1	current symbol	MGI:1330239	Dpm1	dolichol-phosphate (beta-D) mannosyltransferase 1	protein coding gene
	Dppa1	current symbol	MGI:2157522	Dppa1	developmental pluripotency associated 1	protein coding gene
	Dpy30	current symbol	MGI:1913560	Dpy30	dpy-30, histone methyltransferase complex regulatory subunit	protein coding gene
	Dsc2	current symbol	MGI:103221	Dsc2	desmocollin 2	protein coding gene
	Dscc1	current symbol	MGI:1919357	Dscc1	DNA replication and sister chromatid cohesion 1	protein coding gene
	Dsg1b	current symbol	MGI:2664357	Dsg1b	desmoglein 1 beta	protein coding gene
	Dusp3	current symbol	MGI:1919599	Dusp3	dual specificity phosphatase 3 (vaccinia virus phosphatase VH1-related)	protein coding gene
	Dusp4	current symbol	MGI:2442191	Dusp4	dual specificity phosphatase 4	protein coding gene
	Dusp5	current symbol	MGI:2685183	Dusp5	dual specificity phosphatase 5	protein coding gene
	Dusp7	current symbol	MGI:2387100	Dusp7	dual specificity phosphatase 7	protein coding gene
	Dync1i2	current symbol	MGI:107750	Dync1i2	dynein cytoplasmic 1 intermediate chain 2	protein coding gene
	Dynll1	current symbol	MGI:1861457	Dynll1	dynein light chain LC8-type 1	protein coding gene
	Dynlrb1	current symbol	MGI:1914318	Dynlrb1	dynein light chain roadblock-type 1	protein coding gene
	Dynlrb2	current symbol	MGI:1922715	Dynlrb2	dynein light chain roadblock-type 2	protein coding gene
	Ears2	current symbol	MGI:1914667	Ears2	glutamyl-tRNA synthetase 2, mitochondrial	protein coding gene
	Eci3	current symbol	MGI:1916373	Eci3	enoyl-Coenzyme A delta isomerase 3	protein coding gene
	Edc4	current symbol	MGI:2446249	Edc4	enhancer of mRNA decapping 4	protein coding gene
	Efna1	current symbol	MGI:103236	Efna1	ephrin A1	protein coding gene
	Egfr	current symbol	MGI:95294	Egfr	epidermal growth factor receptor	protein coding gene
	Ehbp1l1	current symbol	MGI:3612340	Ehbp1l1	EH domain binding protein 1-like 1	protein coding gene
	Ehd1	current symbol	MGI:1341878	Ehd1	EH-domain containing 1	protein coding gene
	Eif2b2	current symbol	MGI:2145118	Eif2b2	eukaryotic translation initiation factor 2B, subunit 2 beta	protein coding gene
	Eif3h	current symbol	MGI:1915385	Eif3h	eukaryotic translation initiation factor 3, subunit H	protein coding gene
	Eif4e3	current symbol	MGI:1914142	Eif4e3	eukaryotic translation initiation factor 4E member 3	protein coding gene
	Elac2	current symbol	MGI:1890496	Elac2	elaC ribonuclease Z 2	protein coding gene
	Elk4	current symbol	MGI:102853	Elk4	ELK4, member of ETS oncogene family	protein coding gene
	Ell2	current symbol	MGI:2183438	Ell2	elongation factor for RNA polymerase II 2	protein coding gene
	Elmo1	current symbol	MGI:2153044	Elmo1	engulfment and cell motility 1	protein coding gene
	Enc1	current symbol	MGI:109610	Enc1	ectodermal-neural cortex 1	protein coding gene
	Endou	current symbol	MGI:97746	Endou	endonuclease, polyU-specific	protein coding gene
	Entpd1	current symbol	MGI:102805	Entpd1	ectonucleoside triphosphate diphosphohydrolase 1	protein coding gene
	Entpd6	current symbol	MGI:1202295	Entpd6	ectonucleoside triphosphate diphosphohydrolase 6	protein coding gene
	Epc2	current symbol	MGI:1278321	Epc2	enhancer of polycomb homolog 2	protein coding gene
	Eps15	current symbol	MGI:104583	Eps15	epidermal growth factor receptor pathway substrate 15	protein coding gene
	Erp44	current symbol	MGI:1923549	Erp44	endoplasmic reticulum protein 44	protein coding gene
	Esco1	current symbol	MGI:1925055	Esco1	establishment of sister chromatid cohesion N-acetyltransferase 1	protein coding gene
	Esco2	current symbol	MGI:1919238	Esco2	establishment of sister chromatid cohesion N-acetyltransferase 2	protein coding gene
	Espn	current symbol	MGI:1861630	Espn	espin	protein coding gene
	Evi5	current symbol	MGI:104736	Evi5	ecotropic viral integration site 5	protein coding gene
	Exoc3l2	current symbol	MGI:1921713	Exoc3l2	exocyst complex component 3-like 2	protein coding gene
	Ezh2	current symbol	MGI:107940	Ezh2	enhancer of zeste 2 polycomb repressive complex 2 subunit	protein coding gene
	Ezr	current symbol	MGI:98931	Ezr	ezrin	protein coding gene
	Fahd2a	current symbol	MGI:1915376	Fahd2a	fumarylacetoacetate hydrolase domain containing 2A	protein coding gene
	Fam104a	current symbol	MGI:106351	Fam104a	family with sequence similarity 104, member A	protein coding gene
	Fam107b	current symbol	MGI:1913790	Fam107b	family with sequence similarity 107, member B	protein coding gene
	Fanci	current symbol	MGI:2384790	Fanci	Fanconi anemia, complementation group I	protein coding gene
	Farp2	current symbol	MGI:2385126	Farp2	FERM, RhoGEF and pleckstrin domain protein 2	protein coding gene
	Farsa	current symbol	MGI:1913840	Farsa	phenylalanyl-tRNA synthetase, alpha subunit	protein coding gene
	Fbf1	current symbol	MGI:1922033	Fbf1	Fas (TNFRSF6) binding factor 1	protein coding gene
	Fbxl7	current symbol	MGI:3052506	Fbxl7	F-box and leucine-rich repeat protein 7	protein coding gene
	Fbxo33	current symbol	MGI:1917861	Fbxo33	F-box protein 33	protein coding gene
	Fbxo47	current symbol	MGI:1920223	Fbxo47	F-box protein 47	protein coding gene
	Fbxo7	current symbol	MGI:1917004	Fbxo7	F-box protein 7	protein coding gene
	Fbxw26	current symbol	MGI:3646662	Fbxw26	F-box and WD-40 domain protein 26	protein coding gene
	Fdft1	current symbol	MGI:102706	Fdft1	farnesyl diphosphate farnesyl transferase 1	protein coding gene
	Fggy	current symbol	MGI:1922828	Fggy	FGGY carbohydrate kinase domain containing	protein coding gene
	Fkbp7	current symbol	MGI:1336879	Fkbp7	FK506 binding protein 7	protein coding gene
	Fnip2	current symbol	MGI:2683054	Fnip2	folliculin interacting protein 2	protein coding gene
	Frmd7	current symbol	MGI:2686379	Frmd7	FERM domain containing 7	protein coding gene
	Frrs1	current symbol	MGI:108076	Frrs1	ferric-chelate reductase 1	protein coding gene
	Fryl	current symbol	MGI:1919563	Fryl	FRY like transcription coactivator	protein coding gene
	Fto	current symbol	MGI:1347093	Fto	fat mass and obesity associated	protein coding gene
	Fundc1	current symbol	MGI:1919268	Fundc1	FUN14 domain containing 1	protein coding gene
	Fxyd3	current symbol	MGI:107497	Fxyd3	FXYD domain-containing ion transport regulator 3	protein coding gene
	Fyn	current symbol	MGI:95602	Fyn	Fyn proto-oncogene	protein coding gene
	Fzd6	current symbol	MGI:108474	Fzd6	frizzled class receptor 6	protein coding gene
	G3bp2	current symbol	MGI:2442040	G3bp2	GTPase activating protein (SH3 domain) binding protein 2	protein coding gene
	Galnt18	current symbol	MGI:2446239	Galnt18	polypeptide N-acetylgalactosaminyltransferase 18	protein coding gene
	Gap43	current symbol	MGI:95639	Gap43	growth associated protein 43	protein coding gene
	Gatc	current symbol	MGI:1923776	Gatc	glutamyl-tRNA(Gln) amidotransferase, subunit C	protein coding gene
	Gba2	current symbol	MGI:2654325	Gba2	glucosidase beta 2	protein coding gene
	Gbe1	current symbol	MGI:1921435	Gbe1	glucan (1,4-alpha-), branching enzyme 1	protein coding gene
	Gbf1	current symbol	MGI:1861607	Gbf1	golgi-specific brefeldin A-resistance factor 1	protein coding gene
	Gclc	current symbol	MGI:104990	Gclc	glutamate-cysteine ligase, catalytic subunit	protein coding gene
	Gda	current symbol	MGI:95678	Gda	guanine deaminase	protein coding gene
	Gfm1	current symbol	MGI:107339	Gfm1	G elongation factor, mitochondrial 1	protein coding gene
	Gimap6	current symbol	MGI:1918876	Gimap6	GTPase, IMAP family member 6	protein coding gene
	Gldc	current symbol	MGI:1341155	Gldc	glycine decarboxylase	protein coding gene
	Gle1	current symbol	MGI:1921662	Gle1	GLE1 RNA export mediator (yeast)	protein coding gene
	Glg1	current symbol	MGI:104967	Glg1	golgi apparatus protein 1	protein coding gene
	Glt8d2	current symbol	MGI:1922032	Glt8d2	glycosyltransferase 8 domain containing 2	protein coding gene
	Gm13547	current symbol	MGI:3650473	Gm13547	predicted gene 13547	protein coding gene
	Gm5544	current symbol	MGI:3648209	Gm5544	predicted gene 5544	protein coding gene
	Gm648	current symbol	MGI:2685494	Gm648	predicted gene 648	protein coding gene
	Gmds	current symbol	MGI:1891112	Gmds	GDP-mannose 4, 6-dehydratase	protein coding gene
	Gmnc	current symbol	MGI:2685452	Gmnc	geminin coiled-coil domain containing	protein coding gene
	Gmnn	current symbol	MGI:1927344	Gmnn	geminin	protein coding gene
	Gnb3	current symbol	MGI:95785	Gnb3	guanine nucleotide binding protein (G protein), beta 3	protein coding gene
	Gpc5	current symbol	MGI:1194894	Gpc5	glypican 5	protein coding gene
	Gpc6	current symbol	MGI:1346322	Gpc6	glypican 6	protein coding gene
	Gpr107	current symbol	MGI:2139054	Gpr107	G protein-coupled receptor 107	protein coding gene
	Gpr152	current symbol	MGI:2685519	Gpr152	G protein-coupled receptor 152	protein coding gene
	Gprc5b	current symbol	MGI:1927596	Gprc5b	G protein-coupled receptor, family C, group 5, member B	protein coding gene
	Grb2	current symbol	MGI:95805	Grb2	growth factor receptor bound protein 2	protein coding gene
	Grb7	current symbol	MGI:102683	Grb7	growth factor receptor bound protein 7	protein coding gene
	Grin1	current symbol	MGI:95819	Grin1	glutamate receptor, ionotropic, NMDA1 (zeta 1)	protein coding gene
	Grin2a	current symbol	MGI:95820	Grin2a	glutamate receptor, ionotropic, NMDA2A (epsilon 1)	protein coding gene
	Grm8	current symbol	MGI:1351345	Grm8	glutamate receptor, metabotropic 8	protein coding gene
	Gsk3a	current symbol	MGI:2152453	Gsk3a	glycogen synthase kinase 3 alpha	protein coding gene
	Gsto2	current symbol	MGI:1915464	Gsto2	glutathione S-transferase omega 2	protein coding gene
	Gtf2a1	current symbol	MGI:1933277	Gtf2a1	general transcription factor II A, 1	protein coding gene
	Gtf3c5	current symbol	MGI:1917489	Gtf3c5	general transcription factor IIIC, polypeptide 5	protein coding gene
	Gys2	current symbol	MGI:2385254	Gys2	glycogen synthase 2	protein coding gene
	H2-Eb1	current symbol	MGI:95901	H2-Eb1	histocompatibility 2, class II antigen E beta	protein coding gene
	H2-M5	current symbol	MGI:95917	H2-M5	histocompatibility 2, M region locus 5	protein coding gene
	Hacl1	current symbol	MGI:1929657	Hacl1	2-hydroxyacyl-CoA lyase 1	protein coding gene
	Hbs1l	current symbol	MGI:1891704	Hbs1l	Hbs1-like (S. cerevisiae)	protein coding gene
	Hdac1	current symbol	MGI:108086	Hdac1	histone deacetylase 1	protein coding gene
	Hdac3	current symbol	MGI:1343091	Hdac3	histone deacetylase 3	protein coding gene
	Hdac8	current symbol	MGI:1917565	Hdac8	histone deacetylase 8	protein coding gene
	Hecw2	current symbol	MGI:2685817	Hecw2	HECT, C2 and WW domain containing E3 ubiquitin protein ligase 2	protein coding gene
	Herc3	current symbol	MGI:1921248	Herc3	hect domain and RLD 3	protein coding gene
	Hibadh	current symbol	MGI:1889802	Hibadh	3-hydroxyisobutyrate dehydrogenase	protein coding gene
	Hira	current symbol	MGI:99430	Hira	histone cell cycle regulator	protein coding gene
	Hmx3	current symbol	MGI:107160	Hmx3	H6 homeobox 3	protein coding gene
	Hp1bp3	current symbol	MGI:109369	Hp1bp3	heterochromatin protein 1, binding protein 3	protein coding gene
	Hprt	current symbol	MGI:96217	Hprt	hypoxanthine guanine phosphoribosyl transferase	protein coding gene
	Hsp90aa1	current symbol	MGI:96250	Hsp90aa1	heat shock protein 90, alpha (cytosolic), class A member 1	protein coding gene
	Ide	current symbol	MGI:96412	Ide	insulin degrading enzyme	protein coding gene
	Ido1	current symbol	MGI:96416	Ido1	indoleamine 2,3-dioxygenase 1	protein coding gene
	Ido2	current symbol	MGI:2142489	Ido2	indoleamine 2,3-dioxygenase 2	protein coding gene
	Ifitm3	current symbol	MGI:1913391	Ifitm3	interferon induced transmembrane protein 3	protein coding gene
	Ifnar1	current symbol	MGI:107658	Ifnar1	interferon (alpha and beta) receptor 1	protein coding gene
	Ifnlr1	current symbol	MGI:2429859	Ifnlr1	interferon lambda receptor 1	protein coding gene
	Ift140	current symbol	MGI:2146906	Ift140	intraflagellar transport 140	protein coding gene
	Ikbkb	current symbol	MGI:1338071	Ikbkb	inhibitor of kappaB kinase beta	protein coding gene
	Il10rb	current symbol	MGI:109380	Il10rb	interleukin 10 receptor, beta	protein coding gene
	Il1r2	current symbol	MGI:96546	Il1r2	interleukin 1 receptor, type II	protein coding gene
	Il22ra1	current symbol	MGI:2663588	Il22ra1	interleukin 22 receptor, alpha 1	protein coding gene
	Il23r	current symbol	MGI:2181693	Il23r	interleukin 23 receptor	protein coding gene
	Ildr1	current symbol	MGI:2146574	Ildr1	immunoglobulin-like domain containing receptor 1	protein coding gene
	Inpp1	current symbol	MGI:104848	Inpp1	inositol polyphosphate-1-phosphatase	protein coding gene
	Ints12	current symbol	MGI:1919043	Ints12	integrator complex subunit 12	protein coding gene
	Ints2	current symbol	MGI:1917672	Ints2	integrator complex subunit 2	protein coding gene
	Irf1	current symbol	MGI:96590	Irf1	interferon regulatory factor 1	protein coding gene
	Irf5	current symbol	MGI:1350924	Irf5	interferon regulatory factor 5	protein coding gene
	Irf7	current symbol	MGI:1859212	Irf7	interferon regulatory factor 7	protein coding gene
	Isg20	current symbol	MGI:1928895	Isg20	interferon-stimulated protein	protein coding gene
	Jarid2	current symbol	MGI:104813	Jarid2	jumonji, AT rich interactive domain 2	protein coding gene
	Jmjd1c	current symbol	MGI:1918614	Jmjd1c	jumonji domain containing 1C	protein coding gene
	Kazn	current symbol	MGI:1918779	Kazn	kazrin, periplakin interacting protein	protein coding gene
	Kcne2	current symbol	MGI:1891123	Kcne2	potassium voltage-gated channel, Isk-related subfamily, gene 2	protein coding gene
	Kcnh4	current symbol	MGI:2156184	Kcnh4	potassium voltage-gated channel, subfamily H (eag-related), member 4	protein coding gene
	Kcnip4	current symbol	MGI:1933131	Kcnip4	Kv channel interacting protein 4	protein coding gene
	Kcnv2	current symbol	MGI:2670981	Kcnv2	potassium channel, subfamily V, member 2	protein coding gene
	Kdm4b	current symbol	MGI:2442355	Kdm4b	lysine (K)-specific demethylase 4B	protein coding gene
	Kdm4c	current symbol	MGI:1924054	Kdm4c	lysine (K)-specific demethylase 4C	protein coding gene
	Kdm4d	current symbol	MGI:3606484	Kdm4d	lysine (K)-specific demethylase 4D	protein coding gene
	Kif13b	current symbol	MGI:1098265	Kif13b	kinesin family member 13B	protein coding gene
	Kif21b	current symbol	MGI:109234	Kif21b	kinesin family member 21B	protein coding gene
	Kif24	current symbol	MGI:1918345	Kif24	kinesin family member 24	protein coding gene
	Kif3b	current symbol	MGI:107688	Kif3b	kinesin family member 3B	protein coding gene
	Kifap3	current symbol	MGI:107566	Kifap3	kinesin-associated protein 3	protein coding gene
	Klc2	current symbol	MGI:107953	Klc2	kinesin light chain 2	protein coding gene
	Klf17	current symbol	MGI:2181068	Klf17	Kruppel-like factor 17	protein coding gene
	Klhl18	current symbol	MGI:2143315	Klhl18	kelch-like 18	protein coding gene
	Klhl21	current symbol	MGI:1919288	Klhl21	kelch-like 21	protein coding gene
	Klk9	current symbol	MGI:1921082	Klk9	kallikrein related-peptidase 9	protein coding gene
	Kng2	current symbol	MGI:3027157	Kng2	kininogen 2	protein coding gene
	Kptn	current symbol	MGI:1890380	Kptn	kaptin	protein coding gene
	Krt31	current symbol	MGI:1309993	Krt31	keratin 31	protein coding gene
	Krt7	current symbol	MGI:96704	Krt7	keratin 7	protein coding gene
	Krt76	current symbol	MGI:1924305	Krt76	keratin 76	protein coding gene
	L3mbtl2	current symbol	MGI:2443584	L3mbtl2	L3MBTL2 polycomb repressive complex 1 subunit	protein coding gene
	Lacc1	current symbol	MGI:2445077	Lacc1	laccase domain containing 1	protein coding gene
	Lamc3	current symbol	MGI:1344394	Lamc3	laminin gamma 3	protein coding gene
	Laptm5	current symbol	MGI:108046	Laptm5	lysosomal-associated protein transmembrane 5	protein coding gene
	Lce1m	current symbol	MGI:1913453	Lce1m	late cornified envelope 1M	protein coding gene
	Lce3c	current symbol	MGI:2135932	Lce3c	late cornified envelope 3C	protein coding gene
	Ldha	current symbol	MGI:96759	Ldha	lactate dehydrogenase A	protein coding gene
	Ldhb	current symbol	MGI:96763	Ldhb	lactate dehydrogenase B	protein coding gene
	Ldlrad4	current symbol	MGI:1277150	Ldlrad4	low density lipoprotein receptor class A domain containing 4	protein coding gene
	Leprot	current symbol	MGI:2687005	Leprot	leptin receptor overlapping transcript	protein coding gene
	Lgals7	current symbol	MGI:1316742	Lgals7	lectin, galactose binding, soluble 7	protein coding gene
	Lmnb1	current symbol	MGI:96795	Lmnb1	lamin B1	protein coding gene
	Lmnb2	current symbol	MGI:96796	Lmnb2	lamin B2	protein coding gene
	Lnx2	current symbol	MGI:2155959	Lnx2	ligand of numb-protein X 2	protein coding gene
	Lonrf3	current symbol	MGI:1921615	Lonrf3	LON peptidase N-terminal domain and ring finger 3	protein coding gene
	Lpar5	current symbol	MGI:2685918	Lpar5	lysophosphatidic acid receptor 5	protein coding gene
	Lrig1	current symbol	MGI:107935	Lrig1	leucine-rich repeats and immunoglobulin-like domains 1	protein coding gene
	Lrpprc	current symbol	MGI:1919666	Lrpprc	leucine-rich PPR-motif containing	protein coding gene
	Lrrc23	current symbol	MGI:1315192	Lrrc23	leucine rich repeat containing 23	protein coding gene
	Lsm10	current symbol	MGI:2151045	Lsm10	U7 snRNP-specific Sm-like protein LSM10	protein coding gene
	Lsm11	current symbol	MGI:1919540	Lsm11	U7 snRNP-specific Sm-like protein LSM11	protein coding gene
	Ltbp1	current symbol	MGI:109151	Ltbp1	latent transforming growth factor beta binding protein 1	protein coding gene
	Lyplal1	current symbol	MGI:2385115	Lyplal1	lysophospholipase-like 1	protein coding gene
	Lyrm9	current symbol	MGI:1913524	Lyrm9	LYR motif containing 9	protein coding gene
	Lztr1	current symbol	MGI:1914113	Lztr1	leucine-zipper-like transcriptional regulator, 1	protein coding gene
	Mad2l2	current symbol	MGI:1919140	Mad2l2	MAD2 mitotic arrest deficient-like 2	protein coding gene
	Mamstr	current symbol	MGI:1921740	Mamstr	MEF2 activating motif and SAP domain containing transcriptional regulator	protein coding gene
	Man1c1	current symbol	MGI:2446214	Man1c1	mannosidase, alpha, class 1C, member 1	protein coding gene
	Man2b2	current symbol	MGI:1195262	Man2b2	mannosidase 2, alpha B2	protein coding gene
	Maneal	current symbol	MGI:2684896	Maneal	mannosidase, endo-alpha-like	protein coding gene
	Map2k2	current symbol	MGI:1346867	Map2k2	mitogen-activated protein kinase kinase 2	protein coding gene
	Map2k7	current symbol	MGI:1346871	Map2k7	mitogen-activated protein kinase kinase 7	protein coding gene
	Map3k1	current symbol	MGI:1346872	Map3k1	mitogen-activated protein kinase kinase kinase 1	protein coding gene
	Mapk1	current symbol	MGI:1346858	Mapk1	mitogen-activated protein kinase 1	protein coding gene
	Mapk10	current symbol	MGI:1346863	Mapk10	mitogen-activated protein kinase 10	protein coding gene
	Mast2	current symbol	MGI:894676	Mast2	microtubule associated serine/threonine kinase 2	protein coding gene
	Mau2	current symbol	MGI:1921799	Mau2	MAU2 sister chromatid cohesion factor	protein coding gene
	Mbd5	current symbol	MGI:2138934	Mbd5	methyl-CpG binding domain protein 5	protein coding gene
	Mbtd1	current symbol	MGI:2143977	Mbtd1	mbt domain containing 1	protein coding gene
	Mcf2l	current symbol	MGI:103263	Mcf2l	mcf.2 transforming sequence-like	protein coding gene
	Mcph1	current symbol	MGI:2443308	Mcph1	microcephaly, primary autosomal recessive 1	protein coding gene
	Mdn1	current symbol	MGI:1926159	Mdn1	midasin AAA ATPase 1	protein coding gene
	Mecr	current symbol	MGI:1349441	Mecr	mitochondrial trans-2-enoyl-CoA reductase	protein coding gene
	Med22	current symbol	MGI:98446	Med22	mediator complex subunit 22	protein coding gene
	Medag	current symbol	MGI:1917967	Medag	mesenteric estrogen dependent adipogenesis	protein coding gene
	Melk	current symbol	MGI:106924	Melk	maternal embryonic leucine zipper kinase	protein coding gene
	Metrnl	current symbol	MGI:2384806	Metrnl	meteorin, glial cell differentiation regulator-like	protein coding gene
	Mettl24	current symbol	MGI:3045338	Mettl24	methyltransferase like 24	protein coding gene
	Mfrp	current symbol	MGI:2385957	Mfrp	membrane frizzled-related protein	protein coding gene
	Mfsd2b	current symbol	MGI:3583946	Mfsd2b	major facilitator superfamily domain containing 2B	protein coding gene
	Mgst3	current symbol	MGI:1913697	Mgst3	microsomal glutathione S-transferase 3	protein coding gene
	Mier1	current symbol	MGI:1918398	Mier1	MEIR1 treanscription regulator	protein coding gene
	Mir96	current symbol	MGI:3619440	Mir96	microRNA 96	miRNA gene
	Mis18bp1	current symbol	MGI:2145099	Mis18bp1	MIS18 binding protein 1	protein coding gene
	Mkrn2	current symbol	MGI:1914277	Mkrn2	makorin, ring finger protein, 2	protein coding gene
	Mks1	current symbol	MGI:3584243	Mks1	MKS transition zone complex subunit 1	protein coding gene
	Mlec	current symbol	MGI:1924015	Mlec	malectin	protein coding gene
	Mms22l	current symbol	MGI:2684980	Mms22l	MMS22-like, DNA repair protein	protein coding gene
	Mospd1	current symbol	MGI:1917630	Mospd1	motile sperm domain containing 1	protein coding gene
	Mpg	current symbol	MGI:97073	Mpg	N-methylpurine-DNA glycosylase	protein coding gene
	Mrap2	current symbol	MGI:3609239	Mrap2	melanocortin 2 receptor accessory protein 2	protein coding gene
	Mrm1	current symbol	MGI:2443470	Mrm1	mitochondrial rRNA methyltransferase 1	protein coding gene
	Mrps5	current symbol	MGI:1924971	Mrps5	mitochondrial ribosomal protein S5	protein coding gene
	Mst1	current symbol	MGI:96080	Mst1	macrophage stimulating 1 (hepatocyte growth factor-like)	protein coding gene
	Mta1	current symbol	MGI:2150037	Mta1	metastasis associated 1	protein coding gene
	Mtfmt	current symbol	MGI:1916856	Mtfmt	mitochondrial methionyl-tRNA formyltransferase	protein coding gene
	Mthfd1l	current symbol	MGI:1924836	Mthfd1l	methylenetetrahydrofolate dehydrogenase (NADP+ dependent) 1-like	protein coding gene
	Mtor	current symbol	MGI:1928394	Mtor	mechanistic target of rapamycin kinase	protein coding gene
	Mtrf1l	current symbol	MGI:1918830	Mtrf1l	mitochondrial translational release factor 1-like	protein coding gene
	Mx1	current symbol	MGI:97243	Mx1	MX dynamin-like GTPase 1	polymorphic pseudogene
	Mybphl	current symbol	MGI:1916003	Mybphl	myosin binding protein H-like	protein coding gene
	Myd88	current symbol	MGI:108005	Myd88	myeloid differentiation primary response gene 88	protein coding gene
	Myh14	current symbol	MGI:1919210	Myh14	myosin, heavy polypeptide 14	protein coding gene
	Myh9	current symbol	MGI:107717	Myh9	myosin, heavy polypeptide 9, non-muscle	protein coding gene
	Myl12b	current symbol	MGI:107494	Myl12b	myosin, light chain 12B, regulatory	protein coding gene
	Myo10	current symbol	MGI:107716	Myo10	myosin X	protein coding gene
	Myo15	current symbol	MGI:1261811	Myo15	myosin XV	protein coding gene
	Myo5a	current symbol	MGI:105976	Myo5a	myosin VA	protein coding gene
	Myo7a	current symbol	MGI:104510	Myo7a	myosin VIIA	protein coding gene
	Myo9a	current symbol	MGI:107735	Myo9a	myosin IXa	protein coding gene
	Mysm1	current symbol	MGI:2444584	Mysm1	myb-like, SWIRM and MPN domains 1	protein coding gene
	Myt1l	current symbol	MGI:1100511	Myt1l	myelin transcription factor 1-like	protein coding gene
	Naaa	current symbol	MGI:1914361	Naaa	N-acylethanolamine acid amidase	protein coding gene
	Nacad	current symbol	MGI:3603030	Nacad	NAC alpha domain containing	protein coding gene
	Nacc2	current symbol	MGI:1915241	Nacc2	nucleus accumbens associated 2, BEN and BTB (POZ) domain containing	protein coding gene
	Nadk2	current symbol	MGI:1915896	Nadk2	NAD kinase 2, mitochondrial	protein coding gene
	Naga	current symbol	MGI:1261422	Naga	N-acetyl galactosaminidase, alpha	protein coding gene
	Nat10	current symbol	MGI:2138939	Nat10	N-acetyltransferase 10	protein coding gene
	Nbeal2	current symbol	MGI:2448554	Nbeal2	neurobeachin-like 2	protein coding gene
	Ncaph	current symbol	MGI:2444777	Ncaph	non-SMC condensin I complex, subunit H	protein coding gene
	Ncaph2	current symbol	MGI:1289164	Ncaph2	non-SMC condensin II complex, subunit H2	protein coding gene
	Ndufb8	current symbol	MGI:1914514	Ndufb8	NADH:ubiquinone oxidoreductase subunit B8	protein coding gene
	Ndufs3	current symbol	MGI:1915599	Ndufs3	NADH:ubiquinone oxidoreductase core subunit S3	protein coding gene
	Necab2	current symbol	MGI:2152211	Necab2	N-terminal EF-hand calcium binding protein 2	protein coding gene
	Nek9	current symbol	MGI:2387995	Nek9	NIMA (never in mitosis gene a)-related expressed kinase 9	protein coding gene
	Nf1	current symbol	MGI:97306	Nf1	neurofibromin 1	protein coding gene
	Nfkb1	current symbol	MGI:97312	Nfkb1	nuclear factor of kappa light polypeptide gene enhancer in B cells 1, p105	protein coding gene
	Nfkbil1	current symbol	MGI:1340031	Nfkbil1	nuclear factor of kappa light polypeptide gene enhancer in B cells inhibitor like 1	protein coding gene
	Ngrn	current symbol	MGI:1933212	Ngrn	neugrin, neurite outgrowth associated	protein coding gene
	Nhp2	current symbol	MGI:1098547	Nhp2	NHP2 ribonucleoprotein	protein coding gene
	Ninj2	current symbol	MGI:1352751	Ninj2	ninjurin 2	protein coding gene
	Ninl	current symbol	MGI:1925427	Ninl	ninein-like	protein coding gene
	Nipa1	current symbol	MGI:2442058	Nipa1	non imprinted in Prader-Willi/Angelman syndrome 1 homolog (human)	protein coding gene
	Nipsnap3a	current symbol	MGI:1920648	Nipsnap3a	nipsnap homolog 3A	protein coding gene
	Nkiras2	current symbol	MGI:1919216	Nkiras2	NFKB inhibitor interacting Ras-like protein 2	protein coding gene
	Nme4	current symbol	MGI:1931148	Nme4	NME/NM23 nucleoside diphosphate kinase 4	protein coding gene
	Nmrk1	current symbol	MGI:2147434	Nmrk1	nicotinamide riboside kinase 1	protein coding gene
	Nom1	current symbol	MGI:1861749	Nom1	nucleolar protein with MIF4G domain 1	protein coding gene
	Nploc4	current symbol	MGI:2679787	Nploc4	NPL4 homolog, ubiquitin recognition factor	protein coding gene
	Nrde2	current symbol	MGI:2670969	Nrde2	nrde-2 necessary for RNA interference, domain containing	protein coding gene
	Nsun2	current symbol	MGI:107252	Nsun2	NOL1/NOP2/Sun domain family member 2	protein coding gene
	Nubpl	current symbol	MGI:1924076	Nubpl	nucleotide binding protein-like	protein coding gene
	Nudt12	current symbol	MGI:1915243	Nudt12	nudix (nucleoside diphosphate linked moiety X)-type motif 12	protein coding gene
	Nutm2	current symbol	MGI:2685652	Nutm2	NUT family member 2	protein coding gene
	Nxn	current symbol	MGI:109331	Nxn	nucleoredoxin	protein coding gene
	Oaf	current symbol	MGI:94852	Oaf	out at first homolog	protein coding gene
	Oas1g	current symbol	MGI:97429	Oas1g	2'-5' oligoadenylate synthetase 1G	protein coding gene
	Oasl2	current symbol	MGI:1344390	Oasl2	2'-5' oligoadenylate synthetase-like 2	protein coding gene
	Ocm	current symbol	MGI:97401	Ocm	oncomodulin	protein coding gene
	Ogdh	current symbol	MGI:1098267	Ogdh	oxoglutarate (alpha-ketoglutarate) dehydrogenase (lipoamide)	protein coding gene
	Ogfod1	current symbol	MGI:2442978	Ogfod1	2-oxoglutarate and iron-dependent oxygenase domain containing 1	protein coding gene
	Oog2	current symbol	MGI:2684035	Oog2	oogenesin 2	protein coding gene
	Optn	current symbol	MGI:1918898	Optn	optineurin	protein coding gene
	Orc1	current symbol	MGI:1328337	Orc1	origin recognition complex, subunit 1	protein coding gene
	Orc3	current symbol	MGI:1354944	Orc3	origin recognition complex, subunit 3	protein coding gene
	Os9	current symbol	MGI:1924301	Os9	amplified in osteosarcoma	protein coding gene
	Osbpl3	current symbol	MGI:1918970	Osbpl3	oxysterol binding protein-like 3	protein coding gene
	Osbpl9	current symbol	MGI:1923784	Osbpl9	oxysterol binding protein-like 9	protein coding gene
	Otud6b	current symbol	MGI:1919451	Otud6b	OTU domain containing 6B	protein coding gene
	Oxr1	current symbol	MGI:2179326	Oxr1	oxidation resistance 1	protein coding gene
	Pabpc1l	current symbol	MGI:1922908	Pabpc1l	poly(A) binding protein, cytoplasmic 1-like	protein coding gene
	Pabpc4	current symbol	MGI:2385206	Pabpc4	poly(A) binding protein, cytoplasmic 4	protein coding gene
	Pabpn1l	current symbol	MGI:2685954	Pabpn1l	poly(A)binding protein nuclear 1-like	protein coding gene
	Pacsin3	current symbol	MGI:1891410	Pacsin3	protein kinase C and casein kinase substrate in neurons 3	protein coding gene
	Pam16	current symbol	MGI:1913699	Pam16	presequence translocase-asssociated motor 16	protein coding gene
	Pced1a	current symbol	MGI:2442177	Pced1a	PC-esterase domain containing 1A	protein coding gene
	Pdcd2	current symbol	MGI:104643	Pdcd2	programmed cell death 2	protein coding gene
	Pdia4	current symbol	MGI:104864	Pdia4	protein disulfide isomerase associated 4	protein coding gene
	Pdk3	current symbol	MGI:2384308	Pdk3	pyruvate dehydrogenase kinase, isoenzyme 3	protein coding gene
	Pds5b	current symbol	MGI:2140945	Pds5b	PDS5 cohesin associated factor B	protein coding gene
	Pdxk	current symbol	MGI:1351869	Pdxk	pyridoxal (pyridoxine, vitamin B6) kinase	protein coding gene
	Pdzd3	current symbol	MGI:2429554	Pdzd3	PDZ domain containing 3	protein coding gene
	Pear1	current symbol	MGI:1920432	Pear1	platelet endothelial aggregation receptor 1	protein coding gene
	Pepd	current symbol	MGI:97542	Pepd	peptidase D	protein coding gene
	Pex3	current symbol	MGI:1929646	Pex3	peroxisomal biogenesis factor 3	protein coding gene
	Pfkfb4	current symbol	MGI:2687284	Pfkfb4	6-phosphofructo-2-kinase/fructose-2,6-biphosphatase 4	protein coding gene
	Pfkl	current symbol	MGI:97547	Pfkl	phosphofructokinase, liver, B-type	protein coding gene
	Pfn1	current symbol	MGI:97549	Pfn1	profilin 1	protein coding gene
	Phf20	current symbol	MGI:2444148	Phf20	PHD finger protein 20	protein coding gene
	Phtf2	current symbol	MGI:1916020	Phtf2	putative homeodomain transcription factor 2	protein coding gene
	Pias2	current symbol	MGI:1096566	Pias2	protein inhibitor of activated STAT 2	protein coding gene
	Pigf	current symbol	MGI:99462	Pigf	phosphatidylinositol glycan anchor biosynthesis, class F	protein coding gene
	Pigl	current symbol	MGI:2681271	Pigl	phosphatidylinositol glycan anchor biosynthesis, class L	protein coding gene
	Pik3cb	current symbol	MGI:1922019	Pik3cb	phosphatidylinositol-4,5-bisphosphate 3-kinase catalytic subunit beta	protein coding gene
	Pik3cg	current symbol	MGI:1353576	Pik3cg	phosphatidylinositol-4,5-bisphosphate 3-kinase catalytic subunit gamma	protein coding gene
	Pik3r2	current symbol	MGI:1098772	Pik3r2	phosphoinositide-3-kinase regulatory subunit 2	protein coding gene
	Pip5k1c	current symbol	MGI:1298224	Pip5k1c	phosphatidylinositol-4-phosphate 5-kinase, type 1 gamma	protein coding gene
	Pitpnm1	current symbol	MGI:1197524	Pitpnm1	phosphatidylinositol transfer protein, membrane-associated 1	protein coding gene
	Pla2g6	current symbol	MGI:1859152	Pla2g6	phospholipase A2, group VI	protein coding gene
	Plbd1	current symbol	MGI:1914107	Plbd1	phospholipase B domain containing 1	protein coding gene
	Pld3	current symbol	MGI:1333782	Pld3	phospholipase D family, member 3	protein coding gene
	Pld5	current symbol	MGI:2442056	Pld5	phospholipase D family, member 5	protein coding gene
	Plekhg1	current symbol	MGI:2676551	Plekhg1	pleckstrin homology domain containing, family G (with RhoGef domain) member 1	protein coding gene
	Plekhm2	current symbol	MGI:1916832	Plekhm2	pleckstrin homology domain containing, family M (with RUN domain) member 2	protein coding gene
	Plin2	current symbol	MGI:87920	Plin2	perilipin 2	protein coding gene
	Pls3	current symbol	MGI:104807	Pls3	plastin 3 (T-isoform)	protein coding gene
	Plscr2	current symbol	MGI:1270860	Plscr2	phospholipid scramblase 2	protein coding gene
	Plxna2	current symbol	MGI:107684	Plxna2	plexin A2	protein coding gene
	Plxnb2	current symbol	MGI:2154239	Plxnb2	plexin B2	protein coding gene
	Pnpo	current symbol	MGI:2144151	Pnpo	pyridoxine 5'-phosphate oxidase	protein coding gene
	Pnpt1	current symbol	MGI:1918951	Pnpt1	polyribonucleotide nucleotidyltransferase 1	protein coding gene
	Polb	current symbol	MGI:97740	Polb	polymerase (DNA directed), beta	protein coding gene
	Pold3	current symbol	MGI:1915217	Pold3	polymerase (DNA-directed), delta 3, accessory subunit	protein coding gene
	Polg2	current symbol	MGI:1354947	Polg2	polymerase (DNA directed), gamma 2, accessory subunit	protein coding gene
	Polr1e	current symbol	MGI:1929022	Polr1e	polymerase (RNA) I polypeptide E	protein coding gene
	Polr3f	current symbol	MGI:1924086	Polr3f	polymerase (RNA) III (DNA directed) polypeptide F	protein coding gene
	Polr3g	current symbol	MGI:1914736	Polr3g	polymerase (RNA) III (DNA directed) polypeptide G	protein coding gene
	Pop4	current symbol	MGI:1913411	Pop4	processing of precursor 4, ribonuclease P/MRP family, (S. cerevisiae)	protein coding gene
	Ppil3	current symbol	MGI:1917475	Ppil3	peptidylprolyl isomerase (cyclophilin)-like 3	protein coding gene
	Ppp2r2b	current symbol	MGI:1920180	Ppp2r2b	protein phosphatase 2, regulatory subunit B, beta	protein coding gene
	Ppp3ca	current symbol	MGI:107164	Ppp3ca	protein phosphatase 3, catalytic subunit, alpha isoform	protein coding gene
	Ppp5c	current symbol	MGI:102666	Ppp5c	protein phosphatase 5, catalytic subunit	protein coding gene
	Pqlc3	current symbol	MGI:2444067	Pqlc3	PQ loop repeat containing	protein coding gene
	Praf2	current symbol	MGI:1859607	Praf2	PRA1 domain family 2	protein coding gene
	Prdx6	current symbol	MGI:894320	Prdx6	peroxiredoxin 6	protein coding gene
	Prkab1	current symbol	MGI:1336167	Prkab1	protein kinase, AMP-activated, beta 1 non-catalytic subunit	protein coding gene
	Prkcz	current symbol	MGI:97602	Prkcz	protein kinase C, zeta	protein coding gene
	Prmt1	current symbol	MGI:107846	Prmt1	protein arginine N-methyltransferase 1	protein coding gene
	Prmt2	current symbol	MGI:1316652	Prmt2	protein arginine N-methyltransferase 2	protein coding gene
	Prmt3	current symbol	MGI:1919224	Prmt3	protein arginine N-methyltransferase 3	protein coding gene
	Prmt5	current symbol	MGI:1351645	Prmt5	protein arginine N-methyltransferase 5	protein coding gene
	Prmt7	current symbol	MGI:2384879	Prmt7	protein arginine N-methyltransferase 7	protein coding gene
	Prmt8	current symbol	MGI:3043083	Prmt8	protein arginine N-methyltransferase 8	protein coding gene
	Prpsap2	current symbol	MGI:2384838	Prpsap2	phosphoribosyl pyrophosphate synthetase-associated protein 2	protein coding gene
	Prrc2b	current symbol	MGI:1923304	Prrc2b	proline-rich coiled-coil 2B	protein coding gene
	Prrg2	current symbol	MGI:1929596	Prrg2	proline-rich Gla (G-carboxyglutamic acid) polypeptide 2	protein coding gene
	Prrt2	current symbol	MGI:1916267	Prrt2	proline-rich transmembrane protein 2	protein coding gene
	Psat1	current symbol	MGI:2183441	Psat1	phosphoserine aminotransferase 1	protein coding gene
	Psmb2	current symbol	MGI:1347045	Psmb2	proteasome (prosome, macropain) subunit, beta type 2	protein coding gene
	Psph	current symbol	MGI:97788	Psph	phosphoserine phosphatase	protein coding gene
	Ptges2	current symbol	MGI:1917592	Ptges2	prostaglandin E synthase 2	protein coding gene
	Pth	current symbol	MGI:97799	Pth	parathyroid hormone	protein coding gene
	Pth1r	current symbol	MGI:97801	Pth1r	parathyroid hormone 1 receptor	protein coding gene
	Pthlh	current symbol	MGI:97800	Pthlh	parathyroid hormone-like peptide	protein coding gene
	Pus7l	current symbol	MGI:1926145	Pus7l	pseudouridylate synthase 7-like	protein coding gene
	Pycr2	current symbol	MGI:1277956	Pycr2	pyrroline-5-carboxylate reductase family, member 2	protein coding gene
	Rab15	current symbol	MGI:1916865	Rab15	RAB15, member RAS oncogene family	protein coding gene
	Rab5c	current symbol	MGI:105306	Rab5c	RAB5C, member RAS oncogene family	protein coding gene
	Rad18	current symbol	MGI:1890476	Rad18	RAD18 E3 ubiquitin protein ligase	protein coding gene
	Rala	current symbol	MGI:1927243	Rala	v-ral simian leukemia viral oncogene A (ras related)	protein coding gene
	Ralb	current symbol	MGI:1927244	Ralb	v-ral simian leukemia viral oncogene B	protein coding gene
	Ralgapb	current symbol	MGI:2444531	Ralgapb	Ral GTPase activating protein, beta subunit (non-catalytic)	protein coding gene
	Ralgps2	current symbol	MGI:1925505	Ralgps2	Ral GEF with PH domain and SH3 binding motif 2	protein coding gene
	Rars	current symbol	MGI:1914297	Rars	arginyl-tRNA synthetase	protein coding gene
	Rasal2	current symbol	MGI:2443881	Rasal2	RAS protein activator like 2	protein coding gene
	Rasgrp4	current symbol	MGI:2386851	Rasgrp4	RAS guanyl releasing protein 4	protein coding gene
	Rbak	current symbol	MGI:1927369	Rbak	RB-associated KRAB zinc finger	protein coding gene
	Rbbp7	current symbol	MGI:1194910	Rbbp7	retinoblastoma binding protein 7, chromatin remodeling factor	protein coding gene
	Rbm14	current symbol	MGI:1929092	Rbm14	RNA binding motif protein 14	protein coding gene
	Rbmx	current symbol	MGI:1343044	Rbmx	RNA binding motif protein, X chromosome	protein coding gene
	Rcor2	current symbol	MGI:1859854	Rcor2	REST corepressor 2	protein coding gene
	Rdh16	current symbol	MGI:1201375	Rdh16	retinol dehydrogenase 16	protein coding gene
	Reg3g	current symbol	MGI:109406	Reg3g	regenerating islet-derived 3 gamma	protein coding gene
	Ren1	current symbol	MGI:97898	Ren1	renin 1 structural	protein coding gene
	Repin1	current symbol	MGI:1889817	Repin1	replication initiator 1	protein coding gene
	Rftn2	current symbol	MGI:1921263	Rftn2	raftlin family member 2	protein coding gene
	Rhd	current symbol	MGI:1202882	Rhd	Rh blood group, D antigen	protein coding gene
	Rhobtb3	current symbol	MGI:1920546	Rhobtb3	Rho-related BTB domain containing 3	protein coding gene
	Rhot1	current symbol	MGI:1926078	Rhot1	ras homolog family member T1	protein coding gene
	Rhot2	current symbol	MGI:2384892	Rhot2	ras homolog family member T2	protein coding gene
	Rhou	current symbol	MGI:1916831	Rhou	ras homolog family member U	protein coding gene
	Rhox13	current symbol	MGI:1920864	Rhox13	reproductive homeobox 13	protein coding gene
	Ripk4	current symbol	MGI:1919638	Ripk4	receptor-interacting serine-threonine kinase 4	protein coding gene
	Ripply3	current symbol	MGI:2181192	Ripply3	ripply transcriptional repressor 3	protein coding gene
	Rnaseh2b	current symbol	MGI:1914403	Rnaseh2b	ribonuclease H2, subunit B	protein coding gene
	Rnaseh2c	current symbol	MGI:1915459	Rnaseh2c	ribonuclease H2, subunit C	protein coding gene
	Rnasek	current symbol	MGI:106369	Rnasek	ribonuclease, RNase K	protein coding gene
	Rnf10	current symbol	MGI:1859162	Rnf10	ring finger protein 10	protein coding gene
	Rnf157	current symbol	MGI:2442484	Rnf157	ring finger protein 157	protein coding gene
	Ropn1l	current symbol	MGI:2182357	Ropn1l	ropporin 1-like	protein coding gene
	Rpap2	current symbol	MGI:2141142	Rpap2	RNA polymerase II associated protein 2	protein coding gene
	Rpgrip1l	current symbol	MGI:1920563	Rpgrip1l	Rpgrip1-like	protein coding gene
	Rpia	current symbol	MGI:103254	Rpia	ribose 5-phosphate isomerase A	protein coding gene
	Rpn2	current symbol	MGI:98085	Rpn2	ribophorin II	protein coding gene
	Rsad1	current symbol	MGI:3039628	Rsad1	radical S-adenosyl methionine domain containing 1	protein coding gene
	Rspo4	current symbol	MGI:1924467	Rspo4	R-spondin 4	protein coding gene
	Rtbdn	current symbol	MGI:2443686	Rtbdn	retbindin	protein coding gene
	Rtf1	current symbol	MGI:1309480	Rtf1	RTF1, Paf1/RNA polymerase II complex component	protein coding gene
	Rufy2	current symbol	MGI:1917682	Rufy2	RUN and FYVE domain-containing 2	protein coding gene
	Rundc1	current symbol	MGI:2144506	Rundc1	RUN domain containing 1	protein coding gene
	Rwdd1	current symbol	MGI:1913771	Rwdd1	RWD domain containing 1	protein coding gene
	S100b	current symbol	MGI:98217	S100b	S100 protein, beta polypeptide, neural	protein coding gene
	Sag	current symbol	MGI:98227	Sag	S-antigen, retina and pineal gland (arrestin)	protein coding gene
	Sap130	current symbol	MGI:1919782	Sap130	Sin3A associated protein	protein coding gene
	Sar1b	current symbol	MGI:1913647	Sar1b	secretion associated Ras related GTPase 1B	protein coding gene
	Scn3b	current symbol	MGI:1918882	Scn3b	sodium channel, voltage-gated, type III, beta	protein coding gene
	Sco1	current symbol	MGI:106362	Sco1	SCO1 cytochrome c oxidase assembly protein	protein coding gene
	Sdhc	current symbol	MGI:1913302	Sdhc	succinate dehydrogenase complex, subunit C, integral membrane protein	protein coding gene
	Sec1	current symbol	MGI:1928893	Sec1	secretory blood group 1	protein coding gene
	Sec16b	current symbol	MGI:2148802	Sec16b	SEC16 homolog B (S. cerevisiae)	protein coding gene
	Sec22b	current symbol	MGI:1338759	Sec22b	SEC22 homolog B, vesicle trafficking protein	protein coding gene
	Sec23a	current symbol	MGI:1349635	Sec23a	SEC23 homolog A, COPII coat complex component	protein coding gene
	Sec24a	current symbol	MGI:1924621	Sec24a	Sec24 related gene family, member A (S. cerevisiae)	protein coding gene
	Secisbp2	current symbol	MGI:1922670	Secisbp2	SECIS binding protein 2	protein coding gene
	Seh1l	current symbol	MGI:1919374	Seh1l	SEH1-like (S. cerevisiae	protein coding gene
	Sel1l	current symbol	MGI:1329016	Sel1l	sel-1 suppressor of lin-12-like (C. elegans)	protein coding gene
	Serinc3	current symbol	MGI:1349457	Serinc3	serine incorporator 3	protein coding gene
	Serpina3c	current symbol	MGI:102848	Serpina3c	serine (or cysteine) peptidase inhibitor, clade A, member 3C	protein coding gene
	Sesn3	current symbol	MGI:1922997	Sesn3	sestrin 3	protein coding gene
	Setd1a	current symbol	MGI:2446244	Setd1a	SET domain containing 1A	protein coding gene
	Setd4	current symbol	MGI:2136890	Setd4	SET domain containing 4	protein coding gene
	Setd5	current symbol	MGI:1920145	Setd5	SET domain containing 5	protein coding gene
	Setdb1	current symbol	MGI:1934229	Setdb1	SET domain, bifurcated 1	protein coding gene
	Setmar	current symbol	MGI:1921979	Setmar	SET domain without mariner transposase fusion	protein coding gene
	Sfxn3	current symbol	MGI:2137679	Sfxn3	sideroflexin 3	protein coding gene
	Sgms1	current symbol	MGI:2444110	Sgms1	sphingomyelin synthase 1	protein coding gene
	Sgsm1	current symbol	MGI:107320	Sgsm1	small G protein signaling modulator 1	protein coding gene
	Sh2d5	current symbol	MGI:2446215	Sh2d5	SH2 domain containing 5	protein coding gene
	Sirt2	current symbol	MGI:1927664	Sirt2	sirtuin 2	protein coding gene
	Sirt3	current symbol	MGI:1927665	Sirt3	sirtuin 3	protein coding gene
	Skida1	current symbol	MGI:1919918	Skida1	SKI/DACH domain containing 1	protein coding gene
	Slc16a2	current symbol	MGI:1203732	Slc16a2	solute carrier family 16 (monocarboxylic acid transporters), member 2	protein coding gene
	Slc16a6	current symbol	MGI:2144585	Slc16a6	solute carrier family 16 (monocarboxylic acid transporters), member 6	protein coding gene
	Slc1a4	current symbol	MGI:2135601	Slc1a4	solute carrier family 1 (glutamate/neutral amino acid transporter), member 4	protein coding gene
	Slc20a2	current symbol	MGI:97851	Slc20a2	solute carrier family 20, member 2	protein coding gene
	Slc25a20	current symbol	MGI:1928738	Slc25a20	solute carrier family 25 (mitochondrial carnitine/acylcarnitine translocase), member 20	protein coding gene
	Slc25a21	current symbol	MGI:2445059	Slc25a21	solute carrier family 25 (mitochondrial oxodicarboxylate carrier), member 21	protein coding gene
	Slc25a28	current symbol	MGI:2180509	Slc25a28	solute carrier family 25, member 28	protein coding gene
	Slc25a29	current symbol	MGI:2444911	Slc25a29	solute carrier family 25 (mitochondrial carrier, palmitoylcarnitine transporter), member 29	protein coding gene
	Slc25a30	current symbol	MGI:1914804	Slc25a30	solute carrier family 25, member 30	protein coding gene
	Slc25a4	current symbol	MGI:1353495	Slc25a4	solute carrier family 25 (mitochondrial carrier, adenine nucleotide translocator), member 4	protein coding gene
	Slc25a43	current symbol	MGI:2684854	Slc25a43	solute carrier family 25, member 43	protein coding gene
	Slc30a8	current symbol	MGI:2442682	Slc30a8	solute carrier family 30 (zinc transporter), member 8	protein coding gene
	Slc35f1	current symbol	MGI:2139810	Slc35f1	solute carrier family 35, member F1	protein coding gene
	Slc38a10	current symbol	MGI:1919305	Slc38a10	solute carrier family 38, member 10	protein coding gene
	Slc38a2	current symbol	MGI:1915010	Slc38a2	solute carrier family 38, member 2	protein coding gene
	Slc41a3	current symbol	MGI:1918949	Slc41a3	solute carrier family 41, member 3	protein coding gene
	Slc44a5	current symbol	MGI:3035141	Slc44a5	solute carrier family 44, member 5	protein coding gene
	Slc5a2	current symbol	MGI:2181411	Slc5a2	solute carrier family 5 (sodium/glucose cotransporter), member 2	protein coding gene
	Slc5a6	current symbol	MGI:2660847	Slc5a6	solute carrier family 5 (sodium-dependent vitamin transporter), member 6	protein coding gene
	Slc5a7	current symbol	MGI:1927126	Slc5a7	solute carrier family 5 (choline transporter), member 7	protein coding gene
	Slc9a8	current symbol	MGI:1924281	Slc9a8	solute carrier family 9 (sodium/hydrogen exchanger), member 8	protein coding gene
	Slco2b1	current symbol	MGI:1351872	Slco2b1	solute carrier organic anion transporter family, member 2b1	protein coding gene
	Slitrk4	current symbol	MGI:2442509	Slitrk4	SLIT and NTRK-like family, member 4	protein coding gene
	Slu7	current symbol	MGI:2385598	Slu7	SLU7 splicing factor homolog (S. cerevisiae)	protein coding gene
	Slx4	current symbol	MGI:106299	Slx4	SLX4 structure-specific endonuclease subunit homolog (S. cerevisiae)	protein coding gene
	Slx4ip	current symbol	MGI:1921493	Slx4ip	SLX4 interacting protein	protein coding gene
	Smarcal1	current symbol	MGI:1859183	Smarcal1	SWI/SNF related matrix associated, actin dependent regulator of chromatin, subfamily a-like 1	protein coding gene
	Smc3	current symbol	MGI:1339795	Smc3	structural maintenance of chromosomes 3	protein coding gene
	Smpd4	current symbol	MGI:1924876	Smpd4	sphingomyelin phosphodiesterase 4	protein coding gene
	Sms	current symbol	MGI:109490	Sms	spermine synthase	protein coding gene
	Smyd2	current symbol	MGI:1915889	Smyd2	SET and MYND domain containing 2	protein coding gene
	Smyd3	current symbol	MGI:1916976	Smyd3	SET and MYND domain containing 3	protein coding gene
	smyd4	current symbol	MGI:2442796	Smyd4	SET and MYND domain containing 4	protein coding gene
	Smyd5	current symbol	MGI:108048	Smyd5	SET and MYND domain containing 5	protein coding gene
	Snap29	current symbol	MGI:1914724	Snap29	synaptosomal-associated protein 29	protein coding gene
	Snap47	current symbol	MGI:1915076	Snap47	synaptosomal-associated protein, 47	protein coding gene
	Snapc4	current symbol	MGI:2443935	Snapc4	small nuclear RNA activating complex, polypeptide 4	protein coding gene
	Snf8	current symbol	MGI:1343161	Snf8	SNF8, ESCRT-II complex subunit, homolog (S. cerevisiae)	protein coding gene
	Snx31	current symbol	MGI:1913946	Snx31	sorting nexin 31	protein coding gene
	Snx5	current symbol	MGI:1916428	Snx5	sorting nexin 5	protein coding gene
	Socs7	current symbol	MGI:2651588	Socs7	suppressor of cytokine signaling 7	protein coding gene
	Sorbs2	current symbol	MGI:1924574	Sorbs2	sorbin and SH3 domain containing 2	protein coding gene
	Sparc	current symbol	MGI:98373	Sparc	secreted acidic cysteine rich glycoprotein	protein coding gene
	Spink10	current symbol	MGI:3584533	Spink10	serine peptidase inhibitor, Kazal type 10	protein coding gene
	Spink14	current symbol	MGI:3646952	Spink14	serine peptidase inhibitor, Kazal type 14	protein coding gene
	Spns2	current symbol	MGI:2384936	Spns2	spinster homolog 2	protein coding gene
	Spopl	current symbol	MGI:1924107	Spopl	speckle-type BTB/POZ protein-like	protein coding gene
	Sptbn1	current symbol	MGI:98388	Sptbn1	spectrin beta, non-erythrocytic 1	protein coding gene
	Sqle	current symbol	MGI:109296	Sqle	squalene epoxidase	protein coding gene
	Sqstm1	current symbol	MGI:107931	Sqstm1	sequestosome 1	protein coding gene
	Src	current symbol	MGI:98397	Src	Rous sarcoma oncogene	protein coding gene
	Srrm4	current symbol	MGI:1916205	Srrm4	serine/arginine repetitive matrix 4	protein coding gene
	Srsf4	current symbol	MGI:1890577	Srsf4	serine and arginine-rich splicing factor 4	protein coding gene
	Srsf7	current symbol	MGI:1926232	Srsf7	serine and arginine-rich splicing factor 7	protein coding gene
	Ssbp1	current symbol	MGI:1920040	Ssbp1	single-stranded DNA binding protein 1	protein coding gene
	Ssr2	current symbol	MGI:1913506	Ssr2	signal sequence receptor, beta	protein coding gene
	St18	current symbol	MGI:2446700	St18	suppression of tumorigenicity 18	protein coding gene
	Stard13	current symbol	MGI:2385331	Stard13	StAR-related lipid transfer (START) domain containing 13	protein coding gene
	Stard5	current symbol	MGI:2156765	Stard5	StAR-related lipid transfer (START) domain containing 5	protein coding gene
	Stard6	current symbol	MGI:2156774	Stard6	StAR-related lipid transfer (START) domain containing 6	protein coding gene
	Stard8	current symbol	MGI:2448556	Stard8	START domain containing 8	protein coding gene
	Stk32a	current symbol	MGI:2442403	Stk32a	serine/threonine kinase 32A	protein coding gene
	Stk39	current symbol	MGI:1858416	Stk39	serine/threonine kinase 39	protein coding gene
	Stx8	current symbol	MGI:1890156	Stx8	syntaxin 8	protein coding gene
	Stxbp4	current symbol	MGI:1342296	Stxbp4	syntaxin binding protein 4	protein coding gene
	Sult1c1	current symbol	MGI:102928	Sult1c1	sulfotransferase family, cytosolic, 1C, member 1	protein coding gene
	Supt3	current symbol	MGI:1923723	Supt3	SPT3, SAGA and STAGA complex component	protein coding gene
	Supt5	current symbol	MGI:1202400	Supt5	suppressor of Ty 5, DSIF elongation factor subunit	protein coding gene
	Supt7l	current symbol	MGI:1919445	Supt7l	SPT7-like, STAGA complex gamma subunit	protein coding gene
	Supv3l1	current symbol	MGI:2441711	Supv3l1	suppressor of var1, 3-like 1 (S. cerevisiae)	protein coding gene
	Sympk	current symbol	MGI:1915438	Sympk	symplekin	protein coding gene
	Synj2	current symbol	MGI:1201671	Synj2	synaptojanin 2	protein coding gene
	Syt1	current symbol	MGI:99667	Syt1	synaptotagmin I	protein coding gene
	Syt16	current symbol	MGI:2673872	Syt16	synaptotagmin XVI	protein coding gene
	Sytl1	current symbol	MGI:1933365	Sytl1	synaptotagmin-like 1	protein coding gene
	Tatdn3	current symbol	MGI:1916222	Tatdn3	TatD DNase domain containing 3	protein coding gene
	Tbc1d22a	current symbol	MGI:1289265	Tbc1d22a	TBC1 domain family, member 22a	protein coding gene
	Tceal5	current symbol	MGI:3036236	Tceal5	transcription elongation factor A (SII)-like 5	protein coding gene
	Tcf4	current symbol	MGI:98506	Tcf4	transcription factor 4	protein coding gene
	Tcf7l1	current symbol	MGI:1202876	Tcf7l1	transcription factor 7 like 1 (T cell specific, HMG box)	protein coding gene
	Tcf7l2	current symbol	MGI:1202879	Tcf7l2	transcription factor 7 like 2, T cell specific, HMG box	protein coding gene
	Tchp	current symbol	MGI:1925082	Tchp	trichoplein, keratin filament binding	protein coding gene
	Tcp11	current symbol	MGI:98544	Tcp11	t-complex protein 11	protein coding gene
	Tcte1	current symbol	MGI:98640	Tcte1	t-complex-associated testis expressed 1	protein coding gene
	Tead3	current symbol	MGI:109241	Tead3	TEA domain family member 3	protein coding gene
	Tff1	current symbol	MGI:88135	Tff1	trefoil factor 1	protein coding gene
	Tgfb1i1	current symbol	MGI:102784	Tgfb1i1	transforming growth factor beta 1 induced transcript 1	protein coding gene
	Tgm6	current symbol	MGI:3044321	Tgm6	transglutaminase 6	protein coding gene
	Thumpd3	current symbol	MGI:1277973	Thumpd3	THUMP domain containing 3	protein coding gene
	Tm9sf4	current symbol	MGI:2139220	Tm9sf4	transmembrane 9 superfamily member 4	protein coding gene
	Tmc3	current symbol	MGI:2669033	Tmc3	transmembrane channel-like gene family 3	protein coding gene
	Tmc6	current symbol	MGI:1098686	Tmc6	transmembrane channel-like gene family 6	protein coding gene
	Tmem126a	current symbol	MGI:1913521	Tmem126a	transmembrane protein 126A	protein coding gene
	Tmem165	current symbol	MGI:894407	Tmem165	transmembrane protein 165	protein coding gene
	Tmem30a	current symbol	MGI:106402	Tmem30a	transmembrane protein 30A	protein coding gene
	Tmem42	current symbol	MGI:1277176	Tmem42	transmembrane protein 42	protein coding gene
	Tmem9	current symbol	MGI:1913491	Tmem9	transmembrane protein 9	protein coding gene
	Tmem98	current symbol	MGI:1923457	Tmem98	transmembrane protein 98	protein coding gene
	Tmod1	current symbol	MGI:98775	Tmod1	tropomodulin 1	protein coding gene
	Tmprss15	current symbol	MGI:1197523	Tmprss15	transmembrane protease, serine 15	protein coding gene
	Tnfaip1	current symbol	MGI:104961	Tnfaip1	tumor necrosis factor, alpha-induced protein 1 (endothelial)	protein coding gene
	Tnik	current symbol	MGI:1916264	Tnik	TRAF2 and NCK interacting kinase	protein coding gene
	Tomm20l	current symbol	MGI:1922516	Tomm20l	translocase of outer mitochondrial membrane 20-like	protein coding gene
	Top3b	current symbol	MGI:1333803	Top3b	topoisomerase (DNA) III beta	protein coding gene
	Tpd52l2	current symbol	MGI:1913564	Tpd52l2	tumor protein D52-like 2	protein coding gene
	Tpi1	current symbol	MGI:98797	Tpi1	triosephosphate isomerase 1	protein coding gene
	Tpm1	current symbol	MGI:98809	Tpm1	tropomyosin 1, alpha	protein coding gene
	Traf2	current symbol	MGI:101835	Traf2	TNF receptor-associated factor 2	protein coding gene
	Traf3ip3	current symbol	MGI:2441706	Traf3ip3	TRAF3 interacting protein 3	protein coding gene
	Traf6	current symbol	MGI:108072	Traf6	TNF receptor-associated factor 6	protein coding gene
	Trafd1	current symbol	MGI:1923551	Trafd1	TRAF type zinc finger domain containing 1	protein coding gene
	Tram2	current symbol	MGI:1924817	Tram2	translocating chain-associating membrane protein 2	protein coding gene
	Trem1	current symbol	MGI:1930005	Trem1	triggering receptor expressed on myeloid cells 1	protein coding gene
	Trex1	current symbol	MGI:1328317	Trex1	three prime repair exonuclease 1	protein coding gene
	Trim17	current symbol	MGI:1861440	Trim17	tripartite motif-containing 17	protein coding gene
	Trim29	current symbol	MGI:1919419	Trim29	tripartite motif-containing 29	protein coding gene
	Trim45	current symbol	MGI:1918187	Trim45	tripartite motif-containing 45	protein coding gene
	Trim65	current symbol	MGI:2442815	Trim65	tripartite motif-containing 65	protein coding gene
	Trim66	current symbol	MGI:2152406	Trim66	tripartite motif-containing 66	protein coding gene
	Trmt10a	current symbol	MGI:1920421	Trmt10a	tRNA methyltransferase 10A	protein coding gene
	Trmt2a	current symbol	MGI:96270	Trmt2a	TRM2 tRNA methyltransferase 2A	protein coding gene
	Trpc2	current symbol	MGI:109527	Trpc2	transient receptor potential cation channel, subfamily C, member 2	protein coding gene
	Trpc4ap	current symbol	MGI:1930751	Trpc4ap	transient receptor potential cation channel, subfamily C, member 4 associated protein	protein coding gene
	Trrap	current symbol	MGI:2153272	Trrap	transformation/transcription domain-associated protein	protein coding gene
	Trub2	current symbol	MGI:2442186	Trub2	TruB pseudouridine (psi) synthase family member 2	protein coding gene
	Tsfm	current symbol	MGI:1913649	Tsfm	Ts translation elongation factor, mitochondrial	protein coding gene
	Ttc39b	current symbol	MGI:1917113	Ttc39b	tetratricopeptide repeat domain 39B	protein coding gene
	Ttll11	current symbol	MGI:1921660	Ttll11	tubulin tyrosine ligase-like family, member 11	protein coding gene
	Ttll3	current symbol	MGI:2141418	Ttll3	tubulin tyrosine ligase-like family, member 3	protein coding gene
	Ttll4	current symbol	MGI:1914784	Ttll4	tubulin tyrosine ligase-like family, member 4	protein coding gene
	Tuba3a	current symbol	MGI:1095406	Tuba3a	tubulin, alpha 3A	protein coding gene
	Tuft1	current symbol	MGI:109572	Tuft1	tuftelin 1	protein coding gene
	Twf1	current symbol	MGI:1100520	Twf1	twinfilin actin binding protein 1	protein coding gene
	Uba2	current symbol	MGI:1858313	Uba2	ubiquitin-like modifier activating enzyme 2	protein coding gene
	Ubap1	current symbol	MGI:2149543	Ubap1	ubiquitin-associated protein 1	protein coding gene
	Ubash3a	current symbol	MGI:1926074	Ubash3a	ubiquitin associated and SH3 domain containing, A	protein coding gene
	Ubxn2b	current symbol	MGI:1915303	Ubxn2b	UBX domain protein 2B	protein coding gene
	Uck1	current symbol	MGI:98904	Uck1	uridine-cytidine kinase 1	protein coding gene
	Uri1	current symbol	MGI:1342294	Uri1	URI1, prefoldin-like chaperone	protein coding gene
	Ush1c	current symbol	MGI:1919338	Ush1c	USH1 protein network component harmonin	protein coding gene
	Ushbp1	current symbol	MGI:1922920	Ushbp1	USH1 protein network component harmonin binding protein 1	protein coding gene
	Usp11	current symbol	MGI:2384312	Usp11	ubiquitin specific peptidase 11	protein coding gene
	Usp20	current symbol	MGI:1921520	Usp20	ubiquitin specific peptidase 20	protein coding gene
	Usp21	current symbol	MGI:1353665	Usp21	ubiquitin specific peptidase 21	protein coding gene
	Usp22	current symbol	MGI:2144157	Usp22	ubiquitin specific peptidase 22	protein coding gene
	Usp24	current symbol	MGI:1919936	Usp24	ubiquitin specific peptidase 24	protein coding gene
	Usp3	current symbol	MGI:2152450	Usp3	ubiquitin specific peptidase 3	protein coding gene
	Usp33	current symbol	MGI:2159711	Usp33	ubiquitin specific peptidase 33	protein coding gene
	Usp4	current symbol	MGI:98905	Usp4	ubiquitin specific peptidase 4 (proto-oncogene)	protein coding gene
	Usp42	current symbol	MGI:1924050	Usp42	ubiquitin specific peptidase 42	protein coding gene
	Usp5	current symbol	MGI:1347343	Usp5	ubiquitin specific peptidase 5 (isopeptidase T)	protein coding gene
	Vangl1	current symbol	MGI:2159344	Vangl1	VANGL planar cell polarity 1	protein coding gene
	Vps13a	current symbol	MGI:2444304	Vps13a	vacuolar protein sorting 13A	protein coding gene
	Vps33b	current symbol	MGI:2446237	Vps33b	vacuolar protein sorting 33B	protein coding gene
	Vps51	current symbol	MGI:1915755	Vps51	VPS51 GARP complex subunit	protein coding gene
	Vps53	current symbol	MGI:1915549	Vps53	VPS53 GARP complex subunit	protein coding gene
	Vps72	current symbol	MGI:1202305	Vps72	vacuolar protein sorting 72	protein coding gene
	Vwa5b1	current symbol	MGI:1922968	Vwa5b1	von Willebrand factor A domain containing 5B1	protein coding gene
	Wbp2	current symbol	MGI:104709	Wbp2	WW domain binding protein 2	protein coding gene
	Wdr3	current symbol	MGI:2443143	Wdr3	WD repeat domain 3	protein coding gene
	Wdr37	current symbol	MGI:1920393	Wdr37	WD repeat domain 37	protein coding gene
	Wdr47	current symbol	MGI:2139593	Wdr47	WD repeat domain 47	protein coding gene
	Wdtc1	current symbol	MGI:2685541	Wdtc1	WD and tetratricopeptide repeats 1	protein coding gene
	Whrn	current symbol	MGI:2682003	Whrn	whirlin	protein coding gene
	Wnt16	current symbol	MGI:2136018	Wnt16	wingless-type MMTV integration site family, member 16	protein coding gene
	Wnt3	current symbol	MGI:98955	Wnt3	wingless-type MMTV integration site family, member 3	protein coding gene
	Wrap53	current symbol	MGI:2384933	Wrap53	WD repeat containing, antisense to Trp53	protein coding gene
	Xbp1	current symbol	MGI:98970	Xbp1	X-box binding protein 1	protein coding gene
	Xkrx	current symbol	MGI:3584011	Xkrx	X-linked Kx blood group related, X-linked	protein coding gene
	Xpnpep1	current symbol	MGI:2180003	Xpnpep1	X-prolyl aminopeptidase (aminopeptidase P) 1, soluble	protein coding gene
	Xxylt1	current symbol	MGI:2146443	Xxylt1	xyloside xylosyltransferase 1	protein coding gene
	Yipf1	current symbol	MGI:1915532	Yipf1	Yip1 domain family, member 1	protein coding gene
	Yipf7	current symbol	MGI:1922831	Yipf7	Yip1 domain family, member 7	protein coding gene
	Ypel4	current symbol	MGI:3605071	Ypel4	yippee like 4	protein coding gene
	Zbed5	current symbol	MGI:1919220	Zbed5	zinc finger, BED type containing 5	protein coding gene
	Zcchc14	current symbol	MGI:2159407	Zcchc14	zinc finger, CCHC domain containing 14	protein coding gene
	Zfp106	current symbol	MGI:1270153	Zfp106	zinc finger protein 106	protein coding gene
	Zfp182	current symbol	MGI:2442220	Zfp182	zinc finger protein 182	protein coding gene
	Zfp184	current symbol	MGI:1922244	Zfp184	zinc finger protein 184 (Kruppel-like)	protein coding gene
	Zfp239	current symbol	MGI:1306812	Zfp239	zinc finger protein 239	protein coding gene
	Zfp266	current symbol	MGI:1924769	Zfp266	zinc finger protein 266	protein coding gene
	Zfp287	current symbol	MGI:2176561	Zfp287	zinc finger protein 287	protein coding gene
	Zfp365	current symbol	MGI:2143676	Zfp365	zinc finger protein 365	protein coding gene
	Zfp367	current symbol	MGI:2442266	Zfp367	zinc finger protein 367	protein coding gene
	Zfp616	current symbol	MGI:3650906	Zfp616	zinc finger protein 616	protein coding gene
	Zfp719	current symbol	MGI:2444708	Zfp719	zinc finger protein 719	protein coding gene
	Zfp791	current symbol	MGI:3648473	Zfp791	zinc finger protein 791	protein coding gene
	Zfp84	current symbol	MGI:107780	Zfp84	zinc finger protein 84	protein coding gene
	Zfyve28	current symbol	MGI:2684992	Zfyve28	zinc finger, FYVE domain containing 28	protein coding gene
	Zkscan14	current symbol	MGI:1914485	Zkscan14	zinc finger with KRAB and SCAN domains 14	protein coding gene
	Zkscan17	current symbol	MGI:2679270	Zkscan17	zinc finger with KRAB and SCAN domains 17	protein coding gene
	Zmynd8	current symbol	MGI:1918025	Zmynd8	zinc finger, MYND-type containing 8	protein coding gene
	Zp1	current symbol	MGI:103073	Zp1	zona pellucida glycoprotein 1	protein coding gene
	Zranb1	current symbol	MGI:106441	Zranb1	zinc finger, RAN-binding domain containing 1	protein coding gene
	Zranb2	current symbol	MGI:1858211	Zranb2	zinc finger, RAN-binding domain containing 2	protein coding gene
	Zscan10	current symbol	MGI:3040700	Zscan10	zinc finger and SCAN domain containing 10	protein coding gene
	Zscan2	current symbol	MGI:99176	Zscan2	zinc finger and SCAN domain containing 2	protein coding gene
	Zzz3	current symbol	MGI:1920453	Zzz3	zinc finger, ZZ domain containing 3	protein coding gene
	BC013712	Genbank	MGI:2446213	Themis2	thymocyte selection associated family member 2	protein coding gene
	BC017643	Genbank	MGI:2384959	Cybc1	cytochrome b 245 chaperone 1	protein coding gene
	BC023829	Genbank	MGI:2448555	Tmem185a	transmembrane protein 185A	protein coding gene
	BC089597	Genbank	MGI:3583955	Rdh16f2	RDH16 family member 2	protein coding gene
	March5	old symbol	MGI:1915207	Marchf5	membrane associated ring-CH-type finger 5	protein coding gene
	Sept10	old symbol	MGI:1918110	Septin10	septin 10	protein coding gene
	1110037F02Rik	old symbol	MGI:1913435	Virma	vir like m6A methyltransferase associated	protein coding gene
	1190002H23Rik	old symbol	MGI:1913464	Rgcc	regulator of cell cycle	protein coding gene
	1700001C02Rik	old symbol	MGI:1922684	Fam166c	family with sequence similarity 166, member C	protein coding gene
	1700007K13Rik	old symbol	MGI:1916577	Pierce1	piercer of microtubule wall 1	protein coding gene
	1700011A15Rik	old symbol	MGI:1913572	Krt88	keratin 88	protein coding gene
	1700024P04Rik	old symbol	MGI:1916632	H2bl1	H2B.L histone variant 1	protein coding gene
	1700042B14Rik	old symbol	MGI:1920597	Cldn34b2	claudin 34B2	protein coding gene
	1700058C13Rik	old symbol	MGI:1920638	Bpifa3	BPI fold containing family A, member 3	protein coding gene
	1700112E06Rik	old symbol	MGI:1923883	Lrmda	leucine rich melanocyte differentiation associated	protein coding gene
	2010107G12Rik	old symbol	MGI:1917272	Slc23a4	solute carrier family 23 member 4	protein coding gene
	2010300C02Rik	old symbol	MGI:1919347	Cracdl	capping protein inhibiting regulator of actin like	protein coding gene
	2310007B03Rik	old symbol	MGI:1919124	Mab21l4	mab-21-like 4	protein coding gene
	2310046K01Rik	old symbol	MGI:1916948	Slc52a3	solute carrier protein family 52, member 3	protein coding gene
	2510003E04Rik	old symbol	MGI:1919570	Kifbp	kinesin family binding protein	protein coding gene
	2610029G23Rik	old symbol	MGI:1914933	Pbdc1	polysaccharide biosynthesis domain containing 1	protein coding gene
	2810417H13Rik	old symbol	MGI:1915276	Pclaf	PCNA clamp associated factor	protein coding gene
	3010026O09Rik	old symbol	MGI:1915317	Mrnip	MRN complex interacting protein	protein coding gene
	3110035E14Rik	old symbol	MGI:1924232	Vxn	vexin	protein coding gene
	3830417A13Rik	old symbol	MGI:1917946	Magea9	MAGE family member A9	protein coding gene
	4930471M23Rik	old symbol	MGI:1922169	Slc35f6	solute carrier family 35, member F6	protein coding gene
	4933425L06Rik	old symbol	MGI:1914013	Nt5el	5' nucleotidase, ecto-like	protein coding gene
	5730559C18Rik	old symbol	MGI:1921579	Inava	innate immunity activator	protein coding gene
	5830415F09Rik	old symbol	MGI:1922003	Trmo	tRNA methyltransferase O	protein coding gene
	9130011E15Rik	old symbol	MGI:1918867	Armh3	armadillo-like helical domain containing 3	protein coding gene
	A430084P05Rik	old symbol	MGI:3610314	Scimp	SLP adaptor and CSK interacting membrane protein	protein coding gene
	Acpl2	old symbol	MGI:2442444	Pxylp1	2-phosphoxylose phosphatase 1	protein coding gene
	Apoo	old symbol	MGI:3649039	Apoo-ps	apolipoprotein O, pseudogene	pseudogene
	Atp5f1	old symbol	MGI:1100495	Atp5pb	ATP synthase peripheral stalk-membrane subunit b	protein coding gene
	Casc4	old symbol	MGI:2443129	Golm2	golgi membrane protein 2	protein coding gene
	Ccdc104	old symbol	MGI:1913994	Cfap36	cilia and flagella associated protein 36	protein coding gene
	Chia	old symbol	MGI:1932052	Chia1	chitinase, acidic 1	protein coding gene
	Col4a3bp	old symbol	MGI:1915268	Cert1	ceramide transporter 1	protein coding gene
	Copg	old symbol	MGI:1858696	Copg1	coatomer protein complex, subunit gamma 1	protein coding gene
	Csrp2bp	old symbol	MGI:1917264	Kat14	lysine acetyltransferase 14	protein coding gene
	Daf2	old symbol	MGI:104849	Cd55b	CD55 molecule, decay accelerating factor for complement B	protein coding gene
	Dopey2	old symbol	MGI:1917278	Dop1b	DOP1 leucine zipper like protein B	protein coding gene
	Eif2c1	old symbol	MGI:2446630	Ago1	argonaute RISC catalytic subunit 1	protein coding gene
	Enthd2	old symbol	MGI:1926027	Tepsin	TEPSIN, adaptor related protein complex 4 accessory protein	protein coding gene
	Expi	old symbol	MGI:107506	Wfdc18	WAP four-disulfide core domain 18	protein coding gene
	Fam134c	old symbol	MGI:1915248	Retreg3	reticulophagy regulator family member 3	protein coding gene
	Fam175b	old symbol	MGI:1926116	Abraxas2	BRISC complex subunit	protein coding gene
	Fam46c	old symbol	MGI:1921895	Tent5c	terminal nucleotidyltransferase 5C	protein coding gene
	Fam69a	old symbol	MGI:1914516	Dipk1a	divergent protein kinase domain 1A	protein coding gene
	Fam73b	old symbol	MGI:1922035	Miga2	mitoguardin 2	protein coding gene
	Fam96a	old symbol	MGI:1915500	Ciao2a	cytosolic iron-sulfur assembly component 2A	protein coding gene
	Folr4	old symbol	MGI:1929185	Izumo1r	IZUMO1 receptor, JUNO	protein coding gene
	Gif	old symbol	MGI:1202394	Cblif	cobalamin binding intrinsic factor	protein coding gene
	Gm13125	old symbol	MGI:3712553	Pramel15	PRAME like 15	protein coding gene
	Gm16379	old symbol	MGI:103158	Mif-ps6	macrophage migration inhibitory factor, pseudogene 6	pseudogene
	Gm16515	old symbol	MGI:1344388	Natd1	N-acetyltransferase domain containing 1	protein coding gene
	Gm239	old symbol	MGI:2685085	Myrfl	myelin regulatory factor-like	protein coding gene
	Gpr133	old symbol	MGI:3041203	Adgrd1	adhesion G protein-coupled receptor D1	protein coding gene
	Hacl1	old symbol	MGI:99447	Krtap11-1	keratin associated protein 11-1	protein coding gene
	Heatr8	old symbol	MGI:2685873	Mroh7	maestro heat-like repeat family member 7	protein coding gene
	Ikbkap	old symbol	MGI:1914544	Elp1	elongator complex protein 1	protein coding gene
	Impad1	old symbol	MGI:1915720	Bpnt2	3'(2'), 5'-bisphosphate nucleotidase 2	protein coding gene
	Jhdm1d	old symbol	MGI:2443388	Kdm7a	lysine (K)-specific demethylase 7A	protein coding gene
	Jmjd5	old symbol	MGI:1924285	Kdm8	lysine (K)-specific demethylase 8	protein coding gene
	Klk9	old symbol	MGI:95293	Klk1b9	kallikrein 1-related peptidase b9	protein coding gene
	Lrrc16a	old symbol	MGI:1915982	Carmil1	capping protein regulator and myosin 1 linker 1	protein coding gene
	Lrrc67	old symbol	MGI:1921138	Ppp1r42	protein phosphatase 1, regulatory subunit 42	protein coding gene
	Mir145	old symbol	MGI:2676830	Mir145a	microRNA 145a	miRNA gene
	Mtss1l	old symbol	MGI:3039591	Mtss2	MTSS I-BAR domain containing 2	protein coding gene
	N6amt2	old symbol	MGI:1915293	Eef1akmt1	EEF1A alpha lysine methyltransferase 1	protein coding gene
	Nelf	old symbol	MGI:1861755	Nsmf	NMDA receptor synaptonuclear signaling and neuronal migration factor	protein coding gene
	Pex3	old symbol	MGI:101758	Dcaf8l	DDB1 and CUL4 associated factor 8 like	protein coding gene
	Prame	old symbol	MGI:1923079	Pramex1	PRAME like, X-linked 1	protein coding gene
	Rab7l1	old symbol	MGI:2385107	Rab29	RAB29, member RAS oncogene family	protein coding gene
	Rarsl	old symbol	MGI:1923596	Rars2	arginyl-tRNA synthetase 2, mitochondrial	protein coding gene
	Rqcd1	old symbol	MGI:1928902	Cnot9	CCR4-NOT transcription complex, subunit 9	protein coding gene
	Sc4mol	old symbol	MGI:1913484	Msmo1	methylsterol monoxygenase 1	protein coding gene
	Selk	old symbol	MGI:1931466	Selenok	selenoprotein K	protein coding gene
	Sepn1	old symbol	MGI:2151208	Selenon	selenoprotein N	protein coding gene
	Sepw1	old symbol	MGI:1100878	Selenow	selenoprotein W	protein coding gene
	Sgol1	old symbol	MGI:1919665	Sgo1	shugoshin 1	protein coding gene
	Sgol2	old symbol	MGI:1098767	Sgo2a	shugoshin 2A	protein coding gene
	Socs7	old symbol	MGI:1914546	Socs4	suppressor of cytokine signaling 4	protein coding gene
	Sult1c1	old symbol	MGI:1916333	Sult1c2	sulfotransferase family, cytosolic, 1C, member 2	protein coding gene
	Suv420h1	old symbol	MGI:2444557	Kmt5b	lysine methyltransferase 5B	protein coding gene
	Tctex1d2	old symbol	MGI:1913311	Dynlt2b	dynein light chain Tctex-type 2B	protein coding gene
	Tmem110	old symbol	MGI:1921500	Stimate	STIM activating enhancer	protein coding gene
	Tmem189	old symbol	MGI:2142624	Peds1	plasmanylethanolamine desaturase 1	protein coding gene
	Tmem254b	old symbol	MGI:1196450	Tmem254	transmembrane protein 254	protein coding gene
	Trp53rk	old symbol	MGI:1914050	Trp53rkb	transformation related protein 53 regulating kinase B	protein coding gene
	Tsga14	old symbol	MGI:1891414	Cep41	centrosomal protein 41	protein coding gene
	Wbp5	old symbol	MGI:109567	Tceal9	transcription elongation factor A like 9	protein coding gene
	Zfyve20	old symbol	MGI:1925537	Rbsn	rabenosyn, RAB effector	protein coding gene
