# Supplementary material for: Genetic determinants of micronucleus formation in vivo
Source: Nature. 2024 Feb 14;627(8002):130–6. doi: 10.1038/s41586-023-07009-0 (PMC10917660; doi:10.1038/s41586-023-07009-0)
Supplement: Supplementary file 7 — Source Data Fig. 2 [file 41586_2023_7009_MOESM7_ESM.xlsx]

## Sheet: Figure 2 (b)
	Days	WT (A)			WT (B)			Dscc1 KO (A)			Dscc1 KO (B)
		Mean	SD	N	Mean	SD	N	Mean	SD	N	Mean	SD	N
	0	1	0.0414528	3	1	0.0161076	3	1	0.0612914	3	1	0.208071	3		The data in the box was used for the graph. All data was used for statistical analysis.
	0.17	1.1036	0.0382618	3	1.02822	0.0492422	3	1.12771	0.0975668	3	1.05104	0.146221	3
	0.33	1.20572	0.0434135	3	1.15675	0.0247782	3	1.1755	0.111368	3	1.21197	0.167382	3
	0.5	1.3046	0.0442553	3	1.29379	0.038615	3	1.19949	0.0829022	3	1.26526	0.127473	3
	0.67	1.41456	0.0478185	3	1.42696	0.00423896	3	1.27411	0.056664	3	1.35704	0.146308	3
	0.83	1.54425	0.0319003	3	1.53298	0.00053739	3	1.32087	0.0469552	3	1.39504	0.12791	3
	1	1.65171	0.0285132	3	1.61369	0.0244005	3	1.33454	0.0345455	3	1.43229	0.127242	3
	1.17	1.7765	0.0376711	3	1.66806	0.0171832	3	1.38366	0.0343055	3	1.55195	0.121415	3
	1.33	1.90756	0.0232018	3	1.83181	0.0179359	3	1.44635	0.025497	3	1.56689	0.0989925	3
	1.5	2.02535	0.0235379	3	1.99481	0.0186543	3	1.50505	0.00719212	3	1.64295	0.0448285	3
	1.67	2.15193	0.0152659	3	2.06333	0.00581003	3	1.55322	0.0283432	3	1.74497	0.0481448	3
	1.83	2.28826	0.00668778	3	2.164	0.00636136	3	1.5398	0.0749273	3	1.80813	0.0350386	3
	2	2.45506	0.0155559	3	2.30045	0.00971278	3	1.61235	0.0889734	3	1.89001	0.0486242	3
	2.17	2.62993	0.0155114	3	2.42399	0.00189627	3	1.66667	0.0546729	3	1.96821	0.0196696	3
	2.33	2.77159	0.00128395	3	2.52316	0.0138784	3	1.73702	0.0896887	3	2.00886	0.0383133	3
	2.5	2.92617	0.0104851	3	2.692	0.00807324	3	1.77035	0.13685	3	2.06055	0.0176347	3
	2.67	3.12303	0.00521024	3	2.80112	0.0144713	3	1.80289	0.112688	3	2.10652	0.015905	3
	2.83	3.3076	0.0162657	3	2.93638	0.0289957	3	1.80655	0.101398	3	2.21382	0.013614	3
	3	3.45765	0.0356594	3	3.07818	0.019159	3	1.8149	0.117183	3	2.27503	0.00818253	3
	3.17	3.63771	0.0262313	3	3.20009	0.0455739	3	1.90095	0.124337	3	2.342	0.0214446	3
	3.33	3.82998	0.0270285	3	3.36203	0.0511149	3	1.93885	0.131783	3	2.41396	0.0364454	3
	3.5	3.9812	0.0229127	3	3.50881	0.0553813	3	2.01895	0.130887	3	2.52885	0.0300841	3
	3.67	4.14341	0.0225023	3	3.67876	0.0780975	3	2.09921	0.128981	3	2.5749	0.0546809	3
	3.83	4.32978	0.0316632	3	3.81102	0.104778	3	2.10253	0.0969764	3	2.66653	0.0880507	3
	4	4.48079	0.0266111	3	3.92186	0.107187	3	2.07649	0.0805331	3	2.70877	0.0768779	3
	4.17	4.6496	0.0226054	3	4.07855	0.0931249	3	2.13466	0.092825	3	2.80141	0.0546274	3
	4.33	4.82563	0.0203399	3	4.24422	0.102957	3	2.18836	0.0987022	3	2.87916	0.0485053	3
	4.5	4.9758	0.0150402	3	4.3922	0.102015	3	2.22637	0.102522	3	2.94537	0.0581503	3
	4.67	5.16026	0.0123818	3	4.58026	0.110455	3	2.26137	0.120348	3	3.07514	0.0835923	3
	4.83	5.28601	0.00784051	3	4.71003	0.11361	3	2.3407	0.0977193	3	3.11378	0.0734628	3
	5	5.44763	0.0098375	3	4.82883	0.109803	3	2.3741	0.0768707	3	3.19246	0.0791396	3
	5.17	5.58576	0.00555998	3	5.04707	0.105391	3	2.39954	0.101043	3	3.20966	0.0816045	3
	5.33	5.72673	0.0035937	3	5.2019	0.109711	3	2.34352	0.106631	3	3.34263	0.112484	3
	5.5	5.85706	0.00533396	3	5.31901	0.102927	3	2.42423	0.127167	3	3.35223	0.136543	3
	5.67	5.96173	0.00657637	3	5.50128	0.106602	3	2.35369	0.142376	3	3.30136	0.148649	3
	5.83	6.08418	0.00676153	3	5.69655	0.104091	3	2.41942	0.126783	3	3.38877	0.145685	3
	6	6.18058	0.00709177	3	5.78701	0.0944077	3	2.41909	0.133407	3	3.41088	0.159854	3
	6.17	6.27697	0.0139304	3	5.97904	0.0977199	3	2.52546	0.127387	3	3.43983	0.174962	3
	6.33	6.35281	0.00870341	3	6.20623	0.0935528	3	2.5471	0.129889	3	3.50401	0.194241	3
	6.5	6.40624	0.0128835	3	6.28497	0.0653166	3	2.56824	0.147079	3	3.61409	0.188372	3
	6.67	6.4739	0.0145012	3	6.52699	0.0612674	3	2.64631	0.18384	3	3.69579	0.198169	3

## Sheet: Figure 2 (c)
		% γH2AX positive MEFs
		WT	Dscc1KO	Dscc1-het
	Repeat 1	20.7	31.9	20.7
	Repeat 2	21.6	32.4	19.3
	Repeat 3	22	31.8	21.3

## Sheet: Figure 2 (d)
	% chromosomal abnormalities per metaphase
	Number of abnormalities	0				>5				>10
	WT	90	80	50		10	20	50		0	0	0
	Dscc1 KO	10	0	30	30	70	50	40	60	20	50	30	10
	Number of abnormalities	0				>5				>10
	WT	WT1	WT2	WT3		WT1	WT2	WT3		WT1	WT2	WT3
	Dscc1 KO	DSCC1_1	DSCC1_2	DSCC1_3	DSCC1_4	DSCC1_1	DSCC1_2	DSCC1_3	DSCC1_4	DSCC1_1	DSCC1_2	DSCC1_3	DSCC1_4
	Each value is an independent primary MEF line

## Sheet: Figure 2 (e)
	Mouse name	Age (weeks)	WT	Dscc1-/-
	PTDS59.2d	52.3	1
	PTDS58.2d	53.3	1
	PTDS51.3d	61	1
	PTDS53.1e	90.6	1
	PTDS64.6d	78.5	1
	PTDS59.3E	89.8	1
	PTDS65.3c	118.9	1
	PTDS64.5d	116.1	1
	PTDS11.5F	127.5	1
	PTDS59.3f	104.9	1
	PTDS63.1b	114.9	1
	PTDS64.6a	99.8	1
	PTDS62.3b	83.6	1
	PTDS59.3b	106.4	1
	ptds57.2c	111.1	1
	ptds59.2c	106.6	1
	PTDS61.1e	90.7	1
	PTDS57.1a	95.8	1
	PTDS51.4A	90.6	1
	PTDS54.2a	91.7	1
	YIPE11.1A	64.6		1
	YIPE11.1C	69.7		1
	PTDS63.3c	37.3		1
	PTDS51.1g	61.4		1
	PTDS63.3b	76.7		1
	YIPE16.2b	87.9		1
	PTDS65.3a	84		1
	PTDS63.3a	36.3		1
	ptds59.1a	103.3		1
	status	0	alive
		1	dead
	Mouse ID	Genotype	Sex	Age at necropsy (weeks)	Histopathological diagnosis	Column1
	M00619216	Dscc1/Dscc1	Male	64.6	Lymphoma	YIPE11.1A
	M00619218	Dscc1/Dscc1	Male	69.7	Lymphoma	YIPE11.1C
	M00854252	Dscc1/Dscc1	Male	37.3	Lymphoma	PTDS63.3c
	M00779140	Dscc1/Dscc1	Female	61.4	Lymphoma	PTDS51.1g
	M00854251	Dscc1/Dscc1	Male	76.7	Lymphoma	PTDS63.3b
	M00807194	Dscc1/Dscc1	Male	87.9	Lymphoma	YIPE16.2b
	M00843251	Dscc1/Dscc1	Male	84	Lymphoma and hepatocellular carcinoma	PTDS65.3a
	M00854250	Dscc1/Dscc1	Male	36.3	Lymphoma	PTDS63.3a
	M00797156	Dscc1/Dscc1	Male	103.3	Lymphoma	ptds59.1a
	M00845977	+/+	Female	52.3	Lymphoma	PTDS59.2d
	M00845935	+/+	Female	53.3	Lymphoma and adenoma in small intestine	PTDS58.2d
	M00806833	+/+	Male	61	Lymphoma	PTDS51.3d
	M00779169	+/+	Female	90.6	Lymphoma	PTDS53.1e
	M00900121	+/+	Female	78.5	Lymphoma	PTDS64.6d
	M00864733	+/+	Female	89.8	Lymphoma	PTDS59.3E
	M00843253	+/+	Female	118.9	Lymphoma	PTDS65.3c
	M00884456	+/+	Male	116.1	Lymphoma	PTDS64.5d
	M00809089	+/+	Female	127.5	Lymphoma	PTDS11.5F
	M00864734	+/+	Female	104.9	Lymphoma	PTDS59.3f
	M00807127	+/+	Male	114.9	Hepatocellular carcinoma	PTDS63.1b
	M00900118	+/+	Male	99.8	Lymphoma	PTDS64.6a
	M00881576	+/+	Male	83.6	Lymphoma	PTDS62.3b
	M00864730	+/+	Female	106.4	Lymphoma	PTDS59.3b
	M00812089	+/+	Male	111.1	Lymphoma	ptds57.2c
	M00845976	+/+	Female	106.6	Lymphoma	ptds59.2c
	M00802024	+/+	Female	90.7	Lymphoma	PTDS61.1e
	M00797149	+/+	Male	95.8	Lymphoma	PTDS57.1a
	M00845897	+/+	Male	90.6	Leiomyosarcoma	PTDS51.4A
	M00797137	+/+	Male	91.7	Lymphoma	PTDS54.2a
