# Supplementary material for: Genetic determinants of micronucleus formation in vivo
Source: Nature. 2024 Feb 14;627(8002):130–6. doi: 10.1038/s41586-023-07009-0 (PMC10917660; doi:10.1038/s41586-023-07009-0)
Supplement: Supplementary file 8 — Source Data Fig. 3 [file 41586_2023_7009_MOESM8_ESM.xlsx]

## Sheet: Figure 3(a)
https://github.com/team113sanger/Large-scale-analysis-of-genes-that-regulate-micronucleus-formation/tree/main/CRISPR_screen_QC
id	num	neg|score	neg|p-value	neg|fdr	neg|rank	neg|goodsgrna	pos|score	pos|p-value	pos|fdr	pos|rank	pos|goodsgrna
POLR2J2	5	5.4469e-07	4.1197e-06	0.028053	1	4	0.90775	0.91165	1	16201	0
POLR2J	5	5.4469e-07	4.1197e-06	0.028053	2	4	0.87479	0.88166	1	15685	0
RPS3A	5	6.1585e-07	4.669e-06	0.028053	3	5	1	1	1	18025	0
RPL13	5	1.9569e-06	1.2359e-05	0.055693	4	5	1	1	1	18024	0
RPL9	6	3.7634e-06	2.2246e-05	0.080198	5	5	0.98198	0.98199	1	17612	0
DNAJC9	5	1.2829e-05	7.1683e-05	0.142041	6	3	0.99132	0.99132	1	17798	0
KLK13	5	1.446e-05	8.1021e-05	0.142041	7	2	0.13561	0.2791	0.993363	5062	2
GINS2	10	1.5233e-05	8.3767e-05	0.142041	8	7	0.92721	0.92944	1	16538	1
RPL18	10	1.654e-05	9.2556e-05	0.142041	9	9	0.99998	0.99998	1	18022	0
SATL1	5	1.6809e-05	9.3654e-05	0.142041	10	5	0.99975	0.99973	1	18012	0
BPTF	10	1.7887e-05	9.8049e-05	0.142041	11	9	0.99998	0.99998	1	18023	0
CHAF1A	10	1.8369e-05	9.9697e-05	0.142041	12	8	0.999	0.999	1	17986	0
FBXL19	10	1.8759e-05	0.00010244	0.142041	13	8	0.86165	0.86962	1	15431	1
STRA13	3	2.0757e-05	0.00011123	0.142982	14	2	0.33294	0.49178	1	8589	1
ATP6V1G1	5	2.4535e-05	0.00012771	0.142982	15	5	0.99998	0.99998	1	18021	0
TCHP	5	2.4978e-05	0.00012936	0.142982	16	4	0.82037	0.83179	1	14745	1
EGFL6	5	2.6078e-05	0.00013485	0.142982	17	5	0.99997	0.99998	1	18020	0
PSMD9	13	3.1369e-05	0.00016451	0.164741	18	10	0.98369	0.9837	1	17640	1
TNNI3	5	3.4593e-05	0.00018044	0.171183	19	2	0.21473	0.37829	1	6739	2
TNK1	10	3.6616e-05	0.00019198	0.17302	20	5	0.67284	0.73067	1	12880	2
POLR2J3	5	4.3942e-05	0.00022768	0.186544	21	5	0.99957	0.99956	1	18002	0
TLCD1	5	4.4113e-05	0.00022768	0.186544	22	5	0.99996	0.99995	1	18018	0
RPL4	9	4.978e-05	0.00025405	0.199096	23	6	0.68569	0.73802	1	13030	1
H2AFZ	5	5.2795e-05	0.00026833	0.201526	24	3	0.35629	0.51437	1	8988	1
NCOR2	10	5.7225e-05	0.0002881	0.207723	25	8	0.93998	0.94125	1	16786	1
RPL6	8	6.9033e-05	0.00034853	0.241622	26	7	0.99963	0.99961	1	18006	0
HIST1H3F	5	7.3078e-05	0.00036775	0.245508	27	4	0.89475	0.89973	1	15992	0
RPL5	7	7.7842e-05	0.00039082	0.250085	28	6	0.39637	0.55165	1	9663	1
RPL13A	9	8.0447e-05	0.00040236	0.250085	29	7	0.98468	0.98466	1	17663	0
PCCA	5	9.0281e-05	0.00045124	0.264293	30	5	0.99991	0.9999	1	18016	0
STH	5	9.0981e-05	0.00045454	0.264293	31	5	0.99991	0.9999	1	18015	0
RPS9	10	0.00010619	0.00053364	0.289938	32	8	0.99616	0.99612	1	17917	0
SOX21	5	0.00011032	0.00054902	0.289938	33	4	0.42658	0.57951	1	10187	1
ANKS3	5	0.0001124	0.00055945	0.289938	34	4	0.91413	0.91753	1	16315	0
SFMBT1	10	0.00011366	0.00056769	0.289938	35	6	0.5067	0.64517	1	11367	3
RPL18A	8	0.00011687	0.00058417	0.289938	36	6	0.95513	0.95561	1	17065	0
PRRC2B	5	0.00011934	0.00059516	0.289938	37	4	0.47437	0.62393	1	10999	1
RPL27A	10	0.00013093	0.00064404	0.302993	38	6	0.82028	0.83171	1	14743	2
MAGED2	5	0.00014024	0.00068414	0.302993	39	3	0.77209	0.79362	1	14033	1
TINF2	10	0.00014416	0.00070447	0.302993	40	5	0.86183	0.86979	1	15436	1
C7orf26	5	0.0001457	0.00071051	0.302993	41	2	0.93037	0.93233	1	16600	0
POLE4	10	0.00014986	0.00073193	0.302993	42	6	0.99884	0.99885	1	17980	0
HIST1H2BA	5	0.0001517	0.00073962	0.302993	43	4	0.96022	0.9605	1	17158	0
HIST1H2AJ	3	0.00015174	0.00073962	0.302993	44	3	0.97807	0.97808	1	17521	0
FNIP1	5	0.00015806	0.00077258	0.309461	45	4	0.4117	0.56582	1	9924	1
HIST1H2AL	3	0.00016485	0.00080828	0.310334	46	2	0.74461	0.77461	1	13674	0
MED11	10	0.00016819	0.00082421	0.310334	47	6	0.98997	0.98995	1	17771	0
RPL26	7	0.00016878	0.00082641	0.310334	48	6	0.67233	0.73037	1	12877	1
PGAP3	5	0.00017484	0.00085497	0.312772	49	1	0.32688	0.48606	1	8487	2
ZNF347	5	0.00017822	0.00086761	0.312772	50	3	0.25965	0.42186	1	7460	1
CDC27	5	0.00020794	0.00099779	0.331188	51	4	0.80018	0.81506	1	14417	1
ZNF259	5	0.00020885	0.0010038	0.331188	52	2	0.013239	0.044691	0.865263	931	3
TFDP2	5	0.00021065	0.0010126	0.331188	53	3	0.086351	0.19717	0.972947	3651	1
FAU	10	0.00021761	0.0010505	0.331188	54	5	0.94835	0.9491	1	16946	1
TRH	5	0.00021892	0.0010604	0.331188	55	3	0.42366	0.57672	1	10145	1
POLR2L	9	0.00022478	0.0010862	0.331188	56	5	0.9694	0.96947	1	17349	0
ZIC3	5	0.00022479	0.0010862	0.331188	57	5	0.99877	0.99875	1	17977	0
TAF5	10	0.0002257	0.001089	0.331188	58	4	0.55589	0.66895	1	11769	2
CD81	5	0.00023072	0.0011087	0.331188	59	4	0.96214	0.9624	1	17197	0
HIST1H4A	5	0.00023115	0.001112	0.331188	60	4	0.99682	0.99678	1	17927	0
HIST1H2AK	5	0.00023937	0.0011549	0.331188	61	4	0.55233	0.66716	1	11737	1
HIST1H2BC	4	0.00024212	0.0011692	0.331188	62	2	0.90617	0.91021	1	16177	0
PSMB7	10	0.0002523	0.0012126	0.331188	63	5	0.11309	0.2424	0.990378	4402	3
NAP1L2	5	0.00025953	0.0012428	0.331188	64	4	0.9612	0.96145	1	17174	0
SPATA7	5	0.00026221	0.0012543	0.331188	65	4	0.94758	0.94839	1	16933	0
FNTB	5	0.00026515	0.0012658	0.331188	66	3	0.31852	0.47813	1	8357	1
CYP1B1	5	0.00026663	0.0012746	0.331188	67	2	0.4478	0.59934	1	10536	1
CBX2	10	0.00026795	0.0012823	0.331188	68	8	0.99181	0.99182	1	17809	0
CCDC91	5	0.00026826	0.0012845	0.331188	69	5	0.99973	0.99971	1	18011	0
EID3	5	0.00026852	0.0012862	0.331188	70	4	0.86329	0.87113	1	15456	0
PURG	5	0.00027218	0.0013065	0.331683	71	3	0.80998	0.82304	1	14562	1
FAM63B	5	0.0002849	0.0013658	0.341928	72	5	0.99972	0.99969	1	18009	0
FZD8	5	0.00029293	0.001396	0.344704	73	5	0.99971	0.99968	1	18008	0
RPS6	8	0.00030429	0.0014444	0.35182	74	7	0.79292	0.80934	1	14316	1
SKI	5	0.00032468	0.0015295	0.367574	75	4	0.89728	0.90204	1	16037	0
CYP27B1	5	0.00032891	0.0015498	0.367574	76	5	0.99967	0.99965	1	18007	0
RNASE6	5	0.00034202	0.0016141	0.37066	77	4	0.9965	0.99645	1	17923	0
RPL23A	7	0.00034324	0.0016157	0.37066	78	6	0.99454	0.99451	1	17880	0
HIST1H2BB	3	0.00034466	0.0016245	0.37066	79	1	0.3177	0.47736	1	8341	1
EXOSC6	5	0.00037462	0.0017728	0.390546	80	2	0.44466	0.59635	1	10484	2
HIST1H2BE	3	0.00037463	0.0017728	0.390546	81	2	0.68096	0.73529	1	12975	0
STAC3	5	0.00037547	0.0017767	0.390546	82	5	0.99962	0.9996	1	18005	0
DOCK11	5	0.00038233	0.0018031	0.391566	83	5	0.99962	0.9996	1	18004	0
RNF168	10	0.00039325	0.0018525	0.397513	84	8	0.84163	0.85079	1	15098	1
ZNF75D	5	0.00040026	0.0018832	0.397986	85	5	0.9996	0.99959	1	18003	0
KCTD5	5	0.00040502	0.0019014	0.397986	86	5	0.99895	0.99896	1	17984	0
SEMA6A	5	0.00041499	0.0019393	0.397986	87	3	0.87864	0.88521	1	15739	0
RPS19	10	0.00041803	0.0019541	0.397986	88	8	0.92993	0.9319	1	16591	1
SNRPD1	10	0.00042111	0.0019651	0.397986	89	8	0.77183	0.79342	1	14030	1
TTC39C	9	0.00042647	0.0019904	0.398625	90	7	0.65131	0.71886	1	12650	1
LIX1	5	0.00046809	0.0021843	0.428379	91	3	0.24556	0.4083	1	7246	1
WDR74	5	0.00046838	0.0021865	0.428379	92	3	0.052539	0.13687	0.940031	2624	1
TRIQK	5	0.00049662	0.0023265	0.450921	93	4	0.98583	0.98578	1	17691	0
HIST1H2BN	2	0.00052328	0.0024534	0.462669	94	2	0.99948	0.99947	1	18001	0
NAB1	5	0.00052444	0.0024595	0.462669	95	4	0.94409	0.9451	1	16869	0
SNRPE	6	0.00052822	0.002477	0.462669	96	5	0.14758	0.29788	1	5357	1
SDHAF1	5	0.00053107	0.0024902	0.462669	97	5	0.99947	0.99946	1	18000	0
PTER	5	0.00053698	0.0025155	0.462669	98	4	0.97014	0.97018	1	17363	0
LSAMP	5	0.00057186	0.0026687	0.485099	99	4	0.77597	0.79648	1	14085	1
ZNF580	5	0.00057693	0.0026913	0.485099	100	5	0.99942	0.99941	1	17999	0
RPL36	10	0.00058864	0.00275	0.485197	101	7	0.70975	0.75228	1	13311	1
SGTB	5	0.00059194	0.002761	0.485197	102	5	0.99941	0.9994	1	17997	0
ZNF610	7	0.00059434	0.0027726	0.485197	103	2	0.35433	0.51245	1	8949	1
HIST1H2BH	4	0.00060629	0.0028368	0.49167	104	3	0.92879	0.93089	1	16569	0
TEX28	5	0.0006214	0.0029121	0.49631	105	5	0.99938	0.99937	1	17995	0
CALU	8	0.00062305	0.0029187	0.49631	106	7	0.999	0.999	1	17987	0
LHX9	5	0.00063325	0.0029615	0.496625	107	4	0.97987	0.9799	1	17562	0
ANKRD2	5	0.00064288	0.003012	0.496625	108	4	0.99742	0.99739	1	17938	0
CD72	5	0.00064332	0.0030131	0.496625	109	5	0.99936	0.99935	1	17994	0
RPLP0	10	0.00064757	0.0030307	0.496625	110	6	0.15491	0.3095	1	5563	3
EZH2	10	0.00066404	0.0031005	0.500304	111	5	0.073919	0.17539	0.97183	3253	3
RPS11	10	0.00066771	0.0031186	0.500304	112	7	0.40373	0.55843	1	9788	1
RPS5	9	0.00067398	0.0031417	0.500304	113	7	0.99994	0.99993	1	18017	0
THAP10	5	0.00067856	0.0031642	0.500304	114	5	0.99853	0.99852	1	17970	0
RPL3	10	0.00069453	0.0032405	0.502313	115	5	0.19677	0.36069	1	6442	2
ZNF85	4	0.00069922	0.0032609	0.502313	116	2	0.074271	0.17601	0.971979	3262	1
MCM3	10	0.00071767	0.0033433	0.502313	117	6	0.66065	0.72388	1	12736	2
INPP4B	5	0.00072417	0.003368	0.502313	118	3	0.80548	0.81928	1	14493	1
POLE3	10	0.00072565	0.0033751	0.502313	119	8	0.99514	0.99509	1	17898	0
ZNF174	5	0.00072744	0.0033823	0.502313	120	3	0.89372	0.8988	1	15976	0
RPS18	8	0.00072822	0.0033856	0.502313	121	5	0.99883	0.99883	1	17979	0
HIST2H3D	2	0.00073234	0.0033998	0.502313	122	2	0.99927	0.99926	1	17993	0
SIRT3	10	0.00074023	0.0034377	0.503783	123	4	0.99528	0.99522	1	17903	0
PIGZ	5	0.00075359	0.0034949	0.505376	124	3	0.86682	0.87436	1	15522	0
DDX56	10	0.00075926	0.0035267	0.505376	125	6	0.092935	0.20846	0.975445	3847	2
RAB34	5	0.00076505	0.0035558	0.505376	126	4	0.69815	0.74526	1	13185	1
KTN1	5	0.00076791	0.0035718	0.505376	127	4	0.9395	0.94077	1	16780	0
CTBP2	10	0.00077204	0.0035888	0.505376	128	6	0.58124	0.68162	1	12007	2
CREB3L2	5	0.00079964	0.0037179	0.506601	129	3	0.00097378	0.0044611	0.651099	121	2
C8G	5	0.00082402	0.0038398	0.506601	130	2	0.14873	0.2997	1	5387	3
CDK12	10	0.00082547	0.0038431	0.506601	131	4	0.33745	0.49618	1	8666	2
KRTAP17-1	5	0.00083041	0.0038678	0.506601	132	4	0.99402	0.99398	1	17866	0
GLB1L3	5	0.00083578	0.0038882	0.506601	133	2	0.29725	0.45793	1	8047	2
ATP5G1	5	0.00083699	0.0038942	0.506601	134	5	0.99916	0.99916	1	17992	0
CLEC3A	5	0.00083907	0.0039002	0.506601	135	5	0.99844	0.99843	1	17968	0
SRGAP1	10	0.00084864	0.0039332	0.506601	136	7	0.8787	0.88526	1	15741	1
ETV3	9	0.00085427	0.0039574	0.506601	137	7	0.41581	0.56962	1	10002	2
RGAG4	5	0.00086407	0.0040035	0.506601	138	5	0.99914	0.99913	1	17991	0
JARID2	10	0.00087028	0.0040343	0.506601	139	8	0.99985	0.99984	1	18014	0
TRIM28	10	0.00087238	0.0040403	0.506601	140	6	0.30711	0.4673	1	8190	3
KIAA2022	5	0.00087466	0.0040508	0.506601	141	3	0.77489	0.79565	1	14069	1
ALDH3A2	5	0.00088728	0.0041035	0.506601	142	5	0.99809	0.99807	1	17955	0
HLA-DQB1	5	0.00088769	0.0041051	0.506601	143	3	0.97645	0.9764	1	17481	0
SLC2A4RG	5	0.00088895	0.004109	0.506601	144	5	0.99911	0.9991	1	17990	0
CDK17	10	0.00088943	0.0041123	0.506601	145	5	0.72289	0.76046	1	13444	2
PAQR6	5	0.00089239	0.0041266	0.506601	146	5	0.99911	0.9991	1	17989	0
POU5F1	6	0.0008934	0.0041315	0.506601	147	3	0.25698	0.41928	1	7422	3
TUBGCP6	5	0.00091276	0.0042227	0.510688	148	2	0.10424	0.22772	0.988105	4154	3
EFEMP2	5	0.00091651	0.0042403	0.510688	149	2	0.59127	0.68687	1	12103	1
IL17D	5	0.00092215	0.0042677	0.510688	150	3	0.96394	0.96414	1	17232	0
TXN	7	0.00092444	0.0042782	0.510688	151	3	0.52091	0.65184	1	11480	2
PPP1R12A	5	0.00094868	0.0043902	0.516555	152	3	0.615	0.69926	1	12326	1
SOX9	10	0.00094878	0.0043908	0.516555	153	1	0.30956	0.46963	1	8224	4
PSMB4	10	0.00095305	0.0044133	0.516555	154	8	0.99997	0.99997	1	18019	0
SLC25A37	5	0.00097378	0.0044946	0.522676	155	1	0.47839	0.62764	1	11066	1
FXYD1	5	0.0010158	0.0046742	0.537317	156	5	0.99898	0.99899	1	17985	0
AARS2	5	0.0010237	0.0047006	0.537317	157	1	0.021975	0.069299	0.890529	1401	4
SMARCD1	10	0.0010276	0.0047099	0.537317	158	3	0.39938	0.55448	1	9714	1
TXNL4A	10	0.0010364	0.0047429	0.537434	159	7	0.52787	0.65513	1	11547	1
SRPK2	10	0.0010481	0.0047863	0.537434	160	6	0.68713	0.73887	1	13046	1
PRX	5	0.0010559	0.0048225	0.537434	161	5	0.99894	0.99895	1	17983	0
SNRPD3	10	0.0010571	0.0048302	0.537434	162	2	0.11635	0.24776	0.990378	4505	4
ZNF747	4	0.0010721	0.0048912	0.538246	163	4	0.99893	0.99894	1	17982	0
C16orf93	5	0.0010736	0.0048972	0.538246	164	1	0.0034672	0.014456	0.777805	332	3
MRGPRG	5	0.0010992	0.0050153	0.547885	165	5	0.9989	0.99891	1	17981	0
SF3A2	10	0.0011087	0.0050571	0.549117	166	4	0.34245	0.50099	1	8748	4
TP53INP1	5	0.0011192	0.005112	0.551538	167	4	0.95988	0.96016	1	17152	0
VPS13B	5	0.0011259	0.0051406	0.551538	168	2	0.43992	0.59195	1	10411	2
SGK223	10	0.0011642	0.0053092	0.56626	169	5	0.99846	0.99846	1	17969	0
SCAP	5	0.001178	0.0053729	0.569685	170	4	0.79886	0.81403	1	14399	1
RPS13	9	0.0012102	0.0055179	0.579292	171	6	0.81092	0.82385	1	14581	2
CCT4	5	0.0012233	0.005575	0.579292	172	2	0.5043	0.64404	1	11349	1
SPDYE4	4	0.0012309	0.0056085	0.579292	173	3	0.34759	0.50592	1	8836	1
RPS10	7	0.0012373	0.0056382	0.579292	174	4	0.59322	0.68787	1	12116	2
CCNA2	10	0.0012413	0.0056503	0.579292	175	6	0.82665	0.83727	1	14846	1
PRDM13	10	0.0012428	0.0056563	0.579292	176	8	0.99982	0.9998	1	18013	0
C4orf48	6	0.0012637	0.0057514	0.585697	177	4	0.99024	0.9902	1	17778	0
GK5	5	0.0012733	0.0057953	0.586111	178	1	0.071204	0.17057	0.97183	3160	3
PKD2	5	0.0012843	0.005842	0.586111	179	5	0.99872	0.99871	1	17976	0
FAM194A	5	0.0012873	0.005853	0.586111	180	4	0.93667	0.93823	1	16720	0
CLIC6	5	0.0013046	0.005931	0.590641	181	4	0.79483	0.81082	1	14341	1
TMEM14B	7	0.0013139	0.0059771	0.591965	182	5	0.26569	0.42766	1	7538	1
RGR	5	0.0013379	0.0060804	0.593877	183	5	0.99866	0.99865	1	17975	0
TECR	5	0.0013434	0.0061068	0.593877	184	4	0.28227	0.44358	1	7789	1
ZMYND10	5	0.0013492	0.0061375	0.593877	185	5	0.99865	0.99864	1	17974	0
NPC2	5	0.0013597	0.0061848	0.593877	186	4	0.6077	0.6954	1	12254	1
TNNI2	5	0.0013693	0.0062298	0.593877	187	5	0.99863	0.99862	1	17973	0
SMARCAL1	10	0.0013712	0.0062397	0.593877	188	7	0.73289	0.76685	1	13556	1
NTF3	5	0.0013731	0.0062468	0.593877	189	1	0.1042	0.22764	0.988105	4151	1
ISLR	5	0.0013767	0.00626	0.593877	190	3	0.91096	0.91459	1	16263	0
TLL2	5	0.0013894	0.0063243	0.596833	191	5	0.99861	0.9986	1	17972	0
CDKN2B	6	0.0013996	0.0063638	0.597437	192	4	0.88104	0.88739	1	15778	1
MPDU1	5	0.001423	0.0064479	0.602191	193	3	0.47984	0.62898	1	11096	1
ZNF728	4	0.0014363	0.0065	0.603935	194	3	0.79879	0.81397	1	14397	0
TMCO1	5	0.001448	0.0065544	0.605864	195	4	0.99516	0.99511	1	17901	0
ZNF425	5	0.0014563	0.0065951	0.606125	196	5	0.99854	0.99854	1	17971	0
BTBD6	5	0.0014631	0.0066308	0.606125	197	4	0.99729	0.99727	1	17933	0
TTC31	5	0.0014729	0.0066714	0.606125	198	2	0.72623	0.76262	1	13478	1
CCL4	7	0.0014764	0.0066918	0.606125	199	6	0.48255	0.63149	1	11141	1
RPL32	7	0.0015048	0.0068208	0.614728	200	3	0.72435	0.76139	1	13463	1
SLC25A28	5	0.0015222	0.0069065	0.614774	201	4	0.95887	0.9592	1	17133	0
SBDS	5	0.0015228	0.0069082	0.614774	202	1	0.056265	0.14383	0.948754	2730	2
RAB11FIP1	5	0.0015361	0.0069757	0.614774	203	4	0.84306	0.85218	1	15123	0
PYURF	5	0.0015595	0.0070834	0.614774	204	3	0.11231	0.2411	0.990378	4380	2
SIT1	5	0.0015727	0.0071367	0.614774	205	3	0.77994	0.79946	1	14137	1
DDX52	10	0.0015792	0.0071751	0.614774	206	3	0.048323	0.12895	0.934364	2480	3
C21orf58	5	0.001595	0.0072416	0.614774	207	4	0.2065	0.37023	1	6599	1
DHRS4	5	0.0016108	0.0073059	0.614774	208	3	0.90071	0.9052	1	16093	0
BLZF1	5	0.0016216	0.0073564	0.614774	209	5	0.99838	0.99837	1	17966	0
TP53	5	0.0016319	0.0073998	0.614774	210	3	0.34435	0.50281	1	8782	2
HIST1H2AH	4	0.0016326	0.0074025	0.614774	211	4	0.99371	0.99367	1	17859	0
ALKBH5	5	0.0016372	0.0074196	0.614774	212	5	0.99836	0.99836	1	17965	0
CITED4	5	0.0016375	0.0074218	0.614774	213	2	0.8386	0.84793	1	15039	1
WDR77	10	0.0016628	0.0075228	0.614774	214	5	0.27673	0.43821	1	7708	3
OTOP3	5	0.0016724	0.0075679	0.614774	215	3	0.99451	0.99447	1	17879	0
ZGPAT	10	0.001673	0.0075701	0.614774	216	6	0.94317	0.94424	1	16849	1
RASD2	5	0.0016741	0.007575	0.614774	217	5	0.99833	0.99833	1	17964	0
FLT3LG	6	0.0016875	0.0076228	0.614774	218	5	0.99288	0.99288	1	17832	0
SETD1A	10	0.0016986	0.0076607	0.614774	219	7	0.17493	0.33934	1	6081	3
KRTCAP3	5	0.0017223	0.0077659	0.614774	220	2	0.42083	0.57413	1	10103	1
PIM3	10	0.0017282	0.0077931	0.614774	221	7	0.015133	0.050095	0.866393	1037	3
OLFML3	5	0.0017516	0.0078788	0.614774	222	4	0.50661	0.64512	1	11365	1
ARID3C	5	0.0017546	0.0078881	0.614774	223	3	0.75643	0.78258	1	13826	1
TPT1	6	0.0017547	0.0078887	0.614774	224	4	0.93092	0.93284	1	16611	0
MED30	10	0.0017554	0.0078903	0.614774	225	7	0.57721	0.67954	1	11962	2
NUDC	10	0.0017675	0.007931	0.614774	226	5	0.35705	0.51511	1	9002	3
C16orf52	5	0.0017709	0.0079419	0.614774	227	4	0.8356	0.84519	1	14990	1
RPL15	7	0.0017747	0.0079579	0.614774	228	5	0.9932	0.9932	1	17842	0
CELF4	5	0.001792	0.0080315	0.614774	229	5	0.99821	0.99819	1	17961	0
LILRB3	2	0.0017934	0.0080381	0.614774	230	2	0.99821	0.99819	1	17960	0
IGBP1	5	0.0017956	0.0080474	0.614774	231	3	0.97768	0.97766	1	17510	0
POP7	10	0.0018018	0.0080721	0.614774	232	5	0.083002	0.19141	0.972947	3535	3
SAMD14	5	0.0018044	0.008082	0.614774	233	5	0.9982	0.99818	1	17959	0
DGAT2L6	5	0.0018111	0.0081122	0.614774	234	4	0.86376	0.87155	1	15464	0
RHOB	5	0.0018221	0.0081485	0.614774	235	1	0.96831	0.9684	1	17331	0
UGT2B11	4	0.0018267	0.0081661	0.614774	236	4	0.99817	0.99815	1	17958	0
MLYCD	5	0.0018345	0.0082012	0.614774	237	3	0.95872	0.95905	1	17128	0
TRIP12	5	0.0018352	0.0082056	0.614774	238	5	0.99816	0.99814	1	17957	0
DDR1	10	0.0018361	0.0082078	0.614774	239	3	0.25605	0.41836	1	7405	3
TAF13	10	0.0018365	0.0082116	0.614774	240	6	0.69348	0.74255	1	13125	2
RAB9B	5	0.0018387	0.0082243	0.614774	241	4	0.9554	0.95588	1	17069	0
RP2	5	0.0018546	0.0082907	0.614774	242	3	0.87557	0.8824	1	15694	0
ESM1	5	0.0018582	0.0083067	0.614774	243	4	0.99631	0.99626	1	17920	0
PIGS	5	0.0018626	0.008322	0.614774	244	5	0.99814	0.99812	1	17956	0
NANS	5	0.0018891	0.0084303	0.620226	245	4	0.98146	0.98143	1	17595	0
LYRM1	5	0.0019119	0.0085275	0.623509	246	3	0.47218	0.62192	1	10959	1
GLRA4	5	0.0019219	0.0085681	0.623509	247	2	0.94144	0.94262	1	16817	0
ATOH7	5	0.0019249	0.0085863	0.623509	248	5	0.99808	0.99806	1	17954	0
AQP4	5	0.0019442	0.008661	0.623509	249	4	0.96022	0.9605	1	17159	0
ENOX2	5	0.0019563	0.0087164	0.623509	250	5	0.99804	0.99803	1	17953	0
YIPF2	5	0.0019617	0.0087373	0.623509	251	4	0.84451	0.85356	1	15152	0
EGFL8	5	0.0019643	0.0087505	0.623509	252	4	0.93649	0.93805	1	16718	0
RPS27A	8	0.0019688	0.0087675	0.623509	253	5	0.10143	0.22297	0.987179	4065	3
TCP1	5	0.0019717	0.0087862	0.623509	254	3	0.14928	0.30059	1	5403	2
MURC	5	0.0019957	0.0088873	0.626334	255	5	0.998	0.99798	1	17952	0
HTRA4	5	0.0019971	0.0088955	0.626334	256	5	0.998	0.99798	1	17951	0
FBXL7	5	0.0020208	0.0089955	0.630909	257	2	0.99479	0.99476	1	17888	0
DACT3	5	0.0020346	0.0090515	0.631427	258	2	0.32212	0.48152	1	8421	1
C9orf117	5	0.00204	0.0090729	0.631427	259	3	0.57721	0.67954	1	11963	1
LRRC18	5	0.0020715	0.0092081	0.633756	260	2	0.093906	0.21014	0.976974	3877	2
MLLT10	12	0.0020725	0.009213	0.633756	261	7	0.61842	0.7011	1	12356	2
COL4A5	5	0.0020822	0.0092591	0.633756	262	5	0.99792	0.99789	1	17950	0
TRIM16	10	0.0021008	0.0093284	0.633756	263	5	0.31922	0.47878	1	8371	2
IRF7	10	0.0021058	0.009347	0.633756	264	4	0.10683	0.23207	0.988122	4231	4
RRAS	5	0.00211	0.0093597	0.633756	265	3	0.11802	0.25046	0.991022	4547	1
SF3B5	10	0.0021137	0.0093685	0.633756	266	5	0.82359	0.83459	1	14795	1
MLPH	5	0.0021214	0.0093877	0.633756	267	3	0.055835	0.143	0.948754	2711	1
PSMB3	10	0.0021474	0.0094822	0.637746	268	3	0.3293	0.48833	1	8530	3
LAPTM4A	5	0.0021712	0.0095744	0.641558	269	3	0.45393	0.60498	1	10631	1
ZDHHC22	5	0.0021982	0.0096541	0.642706	270	3	0.39775	0.55296	1	9687	1
RPL37	8	0.0022007	0.0096629	0.642706	271	4	0.51172	0.64748	1	11408	1
CDKL5	10	0.0022175	0.0097173	0.643582	272	5	0.68717	0.73889	1	13047	1
HERC5	5	0.0022319	0.0097612	0.643582	273	4	0.47892	0.62812	1	11079	1
CCT5	10	0.0022458	0.0098079	0.643582	274	5	0.026895	0.082626	0.891402	1661	3
PCNA	10	0.0022582	0.0098529	0.643582	275	6	0.73983	0.77142	1	13622	2
GTF2F2	5	0.002259	0.0098546	0.643582	276	3	0.55662	0.66931	1	11775	1
SEC61B	5	0.002271	0.0098914	0.643654	277	2	0.05297	0.13772	0.941606	2636	2
TRMT1	5	0.0023208	0.010043	0.648905	278	2	0.020789	0.06605	0.890529	1322	3
KLHL4	5	0.002321	0.010044	0.648905	279	4	0.99754	0.99751	1	17941	0
RAB26	5	0.0023506	0.010151	0.653245	280	4	0.98912	0.98911	1	17759	0
FLNA	5	0.0023707	0.010212	0.653245	281	2	0.38613	0.54216	1	9509	2
CUL4B	10	0.0023807	0.010246	0.653245	282	6	0.88868	0.89429	1	15883	1
GPHA2	5	0.0024206	0.010374	0.653245	283	2	0.63965	0.71263	1	12543	1
KRTAP3-3	2	0.0024219	0.010378	0.653245	284	2	0.99758	0.99753	1	17942	0
EVA1C	5	0.0024228	0.010379	0.653245	285	4	0.99731	0.99729	1	17934	0
RPS4X	8	0.0024444	0.010457	0.653245	286	6	0.91891	0.92188	1	16389	1
GDAP1	5	0.0024475	0.010468	0.653245	287	4	0.91588	0.9191	1	16335	0
RNASEH2C	10	0.0024643	0.010532	0.653245	288	4	0.77508	0.7958	1	14075	2
FTSJ3	5	0.0024699	0.010551	0.653245	289	3	0.83235	0.84226	1	14940	1
GPC5	5	0.0024704	0.010552	0.653245	290	2	0.78197	0.80099	1	14162	1
NPPC	5	0.0024764	0.010571	0.653245	291	3	0.92838	0.93048	1	16560	0
SLC22A18	5	0.0024794	0.010582	0.653245	292	3	0.50464	0.64421	1	11352	1
UBE2E2	5	0.0025203	0.01072	0.659463	293	2	0.23876	0.40176	1	7129	1
MAGEB10	5	0.0025623	0.010872	0.665083	294	3	0.74834	0.77709	1	13724	1
TTLL2	5	0.0025701	0.010899	0.665083	295	1	0.045598	0.12376	0.929553	2397	3
TFPI	5	0.002581	0.010938	0.665083	296	3	0.53005	0.65618	1	11563	1
CXCL3	5	0.0025885	0.010959	0.665083	297	4	0.98976	0.98974	1	17769	0
ROMO1	5	0.00262	0.011061	0.66664	298	2	0.13421	0.27686	0.993363	5008	2
CCL1	5	0.0026246	0.011078	0.66664	299	4	0.96754	0.96767	1	17320	0
GPR101	5	0.0026446	0.011135	0.66664	300	4	0.67179	0.73006	1	12870	1
WSB2	8	0.0026571	0.011172	0.66664	301	5	0.96656	0.96668	1	17299	0
KLHL28	5	0.0026681	0.011215	0.66664	302	4	0.99161	0.99162	1	17802	0
NKX2-8	5	0.0026698	0.011218	0.66664	303	1	0.46216	0.61257	1	10774	1
ICAM4	5	0.0026781	0.011243	0.66664	304	2	0.11129	0.23941	0.990211	4357	3
TLX1	5	0.0026971	0.011306	0.667079	305	3	0.99281	0.99283	1	17829	0
RPSA	7	0.0027106	0.011358	0.667079	306	4	0.76818	0.79085	1	13977	1
C15orf40	5	0.0027197	0.011389	0.667079	307	2	0.67416	0.73141	1	12896	1
HBQ1	5	0.0027225	0.011399	0.667079	308	3	0.75836	0.78392	1	13851	1
STX16	5	0.0027626	0.011543	0.673092	309	4	0.74821	0.777	1	13720	1
VCL	5	0.0027733	0.011576	0.673092	310	3	0.88046	0.88686	1	15767	0
APOA1BP	5	0.0028091	0.01169	0.675371	311	3	0.95203	0.95264	1	17011	0
FADS2	5	0.0028194	0.011722	0.675371	312	3	0.40461	0.55927	1	9807	1
JUN	5	0.0028222	0.011728	0.675371	313	2	0.33262	0.49149	1	8582	2
NPFFR1	5	0.0028548	0.011835	0.6794	314	3	0.27658	0.43808	1	7706	1
BRI3	5	0.0028888	0.011937	0.682087	315	3	0.79771	0.81311	1	14387	1
HIST1H2BD	4	0.0028944	0.011958	0.682087	316	3	0.9803	0.98033	1	17574	0
PCP4	2	0.0029253	0.012062	0.685839	317	1	0.45829	0.609	1	10707	1
LRTM2	5	0.002949	0.012142	0.686993	318	3	0.97255	0.97258	1	17406	0
FAM47C	5	0.0029689	0.012217	0.686993	319	2	0.78786	0.80539	1	14236	1
KDM2A	10	0.0029783	0.012242	0.686993	320	7	0.61213	0.69773	1	12296	2
FUT11	5	0.00298	0.012247	0.686993	321	4	0.16765	0.32915	1	5890	1
RBM3	5	0.0030187	0.012387	0.686993	322	2	0.46852	0.61856	1	10890	1
MRM1	5	0.0030503	0.012498	0.686993	323	3	0.65556	0.72119	1	12686	1
AR	5	0.0030516	0.012501	0.686993	324	4	0.99781	0.99778	1	17947	0
FAM57A	5	0.0030686	0.01256	0.686993	325	2	0.58505	0.68362	1	12043	1
AHRR	5	0.0030705	0.012563	0.686993	326	3	0.43779	0.58999	1	10383	1
RPL19	8	0.0030841	0.012609	0.686993	327	6	0.8903	0.89575	1	15913	1
RPL10	7	0.0030975	0.012658	0.686993	328	6	0.38254	0.5389	1	9454	1
SMIM22	5	0.0031097	0.0127	0.686993	329	4	0.95167	0.95231	1	17006	0
RARRES1	5	0.0031184	0.012733	0.686993	330	4	0.88105	0.88739	1	15779	0
SIRT5	13	0.0031211	0.012742	0.686993	331	5	0.04631	0.12509	0.929553	2423	4
MTSS1L	5	0.003128	0.012772	0.686993	332	4	0.9359	0.93749	1	16707	0
NUDT17	5	0.0031419	0.012817	0.686993	333	3	0.97907	0.97908	1	17542	0
NHP2L1	10	0.003152	0.012842	0.686993	334	6	0.75341	0.78055	1	13792	2
SLC26A7	5	0.0031682	0.012893	0.686993	335	3	0.40523	0.55985	1	9817	2
RPS29	7	0.0031697	0.012897	0.686993	336	6	0.46542	0.61566	1	10830	1
ZNF676	4	0.0031735	0.012908	0.686993	337	2	0.29777	0.45841	1	8054	2
BCL2L14	5	0.0032006	0.012997	0.686993	338	4	0.10456	0.22825	0.988122	4161	1
LSG1	5	0.003208	0.013021	0.686993	339	4	0.2686	0.43044	1	7578	1
ITM2A	5	0.0032093	0.013024	0.686993	340	4	0.9494	0.9501	1	16962	0
MAGEA8	5	0.0032145	0.013042	0.686993	341	3	0.62942	0.70699	1	12459	1
KIRREL2	5	0.0032181	0.013055	0.686993	342	3	0.89614	0.90101	1	16017	0
L3MBTL2	10	0.0032233	0.013073	0.686993	343	6	0.16276	0.32166	1	5755	2
QTRT1	5	0.0032347	0.013115	0.687183	344	3	0.99277	0.9928	1	17827	0
WISP2	5	0.0032615	0.013209	0.689764	345	4	0.99326	0.99325	1	17845	0
MCM5	10	0.0032695	0.01324	0.689764	346	7	0.65643	0.72165	1	12693	1
BMP3	5	0.0033113	0.013376	0.692747	347	2	0.944	0.945	1	16865	0
THAP11	5	0.0033278	0.013427	0.692747	348	4	0.9304	0.93236	1	16601	0
CENPM	15	0.0033499	0.013505	0.692747	349	9	0.77104	0.79284	1	14019	2
RPL23	10	0.00336	0.013538	0.692747	350	6	0.022304	0.0702	0.890529	1413	3
FCGR3B	2	0.0033643	0.013547	0.692747	351	1	0.263	0.42505	1	7494	1
SPZ1	5	0.0033676	0.01356	0.692747	352	2	0.10137	0.22287	0.987179	4061	2
PARP3	10	0.0033695	0.013567	0.692747	353	3	0.27494	0.43647	1	7684	4
PRSS16	5	0.0033967	0.013653	0.694376	354	4	0.74181	0.77276	1	13647	1
HIC2	5	0.0034174	0.013717	0.694376	355	2	0.39314	0.54865	1	9615	1
TULP4	5	0.0034218	0.013729	0.694376	356	4	0.9848	0.98479	1	17668	0
OTUD6A	5	0.0034414	0.013786	0.694376	357	4	0.40319	0.55795	1	9778	1
CAPN12	5	0.0034591	0.013844	0.694376	358	4	0.69714	0.74466	1	13172	1
RASL10A	5	0.0034672	0.013867	0.694376	359	3	0.57214	0.67701	1	11917	1
JADE3	5	0.0034673	0.013868	0.694376	360	3	0.76963	0.79187	1	13995	1
PDE4C	5	0.0034994	0.013983	0.698184	361	2	0.52382	0.65323	1	11512	1
CLPTM1L	5	0.0035138	0.014026	0.698389	362	2	0.3697	0.52717	1	9236	2
RPL8	10	0.0035536	0.014165	0.703229	363	6	0.99117	0.99115	1	17791	0
FDX1L	5	0.0035668	0.014201	0.703229	364	2	0.84589	0.85486	1	15179	0
MAML2	5	0.0036244	0.014387	0.710471	365	3	0.75857	0.78407	1	13854	1
OXCT2	5	0.0036512	0.01447	0.71061	366	3	0.70583	0.74992	1	13264	1
PI16	5	0.0036612	0.014511	0.71061	367	4	0.83043	0.84055	1	14911	1
KRTAP11-1	5	0.0036683	0.014529	0.71061	368	3	0.60097	0.6919	1	12186	1
ADM2	5	0.0036739	0.014548	0.71061	369	4	0.99458	0.99455	1	17882	0
SPRED3	5	0.0036852	0.014587	0.71061	370	4	0.91008	0.91378	1	16248	0
BMP8A	2	0.0036958	0.01463	0.710776	371	2	0.9963	0.99626	1	17919	0
PSMB6	10	0.0037302	0.014743	0.712196	372	4	0.57257	0.67722	1	11918	1
PAH	5	0.0037409	0.014771	0.712196	373	4	0.57128	0.67657	1	11908	1
PDE7A	5	0.0037435	0.014777	0.712196	374	4	0.99622	0.99618	1	17918	0
MAPK3	10	0.0037991	0.014955	0.71672	375	6	0.2631	0.42515	1	7496	2
TEX101	5	0.0038142	0.015003	0.71672	376	4	0.93697	0.93849	1	16727	0
FAM171A2	5	0.0038159	0.01501	0.71672	377	3	0.52116	0.65197	1	11484	1
CDT1	10	0.0038501	0.015134	0.71672	378	5	0.017308	0.056283	0.877832	1155	3
HIST1H3J	4	0.0038565	0.015154	0.71672	379	4	0.99614	0.99611	1	17916	0
STRADA	10	0.0038581	0.01516	0.71672	380	6	0.9935	0.99347	1	17853	0
RHBDF1	5	0.0038657	0.015182	0.71672	381	2	0.30769	0.46784	1	8198	1
JMJD4	5	0.003868	0.015189	0.71672	382	4	0.92305	0.92568	1	16459	0
POLR2I	10	0.0038997	0.015285	0.719262	383	5	0.97886	0.97889	1	17536	0
MKKS	5	0.0039104	0.015329	0.719262	384	3	0.84444	0.85349	1	15150	0
TNFRSF6B	5	0.0039223	0.015363	0.719262	385	4	0.41278	0.56679	1	9944	1
SSR2	5	0.0039361	0.015406	0.719399	386	3	0.83532	0.84494	1	14982	1
MAPK15	10	0.0039573	0.015478	0.720917	387	5	0.9479	0.9487	1	16938	1
DDX23	10	0.0040044	0.015631	0.721327	388	3	0.033023	0.098865	0.91241	1951	6
TGIF2-C20orf24	1	0.0040116	0.015655	0.721327	389	1	0.99599	0.99593	1	17912	0
CRNN	5	0.0040151	0.015668	0.721327	390	1	0.90356	0.90775	1	16139	0
MRPL21	8	0.0040307	0.015718	0.721327	391	3	0.15236	0.3055	1	5484	3
NCF2	5	0.0040342	0.015728	0.721327	392	4	0.71501	0.75556	1	13372	1
SPC24	10	0.0040392	0.015741	0.721327	393	4	0.010933	0.037933	0.856222	788	6
GCNT1	5	0.0040484	0.015767	0.721327	394	4	0.97479	0.97475	1	17459	0
PLA2G5	5	0.0040875	0.015879	0.722364	395	3	0.98392	0.98394	1	17646	0
GPC4	5	0.0041	0.015924	0.722364	396	4	0.91353	0.91697	1	16308	0
RFT1	5	0.0041027	0.015937	0.722364	397	4	0.99782	0.99779	1	17948	0
KCTD12	5	0.0041165	0.015985	0.722364	398	3	0.93794	0.93935	1	16744	0
WNT1	5	0.0041226	0.016002	0.722364	399	3	0.90448	0.90862	1	16152	0
NOTO	5	0.0041305	0.01603	0.722364	400	4	0.94691	0.94775	1	16922	0
CREBRF	5	0.004172	0.016169	0.726642	401	4	0.99021	0.99018	1	17777	0
DEDD2	5	0.0041928	0.01623	0.726642	402	4	0.95716	0.95752	1	17096	0
CPSF4	5	0.004199	0.016246	0.726642	403	2	0.25578	0.4181	1	7397	2
ZNF429	5	0.0042142	0.016287	0.726681	404	1	0.35492	0.51301	1	8963	1
IRGQ	5	0.004254	0.016413	0.728915	405	3	0.60813	0.69563	1	12260	1
ZBED3	5	0.004264	0.016453	0.728915	406	3	0.92313	0.92576	1	16461	0
NKX6-2	5	0.0042659	0.016459	0.728915	407	2	0.82496	0.83582	1	14823	1
ACCSL	5	0.0043578	0.016742	0.733017	408	3	0.95937	0.95968	1	17140	0
ZNF44	5	0.0043636	0.016762	0.733017	409	1	0.16308	0.32216	1	5763	3
SOX14	5	0.0043864	0.016837	0.733017	410	3	0.075781	0.17863	0.972345	3305	2
USP49	10	0.004393	0.01686	0.733017	411	7	0.99731	0.99729	1	17935	0
SFRP2	5	0.0043953	0.016872	0.733017	412	4	0.88128	0.88761	1	15781	0
AHR	10	0.0043962	0.016875	0.733017	413	7	0.51428	0.64869	1	11434	2
TOR2A	6	0.0044001	0.016888	0.733017	414	5	0.99839	0.99838	1	17967	0
HSPA8	9	0.0044016	0.016892	0.733017	415	6	0.82285	0.83397	1	14779	1
TRAPPC4	5	0.0044255	0.01696	0.733017	416	3	0.79329	0.80964	1	14321	1
ZCCHC5	5	0.0044295	0.016976	0.733017	417	4	0.95985	0.96013	1	17150	0
PRMT1	10	0.0044373	0.016999	0.733017	418	2	0.23743	0.40048	1	7105	4
CNBP	5	0.0044632	0.017074	0.734505	419	2	0.42244	0.57562	1	10126	2
INTS10	10	0.0044946	0.017176	0.73714	420	7	0.98528	0.98522	1	17677	0
NEBL	10	0.004524	0.017277	0.739693	421	5	0.89734	0.90209	1	16040	1
CAPN6	5	0.0045448	0.017341	0.740709	422	4	0.79017	0.8072	1	14279	1
ABHD17B	5	0.0046125	0.017561	0.747629	423	2	0.019602	0.062733	0.890529	1266	1
RANGAP1	10	0.0046294	0.017614	0.747629	424	7	0.93114	0.93304	1	16619	1
TSPYL4	5	0.0046497	0.017689	0.747629	425	4	0.75804	0.78368	1	13845	1
UBR3	5	0.0046541	0.017703	0.747629	426	3	0.87515	0.88199	1	15689	0
S100Z	5	0.0046605	0.017724	0.747629	427	4	0.9697	0.96974	1	17356	0
GPN2	5	0.0046694	0.017752	0.747629	428	4	0.20109	0.36488	1	6511	1
FAM111A	5	0.004712	0.017898	0.750062	429	1	0.33041	0.4894	1	8552	2
ZKSCAN4	5	0.0047447	0.018007	0.750062	430	3	0.87893	0.88548	1	15746	0
ARVCF	5	0.0047531	0.01804	0.750062	431	3	0.867	0.87452	1	15528	0
SLC25A27	5	0.0047724	0.018114	0.750062	433	4	0.50367	0.64373	1	11344	1
ZNRF1	5	0.0047724	0.018114	0.750062	432	3	0.85959	0.86765	1	15401	0
RPS8	10	0.0047746	0.018121	0.750062	434	7	0.8264	0.83708	1	14842	1
BTN3A2	4	0.0047779	0.018134	0.750062	435	2	0.40376	0.55847	1	9789	1
SDE2	5	0.0047822	0.018146	0.750062	436	2	0.14055	0.28687	0.994916	5196	2
NME7	5	0.0047954	0.018185	0.750062	437	4	0.95187	0.9525	1	17008	0
TMEM31	5	0.0048185	0.018264	0.751605	438	4	0.36586	0.52356	1	9166	1
AMN1	5	0.0048613	0.018398	0.75368	439	1	0.79787	0.81324	1	14390	1
PSPC1	5	0.0049041	0.018548	0.75368	440	3	0.40569	0.56031	1	9825	1
STK11IP	5	0.0049111	0.018572	0.75368	441	3	0.31077	0.4708	1	8240	1
DHH	5	0.00493	0.018625	0.75368	442	4	0.66894	0.72847	1	12835	1
HAND2	5	0.004931	0.018627	0.75368	443	4	0.97273	0.97274	1	17411	0
DHX33	10	0.0049344	0.018639	0.75368	444	4	0.85557	0.86385	1	15335	2
TCERG1	10	0.0049382	0.018653	0.75368	445	5	0.42472	0.57771	1	10160	1
HLA-C	5	0.0049443	0.018678	0.75368	446	4	0.99589	0.99584	1	17910	0
PNMA3	5	0.0049594	0.018721	0.75368	447	4	0.37558	0.5325	1	9337	1
ZBTB7A	5	0.0049609	0.018732	0.75368	448	1	0.72798	0.76369	1	13500	1
XXYLT1	5	0.0049957	0.018842	0.75448	449	4	0.99119	0.99118	1	17792	0
CENPV	10	0.0050001	0.018854	0.75448	450	7	0.89251	0.89773	1	15948	1
NRG2	5	0.0050106	0.01889	0.75448	451	2	0.018111	0.058581	0.885984	1189	3
ADAM9	5	0.0050188	0.01892	0.75448	452	2	0.82651	0.83715	1	14845	1
TMEM237	5	0.0050668	0.019065	0.758606	453	3	0.96716	0.96728	1	17311	0
NLK	10	0.0050941	0.019161	0.759716	454	7	0.42835	0.58116	1	10218	2
TDRD3	10	0.0051035	0.019194	0.759716	455	7	0.82336	0.83441	1	14791	2
HSPD1	3	0.0051122	0.019219	0.759716	456	3	0.99489	0.99485	1	17892	0
ABCC11	5	0.0052216	0.019568	0.769052	457	2	0.27264	0.43427	1	7640	2
U2AF2	10	0.0052224	0.01957	0.769052	458	5	0.056035	0.14338	0.948754	2718	3
NUDCD2	5	0.0052259	0.019584	0.769052	459	2	0.34835	0.50668	1	8852	1
PTGER1	5	0.0052594	0.019698	0.771849	460	1	0.81009	0.82314	1	14565	1
SPEF1	5	0.0052865	0.019792	0.771849	461	4	0.86431	0.87208	1	15474	0
SSBP4	5	0.0053091	0.019869	0.771849	462	3	0.54793	0.66498	1	11703	1
HBZ	5	0.0053264	0.019924	0.771849	463	4	0.93969	0.94095	1	16784	0
ERP29	6	0.0053319	0.01994	0.771849	464	3	0.63752	0.71154	1	12525	1
HSD11B1L	5	0.0053472	0.019974	0.771849	465	3	0.054319	0.14024	0.944533	2674	2
TRIM9	5	0.0053574	0.020013	0.771849	466	4	0.81283	0.82544	1	14617	1
SF3B4	10	0.0053739	0.020068	0.771849	467	6	0.50998	0.64668	1	11401	3
MCM2	10	0.0053888	0.020109	0.771849	468	5	0.76432	0.78813	1	13928	1
ATP6AP1L	5	0.0053926	0.020121	0.771849	469	4	0.067137	0.16333	0.963795	3053	1
IGFBP7	5	0.0054254	0.020242	0.771849	470	4	0.99602	0.99597	1	17913	0
CDK14	10	0.0054374	0.020279	0.771849	471	7	0.80916	0.82237	1	14545	1
RPS3	9	0.0054381	0.020284	0.771849	472	6	0.76791	0.79066	1	13973	1
C4orf3	8	0.0054416	0.020297	0.771849	473	6	0.49266	0.63861	1	11271	1
MYC	10	0.0054421	0.020297	0.771849	474	5	0.93465	0.93633	1	16684	1
CREBL2	5	0.0054583	0.020355	0.772434	475	1	0.021773	0.068761	0.890529	1387	3
TERF1	7	0.0054813	0.020425	0.773452	476	3	0.029928	0.090775	0.904524	1807	2
HIF1A	5	0.0055081	0.020511	0.774328	477	2	0.73321	0.76705	1	13562	1
HDAC9	10	0.0055314	0.020589	0.774328	478	2	0.0085291	0.030541	0.856222	641	3
SPAG4	5	0.0055525	0.020664	0.774328	479	4	0.97868	0.9787	1	17529	0
WHSC1	10	0.0055576	0.020679	0.774328	480	4	0.15035	0.30231	1	5435	2
FCN1	5	0.0055592	0.020687	0.774328	481	4	0.68691	0.73874	1	13040	1
DVL2	5	0.0056075	0.020828	0.774328	482	3	0.88738	0.8931	1	15872	0
HIST1H2BF	1	0.0056202	0.02087	0.774328	483	1	0.99438	0.99435	1	17877	0
GNG3	5	0.0056331	0.020905	0.774328	484	4	0.043268	0.11936	0.929416	2307	1
FAM102B	5	0.005634	0.020909	0.774328	485	2	0.25532	0.41766	1	7388	1
ANKRD6	5	0.0056466	0.020945	0.774328	486	3	0.073582	0.1748	0.97183	3238	2
NFE2L3	5	0.0056573	0.020985	0.774328	487	3	0.51209	0.64766	1	11409	1
HRASLS	5	0.0056597	0.020993	0.774328	488	3	0.58597	0.6841	1	12052	1
CDC25A	10	0.0056645	0.021008	0.774328	489	7	0.61829	0.70103	1	12353	2
METTL23	8	0.0056761	0.02105	0.774328	490	4	0.17018	0.33297	1	5949	3
LCP2	5	0.005707	0.021145	0.776114	491	2	0.30473	0.46501	1	8154	2
HIST1H4K	3	0.0057479	0.021288	0.776114	492	3	0.99425	0.99422	1	17875	0
YAF2	14	0.0057483	0.02129	0.776114	493	8	0.679	0.73417	1	12948	3
TRA2B	12	0.0057502	0.021299	0.776114	494	5	0.126	0.26348	0.992775	4769	6
C14orf177	5	0.0057567	0.02132	0.776114	495	1	0.039646	0.11227	0.917764	2203	3
PATE1	5	0.0057839	0.021416	0.776114	496	3	0.67836	0.73381	1	12940	1
KRTAP4-6	3	0.0057888	0.021433	0.776114	497	2	0.92927	0.93131	1	16580	0
LNX1	5	0.0057931	0.021443	0.776114	498	2	0.36413	0.52193	1	9135	2
PTGES3L	5	0.0058673	0.021669	0.779848	499	4	0.94878	0.94949	1	16952	0
NLRP12	5	0.0058736	0.021691	0.779848	500	3	0.57034	0.6761	1	11899	1
CTHRC1	5	0.0059024	0.02178	0.779848	501	3	0.38424	0.54048	1	9486	1
CYP26C1	5	0.0059034	0.021784	0.779848	502	4	0.56194	0.67192	1	11826	1
NANOG	3	0.0059042	0.021786	0.779848	503	3	0.9941	0.99407	1	17871	0
CDK6	10	0.0059175	0.02182	0.779848	504	6	0.97613	0.9761	1	17477	0
LTB4R2	5	0.005936	0.021873	0.779848	505	4	0.80659	0.82019	1	14512	1
KCNQ1	5	0.0059556	0.021941	0.779848	506	2	0.69681	0.74447	1	13167	1
SIAH2	10	0.0059785	0.022001	0.779848	507	6	0.90345	0.90765	1	16138	1
ANAPC13	3	0.0059918	0.022054	0.779848	508	3	0.99401	0.99396	1	17865	0
FAM47A	5	0.0060009	0.022088	0.779848	509	4	0.9771	0.97707	1	17498	0
ZDHHC17	5	0.00601	0.022118	0.779848	510	4	0.95825	0.95859	1	17117	0
TMEM54	5	0.0060183	0.022146	0.779848	511	4	0.66892	0.72846	1	12834	1
ING3	12	0.006021	0.022152	0.779848	512	8	0.24572	0.40845	1	7249	2
DDIT4	5	0.0060551	0.022257	0.782033	513	2	0.29916	0.45975	1	8070	1
WRB	5	0.0060789	0.022328	0.782997	514	3	0.81144	0.82428	1	14597	1
ELN	5	0.0061048	0.022409	0.784303	515	3	0.061035	0.15234	0.955881	2872	2
TAF4	10	0.0061324	0.022499	0.785929	516	7	0.87385	0.88079	1	15661	1
MEF2D	5	0.0061545	0.022561	0.786573	517	1	0.86782	0.87528	1	15544	0
CSAG1	3	0.0061679	0.022609	0.786718	518	2	0.52641	0.65443	1	11533	1
ATP5L2	4	0.0061821	0.022657	0.786881	519	4	0.99382	0.99379	1	17862	0
PPP1R15B	5	0.0062209	0.022775	0.788649	520	3	0.72477	0.76167	1	13469	1
ARGFX	5	0.0062539	0.022883	0.788649	521	2	0.097413	0.21616	0.982488	3964	3
SNURF	4	0.0062591	0.022898	0.788649	522	4	0.99374	0.99371	1	17861	0
SNAPC5	4	0.0062797	0.022963	0.788649	523	1	0.030713	0.092817	0.91025	1836	2
C1orf115	5	0.0063323	0.023151	0.788649	524	4	0.86983	0.8771	1	15579	0
CLDN2	5	0.0063533	0.023211	0.788649	525	4	0.76721	0.79015	1	13961	1
CKB	5	0.0063549	0.023217	0.788649	526	3	0.58904	0.68573	1	12084	1
CRYAB	10	0.0063608	0.023235	0.788649	527	7	0.98122	0.98122	1	17588	0
RPL12	7	0.0063694	0.023265	0.788649	528	5	0.66875	0.72836	1	12831	2
LSM7	10	0.0064105	0.023387	0.788649	529	6	0.56616	0.67402	1	11863	2
KRIT1	5	0.0064527	0.023522	0.788649	530	1	0.013599	0.045749	0.866393	948	3
ATG4D	5	0.0064886	0.023634	0.788649	531	3	0.46685	0.61701	1	10866	2
PLEKHG5	5	0.0064893	0.023635	0.788649	532	4	0.50219	0.643	1	11331	1
USP17L5	1	0.0064894	0.023635	0.788649	533	1	0.99351	0.99348	1	17854	0
UROS	5	0.0065024	0.023668	0.788649	534	3	0.97444	0.97441	1	17448	0
KITLG	5	0.0065033	0.023669	0.788649	535	3	0.98435	0.98435	1	17653	0
SPOCD1	5	0.0065067	0.023685	0.788649	536	4	0.75498	0.7816	1	13814	1
FAM129C	5	0.0065178	0.023717	0.788649	537	3	0.96474	0.96493	1	17251	0
ABL1	10	0.0065349	0.02376	0.788649	538	6	0.3892	0.545	1	9553	1
FAM72D	5	0.0065357	0.023761	0.788649	539	3	0.95688	0.95726	1	17092	0
TRAPPC2L	5	0.0065439	0.023785	0.788649	540	3	0.56999	0.67594	1	11895	1
HM13	5	0.0065521	0.023817	0.788649	541	2	0.55969	0.67079	1	11801	1
MYF5	5	0.0065896	0.023936	0.788649	542	4	0.97259	0.97261	1	17407	0
LEMD3	5	0.0066018	0.023979	0.788649	543	2	0.61093	0.69711	1	12282	1
ZNF831	5	0.0066148	0.024017	0.788649	544	4	0.80524	0.81909	1	14491	1
RSAD1	5	0.0066221	0.024037	0.788649	545	4	0.95831	0.95865	1	17120	0
COPS6	5	0.0066515	0.024125	0.788649	546	1	0.089208	0.20204	0.975445	3729	2
CEBPZ	5	0.0066554	0.024136	0.788649	547	4	0.96723	0.96734	1	17314	0
WBP2	10	0.0066873	0.024233	0.788649	548	5	0.76391	0.78781	1	13921	1
HOMER1	9	0.0066943	0.024253	0.788649	549	4	0.15715	0.31294	1	5625	4
SYNGR2	5	0.0067012	0.024277	0.788649	550	1	0.014528	0.048415	0.866393	994	3
PDCD7	10	0.0067049	0.024291	0.788649	551	6	0.51609	0.64953	1	11443	3
KLHDC9	5	0.0067614	0.02446	0.788649	552	3	0.92281	0.92546	1	16455	0
KIF13A	8	0.0067706	0.024487	0.788649	553	5	0.34497	0.50339	1	8788	2
UNC5A	5	0.006782	0.024521	0.788649	554	4	0.24954	0.4122	1	7308	1
CDK5	10	0.0067857	0.024529	0.788649	555	4	0.016512	0.054037	0.869313	1116	3
DDX21	10	0.0067874	0.024533	0.788649	556	5	0.12305	0.2587	0.992775	4684	4
HIST1H3D	5	0.006795	0.024556	0.788649	557	3	0.96434	0.96455	1	17244	0
TCTN1	5	0.0068006	0.024578	0.788649	558	2	0.94587	0.9468	1	16899	0
CSF3	6	0.0068186	0.024637	0.788649	559	4	0.86213	0.87008	1	15444	1
CEBPE	5	0.0068209	0.024642	0.788649	560	2	0.40401	0.55871	1	9797	1
PYDC1	5	0.0068271	0.024661	0.788649	561	4	0.86784	0.8753	1	15545	0
FDPS	5	0.0068371	0.024692	0.788649	562	3	0.061974	0.15403	0.958337	2893	2
ESR1	5	0.0068453	0.024716	0.788649	563	4	0.90124	0.90567	1	16104	0
TG	5	0.0068502	0.024727	0.788649	564	2	0.96288	0.96309	1	17213	0
EGF	10	0.0068521	0.024734	0.788649	565	5	0.082215	0.19002	0.972947	3509	4
FAM185A	5	0.0068647	0.024771	0.788649	566	4	0.97055	0.97059	1	17370	0
TRMT2B	5	0.0069247	0.024962	0.788649	567	4	0.94358	0.94462	1	16858	0
PSME1	10	0.0069249	0.024964	0.788649	568	7	0.31248	0.47245	1	8262	1
HTR1B	5	0.0069443	0.025023	0.788649	569	4	0.68839	0.73962	1	13058	1
RPL11	5	0.006945	0.025025	0.788649	570	2	0.092423	0.2076	0.975445	3831	2
KAT7	10	0.0069474	0.025032	0.788649	571	7	0.99973	0.99971	1	18010	0
C2orf69	5	0.0069515	0.025047	0.788649	572	3	0.84859	0.85739	1	15220	0
SHC4	5	0.0069587	0.025071	0.788649	573	4	0.59388	0.68821	1	12123	1
FAM216A	5	0.0069993	0.025201	0.791124	574	3	0.81441	0.82674	1	14647	1
GPATCH2L	5	0.0070099	0.025237	0.791124	575	2	0.95338	0.95393	1	17033	0
RPL3L	5	0.007049	0.025354	0.791726	576	3	0.77293	0.79421	1	14041	1
LAMTOR2	7	0.0070555	0.025367	0.791726	577	3	0.60539	0.6942	1	12227	2
B4GALT7	5	0.0070865	0.025475	0.791726	578	3	0.46792	0.61803	1	10882	1
MGAM	5	0.007132	0.025618	0.791726	579	4	0.31657	0.47632	1	8322	1
MYD88	5	0.0072004	0.025837	0.791726	580	4	0.93999	0.94126	1	16787	0
EPOR	5	0.0072111	0.025871	0.791726	581	4	0.98468	0.98466	1	17664	0
RASD1	5	0.0072205	0.025905	0.791726	582	4	0.95999	0.96026	1	17156	0
ZNF41	5	0.0072318	0.025941	0.791726	583	2	0.62262	0.70325	1	12397	1
SFRP5	5	0.0072367	0.025955	0.791726	584	4	0.75247	0.77991	1	13779	1
PIGQ	5	0.0072476	0.025983	0.791726	585	1	0.021029	0.066688	0.890529	1341	3
PHF7	10	0.0072485	0.025986	0.791726	586	6	0.58118	0.68159	1	12006	2
CLNS1A	5	0.0072626	0.026025	0.791726	587	3	0.056312	0.1439	0.948754	2731	1
RPL37A	4	0.0072816	0.026083	0.791726	588	3	0.24671	0.40945	1	7268	1
SLC45A1	5	0.0072922	0.026119	0.791726	589	4	0.97173	0.97176	1	17387	0
MON1A	5	0.0073184	0.0262	0.791726	590	3	0.068648	0.16602	0.967715	3092	1
IKBKG	5	0.0073197	0.026205	0.791726	591	3	0.14774	0.29814	1	5360	2
PPP1CA	5	0.0073388	0.026259	0.791726	592	3	0.18726	0.35138	1	6289	1
C2orf57	5	0.0073452	0.026284	0.791726	593	4	0.99347	0.99345	1	17850	0
HIST1H2BO	4	0.0073454	0.026284	0.791726	594	2	0.81509	0.82733	1	14663	0
EMILIN2	5	0.007347	0.026288	0.791726	595	1	0.2235	0.38687	1	6884	2
HGS	5	0.0073593	0.026333	0.791726	596	3	0.11332	0.24277	0.990378	4408	2
SARS	5	0.0073695	0.026365	0.791726	597	3	0.67337	0.73098	1	12885	1
PROM2	5	0.007377	0.026389	0.791726	598	3	0.52313	0.65288	1	11506	1
BCL2L1	5	0.0073798	0.026398	0.791726	599	3	0.91409	0.91749	1	16314	0
PANK2	5	0.0073966	0.026459	0.791726	600	2	0.89468	0.89967	1	15990	0
IQUB	5	0.0073986	0.026468	0.791726	601	4	0.99146	0.99145	1	17800	0
HIST1H2BG	5	0.0074003	0.026471	0.791726	602	3	0.40512	0.55974	1	9816	2
EIF6	5	0.0074058	0.026486	0.791726	603	4	0.98079	0.98081	1	17583	0
ARFGEF2	10	0.007444	0.02661	0.79256	604	6	0.54162	0.66186	1	11661	1
PTPMT1	5	0.0074463	0.026618	0.79256	605	3	0.64908	0.71769	1	12624	1
BUB1B	10	0.0074598	0.026665	0.79256	606	7	0.97922	0.97924	1	17544	0
MTCP1	5	0.0074673	0.02669	0.79256	607	4	0.9975	0.99746	1	17939	0
TATDN2	5	0.0074982	0.02679	0.793367	608	2	0.0066246	0.024631	0.831396	534	3
EPHA4	10	0.007518	0.026847	0.793367	609	3	0.080444	0.18688	0.972947	3446	4
TAF15	5	0.0075194	0.026851	0.793367	610	3	0.8207	0.83207	1	14751	1
ACTR3B	5	0.007531	0.026893	0.793367	611	4	0.68412	0.73714	1	13009	1
RALBP1	5	0.0075508	0.026947	0.793673	612	3	0.14673	0.29656	1	5337	1
TXLNA	5	0.00763	0.027193	0.796463	613	4	0.64288	0.71435	1	12568	1
ACER3	5	0.0076449	0.02724	0.796463	614	2	0.17906	0.34344	1	6154	2
C17orf75	5	0.0076696	0.027315	0.796463	615	2	0.04012	0.11318	0.918421	2221	3
RNF126	5	0.0076703	0.027317	0.796463	616	3	0.73949	0.77119	1	13618	1
SPATA18	5	0.0076848	0.027365	0.796463	617	4	0.42141	0.57467	1	10109	1
C1orf172	5	0.0076905	0.027384	0.796463	618	2	0.81599	0.82809	1	14676	1
BCR	10	0.0076912	0.027385	0.796463	619	7	0.60804	0.69559	1	12258	1
PROCR	5	0.0076946	0.027396	0.796463	620	1	0.82867	0.83902	1	14880	1
RALB	5	0.0077442	0.027545	0.798291	621	2	0.52893	0.65564	1	11552	1
UPRT	5	0.0077569	0.027586	0.798291	622	4	0.47209	0.62185	1	10957	1
CABYR	7	0.0077723	0.027631	0.798291	623	2	0.80708	0.8206	1	14520	1
AQP3	5	0.0077744	0.027636	0.798291	624	3	0.57148	0.67667	1	11912	1
HEATR1	5	0.0077939	0.0277	0.798667	625	2	0.9851	0.98508	1	17673	0
UNC50	5	0.0078038	0.027737	0.798667	626	4	0.11381	0.24355	0.990378	4429	1
SRCAP	10	0.0079053	0.028067	0.803214	627	6	0.48762	0.6362	1	11227	2
PCDHA2	5	0.0079069	0.028071	0.803214	628	4	0.91505	0.91836	1	16325	0
C4B	3	0.0079072	0.028073	0.803214	629	3	0.97715	0.97713	1	17499	0
CCNB1	10	0.0079073	0.028073	0.803214	630	4	0.7428	0.77341	1	13658	1
KCNMB3	6	0.0079408	0.028187	0.805189	631	4	0.58683	0.68455	1	12055	2
MFGE8	5	0.0079924	0.028361	0.805258	632	1	0.54615	0.66407	1	11687	1
C22orf39	6	0.007994	0.028368	0.805258	633	4	0.94166	0.94283	1	16823	0
ZNF711	5	0.0080095	0.028406	0.805258	634	4	0.28031	0.44169	1	7762	1
LAMC1	5	0.0080127	0.028416	0.805258	635	3	0.28613	0.44724	1	7860	1
TOPORS	5	0.0080232	0.028451	0.805258	636	3	0.39848	0.55366	1	9696	1
C19orf33	5	0.0080407	0.028501	0.805258	637	3	0.33608	0.49488	1	8645	2
ZFP36L2	5	0.0080444	0.028513	0.805258	638	4	0.99635	0.99631	1	17921	0
FCAMR	5	0.0080804	0.028634	0.805258	639	3	0.69785	0.74508	1	13180	1
DNLZ	5	0.0080917	0.028672	0.805258	640	2	0.31687	0.4766	1	8328	1
RPRD2	5	0.0081088	0.028723	0.805258	641	2	0.071454	0.17101	0.97183	3168	3
PLXNA1	10	0.0081132	0.028734	0.805258	642	2	0.26537	0.42736	1	7530	3
SEMA6C	5	0.0081413	0.028823	0.805258	643	1	0.065357	0.16015	0.962559	2997	3
DNAL1	7	0.008161	0.02889	0.805258	644	4	0.61326	0.69834	1	12311	2
CBR4	5	0.0081697	0.028922	0.805258	645	4	0.79413	0.81031	1	14333	1
ZRSR2	10	0.0081706	0.028924	0.805258	646	6	0.89482	0.8998	1	15993	1
LYRM9	5	0.0081762	0.028936	0.805258	647	4	0.63331	0.70918	1	12492	1
RRNAD1	5	0.008191	0.02898	0.805258	648	2	0.67099	0.72962	1	12862	1
DUSP1	5	0.0082004	0.029009	0.805258	649	4	0.78881	0.80612	1	14259	1
PPP1CC	10	0.0082124	0.029044	0.805258	650	3	0.74932	0.77774	1	13736	1
TRIO	10	0.0082506	0.029163	0.805258	651	6	0.27021	0.43197	1	7604	2
FLII	5	0.0082541	0.029173	0.805258	652	4	0.9882	0.98816	1	17737	0
E2F8	5	0.0082679	0.029205	0.805258	653	4	0.9638	0.964	1	17229	0
HOXB5	5	0.0082902	0.029281	0.805258	654	2	0.98587	0.98583	1	17693	0
DLX3	5	0.0082946	0.029292	0.805258	655	4	0.56189	0.6719	1	11824	1
KCNJ11	5	0.0083048	0.029327	0.805258	656	4	0.66429	0.72586	1	12775	1
STK11	10	0.0083116	0.029351	0.805258	657	6	0.63617	0.71077	1	12514	3
GFER	5	0.0083398	0.029443	0.805508	658	3	0.12284	0.25837	0.992775	4678	1
ZNF345	5	0.0083573	0.02951	0.805508	659	3	0.31665	0.4764	1	8324	2
HOXB4	5	0.0083741	0.02956	0.805508	660	3	0.95724	0.9576	1	17098	0
NUDT16L1	5	0.0084113	0.029663	0.805508	661	4	0.99752	0.99749	1	17940	0
ZNF843	5	0.008417	0.029688	0.805508	662	3	0.95735	0.9577	1	17102	0
TOB2	5	0.0084535	0.029794	0.805508	663	4	0.11263	0.24164	0.990378	4393	1
CASP3	5	0.008461	0.029815	0.805508	664	4	0.78486	0.80311	1	14206	1
PKN1	10	0.0084719	0.029847	0.805508	665	4	0.16119	0.3192	1	5726	4
ANGPT1	5	0.0084775	0.02986	0.805508	666	4	0.98303	0.98305	1	17626	0
CRB3	5	0.0084887	0.029906	0.805508	667	1	0.38996	0.54572	1	9566	2
ARHGAP25	5	0.0085034	0.02995	0.805508	668	4	0.92847	0.93057	1	16562	0
USP22	10	0.0085082	0.029967	0.805508	669	5	0.6702	0.72916	1	12854	1
TLR10	5	0.008517	0.029997	0.805508	670	4	0.83914	0.84844	1	15048	1
PCDH11Y	2	0.0085296	0.030031	0.805508	671	2	0.99147	0.99146	1	17801	0
PIDD	5	0.0085383	0.030055	0.805508	672	1	0.74328	0.77373	1	13662	1
METTL11B	5	0.0085596	0.030121	0.805508	673	4	0.94732	0.94815	1	16928	0
C10orf90	5	0.0085718	0.030156	0.805508	674	4	0.77032	0.79234	1	14005	1
DNM2	5	0.0085743	0.030165	0.805508	675	3	0.03086	0.093193	0.91025	1842	1
APBB2	10	0.0086125	0.030277	0.806945	676	7	0.98796	0.98793	1	17735	0
RNF111	5	0.0086222	0.030308	0.806945	677	4	0.99576	0.99571	1	17907	0
DENND6B	5	0.008645	0.030378	0.807624	678	3	0.99513	0.99508	1	17897	0
PIGN	5	0.0086621	0.030434	0.807908	679	4	0.99421	0.99417	1	17873	0
GPR115	5	0.0086872	0.0305	0.808481	680	1	0.4582	0.60893	1	10704	2
SRPK1	10	0.0087156	0.030596	0.809838	681	5	0.11056	0.23823	0.990211	4334	2
BUB3	10	0.008771	0.030777	0.811477	682	4	0.0049867	0.019405	0.800726	436	4
OSCAR	5	0.0087751	0.030794	0.811477	683	3	0.5984	0.69056	1	12162	1
PDK1	10	0.0088073	0.03089	0.811477	684	5	0.70721	0.75071	1	13278	2
PGAM1	3	0.0088611	0.031074	0.811477	685	2	0.56468	0.67328	1	11851	1
ALOX15	5	0.0088641	0.03108	0.811477	686	3	0.96217	0.96243	1	17199	0
MMADHC	5	0.0088716	0.031108	0.811477	687	3	0.83652	0.846	1	15004	1
TAMM41	5	0.0088856	0.031145	0.811477	688	2	0.5823	0.68218	1	12019	1
CA11	5	0.0088866	0.031148	0.811477	689	3	0.30058	0.46111	1	8093	1
TMEM14A	5	0.0089163	0.031237	0.811477	690	3	0.93373	0.93546	1	16667	0
PRR13	6	0.0089261	0.031267	0.811477	691	2	0.81291	0.82551	1	14619	1
CIRBP	5	0.0089313	0.031283	0.811477	692	3	0.41853	0.57206	1	10057	2
LAX1	5	0.0089352	0.031298	0.811477	693	1	0.10904	0.23574	0.990202	4290	2
CLDN23	5	0.0089426	0.031323	0.811477	694	2	0.92896	0.93103	1	16573	0
CISD3	5	0.0089589	0.03137	0.811477	695	4	0.99056	0.99055	1	17786	0
C2CD4B	5	0.0089747	0.031417	0.811477	696	4	0.96767	0.96779	1	17322	0
PARD6A	5	0.0089888	0.031457	0.811477	697	3	0.9507	0.95134	1	16980	0
ADCK5	10	0.0089894	0.03146	0.811477	698	6	0.11071	0.23848	0.990211	4336	1
COL6A3	5	0.0089932	0.031469	0.811477	699	3	0.98185	0.98185	1	17607	0
FAXC	5	0.0090344	0.031591	0.811902	700	1	0.35486	0.51294	1	8961	2
IQGAP3	5	0.0090347	0.031591	0.811902	701	4	0.90269	0.90696	1	16124	0
B3GNT2	5	0.0090439	0.03162	0.811902	702	4	0.69739	0.74481	1	13176	1
LY6G6D	5	0.009084	0.031756	0.813208	703	3	0.13954	0.28528	0.994916	5163	1
SPI1	10	0.0090952	0.031789	0.813208	704	6	0.89923	0.90383	1	16073	1
GSPT2	5	0.0091004	0.031806	0.813208	705	3	0.44425	0.59599	1	10479	1
FAM107A	6	0.0092136	0.032137	0.820485	706	5	0.97023	0.97027	1	17365	0
KDM5C	10	0.0092295	0.032184	0.820529	707	5	0.99284	0.99286	1	17830	0
UNC5B	5	0.0092986	0.03239	0.821144	708	4	0.57964	0.68084	1	11989	1
DDX55	10	0.0093028	0.032405	0.821144	709	4	0.046495	0.12546	0.929553	2430	4
RNF141	5	0.0093319	0.032495	0.821144	710	2	0.11842	0.25113	0.991022	4562	3
BBS7	5	0.0093471	0.03254	0.821144	711	4	0.66974	0.7289	1	12843	1
CANT1	5	0.0093509	0.032551	0.821144	712	2	0.43371	0.58621	1	10308	2
TCP10L	5	0.0093633	0.032589	0.821144	713	4	0.56259	0.67224	1	11831	1
PSPH	5	0.0093815	0.032646	0.821144	714	1	0.2564	0.41871	1	7412	2
XK	5	0.0094198	0.032762	0.821144	715	3	0.94776	0.94855	1	16934	0
SPIN1	10	0.0094205	0.032763	0.821144	716	5	0.29583	0.45658	1	8028	2
NMNAT2	5	0.0094255	0.032777	0.821144	717	3	0.99386	0.99383	1	17863	0
WFDC1	5	0.0094285	0.032782	0.821144	718	4	0.99057	0.99056	1	17787	0
CCDC3	7	0.0094313	0.03279	0.821144	719	4	0.99197	0.99199	1	17812	0
GPX8	5	0.0094432	0.032826	0.821144	720	4	0.94915	0.94985	1	16957	0
CYP24A1	5	0.0094485	0.032846	0.821144	721	2	0.76954	0.7918	1	13994	1
CASKIN1	5	0.0094773	0.032932	0.821228	722	3	0.6867	0.73862	1	13037	1
PRODH2	5	0.0094807	0.03294	0.821228	723	1	0.67054	0.72936	1	12857	1
RAD9A	10	0.0095009	0.032995	0.821447	724	5	0.13557	0.27903	0.993363	5059	2
TLN1	5	0.0095302	0.033089	0.821775	725	3	0.90053	0.90502	1	16090	0
WDR36	5	0.0095366	0.033115	0.821775	726	4	0.33151	0.49043	1	8568	1
DHX16	10	0.0095465	0.033145	0.821775	727	6	0.025432	0.078708	0.890529	1582	3
SIRT4	10	0.0096	0.033297	0.824414	728	5	0.81551	0.82769	1	14670	2
AVPR2	5	0.009699	0.033599	0.828297	729	3	0.65743	0.72217	1	12703	1
KCNA6	5	0.0097022	0.033609	0.828297	730	4	0.68448	0.73734	1	13013	1
RAB2B	5	0.0097093	0.033627	0.828297	731	2	0.94077	0.94198	1	16807	0
SRC	10	0.0097531	0.033759	0.828297	732	5	0.3585	0.5165	1	9036	3
NOP16	5	0.0097595	0.033781	0.828297	733	3	0.031688	0.09537	0.91025	1886	2
UNC119	5	0.0097727	0.03382	0.828297	734	3	0.84097	0.85017	1	15084	1
NUDT22	5	0.0097735	0.033824	0.828297	735	2	0.2139	0.37746	1	6728	1
MRPL41	10	0.0097828	0.033857	0.828297	736	5	0.52498	0.65377	1	11521	3
CNTRL	5	0.009821	0.033985	0.828297	737	4	0.46825	0.61832	1	10886	1
CDK11A	10	0.0098261	0.033999	0.828297	738	4	0.33101	0.48995	1	8559	2
CPNE5	5	0.0098277	0.034005	0.828297	739	1	0.033975	0.10133	0.914524	1995	2
FGF4	5	0.0098573	0.034089	0.828297	740	3	0.86429	0.87206	1	15472	0
ATP13A1	5	0.0098732	0.034132	0.828297	741	3	0.89732	0.90208	1	16038	0
MED18	10	0.0098744	0.034137	0.828297	742	6	0.48525	0.63399	1	11185	2
PDPK1	10	0.0098786	0.03415	0.828297	743	5	0.0092413	0.032739	0.856222	679	3
C8orf33	5	0.0099184	0.034257	0.828297	744	3	0.96577	0.96591	1	17276	0
TMEM64	5	0.0099268	0.034276	0.828297	745	3	0.81143	0.82427	1	14596	1
KCNJ3	5	0.0099379	0.034309	0.828297	746	2	0.93761	0.93908	1	16738	0
TIMP1	5	0.0099438	0.034327	0.828297	747	3	0.91309	0.91656	1	16299	0
SGSM2	5	0.0099763	0.034422	0.829479	748	2	0.60109	0.69196	1	12187	1
ETV2	5	0.0099935	0.034476	0.82968	749	4	0.99692	0.9969	1	17928	0
FAM212A	5	0.010026	0.034568	0.830792	750	2	0.67422	0.73145	1	12898	1
NPNT	5	0.010056	0.034656	0.830857	751	2	0.89002	0.89553	1	15907	0
ERP27	5	0.010077	0.034717	0.830857	752	4	0.99315	0.99315	1	17840	0
ACSBG1	5	0.010094	0.034774	0.830857	753	4	0.48397	0.63281	1	11168	1
FBL	10	0.010095	0.034777	0.830857	754	4	0.13039	0.27068	0.993363	4906	5
TCEANC	5	0.010125	0.034855	0.830857	755	2	0.66094	0.72404	1	12741	1
TMEM221	5	0.010161	0.03497	0.830857	756	4	0.97482	0.97478	1	17460	0
MXRA5	5	0.010168	0.03499	0.830857	757	3	0.82991	0.84008	1	14900	1
TTI2	5	0.010175	0.035006	0.830857	758	1	0.37541	0.53234	1	9333	2
RSF1	10	0.010183	0.035029	0.830857	759	4	0.39913	0.55425	1	9708	1
CRTC1	5	0.010192	0.035057	0.830857	760	4	0.98439	0.98439	1	17654	0
VPS13D	5	0.010199	0.035078	0.830857	761	2	0.58292	0.68249	1	12027	1
NDUFA13	5	0.010224	0.035153	0.831534	762	2	0.12805	0.26682	0.992775	4841	1
CDC40	10	0.010272	0.03529	0.833688	763	5	0.16728	0.3286	1	5882	2
CPSF7	5	0.01029	0.035351	0.834022	764	3	0.79755	0.81297	1	14383	1
TBXAS1	5	0.010368	0.035577	0.834088	765	4	0.90806	0.91194	1	16205	0
POU4F1	5	0.010373	0.035597	0.834088	766	1	0.93447	0.93616	1	16680	0
NACC2	10	0.010376	0.035604	0.834088	767	6	0.7106	0.75281	1	13323	2
PSMA6	10	0.010392	0.035649	0.834088	768	4	0.0088997	0.031665	0.856222	658	4
IL22	5	0.010394	0.035654	0.834088	769	3	0.92337	0.92597	1	16467	0
PABPN1	4	0.01041	0.03571	0.834088	770	1	0.31022	0.47026	1	8231	2
EWSR1	5	0.01041	0.035711	0.834088	771	3	0.39796	0.55317	1	9690	2
SCARF2	5	0.010413	0.035723	0.834088	772	3	0.29289	0.45373	1	7982	1
ITPA	5	0.010472	0.035894	0.835915	773	1	0.15489	0.30945	1	5562	2
SLK	10	0.01049	0.035955	0.835915	774	4	0.44932	0.60068	1	10561	2
C1QTNF5	5	0.010521	0.036037	0.835915	775	2	0.052588	0.13697	0.940031	2625	2
PKNOX2	5	0.010529	0.036061	0.835915	776	3	0.99171	0.99171	1	17804	0
PRSS3	6	0.010534	0.036077	0.835915	777	2	0.29809	0.45869	1	8059	2
SOST	5	0.010535	0.03608	0.835915	778	3	0.66431	0.72587	1	12776	1
FANCA	5	0.010562	0.036167	0.835949	779	3	0.97973	0.97976	1	17554	0
IL17REL	5	0.01062	0.036358	0.835949	780	2	0.89263	0.89784	1	15950	0
KCNMB4	5	0.010663	0.036484	0.835949	781	2	0.78781	0.80536	1	14235	1
PARD6B	5	0.01067	0.036505	0.835949	782	4	0.70589	0.74995	1	13265	1
HS2ST1	5	0.010675	0.036529	0.835949	783	2	0.83209	0.84204	1	14937	1
FIP1L1	10	0.010688	0.036564	0.835949	784	5	0.50479	0.64427	1	11353	3
ZFPM1	5	0.010711	0.036629	0.835949	785	4	0.98961	0.98958	1	17766	0
BTN1A1	5	0.010718	0.036644	0.835949	786	3	0.68735	0.73899	1	13050	1
PIP4K2C	5	0.010719	0.036655	0.835949	787	1	0.32963	0.48864	1	8536	2
ELP4	10	0.010723	0.036667	0.835949	788	6	0.38069	0.53719	1	9424	2
MACF1	10	0.010731	0.036685	0.835949	789	3	0.22266	0.38607	1	6875	2
ATG4B	5	0.01075	0.036746	0.835949	790	4	0.96888	0.96895	1	17340	0
INHBE	5	0.010754	0.036763	0.835949	791	3	0.19937	0.3632	1	6481	1
WDYHV1	6	0.01076	0.036786	0.835949	792	2	0.9547	0.95521	1	17056	0
HNRNPUL1	5	0.010769	0.036812	0.835949	793	2	0.85276	0.86127	1	15283	0
TMPRSS15	5	0.010782	0.036853	0.835949	794	4	0.98534	0.98528	1	17678	0
MAD2L1	10	0.010788	0.03687	0.835949	795	3	0.59631	0.68945	1	12140	3
YIPF6	5	0.010819	0.036961	0.836795	796	3	0.99639	0.99635	1	17922	0
FRG2C	2	0.010831	0.037	0.836795	797	1	0.44188	0.59382	1	10448	1
FOXD2	5	0.010868	0.037103	0.83765	798	2	0.79612	0.81184	1	14364	1
ARSF	5	0.01088	0.037131	0.83765	799	4	0.82061	0.832	1	14749	1
MIF	5	0.010908	0.037219	0.838595	800	3	0.1232	0.25895	0.992775	4688	1
FBXW8	5	0.010939	0.037315	0.838941	801	2	0.004543	0.017965	0.791217	409	2
PYY	5	0.010952	0.037355	0.838941	802	4	0.98183	0.98184	1	17604	0
KCNG2	5	0.010967	0.037393	0.838941	803	4	0.98301	0.98303	1	17625	0
TMEM235	5	0.011017	0.037555	0.838941	804	3	0.99207	0.9921	1	17814	0
CSPG5	5	0.011019	0.037565	0.838941	805	3	0.89271	0.89792	1	15954	0
ARIH2OS	5	0.011019	0.037565	0.838941	806	3	0.98835	0.98833	1	17743	0
CYLC1	5	0.011041	0.037638	0.838941	807	4	0.957	0.95738	1	17093	0
NKAIN4	5	0.011043	0.037642	0.838941	808	4	0.98959	0.98956	1	17764	0
POP5	5	0.011062	0.037691	0.838941	809	2	0.45633	0.6072	1	10677	1
CHMP2A	5	0.011066	0.0377	0.838941	810	3	0.34583	0.50421	1	8808	1
GPR149	5	0.011081	0.037747	0.838941	811	3	0.94622	0.94713	1	16905	0
TSSK6	10	0.011188	0.038063	0.843873	812	6	0.80501	0.81892	1	14486	1
WDR55	5	0.011193	0.038076	0.843873	813	2	0.47303	0.62272	1	10980	2
ATP13A3	5	0.011208	0.038124	0.843873	814	3	0.29829	0.45889	1	8063	2
CHCHD5	5	0.01123	0.038191	0.843873	815	2	0.2014	0.36519	1	6521	2
APOA5	5	0.011235	0.038205	0.843873	816	4	0.82514	0.83598	1	14826	1
ELOVL7	5	0.011264	0.038293	0.843873	817	3	0.9322	0.93404	1	16637	0
RCOR1	10	0.011269	0.03831	0.843873	818	6	0.79403	0.81024	1	14332	2
GPR62	5	0.011303	0.038428	0.843873	819	4	0.99192	0.99194	1	17811	0
GPSM2	5	0.011305	0.03843	0.843873	820	3	0.78901	0.80627	1	14262	1
DPPA2	5	0.011314	0.038462	0.843873	821	4	0.28349	0.44476	1	7810	1
MAGI1	5	0.011324	0.038496	0.843873	822	2	0.451	0.60224	1	10591	1
GREM2	5	0.011346	0.038554	0.843873	823	3	0.67654	0.73275	1	12920	1
MYL6	4	0.011354	0.038577	0.843873	824	3	0.13021	0.27039	0.993363	4902	1
DGKD	5	0.011393	0.038694	0.844377	825	3	0.96641	0.96655	1	17296	0
MAB21L1	5	0.011395	0.038702	0.844377	826	4	0.9867	0.98662	1	17711	0
TRIM47	5	0.011419	0.038774	0.844377	827	3	0.37582	0.53272	1	9341	1
NDN	5	0.011468	0.038937	0.844377	828	2	0.17564	0.34005	1	6095	2
DCTN5	9	0.011496	0.039023	0.844377	829	4	0.81557	0.82774	1	14672	1
AMDHD1	5	0.011532	0.03912	0.844377	830	3	0.948	0.94879	1	16939	0
TMC8	5	0.011541	0.039144	0.844377	831	3	0.16782	0.3294	1	5893	1
TSPYL1	5	0.01157	0.039221	0.844377	832	4	0.98148	0.98146	1	17596	0
CXCL6	5	0.011577	0.039241	0.844377	833	4	0.90871	0.91253	1	16222	0
SIM1	5	0.011611	0.039327	0.844377	834	2	0.47332	0.62299	1	10985	2
HIGD2A	5	0.01162	0.039363	0.844377	835	3	0.66695	0.72734	1	12809	1
PTBP1	5	0.011638	0.039413	0.844377	836	4	0.79116	0.80798	1	14290	1
NEXN	5	0.011655	0.039458	0.844377	837	4	0.81355	0.82602	1	14629	1
CPE	5	0.01166	0.039472	0.844377	838	1	0.47616	0.62553	1	11023	1
BTBD1	5	0.011693	0.039576	0.844377	839	4	0.77547	0.79609	1	14079	1
PIK3CA	10	0.0117	0.039599	0.844377	841	5	0.22354	0.3869	1	6885	2
TMEM50B	5	0.0117	0.039599	0.844377	840	4	0.71898	0.75799	1	13414	1
CRHR2	5	0.01171	0.039622	0.844377	842	2	0.96597	0.96611	1	17282	0
OPN1LW	2	0.011714	0.039637	0.844377	843	2	0.98829	0.98827	1	17740	0
ZNF730	3	0.011719	0.039651	0.844377	844	2	0.78952	0.8067	1	14268	0
IPCEF1	5	0.01172	0.039658	0.844377	845	3	0.063585	0.15698	0.958504	2950	2
PAQR9	5	0.011729	0.039684	0.844377	846	4	0.91826	0.92127	1	16378	0
LGALS7	4	0.011738	0.039717	0.844377	847	2	0.38685	0.54283	1	9524	1
PITX3	5	0.011758	0.039768	0.844377	848	4	0.58011	0.68108	1	11994	1
UBN2	5	0.011759	0.039772	0.844377	849	2	0.1734	0.33782	1	6047	2
TMEM97	5	0.011785	0.039852	0.844377	850	3	0.037129	0.1075	0.917038	2113	2
POLE2	10	0.011792	0.03987	0.844377	851	4	0.97758	0.97757	1	17507	0
FXYD3	13	0.01182	0.039945	0.844377	852	6	0.6022	0.69253	1	12201	4
NHP2	6	0.011857	0.040046	0.844377	853	3	0.7886	0.80597	1	14255	1
CMC4	4	0.011873	0.040086	0.844377	854	3	0.98762	0.98758	1	17729	0
REXO1	5	0.011889	0.040132	0.844377	855	3	0.080994	0.18788	0.972947	3466	1
EIF5A2	5	0.011908	0.040201	0.844377	856	2	0.95905	0.95937	1	17137	0
C5orf24	5	0.011913	0.040221	0.844377	857	2	0.78116	0.80039	1	14153	1
TMED5	5	0.011913	0.040223	0.844377	858	3	0.44703	0.5986	1	10524	2
C7orf55	5	0.011921	0.040251	0.844377	859	4	0.93178	0.93364	1	16631	0
GAL3ST3	5	0.011957	0.040368	0.844377	860	2	0.11149	0.23976	0.990211	4364	1
HIST2H3C	2	0.011964	0.040385	0.844377	861	1	0.86001	0.86803	1	15407	0
LYG1	5	0.012007	0.040499	0.844377	862	3	0.92999	0.93197	1	16593	0
PIAS4	5	0.012018	0.040536	0.844377	863	4	0.99312	0.99313	1	17839	0
FSTL1	5	0.012042	0.040604	0.844377	864	3	0.48138	0.6304	1	11120	1
TULP1	5	0.012056	0.040654	0.844377	866	3	0.40895	0.56336	1	9880	1
CDC20	10	0.012056	0.040652	0.844377	865	5	0.21209	0.37567	1	6699	1
ETV1	5	0.012062	0.040668	0.844377	867	4	0.72358	0.7609	1	13456	1
ATP10B	5	0.012087	0.040745	0.844377	868	3	0.21801	0.38155	1	6795	1
RPS15	7	0.012102	0.040785	0.844377	869	3	0.99445	0.9944	1	17878	0
PYCARD	5	0.012105	0.040795	0.844377	870	2	0.87876	0.88532	1	15744	0
AUNIP	5	0.012115	0.040823	0.844377	871	4	0.96887	0.96894	1	17339	0
CD164L2	5	0.012138	0.040885	0.844377	872	2	0.4781	0.62738	1	11058	2
RASSF3	5	0.01215	0.04093	0.844377	873	3	0.32667	0.48587	1	8482	2
DUSP23	5	0.012155	0.040942	0.844377	874	2	0.75658	0.78267	1	13829	1
HES1	5	0.01219	0.041052	0.845602	875	3	0.99303	0.99304	1	17836	0
HPN	5	0.012204	0.041096	0.845602	876	2	0.80705	0.82058	1	14519	1
KANK2	5	0.012254	0.041219	0.847167	877	3	0.95658	0.95696	1	17085	0
MUC17	5	0.012274	0.041275	0.847352	878	4	0.98906	0.98905	1	17757	0
ECI1	5	0.012314	0.041385	0.847812	879	3	0.93405	0.93576	1	16672	0
CTAG2	6	0.012316	0.041391	0.847812	880	4	0.98351	0.98355	1	17634	0
SLC35E3	5	0.012353	0.041506	0.848287	881	1	0.41101	0.56521	1	9914	1
WDR72	5	0.012366	0.041534	0.848287	882	4	0.83119	0.84125	1	14924	1
ARL6IP6	5	0.012387	0.041597	0.848287	883	3	0.62365	0.70382	1	12403	1
MGAT4B	5	0.012389	0.041603	0.848287	884	4	0.55362	0.66783	1	11746	1
ENG	5	0.012411	0.041671	0.848495	885	3	0.69457	0.74317	1	13140	1
IFITM3	3	0.012432	0.041733	0.848495	886	2	0.19233	0.35637	1	6371	1
DYNC1I2	5	0.012464	0.041831	0.848495	887	2	0.063188	0.15626	0.958405	2935	2
HEBP1	5	0.01249	0.041907	0.848495	888	3	0.45178	0.60297	1	10600	2
FAM86B1	1	0.012514	0.041971	0.848495	889	1	0.98749	0.98743	1	17727	0
C6	5	0.012538	0.042039	0.848495	890	4	0.52942	0.65588	1	11561	1
ALOX12B	5	0.012564	0.042117	0.848495	891	4	0.99657	0.99653	1	17924	0
HIST1H4E	5	0.012569	0.042124	0.848495	892	2	0.46366	0.61398	1	10795	2
NIFK	5	0.012576	0.042146	0.848495	893	4	0.082347	0.19026	0.972947	3515	1
EXT1	5	0.012581	0.042159	0.848495	894	3	0.80736	0.82084	1	14524	1
ST7L	5	0.0126	0.042218	0.848495	895	2	0.86487	0.87257	1	15486	0
WNK3	10	0.01263	0.042312	0.848495	896	5	0.82835	0.83874	1	14875	2
ZKSCAN5	5	0.012663	0.042411	0.848495	897	4	0.96434	0.96454	1	17243	0
GNG13	3	0.012708	0.042542	0.848495	898	2	0.053697	0.13908	0.944533	2652	1
KLRB1	5	0.012751	0.042676	0.848495	899	3	0.99299	0.99301	1	17835	0
ZDHHC23	5	0.012758	0.042694	0.848495	900	4	0.7527	0.78007	1	13782	1
SLC25A52	4	0.012764	0.04272	0.848495	901	3	0.20388	0.36761	1	6561	1
HABP4	5	0.012767	0.042729	0.848495	902	3	0.85761	0.86581	1	15371	0
FBXO31	5	0.012782	0.042778	0.848495	903	3	0.76016	0.78515	1	13875	1
C9orf43	5	0.012897	0.043101	0.848495	904	1	0.15375	0.30767	1	5525	2
USP11	10	0.012917	0.043164	0.848495	905	6	0.96353	0.96373	1	17222	1
TMEM47	5	0.012919	0.04317	0.848495	906	4	0.96267	0.96289	1	17207	0
IFNK	5	0.012933	0.043213	0.848495	907	4	0.99336	0.99334	1	17848	0
KLHL15	5	0.012939	0.043228	0.848495	908	3	0.30628	0.46646	1	8174	2
RALY	5	0.012946	0.043247	0.848495	909	2	0.80406	0.81816	1	14473	1
CACNA1A	5	0.012948	0.043254	0.848495	910	3	0.59068	0.68657	1	12095	1
RHNO1	5	0.012951	0.04326	0.848495	911	3	0.93185	0.93371	1	16632	0
SERPINA6	5	0.012959	0.043287	0.848495	912	3	0.79922	0.8143	1	14404	1
AES	5	0.012996	0.043401	0.848495	913	4	0.86894	0.87628	1	15563	0
MUSK	10	0.013007	0.04344	0.848495	914	6	0.1141	0.24407	0.990378	4441	3
MAP2K4	10	0.01302	0.043478	0.848495	915	5	0.95511	0.9556	1	17064	1
HSDL1	5	0.013045	0.04354	0.848495	916	1	0.75152	0.77928	1	13770	1
NAA11	5	0.013066	0.043611	0.848495	917	2	0.093209	0.20892	0.975445	3856	2
RNF31	5	0.013081	0.043656	0.848495	918	4	0.1922	0.35624	1	6368	1
IER5	5	0.013093	0.043693	0.848495	919	2	0.9403	0.94154	1	16796	0
POTEI	2	0.013096	0.043703	0.848495	920	1	0.35906	0.51703	1	9048	1
RBMXL1	3	0.01311	0.043737	0.848495	921	3	0.98689	0.98682	1	17715	0
TRMU	5	0.01318	0.043946	0.848495	922	2	0.10664	0.23172	0.988122	4225	3
ZNF716	4	0.013193	0.043977	0.848495	923	2	0.95049	0.95116	1	16974	0
DDHD2	5	0.013205	0.044015	0.848495	924	4	0.22211	0.38551	1	6868	1
LRRC32	5	0.013213	0.044039	0.848495	925	2	0.74462	0.77462	1	13675	1
GRK6	10	0.013216	0.044052	0.848495	926	3	0.063366	0.15658	0.958405	2943	4
TNFRSF1A	5	0.01324	0.044129	0.848495	927	3	0.32019	0.4797	1	8389	2
MARCH10	5	0.013249	0.044154	0.848495	928	3	0.46589	0.61609	1	10845	1
PRAMEF13	1	0.013264	0.0442	0.848495	929	1	0.98674	0.98666	1	17713	0
SPAST	5	0.013271	0.044226	0.848495	930	3	0.97702	0.977	1	17497	0
MBD4	13	0.013277	0.044251	0.848495	931	6	0.16501	0.32511	1	5825	2
LDLRAD2	5	0.013293	0.044295	0.848495	932	4	0.99218	0.99222	1	17818	0
PADI1	5	0.013301	0.044316	0.848495	933	2	0.57816	0.68006	1	11974	1
PRKCE	10	0.013323	0.044378	0.848495	934	4	0.48039	0.62949	1	11103	1
MYO3B	10	0.013324	0.044379	0.848495	935	5	0.54564	0.66384	1	11682	2
KLHDC4	5	0.013336	0.044419	0.848495	936	4	0.98563	0.98558	1	17684	0
ECT2L	5	0.013342	0.044433	0.848495	937	2	0.87271	0.87978	1	15639	0
THNSL1	5	0.013348	0.044454	0.848495	938	3	0.60255	0.69273	1	12203	1
EPB42	5	0.013361	0.044492	0.848495	939	3	0.88554	0.89149	1	15844	0
FAM3D	5	0.013386	0.044571	0.848495	940	3	0.86684	0.87437	1	15523	0
FAM120A	5	0.013391	0.044592	0.848495	942	3	0.3197	0.47924	1	8376	1
BTBD2	5	0.013391	0.044591	0.848495	941	4	0.95846	0.95878	1	17123	0
KRTAP5-3	3	0.013413	0.044652	0.848495	943	1	0.82383	0.8348	1	14802	0
SCAF8	5	0.013425	0.044677	0.848495	944	4	0.68117	0.73541	1	12976	1
TRHR	5	0.013431	0.044696	0.848495	945	3	0.78022	0.79969	1	14141	1
HOXB9	5	0.013433	0.044701	0.848495	946	4	0.74498	0.77486	1	13681	1
WDR44	5	0.013436	0.044712	0.848495	947	3	0.17269	0.33676	1	6022	2
ZNF385B	5	0.013441	0.044729	0.848495	948	3	0.84145	0.85063	1	15092	0
KRTAP1-5	3	0.013444	0.044738	0.848495	949	3	0.98656	0.98649	1	17707	0
NECAP1	5	0.013456	0.044775	0.848495	950	2	0.91626	0.91945	1	16343	0
CDCA4	5	0.01347	0.044823	0.848495	951	2	0.74958	0.77792	1	13741	1
SLC3A2	5	0.013486	0.044857	0.848495	952	3	0.86895	0.87629	1	15564	0
DDX46	10	0.013522	0.04496	0.848495	953	4	0.015622	0.051475	0.869313	1064	6
FMO4	5	0.013534	0.044996	0.848495	954	4	0.98604	0.986	1	17699	0
FLOT1	5	0.013538	0.045008	0.848495	955	3	0.68945	0.74025	1	13067	1
CNBD1	5	0.01357	0.045095	0.848495	956	3	0.69029	0.74073	1	13083	1
TMEM183A	5	0.013589	0.045147	0.848495	957	4	0.98591	0.98588	1	17694	0
HNF1A	10	0.013601	0.04518	0.848495	958	4	0.89436	0.8994	1	15984	1
ADAMTS19	5	0.013613	0.045214	0.848495	959	3	0.2246	0.38791	1	6903	1
CPLX1	5	0.013622	0.045244	0.848495	960	3	0.19049	0.35457	1	6339	2
PSME2	9	0.01363	0.045267	0.848495	961	3	0.92371	0.92632	1	16474	1
USP24	5	0.013636	0.045284	0.848495	962	4	0.50865	0.64605	1	11388	1
ZNF486	3	0.013652	0.045336	0.84857	963	3	0.98635	0.98627	1	17702	0
GATA5	5	0.013688	0.04544	0.849402	964	3	0.89551	0.90043	1	16005	0
ARHGAP36	5	0.013713	0.045505	0.849402	965	3	0.44681	0.59837	1	10518	1
DKK3	5	0.013722	0.045533	0.849402	966	3	0.056551	0.14432	0.948754	2738	1
TCTEX1D2	5	0.013736	0.045568	0.849402	967	4	0.99425	0.99421	1	17874	0
GGCX	5	0.013786	0.045724	0.850194	968	3	0.076877	0.18058	0.972505	3347	1
TMEM169	5	0.013787	0.045727	0.850194	969	4	0.95527	0.95576	1	17068	0
LCE3B	5	0.013796	0.045752	0.850194	970	4	0.98565	0.98559	1	17685	0
CTU1	5	0.01382	0.045823	0.850296	971	3	0.021275	0.067403	0.890529	1361	2
TMEM80	5	0.013836	0.045873	0.850296	972	1	0.06425	0.1582	0.959738	2969	1
ABI2	5	0.013862	0.045955	0.850296	973	4	0.99336	0.99333	1	17847	0
S100B	5	0.013866	0.045966	0.850296	974	3	0.58843	0.68541	1	12078	1
TTLL4	5	0.013899	0.046059	0.850296	975	3	0.03863	0.11037	0.917764	2167	1
FRK	10	0.01391	0.046089	0.850296	976	6	0.99174	0.99174	1	17806	0
ESRP2	5	0.013922	0.046124	0.850296	977	3	0.82365	0.83465	1	14797	1
REPS2	5	0.013928	0.046135	0.850296	978	3	0.16799	0.32969	1	5897	1
KLHL18	5	0.013945	0.046184	0.850317	979	3	0.39571	0.55104	1	9652	1
OXLD1	5	0.013988	0.046302	0.851632	980	3	0.39931	0.55442	1	9712	1
TRAM1	5	0.014014	0.046373	0.852055	981	3	0.65356	0.72007	1	12669	1
VPS39	5	0.014033	0.046423	0.852115	982	1	0.47253	0.62227	1	10966	2
NAAA	5	0.014066	0.046511	0.85286	983	4	0.30021	0.46074	1	8085	1
ANGEL1	5	0.014083	0.046564	0.852959	984	1	0.068789	0.16627	0.967715	3097	2
DUSP14	5	0.014129	0.046701	0.85342	985	4	0.99733	0.99731	1	17937	0
TANGO6	5	0.014132	0.046709	0.85342	986	1	0.44945	0.60081	1	10562	1
LIG1	10	0.014147	0.046754	0.85342	987	3	0.01784	0.05783	0.88248	1179	5
ABCB10	3	0.01416	0.04679	0.85342	988	3	0.98584	0.98579	1	17692	0
POLI	10	0.014182	0.046848	0.85342	989	4	0.5709	0.67637	1	11904	2
MYCT1	5	0.014191	0.046873	0.85342	990	4	0.35784	0.51588	1	9014	1
DDX18	10	0.014246	0.047042	0.85521	991	3	0.37403	0.53107	1	9309	3
PABPC1	5	0.014273	0.04712	0.85521	992	3	0.14385	0.29206	1	5262	2
PPP6C	5	0.01433	0.047274	0.85521	993	2	0.8873	0.89304	1	15870	0
CCAR1	5	0.014344	0.047306	0.85521	994	4	0.98131	0.9813	1	17590	0
DAP3	5	0.01437	0.047386	0.85521	995	3	0.41363	0.56759	1	9959	1
CRISPLD1	5	0.014379	0.047415	0.85521	996	1	0.33964	0.49828	1	8702	2
C6orf226	5	0.014414	0.047526	0.85521	997	2	0.31799	0.47762	1	8346	2
EGR1	5	0.014416	0.047532	0.85521	998	4	0.92704	0.9293	1	16534	0
GPN3	5	0.014421	0.047545	0.85521	999	3	0.42843	0.58122	1	10221	1
DYNLL1	4	0.01443	0.047566	0.85521	1000	3	0.90236	0.90666	1	16118	0
RPL7A	7	0.01446	0.047657	0.85521	1001	5	0.11826	0.25088	0.991022	4557	1
GTSCR1	5	0.014463	0.047669	0.85521	1002	2	0.059028	0.14877	0.95219	2816	2
HES3	5	0.014464	0.047671	0.85521	1003	3	0.19295	0.35696	1	6381	1
HMSD	5	0.014467	0.047679	0.85521	1004	4	0.15885	0.31554	1	5668	1
RARB	5	0.014478	0.047705	0.85521	1005	2	0.84182	0.85098	1	15101	0
ACTRT1	5	0.014487	0.04773	0.85521	1006	3	0.95547	0.95594	1	17070	0
PER2	5	0.014527	0.04786	0.856681	1007	3	0.37524	0.53215	1	9329	1
FANK1	5	0.014545	0.047912	0.856765	1008	4	0.97183	0.97187	1	17390	0
ACE2	5	0.014626	0.048142	0.860027	1009	2	0.90545	0.90952	1	16167	0
MMS22L	5	0.01466	0.048239	0.860901	1010	2	0.98671	0.98663	1	17712	0
CTTN	10	0.014678	0.048297	0.861087	1011	5	0.016714	0.054641	0.869841	1130	5
CTXN2	5	0.01473	0.048453	0.862826	1012	3	0.87285	0.8799	1	15646	0
AIDA	4	0.014755	0.048526	0.862826	1013	3	0.94061	0.94181	1	16802	0
POP4	5	0.014774	0.048584	0.862826	1014	2	0.049076	0.13037	0.934364	2505	2
ISY1	10	0.014809	0.048704	0.862826	1015	4	0.56903	0.67547	1	11884	1
AIP	5	0.014815	0.048724	0.862826	1016	2	0.82767	0.83814	1	14865	1
SP6	5	0.014836	0.048785	0.862826	1017	4	0.99305	0.99306	1	17837	0
BTBD3	5	0.014837	0.048786	0.862826	1018	3	0.81014	0.82319	1	14567	1
STMN3	6	0.014852	0.048835	0.862826	1019	2	0.90491	0.909	1	16155	0
RAI1	10	0.014869	0.048886	0.862826	1020	4	0.87622	0.88298	1	15707	1
SULT1C4	5	0.014873	0.048895	0.862826	1021	1	0.92287	0.92552	1	16457	0
TMIGD2	5	0.014902	0.04898	0.862826	1022	4	0.90864	0.91246	1	16219	0
STX1A	5	0.014922	0.049037	0.862826	1023	3	0.22248	0.38587	1	6873	2
NALCN	5	0.014943	0.049087	0.862826	1024	4	0.79764	0.81305	1	14385	1
PSMD3	10	0.014971	0.049178	0.862826	1025	4	0.26156	0.42367	1	7480	4
EZR	5	0.014972	0.049181	0.862826	1026	3	0.58384	0.68299	1	12032	1
MEF2A	5	0.014979	0.049201	0.862826	1027	4	0.85655	0.8648	1	15349	0
FBXL6	5	0.014981	0.049209	0.862826	1028	4	0.97752	0.97752	1	17506	0
MTMR8	5	0.015021	0.049322	0.863866	1029	3	0.36804	0.52564	1	9207	1
ROR2	10	0.015039	0.049371	0.863866	1030	5	0.52075	0.65177	1	11479	2
KDM4D	10	0.015067	0.049446	0.863866	1031	6	0.66039	0.72375	1	12731	2
SLCO1B1	5	0.015086	0.0495	0.863866	1032	4	0.99657	0.99653	1	17925	0
OGFR	5	0.01512	0.049591	0.863866	1033	1	0.016188	0.053134	0.869313	1095	3
PPP1R12B	12	0.015123	0.049598	0.863866	1034	7	0.55392	0.66798	1	11748	2
ARHGEF40	5	0.015139	0.049632	0.863866	1035	3	0.4425	0.59438	1	10457	1
EIF4EBP2	5	0.015146	0.049651	0.863866	1036	4	0.71836	0.75761	1	13406	1
SLC26A9	5	0.015164	0.049705	0.863969	1037	3	0.80436	0.81842	1	14479	1
TAS2R60	5	0.015187	0.049783	0.864481	1038	4	0.46758	0.61771	1	10875	1
IL1RAPL1	5	0.015229	0.049908	0.865832	1039	3	0.47062	0.62053	1	10925	1
KDELR2	5	0.015268	0.050023	0.866635	1040	2	0.032696	0.097997	0.91241	1934	2
MS4A3	13	0.015283	0.050061	0.866635	1041	3	0.13103	0.27175	0.993363	4926	4
MZF1	5	0.015302	0.050114	0.866635	1042	4	0.74898	0.77751	1	13732	1
PLEKHG1	5	0.015317	0.050163	0.866635	1043	1	0.31077	0.4708	1	8239	2
SNTB1	5	0.015327	0.050195	0.866635	1044	3	0.97146	0.9715	1	17380	0
ANKRD13A	5	0.015366	0.050314	0.866861	1045	1	0.98338	0.98341	1	17631	0
ZBTB37	5	0.015385	0.050368	0.866861	1046	4	0.93647	0.93804	1	16717	0
CCDC121	5	0.015389	0.050384	0.866861	1047	3	0.93546	0.93707	1	16696	0
GABRB3	5	0.015394	0.050401	0.866861	1048	4	0.94237	0.94349	1	16835	0
COBL	5	0.015442	0.050544	0.867464	1049	3	0.42581	0.57875	1	10174	2
ALG2	5	0.015452	0.05057	0.867464	1050	3	0.50666	0.64515	1	11366	1
DHRS7B	5	0.015481	0.050658	0.867464	1051	2	0.48986	0.63734	1	11247	1
C17orf96	5	0.015502	0.050735	0.867464	1052	3	0.63561	0.71047	1	12508	1
JMJD6	10	0.015511	0.050762	0.867464	1053	5	0.95761	0.95797	1	17105	1
TRNP1	5	0.015514	0.050772	0.867464	1054	1	0.58956	0.68597	1	12087	1
RAN	5	0.01554	0.050845	0.867464	1055	3	0.25851	0.42078	1	7439	1
SLC19A3	5	0.01555	0.050873	0.867464	1056	4	0.99489	0.99485	1	17893	0
NDUFC2	5	0.015568	0.050919	0.867464	1057	3	0.51285	0.648	1	11417	1
SLC35F2	5	0.015582	0.050955	0.867464	1058	3	0.82322	0.83428	1	14787	1
DTWD2	5	0.015604	0.051021	0.867464	1059	2	0.41387	0.56782	1	9963	2
MACROD1	10	0.015609	0.051042	0.867464	1060	6	0.69511	0.7435	1	13149	2
STXBP3	5	0.015637	0.051117	0.867464	1061	4	0.93233	0.93415	1	16640	0
NUDT7	6	0.015675	0.051222	0.867464	1062	3	0.38883	0.54466	1	9550	2
CPEB3	5	0.015712	0.051326	0.867464	1063	4	0.96687	0.96699	1	17304	0
PHF1	10	0.015724	0.051365	0.867464	1064	4	0.59041	0.68643	1	12094	1
MIA	5	0.015726	0.051371	0.867464	1065	4	0.97652	0.97649	1	17485	0
CCT2	5	0.015749	0.05144	0.867464	1066	4	0.89897	0.90358	1	16063	0
ATXN7L1	11	0.015761	0.051469	0.867464	1067	6	0.26891	0.43076	1	7587	2
IFT43	5	0.015766	0.05148	0.867464	1068	4	0.96581	0.96595	1	17277	0
PPIC	5	0.015773	0.051498	0.867464	1069	4	0.98361	0.98363	1	17638	0
FBXO7	5	0.015785	0.051531	0.867464	1070	3	0.98351	0.98354	1	17633	0
AKAP8	5	0.015807	0.051597	0.867464	1071	3	0.5946	0.68858	1	12128	1
STARD8	5	0.015822	0.051638	0.867464	1072	2	0.65671	0.7218	1	12696	1
L3MBTL3	10	0.015822	0.051639	0.867464	1073	4	0.2118	0.3754	1	6690	3
RPS20	9	0.015849	0.051714	0.867464	1074	5	0.80521	0.81908	1	14490	2
RPL31	7	0.01589	0.051832	0.867464	1075	5	0.60805	0.6956	1	12259	1
WIF1	5	0.015901	0.051863	0.867464	1076	3	0.645	0.7155	1	12583	1
TXNDC2	6	0.015929	0.051942	0.867464	1077	2	0.59879	0.69075	1	12165	1
SLC35B4	5	0.015943	0.051987	0.867464	1078	4	0.56086	0.67137	1	11815	1
EPHA6	10	0.015958	0.052033	0.867464	1079	6	0.98723	0.98716	1	17721	0
APOBEC3G	5	0.015967	0.052063	0.867464	1080	4	0.98878	0.98876	1	17749	0
RBBP6	7	0.015974	0.052076	0.867464	1081	4	0.23834	0.40136	1	7122	3
HCN2	5	0.016008	0.052186	0.867464	1082	1	0.00091089	0.0041771	0.648182	114	2
KAT5	10	0.016019	0.052223	0.867464	1083	3	0.004195	0.016823	0.784552	385	4
INTS9	10	0.016022	0.052228	0.867464	1084	5	0.084035	0.1932	0.972947	3571	3
C6orf89	5	0.016056	0.052327	0.867464	1085	3	0.67118	0.72972	1	12865	1
YARS2	5	0.016057	0.052329	0.867464	1086	3	0.90495	0.90905	1	16158	0
C16orf54	5	0.016064	0.052347	0.867464	1087	2	0.51827	0.65056	1	11461	1
FAM117A	5	0.016073	0.052371	0.867464	1088	3	0.37726	0.53403	1	9369	1
BECN1	5	0.016087	0.052409	0.867464	1089	4	0.91973	0.92266	1	16400	0
ZNF277	5	0.016152	0.052597	0.868771	1090	3	0.78689	0.80463	1	14221	1
NDUFA4L2	5	0.016156	0.052611	0.868771	1091	1	0.6932	0.74238	1	13120	1
CEMP1	5	0.016163	0.052632	0.868771	1092	4	0.99765	0.9976	1	17944	0
MFAP3L	5	0.016205	0.052754	0.869053	1093	3	0.69596	0.74396	1	13157	1
VGLL2	7	0.016217	0.052789	0.869053	1094	4	0.95054	0.9512	1	16976	0
E2F3	10	0.016235	0.052836	0.869053	1095	6	0.261	0.42315	1	7471	3
PCYOX1	5	0.016254	0.052887	0.869053	1096	2	0.24564	0.40838	1	7248	1
TOX3	5	0.016257	0.052891	0.869053	1097	4	0.99481	0.99477	1	17890	0
CDK13	10	0.016287	0.052988	0.869342	1098	4	0.10864	0.2351	0.990202	4278	4
ASB5	5	0.016322	0.053073	0.869342	1099	3	0.83585	0.8454	1	14995	1
HDAC8	15	0.016338	0.053115	0.869342	1100	7	0.88229	0.8885	1	15801	2
UBE2G1	10	0.016345	0.053133	0.869342	1101	5	0.80583	0.81957	1	14501	2
ZNF473	5	0.016351	0.053149	0.869342	1102	2	0.7307	0.76546	1	13537	1
NLN	5	0.016375	0.053222	0.869748	1103	4	0.72837	0.76394	1	13510	1
FBXO30	5	0.016467	0.053499	0.87294	1104	4	0.99573	0.99569	1	17905	0
NR0B1	5	0.016474	0.053515	0.87294	1105	4	0.95131	0.95194	1	17000	0
CYP2S1	5	0.016501	0.053585	0.873123	1106	2	0.4613	0.6118	1	10758	2
RNF208	5	0.01653	0.053668	0.873123	1107	2	0.04428	0.12131	0.929416	2340	3
ARHGEF1	5	0.016531	0.053671	0.873123	1108	4	0.069167	0.16694	0.968395	3106	1
METTL7A	5	0.016604	0.053902	0.875026	1109	4	0.94342	0.94447	1	16855	0
CDCA8	10	0.016608	0.053917	0.875026	1110	6	0.65448	0.72058	1	12675	1
CCT8	5	0.016613	0.053934	0.875026	1111	3	0.081095	0.18807	0.972947	3470	2
PLEKHF2	5	0.016649	0.054045	0.875904	1112	2	0.14722	0.29733	1	5348	2
PLK1	10	0.016668	0.054091	0.875904	1113	5	0.79359	0.8099	1	14327	2
SND1	10	0.016683	0.054134	0.875904	1114	4	0.73958	0.77124	1	13619	1
EIF2S1	5	0.016745	0.054315	0.876277	1115	4	0.53708	0.65962	1	11621	1
UBE2M	5	0.016747	0.05432	0.876277	1116	1	0.237	0.40004	1	7096	2
POLD3	10	0.016776	0.054392	0.876277	1117	5	0.035654	0.10465	0.915863	2057	2
PRPS1	5	0.016776	0.054393	0.876277	1118	2	0.87081	0.87799	1	15601	0
AP3M1	5	0.016778	0.054401	0.876277	1119	4	0.8165	0.82852	1	14684	1
PPFIA4	5	0.016796	0.054448	0.876277	1120	2	0.84233	0.85148	1	15113	0
C19orf40	5	0.016866	0.054666	0.877049	1121	2	0.81367	0.82612	1	14631	1
LALBA	5	0.016895	0.054747	0.877049	1122	2	0.34113	0.49972	1	8723	2
MSN	5	0.016896	0.05475	0.877049	1123	3	0.28323	0.44451	1	7807	1
TMED1	5	0.016904	0.054769	0.877049	1124	4	0.96628	0.96641	1	17291	0
MRPS24	10	0.016918	0.05481	0.877049	1125	6	0.47111	0.62098	1	10936	2
TIGD3	5	0.016931	0.054849	0.877049	1126	4	0.94436	0.94536	1	16874	0
DIS3	10	0.016932	0.054851	0.877049	1127	4	0.10286	0.22536	0.987179	4110	4
UCN3	5	0.016959	0.054932	0.877049	1128	4	0.90337	0.90757	1	16136	0
BOLA1	5	0.016971	0.054966	0.877049	1129	3	0.22563	0.38894	1	6921	2
LCN1	5	0.017023	0.055112	0.877049	1130	4	0.86383	0.87163	1	15465	0
ELTD1	5	0.017043	0.055178	0.877049	1131	1	0.33108	0.49001	1	8561	2
SLC2A8	5	0.017092	0.055308	0.877049	1132	3	0.6103	0.69677	1	12277	1
HPDL	5	0.017127	0.055416	0.877049	1133	3	0.98358	0.98361	1	17637	0
RBM8A	10	0.017129	0.055421	0.877049	1134	5	0.42822	0.58104	1	10213	2
SAMD5	5	0.017141	0.055451	0.877049	1135	2	0.9541	0.95462	1	17045	0
MAP7D3	5	0.017153	0.055486	0.877049	1136	2	0.070233	0.16886	0.97183	3131	3
TIGD5	5	0.017183	0.055579	0.877049	1137	3	0.97462	0.97459	1	17455	0
CABIN1	5	0.017191	0.055599	0.877049	1138	3	0.86911	0.87643	1	15567	0
FEN1	10	0.017236	0.055735	0.877049	1139	4	0.18464	0.34883	1	6240	4
TCEAL8	5	0.017286	0.055875	0.877049	1140	4	0.52698	0.65471	1	11539	1
TCEB2	5	0.017288	0.055881	0.877049	1141	4	0.97498	0.97496	1	17465	0
NQO2	5	0.017303	0.055912	0.877049	1142	3	0.97669	0.97666	1	17489	0
C1orf95	5	0.017314	0.055951	0.877049	1143	3	0.44805	0.59957	1	10541	2
TNFSF14	5	0.017338	0.056021	0.877049	1144	3	0.66148	0.72434	1	12747	1
MIEF2	5	0.017344	0.056033	0.877049	1145	4	0.38873	0.54456	1	9547	1
HBEGF	5	0.017359	0.056081	0.877049	1146	3	0.057887	0.14669	0.951179	2778	2
BCL2L11	17	0.017362	0.056087	0.877049	1147	7	0.51289	0.64803	1	11419	5
EXOSC3	5	0.017366	0.056097	0.877049	1148	3	0.94406	0.94506	1	16868	0
LHX8	5	0.017367	0.056101	0.877049	1149	4	0.95484	0.95533	1	17058	0
ZNF561	5	0.017388	0.056166	0.877049	1150	4	0.97074	0.97078	1	17372	0
FAM173B	5	0.017404	0.056206	0.877049	1151	4	0.3698	0.52727	1	9239	1
B4GALT1	5	0.017408	0.056216	0.877049	1152	3	0.026125	0.080553	0.890529	1626	1
COL24A1	5	0.01742	0.056257	0.877049	1153	4	0.9913	0.99129	1	17796	0
MORN1	5	0.017437	0.056298	0.877049	1154	2	0.12613	0.26369	0.992775	4775	2
CECR6	9	0.017443	0.056316	0.877049	1155	4	0.79393	0.81016	1	14331	1
C4orf33	5	0.017486	0.056448	0.877049	1156	3	0.28411	0.4453	1	7827	1
FAM178B	10	0.017488	0.056453	0.877049	1157	6	0.51302	0.6481	1	11421	2
PHYH	5	0.017533	0.056582	0.877049	1158	2	0.80779	0.82121	1	14527	1
LILRA6	3	0.017553	0.056639	0.877049	1159	2	0.77683	0.79712	1	14096	0
TLK2	10	0.017573	0.056695	0.877049	1160	5	0.6695	0.72878	1	12840	2
TMPRSS3	5	0.017587	0.056736	0.877049	1161	4	0.98541	0.98535	1	17680	0
MRP63	5	0.017593	0.056747	0.877049	1162	3	0.61313	0.69827	1	12308	1
C16orf11	5	0.017628	0.056834	0.877049	1163	4	0.79577	0.81157	1	14352	1
C2orf47	5	0.017683	0.056999	0.877049	1164	3	0.84803	0.85685	1	15211	0
HIST1H2BL	3	0.017684	0.057003	0.877049	1165	3	0.98138	0.98135	1	17593	0
PELP1	5	0.017733	0.057138	0.877049	1166	3	0.88713	0.8929	1	15867	0
DDX6	10	0.017758	0.057202	0.877049	1167	5	0.015462	0.051006	0.869085	1057	3
ZNF830	5	0.017764	0.057216	0.877049	1168	3	0.13367	0.27603	0.993363	4992	1
ZNRD1	10	0.017767	0.057226	0.877049	1169	4	0.19128	0.35535	1	6350	1
IHH	5	0.01778	0.057262	0.877049	1170	3	0.3148	0.47463	1	8295	1
HPS5	5	0.017782	0.057269	0.877049	1171	2	0.80712	0.82064	1	14521	1
CLEC4M	10	0.0178	0.057318	0.877049	1172	4	0.80501	0.81892	1	14487	2
HSD17B8	5	0.017822	0.05738	0.877049	1173	3	0.94427	0.94528	1	16872	0
NEK9	10	0.017825	0.057387	0.877049	1175	4	0.16734	0.32871	1	5883	3
TRPC1	5	0.017825	0.057387	0.877049	1174	2	0.95827	0.95861	1	17118	0
SDC4	5	0.017831	0.057403	0.877049	1176	2	0.018914	0.060823	0.889834	1230	2
PNRC2	5	0.017841	0.057428	0.877049	1177	3	0.97184	0.97188	1	17392	0
ARHGEF6	5	0.017866	0.057497	0.877049	1178	4	0.99052	0.99051	1	17785	0
RCHY1	7	0.017871	0.05751	0.877049	1179	2	0.058401	0.14764	0.951537	2795	2
ENO2	5	0.01788	0.057533	0.877049	1180	3	0.92954	0.93156	1	16583	0
DDX53	10	0.017886	0.057548	0.877049	1181	6	0.9802	0.98024	1	17571	0
ADRBK1	10	0.017889	0.057557	0.877049	1182	3	0.070551	0.16942	0.97183	3138	5
PATE2	5	0.017892	0.057562	0.877049	1183	4	0.50572	0.6447	1	11360	1
HTR2B	5	0.01797	0.057779	0.878897	1184	4	0.87163	0.87875	1	15615	0
VIT	5	0.017979	0.057804	0.878897	1185	2	0.40556	0.56018	1	9823	2
HAUS8	5	0.017987	0.057829	0.878897	1186	2	0.96449	0.96468	1	17246	0
HSFX2	2	0.018032	0.057963	0.879045	1187	1	0.1114	0.23961	0.990211	4361	1
IQCH	10	0.018053	0.058021	0.879045	1188	5	0.73752	0.76987	1	13599	2
ACSM3	5	0.018077	0.058084	0.879045	1189	1	0.088093	0.20016	0.975445	3695	3
CYP2F1	5	0.018134	0.058243	0.879045	1190	2	0.12652	0.26433	0.992775	4789	1
CCDC112	5	0.018143	0.058269	0.879045	1191	4	0.95101	0.95165	1	16989	0
GNGT2	4	0.018174	0.058368	0.879045	1192	3	0.6603	0.72371	1	12729	1
RIMBP3B	5	0.018176	0.058369	0.879045	1193	3	0.96846	0.96852	1	17333	0
TMEM194A	5	0.018225	0.058488	0.879045	1194	2	0.94984	0.95053	1	16966	0
MYH14	10	0.018242	0.058543	0.879045	1195	6	0.038395	0.10992	0.917764	2150	3
UBE2Q2	10	0.018273	0.058641	0.879045	1196	4	0.012963	0.04388	0.860707	918	5
FZR1	5	0.018274	0.058644	0.879045	1197	2	0.23534	0.39837	1	7068	2
CDC34	10	0.018282	0.058668	0.879045	1198	3	0.56024	0.67106	1	11806	2
DOK5	5	0.018284	0.058676	0.879045	1199	4	0.98114	0.98115	1	17586	0
ANGPTL6	5	0.018287	0.058684	0.879045	1200	4	0.81481	0.82709	1	14655	1
SLC35C2	5	0.018304	0.05873	0.879045	1201	3	0.41411	0.56805	1	9970	1
AIMP1	5	0.018323	0.058781	0.879045	1202	2	0.85957	0.86763	1	15400	0
WNK1	10	0.018375	0.058922	0.879045	1203	4	0.71376	0.75476	1	13357	2
C5orf64	5	0.018422	0.059044	0.879045	1204	3	0.30043	0.46097	1	8089	1
CYC1	5	0.018431	0.059068	0.879045	1205	4	0.9617	0.96194	1	17187	0
RANBP6	5	0.01846	0.059149	0.879045	1206	4	0.84506	0.85407	1	15166	0
TP53AIP1	11	0.018472	0.059178	0.879045	1207	5	0.99768	0.99764	1	17945	0
RASA1	5	0.018484	0.059211	0.879045	1208	4	0.99779	0.99775	1	17946	0
PBLD	5	0.018542	0.05938	0.879045	1209	3	0.40938	0.56375	1	9887	1
PHYKPL	5	0.018553	0.05941	0.879045	1210	3	0.93272	0.9345	1	16651	0
PPP2R5A	10	0.018564	0.05944	0.879045	1211	6	0.18856	0.35266	1	6311	2
LCNL1	5	0.018587	0.059506	0.879045	1212	3	0.95514	0.95563	1	17066	0
TBX4	5	0.018604	0.059547	0.879045	1213	3	0.95086	0.9515	1	16984	0
ZNHIT1	5	0.018608	0.059558	0.879045	1214	3	0.014774	0.049106	0.866393	1010	1
TGFBI	5	0.018619	0.059583	0.879045	1215	1	0.91487	0.9182	1	16323	0
RLN2	4	0.018631	0.059615	0.879045	1216	3	0.0069955	0.025785	0.847089	548	1
DDTL	3	0.018632	0.05962	0.879045	1218	1	0.56644	0.67416	1	11867	1
TAC4	8	0.018632	0.059617	0.879045	1217	3	0.68825	0.73953	1	13057	1
USP29	5	0.018643	0.059652	0.879045	1219	4	0.14024	0.2864	0.994916	5185	1
FAM184B	5	0.018658	0.0597	0.879045	1220	3	0.27217	0.43385	1	7632	2
BRE	5	0.018667	0.059731	0.879045	1221	4	0.95838	0.95871	1	17122	0
PRKD3	10	0.018668	0.059735	0.879045	1222	6	0.91157	0.91518	1	16274	1
LRRN4CL	5	0.018688	0.05979	0.879045	1223	4	0.97366	0.97366	1	17428	0
LRIG2	5	0.018689	0.059798	0.879045	1224	3	0.8863	0.89215	1	15861	0
SEPT9	5	0.018717	0.059863	0.879045	1225	1	0.012758	0.0433	0.858452	907	4
PSMB10	10	0.01874	0.059929	0.879045	1226	4	0.40121	0.55614	1	9745	2
TTYH3	5	0.018744	0.05994	0.879045	1227	4	0.85891	0.86702	1	15390	0
BAIAP2L1	5	0.018755	0.059974	0.879045	1228	4	0.8062	0.81987	1	14507	1
MYBPH	5	0.018766	0.060014	0.879045	1229	3	0.98883	0.98881	1	17752	0
TTC24	5	0.018771	0.060026	0.879045	1230	4	0.86552	0.87317	1	15499	0
NFIA	10	0.018773	0.060034	0.879045	1231	3	0.64942	0.71787	1	12630	2
GPR31	5	0.018815	0.060161	0.87943	1232	2	0.70113	0.74703	1	13214	1
SERF2	8	0.01883	0.060204	0.87943	1233	3	0.14601	0.2954	1	5318	3
KHNYN	5	0.018837	0.060228	0.87943	1234	4	0.76832	0.79094	1	13982	1
PAXBP1	5	0.018849	0.060258	0.87943	1235	3	0.092469	0.20768	0.975445	3833	2
AKR1A1	5	0.018865	0.060304	0.87943	1236	1	0.12	0.25374	0.991699	4611	1
DACH2	5	0.018953	0.060531	0.882033	1237	4	0.89778	0.9025	1	16046	0
C16orf72	5	0.019003	0.060678	0.882509	1238	3	0.66726	0.72751	1	12811	1
RPS6KA1	10	0.019011	0.060703	0.882509	1239	5	0.40115	0.55609	1	9743	3
C22orf31	5	0.019031	0.06075	0.882509	1240	4	0.98442	0.98442	1	17655	0
APOC2	5	0.019033	0.06076	0.882509	1241	4	0.8147	0.827	1	14654	1
GABRE	5	0.019061	0.060857	0.883217	1242	2	0.94702	0.94786	1	16924	0
DCUN1D1	5	0.019109	0.061003	0.883626	1243	4	0.99025	0.99022	1	17779	0
GABRA4	5	0.019117	0.061019	0.883626	1244	2	0.89054	0.89597	1	15920	0
CLN3	5	0.019123	0.061033	0.883626	1245	3	0.98079	0.98081	1	17580	0
MAD2L2	5	0.019149	0.061108	0.884013	1246	4	0.99576	0.99571	1	17906	0
SFTA2	5	0.019198	0.061263	0.885543	1247	4	0.34144	0.50001	1	8731	1
ZNF93	5	0.019252	0.061409	0.886936	1248	4	0.98251	0.98253	1	17618	0
TMEM179B	5	0.019283	0.061497	0.887494	1249	3	0.92465	0.92718	1	16493	0
SLFN11	5	0.019307	0.06156	0.887695	1250	2	0.67005	0.72908	1	12849	1
HEXB	5	0.01935	0.06167	0.888576	1251	4	0.85119	0.85983	1	15262	0
TMEM200A	5	0.019406	0.061815	0.889946	1252	2	0.44485	0.59655	1	10487	1
TMC1	5	0.0195	0.062078	0.892055	1253	3	0.51417	0.64864	1	11432	1
SEPP1	5	0.019545	0.062194	0.892055	1254	4	0.96649	0.96662	1	17297	0
KLF14	5	0.019553	0.062212	0.892055	1255	2	0.22571	0.38902	1	6923	2
CASP1	13	0.019565	0.062244	0.892055	1256	6	0.981	0.981	1	17585	1
NFS1	5	0.019597	0.06234	0.892055	1257	4	0.86993	0.87719	1	15581	0
DNMT3A	15	0.01963	0.062451	0.892055	1258	5	0.96553	0.96568	1	17271	2
QPRT	5	0.019637	0.062471	0.892055	1259	3	0.42308	0.57622	1	10137	1
PTGER2	5	0.019654	0.062508	0.892055	1260	3	0.84697	0.85588	1	15195	0
HSPE1	2	0.019675	0.062568	0.892055	1261	1	0.35498	0.51305	1	8965	1
YY2	5	0.019707	0.062655	0.892055	1262	4	0.56993	0.67591	1	11893	1
UBE2G2	5	0.019723	0.062709	0.892055	1263	3	0.8196	0.83114	1	14730	1
FOXL1	5	0.019739	0.062752	0.892055	1264	3	0.83296	0.84283	1	14947	1
ZZZ3	10	0.019743	0.062761	0.892055	1265	4	0.72301	0.76052	1	13447	2
SLC25A17	5	0.019751	0.062783	0.892055	1266	3	0.87006	0.87732	1	15586	0
ROBO4	5	0.01976	0.062808	0.892055	1267	3	0.9947	0.99466	1	17885	0
PRPF38B	10	0.01979	0.062901	0.892055	1268	6	0.5692	0.67556	1	11886	2
SLC25A14	5	0.019813	0.062961	0.892055	1269	3	0.92708	0.92933	1	16535	0
NEUROG3	5	0.019822	0.062991	0.892055	1270	2	0.45512	0.60609	1	10648	2
ZNHIT6	5	0.019837	0.063031	0.892055	1271	4	0.66518	0.72636	1	12788	1
SLC35D3	5	0.019838	0.063036	0.892055	1272	2	0.78277	0.80159	1	14170	1
TFAP4	5	0.019853	0.063074	0.892055	1273	3	0.97578	0.97574	1	17474	0
KRTAP12-2	4	0.019859	0.063088	0.892055	1274	3	0.17018	0.33297	1	5948	1
MRGPRE	5	0.019866	0.063114	0.892055	1275	3	0.93537	0.937	1	16695	0
DDX10	10	0.019877	0.063149	0.892055	1276	5	0.15404	0.30813	1	5537	3
DLGAP4	5	0.019943	0.06334	0.893518	1277	3	0.65014	0.71827	1	12637	1
SMAGP	5	0.019947	0.063352	0.893518	1278	2	0.083326	0.19198	0.972947	3550	2
NUP62	5	0.020025	0.063568	0.895554	1279	2	0.95962	0.95991	1	17144	0
ALOX12	5	0.020037	0.063603	0.895554	1280	4	0.92278	0.92544	1	16453	0
SBK2	10	0.020076	0.063702	0.895554	1281	6	0.18249	0.34679	1	6201	3
IMMP2L	5	0.020094	0.063753	0.895554	1282	3	0.12007	0.25385	0.991699	4613	2
NUP133	10	0.020095	0.063756	0.895554	1283	4	0.04777	0.12791	0.934364	2462	2
WBP1	5	0.020114	0.063802	0.895554	1284	2	0.30359	0.46391	1	8135	2
HJURP	10	0.020129	0.063844	0.895554	1285	4	0.37424	0.53125	1	9312	3
C5orf60	5	0.020171	0.063965	0.895788	1286	2	0.45613	0.60701	1	10671	2
TMSB10	1	0.020208	0.064088	0.895788	1287	1	0.97979	0.97982	1	17557	0
ZNF681	5	0.020242	0.064188	0.895788	1288	2	0.193	0.35699	1	6382	2
ANXA9	5	0.020269	0.064256	0.895788	1289	2	0.9214	0.92418	1	16431	0
TSPEAR	5	0.02029	0.064311	0.895788	1290	4	0.99514	0.9951	1	17899	0
SLC16A6	5	0.020291	0.064312	0.895788	1291	2	0.16056	0.3182	1	5707	2
OTOR	5	0.020326	0.06441	0.895788	1292	3	0.94279	0.9439	1	16844	0
PRKCDBP	5	0.020329	0.064421	0.895788	1293	4	0.81309	0.82564	1	14622	1
DENND2A	5	0.02034	0.064444	0.895788	1294	1	0.11146	0.23971	0.990211	4362	2
TEPP	5	0.020341	0.064449	0.895788	1295	4	0.98919	0.98918	1	17761	0
MADD	5	0.020342	0.064452	0.895788	1296	2	0.16838	0.33028	1	5908	2
ZNF683	5	0.020344	0.064457	0.895788	1297	4	0.73435	0.76781	1	13571	1
ZSWIM3	5	0.020366	0.064527	0.896017	1298	4	0.9948	0.99477	1	17889	0
BAHD1	10	0.020385	0.064573	0.896017	1299	6	0.96601	0.96616	1	17285	1
FREM1	7	0.020434	0.06472	0.896793	1300	3	0.18602	0.35013	1	6267	3
PIBF1	5	0.020438	0.064728	0.896793	1301	3	0.43441	0.58684	1	10322	1
GNAT1	5	0.020465	0.064807	0.897199	1302	4	0.66502	0.72626	1	12782	1
C21orf59	5	0.020488	0.064871	0.897385	1303	4	0.93459	0.93626	1	16682	0
PKDCC	10	0.02052	0.064957	0.897542	1304	4	0.20128	0.36507	1	6519	4
CRYGA	5	0.02053	0.064982	0.897542	1305	3	0.2556	0.41793	1	7394	1
USP46	10	0.020619	0.065251	0.900056	1306	5	0.20162	0.36543	1	6525	2
DDC	7	0.020635	0.065305	0.900056	1307	3	0.86757	0.87505	1	15537	1
PITHD1	5	0.020651	0.065352	0.900056	1308	3	0.86492	0.87262	1	15487	0
BRS3	5	0.020656	0.065363	0.900056	1309	4	0.90879	0.9126	1	16224	0
SAP18	5	0.020684	0.065432	0.900321	1310	2	0.15064	0.30278	1	5442	2
OTOP1	5	0.020718	0.065513	0.900519	1311	3	0.8382	0.84757	1	15036	1
DUSP16	5	0.020733	0.065555	0.900519	1312	1	0.67453	0.73162	1	12901	1
HOXD1	5	0.020747	0.065597	0.900519	1313	4	0.80173	0.81631	1	14440	1
DCST1	5	0.020776	0.065689	0.901076	1314	3	0.081794	0.1893	0.972947	3488	2
CSNK1G2	10	0.020823	0.065819	0.901076	1315	6	0.65244	0.71948	1	12660	2
ACVR1C	10	0.020835	0.065845	0.901076	1316	6	0.99908	0.99907	1	17988	0
XPO1	10	0.020883	0.065972	0.901076	1317	4	0.33707	0.49581	1	8657	3
DRD3	5	0.02089	0.065994	0.901076	1318	3	0.98646	0.98639	1	17704	0
NSUN2	10	0.020892	0.066002	0.901076	1319	5	0.41757	0.57122	1	10037	3
TYW3	5	0.020917	0.066071	0.901076	1320	4	0.95289	0.95347	1	17026	0
LSM11	5	0.020928	0.066104	0.901076	1321	3	0.22027	0.3837	1	6836	1
NPM2	10	0.020937	0.066129	0.901076	1322	3	0.60498	0.694	1	12223	2
GRIA4	5	0.020941	0.066137	0.901076	1323	3	0.69265	0.74208	1	13111	1
C9orf24	13	0.020984	0.066254	0.901613	1324	7	0.88869	0.8943	1	15884	2
ZNF688	5	0.021017	0.066338	0.901613	1325	3	0.77243	0.79386	1	14036	1
TAS2R4	5	0.021028	0.066369	0.901613	1326	2	0.86678	0.87433	1	15521	0
SETD6	10	0.02103	0.066377	0.901613	1327	4	0.85184	0.86045	1	15271	1
TRIOBP	10	0.021055	0.066445	0.901866	1328	6	0.97377	0.97377	1	17431	1
CPA3	5	0.021084	0.066527	0.90229	1329	3	0.72317	0.76062	1	13449	1
POLG	10	0.021128	0.06664	0.903153	1330	5	0.40356	0.55828	1	9784	2
MTA2	10	0.02115	0.066715	0.903478	1331	4	0.028816	0.087836	0.897027	1765	2
ISG20L2	5	0.021175	0.066768	0.903515	1332	1	0.59103	0.68675	1	12097	1
ARL6IP4	5	0.021209	0.066861	0.903515	1333	4	0.98727	0.9872	1	17723	0
COG8	5	0.021224	0.06691	0.903515	1334	2	0.88578	0.89169	1	15849	0
TRERF1	10	0.021226	0.066918	0.903515	1335	4	0.22982	0.39298	1	6989	3
CXCL1	4	0.02127	0.067042	0.904521	1336	2	0.82293	0.83404	1	14781	0
TSR2	5	0.021337	0.067229	0.906355	1337	4	0.32584	0.4851	1	8470	1
RS1	5	0.021416	0.067449	0.90697	1338	3	0.72399	0.76116	1	13461	1
FLT1	10	0.021418	0.067455	0.90697	1339	6	0.33163	0.49054	1	8570	2
ASB15	5	0.021438	0.06751	0.90697	1340	3	0.67218	0.73029	1	12874	1
RAB36	5	0.021442	0.067521	0.90697	1341	3	0.23906	0.40204	1	7135	2
FKBP6	5	0.021443	0.067526	0.90697	1342	2	0.015858	0.052151	0.869313	1072	2
GRIA3	5	0.021472	0.067602	0.907319	1343	3	0.30167	0.46215	1	8105	2
LAS1L	5	0.02151	0.067709	0.907715	1344	3	0.21686	0.38037	1	6780	1
TSEN34	5	0.021519	0.067732	0.907715	1345	2	0.39928	0.5544	1	9711	2
KRTAP5-2	4	0.021551	0.067825	0.908283	1346	3	0.96202	0.96228	1	17195	0
ADRB1	5	0.021619	0.067993	0.909427	1347	3	0.78215	0.80111	1	14164	1
OSCP1	5	0.021639	0.068049	0.909427	1348	3	0.76582	0.78917	1	13943	1
SLC7A6OS	5	0.021644	0.068062	0.909427	1349	3	0.92504	0.92751	1	16503	0
SRP14	5	0.021677	0.068151	0.909876	1350	3	0.41905	0.57251	1	10071	2
CDKN2AIP	5	0.021694	0.068197	0.909876	1351	2	0.041229	0.11535	0.922063	2255	3
CCSAP	5	0.021764	0.06836	0.911385	1352	2	0.84617	0.85512	1	15182	0
PCNXL3	5	0.021838	0.068541	0.911912	1353	3	0.12995	0.26999	0.993363	4896	2
MRAP	8	0.021853	0.068581	0.911912	1354	5	0.73455	0.76794	1	13574	2
PTRH2	5	0.021862	0.068606	0.911912	1355	2	0.95939	0.95969	1	17141	0
NPTX1	5	0.021897	0.068702	0.911912	1356	4	0.78789	0.80542	1	14239	1
SMKR1	4	0.021908	0.068729	0.911912	1357	3	0.90402	0.9082	1	16147	0
TBC1D24	5	0.02193	0.068791	0.911912	1358	3	0.17281	0.33692	1	6027	1
CD47	5	0.021942	0.068819	0.911912	1359	4	0.00012489	0.00059571	0.519381	17	1
DCAF12L1	5	0.021959	0.068871	0.911912	1360	3	0.96407	0.96427	1	17234	0
LAGE3	5	0.02196	0.068875	0.911912	1361	2	0.83322	0.84305	1	14952	1
C11orf24	5	0.021972	0.068906	0.911912	1362	4	0.53068	0.65647	1	11570	1
ZPLD1	5	0.022059	0.069147	0.914432	1363	3	0.066877	0.16291	0.963795	3045	2
WDR96	5	0.022094	0.069258	0.915087	1364	4	0.55766	0.66983	1	11784	1
SDR39U1	5	0.022108	0.069298	0.915087	1365	1	0.11928	0.25254	0.991022	4592	2
COL4A3BP	5	0.022124	0.06935	0.915099	1366	3	0.47098	0.62085	1	10932	1
PSKH2	10	0.022185	0.069512	0.915229	1367	5	0.35973	0.51768	1	9058	2
DGAT2	5	0.022206	0.069565	0.915229	1369	2	0.77048	0.79245	1	14008	1
DDX54	10	0.022206	0.069564	0.915229	1368	4	0.11137	0.23954	0.990211	4360	3
RNASET2	5	0.022219	0.069603	0.915229	1370	2	0.16393	0.32348	1	5791	2
ZNF112	5	0.022281	0.069786	0.915229	1371	3	0.42722	0.58011	1	10200	1
HERC6	5	0.022321	0.069896	0.915229	1372	2	0.34404	0.50251	1	8776	2
CHPF	5	0.022321	0.069896	0.915229	1373	3	0.32592	0.48517	1	8471	1
WDR17	5	0.022353	0.069983	0.915229	1374	1	0.78971	0.80684	1	14271	1
UBL5	3	0.022381	0.070057	0.915229	1375	3	0.97762	0.9776	1	17508	0
MT1E	2	0.022384	0.070069	0.915229	1376	2	0.97419	0.97416	1	17441	0
REPS1	5	0.022402	0.070127	0.915229	1377	2	0.32848	0.48757	1	8515	2
TPH2	5	0.022404	0.070129	0.915229	1378	3	0.59883	0.69078	1	12166	1
FANCM	10	0.02241	0.070142	0.915229	1379	5	0.89968	0.90425	1	16078	1
DUSP7	5	0.022543	0.070516	0.915229	1380	4	0.9921	0.99213	1	17817	0
PCDH17	5	0.022549	0.070538	0.915229	1382	3	0.40001	0.55506	1	9724	1
TRPC5	5	0.022549	0.070537	0.915229	1381	4	0.96509	0.96527	1	17260	0
NEURL2	5	0.022563	0.070578	0.915229	1383	3	0.97335	0.97334	1	17420	0
SLURP1	5	0.022598	0.070671	0.915229	1384	3	0.6877	0.7392	1	13054	1
ARMC2	5	0.022607	0.070698	0.915229	1385	4	0.47919	0.62836	1	11083	1
NRP2	5	0.022611	0.070711	0.915229	1386	2	0.7722	0.79369	1	14034	1
NAGK	5	0.022631	0.070769	0.915229	1387	4	0.61105	0.69717	1	12284	1
SCRT2	5	0.022656	0.070835	0.915229	1388	4	0.27376	0.43535	1	7663	1
ITGA7	5	0.022671	0.070874	0.915229	1389	2	0.029072	0.088521	0.899698	1773	3
SHPRH	10	0.02269	0.07092	0.915229	1390	5	0.66016	0.72363	1	12727	1
ERCC8	5	0.022735	0.071032	0.915229	1391	4	0.9876	0.98755	1	17728	0
APOD	5	0.022738	0.071048	0.915229	1392	4	0.47107	0.62093	1	10934	1
YLPM1	5	0.022766	0.071134	0.915229	1393	3	0.16744	0.32886	1	5885	2
FGF3	5	0.02278	0.071168	0.915229	1394	3	0.40567	0.56029	1	9824	2
PBRM1	10	0.022788	0.071186	0.915229	1395	5	0.69329	0.74244	1	13121	1
SLC26A10	5	0.022794	0.071201	0.915229	1396	1	0.3256	0.48486	1	8467	2
CXorf61	5	0.022833	0.071303	0.915229	1397	4	0.1025	0.22477	0.987179	4102	1
ETFB	5	0.022844	0.071329	0.915229	1398	2	0.40027	0.55531	1	9727	2
GABRR2	5	0.022852	0.071356	0.915229	1399	2	0.87677	0.8835	1	15715	0
ZER1	5	0.022882	0.071427	0.915229	1400	3	0.30332	0.46368	1	8131	1
RAET1E	5	0.022886	0.071441	0.915229	1401	2	0.22019	0.38363	1	6833	2
HCRT	5	0.022888	0.071443	0.915229	1402	4	0.97985	0.97987	1	17560	0
GBE1	5	0.022929	0.07153	0.915229	1403	3	0.22814	0.39133	1	6960	1
PLD1	5	0.022938	0.071555	0.915229	1404	3	0.84181	0.85097	1	15100	0
SH2D3C	5	0.022942	0.071567	0.915229	1405	1	0.090392	0.20409	0.975445	3763	3
IFT20	7	0.022986	0.071678	0.915229	1406	5	0.37943	0.53602	1	9406	1
FGA	5	0.023005	0.071728	0.915229	1407	4	0.67325	0.73091	1	12883	1
TBC1D12	5	0.02304	0.071828	0.915229	1408	2	0.81428	0.82664	1	14644	1
PRUNE	5	0.023042	0.071831	0.915229	1409	3	0.82291	0.83402	1	14780	1
FAM207A	3	0.023064	0.071899	0.915229	1410	3	0.97694	0.97691	1	17493	0
RIT1	5	0.023079	0.071937	0.915229	1411	4	0.99038	0.99035	1	17782	0
GABARAP	5	0.023089	0.071971	0.915229	1412	3	0.4076	0.56206	1	9854	1
LSR	5	0.023094	0.071984	0.915229	1413	2	0.24499	0.40774	1	7236	2
CEP68	5	0.023144	0.072129	0.915229	1414	4	0.81063	0.82359	1	14576	1
GPR39	5	0.023223	0.072341	0.915229	1415	3	0.70724	0.75073	1	13279	1
CYB5R4	5	0.023236	0.072379	0.915229	1416	2	0.442	0.59392	1	10450	2
MTMR12	5	0.023244	0.072403	0.915229	1417	3	0.4539	0.60495	1	10629	2
FRMD5	5	0.023264	0.072446	0.915229	1418	4	0.65779	0.72237	1	12707	1
RPAP3	5	0.023293	0.072515	0.915229	1419	3	0.18692	0.35104	1	6281	2
KIF21B	5	0.023342	0.07265	0.915229	1420	4	0.53974	0.66092	1	11645	1
DDX26B	5	0.023345	0.072658	0.915229	1421	4	0.66664	0.72718	1	12803	1
IL12RB1	5	0.023348	0.072664	0.915229	1422	4	0.97636	0.97632	1	17479	0
GSG2	10	0.023378	0.072757	0.915229	1423	6	0.94351	0.94456	1	16857	1
TNFSF15	5	0.023451	0.072966	0.915229	1424	3	0.95989	0.96016	1	17153	0
INCENP	10	0.023452	0.072968	0.915229	1425	5	0.76334	0.78739	1	13916	1
FNBP4	5	0.023461	0.072995	0.915229	1426	4	0.91247	0.916	1	16289	0
MCOLN2	5	0.02347	0.073017	0.915229	1427	4	0.98186	0.98186	1	17609	0
MYLK2	10	0.023478	0.073033	0.915229	1428	4	0.043823	0.12046	0.929416	2326	2
RNF151	5	0.023479	0.073043	0.915229	1429	4	0.97186	0.9719	1	17393	0
CALB1	5	0.023481	0.073048	0.915229	1430	2	0.11422	0.24426	0.990378	4444	1
CUL3	5	0.023482	0.073052	0.915229	1431	4	0.31362	0.47354	1	8277	1
VSNL1	5	0.023493	0.073088	0.915229	1432	3	0.24843	0.41115	1	7289	1
CASP14	5	0.023496	0.073093	0.915229	1433	3	0.051817	0.13555	0.938229	2603	2
ZNF559	12	0.023519	0.073154	0.915229	1434	6	0.53043	0.65635	1	11568	3
BCAM	5	0.023532	0.073182	0.915229	1435	3	0.47717	0.62647	1	11042	1
ZNF732	5	0.023542	0.073212	0.915229	1436	4	0.0075456	0.027501	0.847089	579	1
DIAPH1	5	0.023546	0.073226	0.915229	1437	3	0.99028	0.99025	1	17780	0
GABPA	5	0.023551	0.073243	0.915229	1438	4	0.92941	0.93144	1	16582	0
DND1	5	0.023579	0.073321	0.915229	1439	1	0.171	0.33421	1	5971	2
TPO	5	0.023592	0.073364	0.915229	1440	4	0.95732	0.95767	1	17099	0
CRIPAK	3	0.023598	0.073384	0.915229	1441	3	0.9764	0.97636	1	17480	0
ZNF219	5	0.023611	0.073419	0.915229	1442	4	0.96606	0.96621	1	17288	0
EIF4G3	10	0.023614	0.07343	0.915229	1443	5	0.35913	0.51709	1	9049	3
GEMIN7	5	0.023628	0.07347	0.915229	1444	4	0.97974	0.97978	1	17555	0
COX7A2L	5	0.023636	0.073496	0.915229	1445	4	0.97645	0.97641	1	17482	0
SHISA7	5	0.023641	0.073505	0.915229	1446	3	0.84304	0.85215	1	15122	0
SEMA6D	5	0.02368	0.073624	0.915229	1447	4	0.60126	0.69206	1	12190	1
TIGD7	5	0.023685	0.073639	0.915229	1448	3	0.76114	0.78587	1	13886	1
ZNF286A	5	0.023738	0.073769	0.915229	1449	2	0.11503	0.24558	0.990378	4466	2
CRYBB1	5	0.023752	0.073807	0.915229	1450	4	0.9941	0.99407	1	17872	0
KIAA0226L	5	0.023755	0.073814	0.915229	1451	2	0.52282	0.65273	1	11503	1
CRK	5	0.023773	0.073869	0.915229	1453	3	0.18942	0.35352	1	6328	2
ABT1	5	0.023773	0.073865	0.915229	1452	3	0.81175	0.82453	1	14606	1
CASP12	5	0.023775	0.073873	0.915229	1454	1	0.039066	0.11115	0.917764	2179	3
C6orf48	4	0.023777	0.073878	0.915229	1455	3	0.92392	0.92651	1	16481	0
HOPX	7	0.023809	0.073968	0.915716	1456	4	0.13186	0.27314	0.993363	4947	2
LRRC43	5	0.023869	0.074142	0.916775	1457	2	0.062069	0.15422	0.958337	2894	2
C2orf72	5	0.023873	0.074156	0.916775	1458	3	0.85476	0.8631	1	15317	0
ARMC5	5	0.023897	0.074244	0.916867	1459	4	0.80055	0.81535	1	14424	1
GPR6	5	0.023922	0.07431	0.916867	1460	3	0.59613	0.68936	1	12139	1
PDK3	10	0.023956	0.0744	0.916867	1461	6	0.29634	0.45704	1	8034	1
SNX24	5	0.024027	0.074591	0.916867	1462	2	0.50768	0.64562	1	11376	1
DHRS9	5	0.024047	0.074649	0.916867	1463	3	0.91216	0.9157	1	16284	0
LRRC38	5	0.024078	0.074734	0.916867	1464	4	0.73356	0.76727	1	13568	1
SLA2	5	0.024089	0.074767	0.916867	1465	2	0.9588	0.95913	1	17130	0
ADCYAP1	5	0.024091	0.074776	0.916867	1466	4	0.34408	0.50255	1	8778	1
CPXM2	5	0.024104	0.074813	0.916867	1467	4	0.54033	0.66122	1	11648	1
CHM	5	0.024115	0.074842	0.916867	1468	3	0.9423	0.94343	1	16833	0
SYN1	5	0.024121	0.074853	0.916867	1469	3	0.62892	0.70673	1	12453	1
HIST1H3A	5	0.024124	0.074858	0.916867	1470	2	0.7862	0.80411	1	14212	1
CCDC51	5	0.024133	0.074873	0.916867	1471	3	0.23631	0.39933	1	7084	2
SGPL1	5	0.024167	0.074964	0.916867	1472	2	0.73527	0.7684	1	13581	1
MCM3AP	10	0.024181	0.075008	0.916867	1473	6	0.18198	0.34628	1	6195	2
PLEKHA5	10	0.024205	0.075079	0.916867	1474	5	0.95292	0.9535	1	17028	1
DPT	5	0.024216	0.075106	0.916867	1475	2	0.76728	0.7902	1	13964	1
ST3GAL1	5	0.024225	0.07513	0.916867	1477	4	0.74913	0.77762	1	13733	1
POLG2	10	0.024225	0.07513	0.916867	1476	4	0.67414	0.73139	1	12895	2
CHMP3	6	0.024312	0.075353	0.917253	1478	4	0.47781	0.62712	1	11054	2
BCL2L13	13	0.024329	0.07539	0.917253	1479	5	0.27192	0.43361	1	7627	5
SCGB1A1	5	0.024336	0.075414	0.917253	1480	2	0.63232	0.70861	1	12483	1
FAM115C	5	0.024345	0.075441	0.917253	1481	2	0.77687	0.79715	1	14097	1
NKX3-2	5	0.024363	0.075494	0.917253	1482	3	0.25678	0.41906	1	7416	2
PSG6	5	0.024369	0.07551	0.917253	1483	3	0.17173	0.33532	1	5991	1
LCN6	5	0.024372	0.075518	0.917253	1484	3	0.95855	0.95887	1	17124	0
NR1I2	5	0.024398	0.075583	0.917317	1485	2	0.96582	0.96597	1	17279	0
SOWAHD	5	0.024412	0.075625	0.917317	1486	2	0.95867	0.95899	1	17126	0
MKNK1	10	0.024455	0.075736	0.917708	1487	2	0.10375	0.22688	0.987943	4138	4
CELF3	5	0.024461	0.075759	0.917708	1488	1	0.6938	0.74274	1	13130	1
CPB1	5	0.024546	0.075971	0.91915	1489	4	0.90844	0.91228	1	16217	0
ZCCHC12	5	0.024559	0.07601	0.91915	1490	2	0.9664	0.96654	1	17294	0
DMD	16	0.024585	0.076073	0.91915	1491	8	0.71723	0.75695	1	13395	3
TMCC2	5	0.024608	0.076139	0.91915	1492	1	0.86535	0.87302	1	15494	0
PAPLN	5	0.024657	0.076268	0.91915	1493	2	0.23867	0.40167	1	7126	2
RIMS3	5	0.024662	0.076282	0.91915	1494	3	0.93084	0.93277	1	16610	0
ARHGEF25	5	0.024671	0.076305	0.91915	1495	3	0.9802	0.98025	1	17572	0
SOGA3	5	0.024676	0.076322	0.91915	1496	3	0.71349	0.75459	1	13353	1
NDUFB1	5	0.024685	0.076353	0.91915	1497	3	0.65948	0.72327	1	12722	1
LCN15	5	0.024706	0.076421	0.91915	1498	3	0.50893	0.64618	1	11389	1
RRM2	10	0.024714	0.076447	0.91915	1499	6	0.26723	0.42912	1	7560	2
UBE2V1	10	0.024748	0.076552	0.91915	1500	2	0.0024452	0.010752	0.736871	263	5
HNRNPA1L2	8	0.024785	0.076645	0.91915	1501	3	0.33753	0.49625	1	8667	3
EPHX4	5	0.024788	0.076656	0.91915	1502	4	0.33782	0.49653	1	8672	1
HOXA3	5	0.024795	0.076668	0.91915	1503	4	0.50695	0.64529	1	11369	1
FZD1	5	0.024804	0.076694	0.91915	1504	2	0.95948	0.95978	1	17142	0
PDK4	10	0.024846	0.076801	0.919321	1505	2	0.14235	0.2897	0.997776	5233	3
AMMECR1L	5	0.02487	0.076876	0.919321	1506	2	0.71552	0.75587	1	13377	1
KCNN4	5	0.024886	0.076913	0.919321	1507	3	0.2466	0.40931	1	7264	1
AGPS	5	0.024908	0.076978	0.919321	1508	4	0.92996	0.93194	1	16592	0
BCKDK	10	0.02495	0.077092	0.919321	1509	6	0.03855	0.1102	0.917764	2162	3
RAB2A	5	0.02497	0.077155	0.919321	1510	4	0.64742	0.71679	1	12616	1
FAM20B	5	0.024983	0.077194	0.919321	1511	4	0.99497	0.99493	1	17894	0
WDR60	5	0.024984	0.077196	0.919321	1512	3	0.12595	0.26337	0.992775	4768	2
GNG8	5	0.025048	0.077377	0.919321	1513	3	0.73646	0.76917	1	13592	1
ZMAT5	10	0.025054	0.077389	0.919321	1514	4	0.011283	0.038987	0.856222	817	4
PTX3	5	0.025112	0.077544	0.919321	1515	2	0.9572	0.95756	1	17097	0
CCDC34	5	0.02512	0.077563	0.919321	1516	3	0.88725	0.893	1	15868	0
SLC3A1	5	0.025124	0.077573	0.919321	1517	4	0.98525	0.9852	1	17675	0
AKAP13	5	0.025127	0.077581	0.919321	1518	4	0.075048	0.17735	0.972345	3283	1
EVI5	5	0.025139	0.077608	0.919321	1519	3	0.20263	0.3664	1	6547	1
DHX36	10	0.025139	0.07761	0.919321	1520	3	0.79001	0.80708	1	14277	2
DCAF5	5	0.025144	0.077621	0.919321	1521	3	0.50944	0.64643	1	11394	1
PCDHGC3	5	0.025195	0.077762	0.919321	1522	1	0.84133	0.85051	1	15089	0
AOAH	5	0.025236	0.07787	0.919321	1523	4	0.98372	0.98374	1	17643	0
CNOT7	5	0.025244	0.077889	0.919321	1524	1	0.6948	0.74331	1	13144	1
TMEM86B	5	0.025267	0.07795	0.919321	1525	3	0.30244	0.46287	1	8116	2
IARS2	5	0.025295	0.078033	0.919321	1526	3	0.75042	0.7785	1	13751	1
CAMK2A	10	0.025336	0.078137	0.919321	1527	6	0.93094	0.93286	1	16614	1
SERAC1	5	0.02538	0.078242	0.919321	1528	3	0.25006	0.41268	1	7317	1
CLYBL	5	0.025382	0.078246	0.919321	1529	3	0.42767	0.58052	1	10205	2
SOCS7	5	0.025391	0.078274	0.919321	1530	3	0.31908	0.47865	1	8367	1
PPP1R3A	5	0.025394	0.078282	0.919321	1531	4	0.9749	0.97487	1	17464	0
ZNF385D	5	0.02543	0.078374	0.919321	1532	4	0.95256	0.95316	1	17022	0
PVRL1	5	0.02544	0.078402	0.919321	1533	1	0.76466	0.78837	1	13931	1
SURF1	5	0.025445	0.078412	0.919321	1534	2	0.30367	0.46398	1	8136	2
DDX17	10	0.025451	0.078431	0.919321	1535	6	0.62717	0.70575	1	12438	3
CCDC88B	5	0.02547	0.078483	0.919321	1536	4	0.90749	0.91141	1	16200	0
CBX8	10	0.025477	0.078502	0.919321	1537	6	0.62108	0.70247	1	12381	2
NKAIN1	5	0.025538	0.078655	0.919321	1538	1	0.72173	0.75974	1	13435	1
CASC10	5	0.025556	0.078705	0.919321	1539	3	0.43124	0.58389	1	10261	1
KIDINS220	5	0.025587	0.078791	0.919321	1540	2	0.96737	0.96749	1	17317	0
HMX2	5	0.025613	0.07886	0.919321	1541	3	0.30806	0.46821	1	8202	1
CES3	8	0.025645	0.078948	0.919321	1542	2	0.28549	0.44661	1	7849	2
ADAM18	5	0.025675	0.079036	0.919321	1543	4	0.87812	0.88474	1	15728	0
MYO1H	5	0.025689	0.079073	0.919321	1544	4	0.98652	0.98645	1	17706	0
DSTYK	10	0.02569	0.079076	0.919321	1545	5	0.47455	0.62408	1	11002	2
TFRC	5	0.025718	0.07915	0.919321	1546	3	0.99436	0.99433	1	17876	0
NPAP1	5	0.025765	0.079275	0.919321	1547	3	0.95794	0.95829	1	17110	0
ARHGAP28	5	0.025792	0.079352	0.919321	1548	4	0.99121	0.9912	1	17793	0
PCDHA6	5	0.025819	0.07943	0.919321	1549	4	0.97464	0.97461	1	17456	0
WRNIP1	10	0.025824	0.079445	0.919321	1550	5	0.98143	0.98141	1	17594	0
RRP12	5	0.025831	0.079469	0.919321	1551	2	0.73252	0.7666	1	13554	1
TSGA13	5	0.025853	0.079519	0.919321	1552	2	0.48008	0.6292	1	11099	1
ZNF185	10	0.025874	0.079585	0.919321	1553	5	0.93343	0.93518	1	16662	1
ADTRP	5	0.02588	0.079605	0.919321	1554	3	0.13247	0.2741	0.993363	4956	2
IQCE	5	0.02588	0.079605	0.919321	1555	2	0.54705	0.66453	1	11693	1
NEUROD6	5	0.025882	0.07961	0.919321	1556	4	0.97722	0.97719	1	17502	0
ARPC1A	5	0.025885	0.079616	0.919321	1557	3	0.011561	0.039781	0.856222	833	1
HLA-A	5	0.02589	0.079632	0.919321	1558	3	0.98832	0.9883	1	17742	0
FAM20C	5	0.025899	0.079657	0.919321	1559	4	0.9928	0.99282	1	17828	0
PRRX2	5	0.025902	0.079665	0.919321	1560	4	0.95885	0.95917	1	17132	0
ZNF492	5	0.025929	0.079745	0.919321	1561	1	0.0037167	0.015294	0.783964	351	4
SUGT1	6	0.025961	0.079824	0.919321	1562	3	0.88635	0.89219	1	15863	1
KCNK13	5	0.025978	0.079886	0.919321	1563	1	0.14123	0.28796	0.99586	5212	3
SRA1	5	0.025979	0.079889	0.919321	1564	4	0.94851	0.94925	1	16948	0
ZNF384	5	0.025998	0.079942	0.919321	1565	2	0.45582	0.60674	1	10663	2
HOXA7	5	0.026027	0.080014	0.919321	1566	2	0.55057	0.66631	1	11723	1
SLC7A7	5	0.026048	0.080065	0.919321	1567	3	0.81003	0.82309	1	14563	1
YIPF4	5	0.026071	0.08013	0.919321	1568	2	0.13616	0.27999	0.993363	5076	2
DDAH2	5	0.026076	0.080141	0.919321	1569	1	0.04118	0.11524	0.921769	2253	2
OVCA2	5	0.02609	0.080177	0.919321	1570	4	0.44238	0.59425	1	10454	1
TBATA	5	0.026125	0.080285	0.919321	1571	1	0.35128	0.50953	1	8899	2
PABPC1L2B	3	0.026131	0.080299	0.919321	1572	2	0.82364	0.83463	1	14796	0
PNMAL2	5	0.026169	0.0804	0.919321	1573	3	0.66213	0.72469	1	12752	1
GSK3A	10	0.026208	0.080517	0.919321	1575	4	0.027939	0.08547	0.89241	1726	5
AMIGO3	5	0.026208	0.080517	0.919321	1574	3	0.27787	0.43934	1	7721	2
ATXN7L3	10	0.02621	0.080519	0.919321	1576	4	0.49408	0.63924	1	11286	2
C19orf60	5	0.026222	0.080554	0.919321	1577	4	0.97147	0.97152	1	17381	0
ARRDC5	5	0.026223	0.080558	0.919321	1578	1	0.13046	0.2708	0.993363	4908	1
CR1	5	0.026228	0.08057	0.919321	1579	4	0.98727	0.9872	1	17722	0
RPS28	6	0.026235	0.080591	0.919321	1580	4	0.96062	0.96088	1	17166	0
PHB2	5	0.026254	0.080636	0.919321	1581	2	0.71545	0.75582	1	13376	1
LEAP2	5	0.026291	0.080735	0.919321	1582	2	0.63344	0.70925	1	12495	1
LPCAT1	5	0.026309	0.080786	0.919321	1583	2	0.83941	0.84869	1	15054	1
GADD45GIP1	5	0.026321	0.080815	0.919321	1584	1	0.71044	0.75271	1	13321	1
KCNA1	5	0.026328	0.080839	0.919321	1585	3	0.92158	0.92435	1	16435	0
SIK2	10	0.026348	0.080891	0.919334	1586	5	0.38056	0.53708	1	9422	1
PAGE2B	2	0.026431	0.081121	0.920098	1587	2	0.97357	0.97357	1	17425	0
ZHX2	5	0.02644	0.08114	0.920098	1588	3	0.019307	0.061948	0.890529	1249	2
UNC5CL	5	0.026447	0.081157	0.920098	1589	2	0.55141	0.6667	1	11729	1
CYR61	5	0.026464	0.081199	0.920098	1590	3	0.74415	0.77431	1	13667	1
PCDHAC2	5	0.026467	0.081214	0.920098	1591	2	0.9392	0.9405	1	16774	0
SS18L2	4	0.02649	0.081284	0.920248	1592	1	0.93472	0.93638	1	16686	0
SGSM1	5	0.02651	0.081329	0.920248	1593	4	0.87671	0.88346	1	15713	0
MCL1	5	0.026556	0.081439	0.920919	1594	3	0.93061	0.93254	1	16604	0
OXT	5	0.026663	0.081761	0.923806	1595	3	0.95208	0.95268	1	17013	0
APITD1	10	0.026692	0.081842	0.923806	1596	6	0.77069	0.7926	1	14012	1
IPMK	5	0.026704	0.081877	0.923806	1597	2	0.78644	0.80428	1	14217	1
CNNM4	5	0.026713	0.0819	0.923806	1598	2	0.79486	0.81085	1	14342	1
ZNF727	5	0.026787	0.082099	0.925467	1599	3	0.81512	0.82736	1	14664	1
GDPD2	5	0.026809	0.08215	0.925467	1600	2	0.92173	0.92449	1	16436	0
SLC2A11	5	0.026913	0.082418	0.927027	1601	4	0.80354	0.81776	1	14466	1
PDGFRA	10	0.026914	0.08242	0.927027	1602	4	0.84787	0.8567	1	15208	1
FLCN	5	0.026923	0.082442	0.927027	1603	4	0.99699	0.99697	1	17929	0
C1GALT1C1	5	0.026968	0.082573	0.927918	1604	4	0.40143	0.55636	1	9747	1
SMARCE1	10	0.027016	0.082696	0.928716	1605	3	0.23193	0.39501	1	7016	3
HEXIM1	5	0.027074	0.082854	0.929668	1606	2	0.15077	0.30299	1	5446	1
POMC	5	0.027099	0.082929	0.929668	1607	4	0.9719	0.97193	1	17395	0
GPR162	5	0.027102	0.082935	0.929668	1608	2	0.70758	0.75092	1	13285	1
PLBD2	5	0.027152	0.083076	0.930229	1609	2	0.17298	0.33718	1	6033	3
PAQR8	5	0.027158	0.083088	0.930229	1610	2	0.05	0.13207	0.934364	2544	2
EP400	10	0.027188	0.083167	0.930536	1611	5	0.19721	0.36116	1	6451	2
ANKRD34B	5	0.027207	0.083226	0.930573	1612	4	0.98165	0.98164	1	17600	0
ZNF366	5	0.027223	0.083274	0.930573	1613	3	0.18635	0.35048	1	6271	2
BRCA2	10	0.027338	0.083582	0.932285	1614	6	0.019461	0.062371	0.890529	1256	3
GRWD1	5	0.027347	0.083605	0.932285	1615	3	0.92117	0.924	1	16428	0
C11orf44	5	0.027353	0.083625	0.932285	1616	3	0.59112	0.68679	1	12100	1
MEPCE	15	0.027364	0.083655	0.932285	1617	8	0.33604	0.49485	1	8644	5
ZIC4	11	0.027404	0.083763	0.932285	1618	5	0.55159	0.66679	1	11730	3
SSR4	5	0.027437	0.083851	0.932285	1619	3	0.83503	0.84469	1	14976	1
ANKIB1	5	0.027453	0.083895	0.932285	1620	4	0.99064	0.99062	1	17788	0
WWTR1	5	0.027461	0.083915	0.932285	1621	3	0.80607	0.81975	1	14505	1
SLC9C2	5	0.027471	0.083937	0.932285	1622	4	0.86765	0.87512	1	15538	0
AKR1B10	5	0.02752	0.084073	0.932285	1623	4	0.99717	0.99715	1	17932	0
TSTD1	10	0.027601	0.084288	0.932285	1624	6	0.76082	0.78564	1	13883	2
HDGFRP2	10	0.02763	0.084362	0.932285	1625	5	0.77892	0.79869	1	14126	1
HOXD11	5	0.02764	0.084388	0.932285	1626	2	0.75849	0.784	1	13852	1
RPS19BP1	5	0.027643	0.084395	0.932285	1627	3	0.13989	0.28583	0.994916	5175	2
CHST7	5	0.027677	0.084476	0.932285	1628	4	0.93884	0.9402	1	16767	0
FAM181A	5	0.02769	0.084508	0.932285	1629	3	0.74936	0.77778	1	13737	1
TXNDC8	6	0.027759	0.084658	0.932285	1630	1	0.84771	0.85655	1	15204	1
C6orf99	5	0.027821	0.08479	0.932285	1631	3	0.72805	0.76373	1	13503	1
EMILIN1	5	0.02788	0.084907	0.932285	1632	3	0.71164	0.75346	1	13333	1
FAM210A	5	0.027884	0.084918	0.932285	1633	2	0.46172	0.61217	1	10766	2
TAP1	5	0.027915	0.084977	0.932285	1634	3	0.72658	0.76283	1	13485	1
ZNF581	5	0.027925	0.085	0.932285	1635	3	0.30617	0.46637	1	8173	2
MSI1	5	0.027982	0.085119	0.932285	1636	3	0.89154	0.89687	1	15936	0
CRYGD	4	0.028015	0.085197	0.932285	1637	2	0.84454	0.85358	1	15153	0
ARFGAP2	5	0.028065	0.085299	0.932285	1638	2	0.85991	0.86794	1	15405	0
CERK	5	0.028066	0.0853	0.932285	1639	3	0.10461	0.22833	0.988122	4163	1
ZBTB33	5	0.028075	0.08532	0.932285	1640	2	0.34048	0.49909	1	8714	1
RNF14	5	0.028113	0.08539	0.932285	1641	2	0.36315	0.52099	1	9118	1
PRKD2	10	0.028113	0.08539	0.932285	1642	6	0.10159	0.22325	0.987179	4069	3
FAM129B	5	0.028129	0.085424	0.932285	1643	2	0.38799	0.54389	1	9539	2
FBXO33	5	0.028169	0.085506	0.932285	1644	2	0.94502	0.94598	1	16887	0
PLEKHH3	5	0.028177	0.085523	0.932285	1645	2	0.065576	0.16056	0.962559	3005	2
GAPDH	5	0.028179	0.085527	0.932285	1646	3	0.95199	0.9526	1	17010	0
CYBRD1	9	0.028186	0.085541	0.932285	1647	4	0.15229	0.30537	1	5483	4
COPS3	5	0.028264	0.08571	0.932285	1648	2	0.16241	0.32113	1	5748	1
C5orf49	5	0.028267	0.085715	0.932285	1649	3	0.042448	0.1178	0.92789	2286	1
TMEM104	5	0.028287	0.08576	0.932285	1650	3	0.30227	0.46271	1	8112	1
PAGE2	2	0.028332	0.085849	0.932285	1651	2	0.97167	0.97171	1	17385	0
STK35	10	0.028352	0.085885	0.932285	1652	5	0.16272	0.3216	1	5754	3
RPL27	10	0.028358	0.085902	0.932285	1653	5	0.086831	0.19798	0.972972	3666	3
RPL34	6	0.028518	0.086222	0.932285	1654	3	0.94659	0.94746	1	16915	0
AGBL4	5	0.028519	0.086224	0.932285	1655	1	0.11285	0.24202	0.990378	4398	2
CNKSR2	5	0.028529	0.086246	0.932285	1656	3	0.97975	0.97978	1	17556	0
THAP7	5	0.028557	0.086297	0.932285	1657	3	0.056338	0.14394	0.948754	2732	2
BBOX1	5	0.028567	0.086318	0.932285	1658	2	0.82963	0.83984	1	14894	1
ENTPD1	5	0.028568	0.08632	0.932285	1659	1	0.031438	0.09471	0.91025	1869	3
CBY3	5	0.028576	0.086331	0.932285	1660	3	0.64154	0.71362	1	12557	1
KIAA1199	5	0.028595	0.086371	0.932285	1661	2	0.31824	0.47786	1	8352	2
LDLR	5	0.028617	0.086409	0.932285	1662	1	0.075923	0.17889	0.972345	3310	2
PRKG1	10	0.028621	0.086418	0.932285	1663	6	0.8523	0.86086	1	15278	2
RASEF	5	0.028632	0.086435	0.932285	1664	3	0.64064	0.71315	1	12552	1
TRIM5	5	0.028666	0.086504	0.932285	1665	1	0.35526	0.51334	1	8971	2
PDE3A	5	0.028681	0.086535	0.932285	1666	3	0.59751	0.69008	1	12152	1
ATP6V1G2	7	0.028701	0.08658	0.932285	1667	4	0.80406	0.81816	1	14474	1
ADAP2	5	0.028757	0.086696	0.932285	1668	2	0.15666	0.31219	1	5613	3
BST1	5	0.028805	0.086796	0.932285	1669	2	0.61838	0.70108	1	12355	1
DRAP1	5	0.028812	0.086814	0.932285	1670	1	0.27455	0.43609	1	7677	2
KLC1	5	0.028861	0.086922	0.932285	1671	1	0.22025	0.38369	1	6835	2
NUDCD3	5	0.028871	0.086947	0.932285	1672	2	0.48046	0.62956	1	11106	1
JUNB	5	0.02889	0.086983	0.932285	1673	3	0.89379	0.89888	1	15978	0
PCDHB5	5	0.02891	0.087027	0.932285	1674	3	0.96672	0.96684	1	17302	0
CCDC104	5	0.028919	0.087044	0.932285	1675	2	0.040338	0.11359	0.91895	2228	3
TCEB3B	5	0.028929	0.087063	0.932285	1676	3	0.45896	0.60963	1	10718	1
RPL35	10	0.028973	0.08715	0.932285	1677	4	0.29677	0.45748	1	8043	4
TENM1	5	0.029005	0.087205	0.932285	1678	3	0.80308	0.81739	1	14459	1
CDC20B	5	0.029007	0.087209	0.932285	1679	3	0.90272	0.90698	1	16125	0
TRPC6	5	0.029024	0.08724	0.932285	1680	2	0.85376	0.86218	1	15299	0
CSNK2A2	10	0.029031	0.087246	0.932285	1681	3	0.12579	0.26312	0.992775	4760	5
HPGD	15	0.029033	0.087252	0.932285	1682	8	0.43593	0.58828	1	10349	2
MIS18A	5	0.029041	0.087271	0.932285	1683	3	0.18836	0.35247	1	6308	1
SSPN	7	0.029042	0.087271	0.932285	1684	2	0.4053	0.55993	1	9819	1
C1orf233	5	0.029067	0.087327	0.932285	1685	3	0.90587	0.90994	1	16170	0
SULT1A1	4	0.029092	0.08737	0.932285	1686	2	0.42835	0.58115	1	10217	1
SUV420H2	10	0.029105	0.087399	0.932285	1688	6	0.47488	0.62435	1	11008	2
ZNF529	5	0.029105	0.087398	0.932285	1687	1	0.044315	0.12139	0.929416	2343	2
MCRS1	10	0.029135	0.087459	0.932285	1689	2	0.0066107	0.024587	0.831396	530	4
MRI1	5	0.029144	0.087473	0.932285	1690	3	0.91643	0.91961	1	16346	0
PHF8	10	0.029171	0.087524	0.932285	1691	4	0.97428	0.97426	1	17445	1
FOXN3	5	0.029187	0.087558	0.932285	1692	2	0.58143	0.68172	1	12010	1
TOX2	5	0.029202	0.087589	0.932285	1693	3	0.37603	0.53294	1	9345	1
FIGN	5	0.029237	0.087659	0.932285	1694	3	0.81104	0.82394	1	14585	1
MED10	5	0.029245	0.087668	0.932285	1695	3	0.49344	0.63894	1	11277	1
MELK	10	0.029289	0.087762	0.932728	1696	3	0.85319	0.86167	1	15291	2
RND1	5	0.029398	0.087989	0.933858	1697	2	0.080246	0.18654	0.972947	3438	2
OBP2B	4	0.029417	0.088026	0.933858	1698	3	0.96958	0.96964	1	17353	0
POPDC2	5	0.029417	0.08803	0.933858	1699	2	0.3297	0.48871	1	8537	2
MAMSTR	5	0.029446	0.088075	0.933858	1700	3	0.47966	0.62881	1	11093	1
PUM1	5	0.029495	0.088169	0.934085	1701	2	0.46535	0.61559	1	10829	1
KCNE1L	5	0.029514	0.088206	0.934085	1702	3	0.72764	0.76348	1	13496	1
TSGA10	5	0.029544	0.088252	0.934085	1703	2	0.41872	0.57224	1	10063	1
NCKAP1	5	0.029658	0.088475	0.935183	1704	3	0.0097793	0.034374	0.856222	710	2
TREM1	5	0.02969	0.088543	0.935183	1705	1	0.72245	0.76017	1	13440	1
LRRK1	10	0.029726	0.088615	0.935183	1706	6	0.48919	0.63703	1	11242	2
PRCC	5	0.029807	0.088781	0.935183	1707	3	0.051246	0.13447	0.937307	2585	1
TMEM167B	4	0.029933	0.089046	0.935183	1708	3	0.92864	0.93073	1	16565	0
DDX41	10	0.029951	0.089086	0.935183	1709	4	0.19675	0.36067	1	6441	4
ORC6	10	0.030075	0.089326	0.935183	1710	6	0.67243	0.73044	1	12878	2
PLXNA3	5	0.03008	0.089342	0.935183	1711	1	0.10794	0.2339	0.989257	4260	2
SPTBN5	5	0.030094	0.089369	0.935183	1712	2	0.4446	0.59629	1	10483	1
LPCAT2	5	0.030137	0.089458	0.935183	1713	3	0.258	0.42025	1	7432	1
SLC6A12	5	0.030143	0.08947	0.935183	1714	3	0.67709	0.73307	1	12929	1
GAB4	5	0.030182	0.089549	0.935183	1715	2	0.38156	0.53799	1	9439	2
CLPS	5	0.030201	0.089581	0.935183	1716	2	0.85429	0.86267	1	15307	0
FAM120AOS	4	0.030205	0.089589	0.935183	1717	3	0.56681	0.67437	1	11870	1
PCDH11X	3	0.030219	0.089617	0.935183	1718	1	0.065906	0.16114	0.962995	3016	2
MAPK8IP1	5	0.030221	0.089622	0.935183	1719	3	0.27677	0.43825	1	7709	1
UXS1	5	0.030226	0.089635	0.935183	1720	1	0.47377	0.6234	1	10990	2
DNAJB7	5	0.030347	0.089879	0.935183	1721	3	0.37668	0.5335	1	9356	2
TP53I13	5	0.030347	0.089879	0.935183	1722	3	0.89915	0.90375	1	16068	0
ZNF878	5	0.030373	0.089937	0.935183	1723	1	0.50757	0.64557	1	11373	1
CARNS1	5	0.030379	0.089951	0.935183	1724	3	0.35808	0.5161	1	9021	2
EMD	5	0.030394	0.08998	0.935183	1725	3	0.82485	0.83573	1	14819	1
CDC14A	5	0.030406	0.090002	0.935183	1726	2	0.045292	0.12318	0.929416	2388	2
FANCC	5	0.030464	0.09012	0.935183	1727	2	0.90294	0.90719	1	16129	0
RBMS1	10	0.030469	0.09013	0.935183	1728	3	0.0037206	0.01531	0.783964	352	4
ZNF417	4	0.030486	0.090162	0.935183	1729	2	0.28881	0.44982	1	7916	2
FGF1	5	0.030503	0.090193	0.935183	1730	2	0.74651	0.77589	1	13694	1
ADAM11	5	0.030511	0.090203	0.935183	1731	3	0.98355	0.98359	1	17635	0
PF4V1	3	0.030521	0.090222	0.935183	1732	2	0.91846	0.92146	1	16380	0
HNRNPLL	5	0.030521	0.090224	0.935183	1733	3	0.58895	0.68568	1	12083	1
LILRA3	7	0.030574	0.090331	0.935183	1734	4	0.92472	0.92725	1	16495	0
CHCHD10	5	0.030582	0.090349	0.935183	1735	2	0.79983	0.81479	1	14416	1
SYNGR3	5	0.03059	0.090367	0.935183	1736	3	0.89691	0.90172	1	16027	0
CTF1	5	0.030611	0.090404	0.935183	1737	2	0.88263	0.88883	1	15805	0
QARS	5	0.030611	0.090405	0.935183	1738	3	0.73828	0.77035	1	13609	1
SLC9A6	5	0.030616	0.090418	0.935183	1739	1	0.93094	0.93287	1	16615	0
SRSF3	10	0.030641	0.090469	0.935183	1740	6	0.012469	0.042485	0.858452	888	1
RNF138	7	0.030691	0.09056	0.935183	1741	4	0.75711	0.78303	1	13837	1
VGLL1	5	0.030709	0.090595	0.935183	1742	3	0.94378	0.94481	1	16860	0
ZNF675	5	0.030744	0.090663	0.935183	1743	3	0.97883	0.97885	1	17535	0
E2F6	3	0.030751	0.090681	0.935183	1744	2	0.33049	0.48947	1	8553	1
S1PR2	5	0.030763	0.090709	0.935183	1745	1	0.20346	0.36721	1	6555	2
REEP5	5	0.030787	0.090765	0.935183	1746	3	0.78073	0.80007	1	14145	1
HILPDA	2	0.030802	0.090795	0.935183	1747	1	0.76999	0.79211	1	13997	0
BYSL	5	0.030811	0.090813	0.935183	1748	2	0.10002	0.22059	0.987179	4026	3
FUT6	5	0.030855	0.090904	0.935183	1749	3	0.81645	0.82848	1	14682	1
POLR3GL	10	0.030869	0.090933	0.935183	1750	5	0.32014	0.47967	1	8387	3
FAM64A	5	0.030876	0.090947	0.935183	1751	3	0.43419	0.58666	1	10318	2
NSG1	5	0.030984	0.091166	0.935183	1752	3	0.0934	0.20924	0.975445	3865	2
REV1	10	0.030996	0.091191	0.935183	1753	5	0.97986	0.97988	1	17561	0
C9orf47	5	0.031006	0.091211	0.935183	1754	2	0.60298	0.69296	1	12207	1
LSM4	11	0.031041	0.091283	0.935183	1755	3	0.68991	0.74051	1	13075	2
GNB2	5	0.031055	0.091314	0.935183	1756	2	0.35305	0.5112	1	8932	2
HIST3H2A	5	0.031082	0.091368	0.935183	1757	3	0.83669	0.84616	1	15007	1
REV3L	10	0.031095	0.091391	0.935183	1758	6	0.41732	0.571	1	10030	2
LRRC57	5	0.031128	0.091448	0.935183	1759	3	0.036547	0.10637	0.916532	2088	1
VGLL4	5	0.031132	0.09146	0.935183	1760	3	0.2979	0.45852	1	8057	2
ITFG1	5	0.031151	0.091496	0.935183	1761	3	0.24665	0.40937	1	7266	2
BASP1	5	0.031161	0.091512	0.935183	1762	2	0.16998	0.33268	1	5942	3
C9orf89	5	0.03125	0.091695	0.935183	1763	2	0.51917	0.651	1	11468	1
GRM6	5	0.03125	0.091695	0.935183	1764	3	0.14103	0.28763	0.995554	5206	2
PIP5K1B	5	0.03127	0.091737	0.935183	1765	2	0.10722	0.2327	0.98828	4244	3
SRSF9	10	0.031335	0.091861	0.935183	1766	6	0.9786	0.97863	1	17527	0
ARX	5	0.031347	0.091885	0.935183	1767	2	0.54613	0.66406	1	11685	1
BCDIN3D	10	0.031368	0.091922	0.935183	1768	6	0.66506	0.72629	1	12784	2
MALL	5	0.031396	0.091975	0.935183	1769	1	0.17186	0.33551	1	5997	1
JAK3	10	0.031404	0.091985	0.935183	1770	5	0.08614	0.19681	0.972947	3641	2
TMEM223	5	0.031418	0.092015	0.935183	1771	3	0.9868	0.98672	1	17714	0
HAUS6	5	0.031444	0.092069	0.935183	1772	1	0.049337	0.13084	0.934364	2515	3
NARF	5	0.031525	0.092213	0.935183	1773	3	0.50524	0.64447	1	11354	1
PER3	5	0.031527	0.092215	0.935183	1774	2	0.32751	0.48667	1	8499	2
WDR5	10	0.031536	0.092234	0.935183	1775	4	0.0055079	0.021057	0.813129	461	4
NCK2	5	0.031542	0.092248	0.935183	1776	3	0.89638	0.90123	1	16020	0
ZFR2	8	0.03157	0.092297	0.935183	1777	2	0.93646	0.93803	1	16716	1
ZBTB22	5	0.031591	0.092343	0.935183	1778	1	0.037952	0.10907	0.917764	2138	2
CYP4F2	5	0.031606	0.092376	0.935183	1779	2	0.51682	0.64988	1	11445	1
NRIP2	5	0.031639	0.092451	0.935183	1780	1	0.8992	0.9038	1	16070	0
PPP1R12C	5	0.031649	0.092474	0.935183	1781	3	0.53797	0.66005	1	11631	1
CDC42EP5	5	0.031676	0.092524	0.935183	1782	3	0.99763	0.99758	1	17943	0
STX1B	5	0.031688	0.092552	0.935183	1783	2	0.63077	0.70774	1	12472	1
GSPT1	5	0.031709	0.092593	0.935183	1784	3	0.70178	0.74741	1	13219	1
SMIM10	5	0.031725	0.092626	0.935183	1785	2	0.97342	0.97341	1	17422	0
ASB6	5	0.031795	0.092778	0.935183	1786	2	0.65961	0.72333	1	12724	1
PARP12	10	0.031822	0.092826	0.935183	1787	4	0.37222	0.52949	1	9282	3
PARP14	10	0.031867	0.092921	0.935183	1788	5	0.47624	0.6256	1	11025	3
AKAP5	5	0.031931	0.09305	0.935183	1789	3	0.20334	0.3671	1	6553	1
MPP5	5	0.031931	0.093051	0.935183	1790	1	0.20113	0.36492	1	6513	1
RPRM	5	0.031974	0.093153	0.935183	1791	2	0.99181	0.99182	1	17808	0
ARMC12	5	0.032004	0.093211	0.935183	1792	3	0.95424	0.95477	1	17050	0
FASTKD3	5	0.032029	0.093259	0.935183	1793	3	0.15602	0.31123	1	5596	1
PSMB9	10	0.032065	0.093335	0.935183	1794	5	0.44109	0.59307	1	10433	2
CYYR1	5	0.032074	0.093356	0.935183	1795	2	0.0040151	0.016255	0.784552	367	2
QRFPR	5	0.032126	0.09345	0.935183	1796	1	0.060852	0.15201	0.955881	2865	3
NUTM2G	2	0.032127	0.093454	0.935183	1797	2	0.96787	0.96797	1	17325	0
SRRM4	5	0.032165	0.093527	0.935183	1798	3	0.979	0.97902	1	17541	0
ANKRD26	5	0.032175	0.093545	0.935183	1799	3	0.84151	0.85068	1	15093	0
UPF1	10	0.03223	0.093664	0.935183	1800	5	0.96216	0.96241	1	17198	1
PAPPA2	5	0.032234	0.093674	0.935183	1801	2	0.40208	0.55695	1	9757	2
C1orf198	7	0.032235	0.093675	0.935183	1802	4	0.48582	0.63452	1	11196	2
SLC9A3R1	5	0.032244	0.093697	0.935183	1803	2	0.49268	0.63861	1	11272	1
FAM117B	5	0.032252	0.093716	0.935183	1804	3	0.75327	0.78047	1	13791	1
PCDHGB2	5	0.032321	0.093853	0.935183	1805	1	0.51752	0.65022	1	11453	1
OPN1SW	5	0.032324	0.09386	0.935183	1806	2	0.20463	0.36837	1	6573	1
TIGD2	5	0.032334	0.093878	0.935183	1807	2	0.43352	0.58604	1	10305	1
PHPT1	5	0.032369	0.093946	0.935183	1808	1	0.093079	0.20871	0.975445	3850	2
GRAMD1A	5	0.032384	0.09397	0.935183	1809	3	0.84105	0.85024	1	15086	1
TFAP2C	10	0.032397	0.093995	0.935183	1810	5	0.55398	0.66801	1	11749	3
NRIP3	5	0.032406	0.094009	0.935183	1811	3	0.93014	0.93212	1	16596	0
PRPF18	10	0.032476	0.09415	0.935183	1812	6	0.81884	0.83048	1	14720	2
KRTAP6-1	4	0.032497	0.094191	0.935183	1813	3	0.93903	0.94036	1	16772	0
COL26A1	5	0.032499	0.094193	0.935183	1814	3	0.029389	0.089359	0.902596	1784	2
PTPLA	5	0.032613	0.094413	0.935183	1815	1	0.47317	0.62285	1	10984	1
NTHL1	5	0.032635	0.094451	0.935183	1816	3	0.96035	0.96062	1	17162	0
ARHGEF39	5	0.032656	0.094493	0.935183	1817	2	0.51251	0.64785	1	11413	1
MTF2	10	0.032664	0.094513	0.935183	1818	5	0.64973	0.71804	1	12633	1
NT5M	10	0.032667	0.09452	0.935183	1819	6	0.50267	0.64323	1	11336	1
KLK5	5	0.032702	0.094591	0.935183	1820	3	0.18293	0.3472	1	6208	1
PCSK1N	5	0.032713	0.094616	0.935183	1821	3	0.95769	0.95804	1	17107	0
CCNF	5	0.032759	0.09471	0.935183	1822	3	0.45998	0.61057	1	10732	2
LOC729574	3	0.03285	0.094897	0.935183	1823	2	0.059377	0.14939	0.95313	2823	1
RAP2B	5	0.032851	0.094899	0.935183	1824	3	0.64731	0.71673	1	12614	1
KIAA0513	5	0.032856	0.09491	0.935183	1825	3	0.98367	0.98369	1	17639	0
STARD5	5	0.032884	0.094962	0.935183	1826	3	0.31624	0.47601	1	8321	1
SHPK	5	0.03294	0.095073	0.935183	1827	3	0.31772	0.47737	1	8342	1
BBS4	5	0.032953	0.0951	0.935183	1828	1	0.10218	0.22422	0.987179	4086	1
IL22RA1	5	0.03314	0.095481	0.935183	1829	2	0.2248	0.38812	1	6907	1
PSMC3IP	5	0.033145	0.09549	0.935183	1830	3	0.81724	0.82915	1	14693	1
PNLDC1	5	0.033156	0.09551	0.935183	1831	3	0.51713	0.65004	1	11448	1
PDE1A	5	0.033196	0.095589	0.935183	1832	2	0.58921	0.68581	1	12085	1
IFNL3	4	0.0332	0.095595	0.935183	1833	3	0.27588	0.4374	1	7693	1
SEMA3F	5	0.033211	0.095624	0.935183	1834	3	0.41041	0.56466	1	9906	2
SNF8	5	0.033234	0.095663	0.935183	1835	3	0.518	0.65042	1	11456	1
PHACTR3	5	0.033239	0.095683	0.935183	1836	3	0.90276	0.90702	1	16126	0
PLGRKT	5	0.033245	0.095694	0.935183	1837	1	0.13518	0.27842	0.993363	5038	2
GNMT	5	0.033272	0.095756	0.935183	1838	3	0.49169	0.63818	1	11265	1
PLAUR	5	0.033342	0.095892	0.935183	1839	2	0.83316	0.843	1	14951	1
BAX	5	0.033362	0.095934	0.935183	1840	3	0.48562	0.63435	1	11193	1
ARSA	5	0.033373	0.095956	0.935183	1841	3	0.22956	0.39271	1	6983	1
EAF2	5	0.033391	0.095996	0.935183	1842	2	0.48444	0.63325	1	11174	1
HPS6	5	0.033439	0.096087	0.935183	1843	1	0.94864	0.94937	1	16951	0
STAT5A	5	0.033465	0.096142	0.935183	1844	3	0.80991	0.82299	1	14560	1
SLC22A25	5	0.033485	0.096191	0.935183	1845	2	0.28073	0.4421	1	7767	1
FAM69C	5	0.03349	0.096203	0.935183	1846	3	0.92451	0.92705	1	16491	0
EPO	5	0.033537	0.096293	0.935183	1847	2	0.48219	0.63115	1	11136	2
SART1	10	0.033566	0.096349	0.935183	1848	6	0.046027	0.12456	0.929553	2413	2
ENPP3	5	0.033585	0.096392	0.935183	1849	3	0.9804	0.98044	1	17577	0
RBM34	5	0.033597	0.096423	0.935183	1850	2	0.1402	0.28633	0.994916	5182	1
PRRT4	5	0.033634	0.096492	0.935183	1851	1	0.072558	0.17298	0.97183	3200	1
PRPF40B	10	0.033642	0.096509	0.935183	1852	5	0.66422	0.72582	1	12774	2
OARD1	10	0.033663	0.096549	0.935183	1853	6	0.7009	0.74689	1	13210	1
TSC22D3	13	0.033667	0.096554	0.935183	1854	7	0.19259	0.35661	1	6375	3
TP53INP2	5	0.033669	0.096556	0.935183	1855	3	0.85893	0.86704	1	15391	0
ANKRD32	5	0.033682	0.096588	0.935183	1856	2	0.34267	0.50119	1	8751	2
HTRA3	5	0.033731	0.096693	0.935183	1857	3	0.88462	0.89063	1	15837	0
POLD4	11	0.033779	0.0968	0.935183	1858	6	0.99578	0.99574	1	17909	0
C1orf112	5	0.033798	0.09684	0.935183	1859	3	0.91782	0.92088	1	16367	0
NLGN4X	5	0.033801	0.096847	0.935183	1860	3	0.89605	0.90093	1	16015	0
EFR3A	5	0.033828	0.096898	0.935183	1861	1	0.12311	0.25881	0.992775	4685	3
EIF3B	5	0.033849	0.096944	0.935183	1862	3	0.45686	0.60769	1	10684	2
HIST1H3E	4	0.033863	0.096973	0.935183	1863	3	0.9608	0.96107	1	17168	0
DSTN	4	0.033881	0.097009	0.935183	1864	3	0.64416	0.71503	1	12576	1
FAM217A	5	0.033883	0.097011	0.935183	1865	3	0.99124	0.99123	1	17795	0
NPEPPS	5	0.033924	0.0971	0.935183	1866	2	0.1633	0.32251	1	5770	3
SEC22A	5	0.033925	0.097102	0.935183	1867	3	0.35157	0.5098	1	8906	2
DAZAP1	5	0.033933	0.097118	0.935183	1868	3	0.94322	0.94429	1	16850	0
EVI2B	5	0.033939	0.097129	0.935183	1869	3	0.35006	0.50835	1	8882	2
SIRPG	6	0.03395	0.097154	0.935183	1870	4	0.69118	0.74125	1	13095	1
VGF	5	0.033965	0.097182	0.935183	1871	3	0.51447	0.64879	1	11436	1
KLHL21	5	0.033995	0.097239	0.935183	1872	2	0.87176	0.87888	1	15618	0
VTI1A	5	0.034016	0.097292	0.935183	1873	2	0.62449	0.7043	1	12409	1
INTS3	10	0.034017	0.097293	0.935183	1874	5	0.12483	0.26163	0.992775	4729	2
TCEAL2	4	0.034114	0.097493	0.935183	1875	3	0.82134	0.83264	1	14762	0
BRD9	10	0.034167	0.097589	0.935183	1876	6	0.099593	0.21986	0.986928	4013	2
PPAPDC1B	5	0.034168	0.097591	0.935183	1877	1	0.35564	0.51373	1	8976	2
TM6SF1	5	0.03418	0.097617	0.935183	1878	2	0.8138	0.82624	1	14636	1
KAT2A	10	0.034183	0.09762	0.935183	1879	3	0.85666	0.86491	1	15352	1
SRSF11	5	0.034187	0.097629	0.935183	1880	3	0.74296	0.77352	1	13659	1
PPP1R1C	5	0.03419	0.097635	0.935183	1881	2	0.11567	0.24666	0.990378	4484	3
CBLN2	5	0.034217	0.097695	0.935183	1882	2	0.73909	0.77092	1	13613	1
RHCE	5	0.034266	0.097793	0.935183	1883	2	0.94443	0.94543	1	16876	0
TMSB4Y	1	0.034375	0.098015	0.935183	1885	1	0.96562	0.96577	1	17273	0
C1orf146	5	0.034375	0.098014	0.935183	1884	2	0.35633	0.5144	1	8989	1
CFHR4	7	0.034388	0.098042	0.935183	1886	4	0.38288	0.53922	1	9460	2
ZIK1	5	0.034508	0.098283	0.935183	1887	2	0.45242	0.60358	1	10607	2
C2orf73	5	0.034509	0.098285	0.935183	1888	3	0.063966	0.15768	0.958839	2964	1
WFDC9	3	0.034577	0.098422	0.935183	1889	2	0.9619	0.96215	1	17191	0
ANKRD66	5	0.03459	0.098449	0.935183	1890	3	0.12549	0.26267	0.992775	4752	1
APEH	5	0.034596	0.098461	0.935183	1891	3	0.91776	0.92083	1	16365	0
SPATS2L	5	0.034695	0.09865	0.935183	1892	3	0.30505	0.46531	1	8159	2
HECTD2	5	0.034736	0.098751	0.935183	1893	2	0.30223	0.46267	1	8111	2
KLKB1	5	0.0348	0.098881	0.935183	1894	2	0.34444	0.50288	1	8784	2
EFCAB13	5	0.034829	0.098933	0.935183	1895	2	0.37551	0.53243	1	9335	2
DAND5	5	0.034848	0.09897	0.935183	1896	1	0.3482	0.50653	1	8848	2
HIST1H3I	5	0.034858	0.098994	0.935183	1897	3	0.93772	0.93915	1	16740	0
KCNK3	5	0.034912	0.099098	0.935183	1898	2	0.32877	0.48783	1	8519	2
EPHA7	10	0.034946	0.099158	0.935183	1899	4	0.28563	0.44675	1	7854	3
MAFA	5	0.034996	0.099271	0.935183	1900	3	0.94246	0.94359	1	16839	0
GIP	5	0.035019	0.099319	0.935183	1901	3	0.9382	0.93958	1	16750	0
P2RY11	5	0.035036	0.099344	0.935183	1902	3	0.91446	0.91784	1	16318	0
CEL	5	0.035043	0.099353	0.935183	1903	3	0.41389	0.56783	1	9964	1
PIH1D3	5	0.035057	0.09938	0.935183	1904	3	0.48362	0.63246	1	11160	1
RGS12	5	0.035098	0.099456	0.935183	1905	3	0.23203	0.39511	1	7020	1
ORMDL3	5	0.035139	0.099537	0.935183	1906	3	0.97374	0.97374	1	17430	0
TERT	10	0.035166	0.099589	0.935183	1907	5	0.20449	0.36824	1	6570	3
PNRC1	5	0.035185	0.099636	0.935183	1908	3	0.80139	0.81603	1	14435	1
GOLGA6B	1	0.035195	0.099659	0.935183	1909	1	0.96481	0.965	1	17256	0
FXR1	10	0.035197	0.099662	0.935183	1910	5	0.29523	0.45601	1	8017	4
EIF2AK3	10	0.035224	0.099728	0.935183	1911	5	0.81834	0.83009	1	14710	1
ZNF546	5	0.035285	0.099846	0.935183	1912	1	0.35668	0.51475	1	8996	1
BAK1	5	0.035317	0.09991	0.935183	1913	2	0.072894	0.17357	0.97183	3211	3
TBL1Y	10	0.035333	0.099936	0.935183	1914	4	0.049756	0.13163	0.934364	2535	2
LOXHD1	5	0.035334	0.099936	0.935183	1915	2	0.44347	0.59528	1	10472	1
CASC4	5	0.035382	0.10004	0.935183	1916	3	0.55508	0.66854	1	11760	1
GNAS	20	0.03539	0.10005	0.935183	1917	7	0.64504	0.71552	1	12584	5
POTEC	2	0.035394	0.10005	0.935183	1918	2	0.96461	0.96481	1	17249	0
FBXW5	5	0.035431	0.10013	0.935183	1919	2	0.44857	0.60001	1	10547	2
EPB41L4B	5	0.035433	0.10013	0.935183	1920	3	0.6312	0.70797	1	12476	1
TFEB	5	0.035445	0.10015	0.935183	1921	3	0.79608	0.81182	1	14361	1
SEC13	10	0.035483	0.10024	0.935183	1922	4	0.9883	0.98828	1	17741	0
ANXA8L1	4	0.035486	0.10024	0.935183	1923	3	0.2997	0.46028	1	8076	1
PKD2L1	5	0.035503	0.10027	0.935183	1924	3	0.94495	0.94592	1	16885	0
VSX2	5	0.035528	0.10032	0.935183	1925	1	0.78472	0.803	1	14203	1
RFX8	5	0.035577	0.10041	0.935183	1926	1	0.98079	0.98081	1	17582	0
CAPSL	5	0.035612	0.10048	0.935183	1927	3	0.46921	0.61917	1	10903	1
INO80E	10	0.035634	0.10053	0.935183	1928	5	0.10959	0.23666	0.990211	4305	4
KDELC2	5	0.035674	0.1006	0.935183	1929	1	0.16669	0.32765	1	5873	3
PTGES2	5	0.035682	0.10061	0.935183	1930	3	0.038973	0.11098	0.917764	2176	2
HIST1H3G	5	0.035688	0.10063	0.935183	1931	3	0.46152	0.612	1	10764	1
TMCO6	5	0.035713	0.10068	0.935183	1932	2	0.16163	0.3199	1	5735	2
ASB13	5	0.035771	0.1008	0.935183	1933	2	0.85683	0.86506	1	15357	0
SIGIRR	5	0.035781	0.10082	0.935183	1934	3	0.071711	0.17147	0.97183	3176	2
NUS1	4	0.035826	0.10091	0.935183	1935	3	0.92743	0.92963	1	16544	0
NIPA1	5	0.035845	0.10094	0.935183	1936	3	0.22076	0.38419	1	6850	1
RPLP1	5	0.03587	0.101	0.935183	1937	3	0.175	0.33942	1	6085	1
CSMD1	5	0.035874	0.10101	0.935183	1938	3	0.94479	0.94576	1	16883	0
LSM6	10	0.035906	0.10107	0.935183	1939	4	0.035333	0.10401	0.915863	2043	4
GRID2IP	5	0.035944	0.10115	0.935183	1940	3	0.92932	0.93135	1	16581	0
ZNF45	5	0.036013	0.10127	0.935183	1941	1	0.57734	0.6796	1	11965	1
LAP3	5	0.036017	0.10128	0.935183	1942	2	0.21435	0.37792	1	6734	1
NLGN2	5	0.036031	0.10131	0.935183	1943	3	0.91059	0.91426	1	16260	0
LIPG	5	0.036048	0.10135	0.935183	1944	2	0.10472	0.22852	0.988122	4167	3
EGLN2	5	0.036159	0.10156	0.935183	1945	1	0.083131	0.19162	0.972947	3538	3
CNTNAP4	5	0.036207	0.10166	0.935183	1946	2	0.41268	0.5667	1	9942	2
PF4	2	0.036222	0.1017	0.935183	1947	2	0.96378	0.96397	1	17227	0
FBXO32	5	0.03623	0.10172	0.935183	1948	3	0.98349	0.98352	1	17632	0
SH3KBP1	5	0.036256	0.10177	0.935183	1949	2	0.84185	0.85101	1	15103	0
RNF13	5	0.036259	0.10177	0.935183	1950	3	0.83299	0.84286	1	14948	1
MYO15A	5	0.036311	0.10187	0.935183	1951	3	0.98331	0.98332	1	17629	0
IGFL1	5	0.036329	0.10191	0.935183	1952	3	0.81721	0.82913	1	14692	1
TRIM58	5	0.036406	0.10206	0.935183	1953	3	0.49079	0.63777	1	11259	1
ADRM1	10	0.036408	0.10206	0.935183	1954	4	0.77628	0.79672	1	14088	2
CA1	5	0.03645	0.10214	0.935183	1955	2	0.33695	0.49568	1	8654	2
CABLES2	5	0.036494	0.10222	0.935183	1956	3	0.85493	0.86325	1	15319	0
ITGB8	5	0.036523	0.10228	0.935183	1957	3	0.82367	0.83467	1	14798	1
RNF165	8	0.036531	0.1023	0.935183	1958	2	0.22857	0.39176	1	6967	2
DPP9	5	0.036547	0.10233	0.935183	1959	2	0.19531	0.35924	1	6423	2
CCNDBP1	5	0.036564	0.10237	0.935183	1960	3	0.075377	0.17791	0.972345	3294	1
LNPEP	5	0.036617	0.10247	0.935183	1961	3	0.59818	0.69043	1	12159	1
IL5RA	5	0.036635	0.10251	0.935183	1962	3	0.88047	0.88687	1	15768	0
LYPD5	5	0.036649	0.10254	0.935183	1963	2	0.84066	0.84986	1	15078	1
VIPR1	5	0.036692	0.10262	0.935183	1964	2	0.26349	0.42554	1	7503	1
IGFBPL1	5	0.036702	0.10264	0.935183	1965	2	0.29399	0.45481	1	8003	1
ADH1B	5	0.036706	0.10265	0.935183	1966	3	0.89018	0.89566	1	15910	0
MUC1	11	0.036712	0.10266	0.935183	1967	5	0.56227	0.67208	1	11828	2
SLC23A3	5	0.036741	0.10272	0.935183	1968	2	0.89368	0.89877	1	15974	0
PDCD6IP	5	0.036786	0.10281	0.935183	1969	3	0.9796	0.97965	1	17551	0
TMEM230	7	0.036789	0.10282	0.935183	1970	2	0.91318	0.91664	1	16302	1
MLC1	5	0.036806	0.10285	0.935183	1971	3	0.86165	0.86963	1	15433	0
KDM5D	10	0.036819	0.10287	0.935183	1972	4	0.049442	0.13105	0.934364	2518	3
PTF1A	5	0.036838	0.10291	0.935183	1973	2	0.24986	0.4125	1	7313	1
NEDD4	5	0.036839	0.10291	0.935183	1974	2	0.92358	0.92618	1	16472	0
SPIN2B	7	0.03684	0.10291	0.935183	1975	3	0.28164	0.44297	1	7780	3
ZNF474	5	0.036865	0.10297	0.935183	1976	3	0.80263	0.81702	1	14451	1
XRN1	5	0.036886	0.10301	0.935183	1977	2	0.13051	0.27088	0.993363	4911	2
ARHGEF18	5	0.036935	0.10312	0.935183	1978	1	0.44162	0.59357	1	10445	2
STIM1	5	0.036954	0.10315	0.935183	1979	3	0.43299	0.58556	1	10292	1
NHS	5	0.036983	0.1032	0.935183	1980	1	0.24137	0.40426	1	7174	2
COL12A1	5	0.037032	0.1033	0.935183	1981	1	0.14543	0.29448	1	5299	3
C19orf83	5	0.03708	0.1034	0.935183	1982	3	0.97381	0.9738	1	17432	0
MRPS11	10	0.037105	0.10345	0.935183	1984	6	0.13069	0.2712	0.993363	4916	2
CLDN16	5	0.037105	0.10345	0.935183	1983	2	0.40857	0.563	1	9871	2
AKAP3	5	0.03712	0.10348	0.935183	1985	3	0.14471	0.29335	1	5282	1
NCEH1	5	0.037138	0.10351	0.935183	1986	3	0.0089352	0.031785	0.856222	660	1
XPNPEP2	5	0.037173	0.10359	0.935183	1987	3	0.94446	0.94545	1	16878	0
PABPN1L	5	0.037197	0.10363	0.935183	1988	3	0.46347	0.61379	1	10794	1
KCNS1	5	0.037225	0.1037	0.935183	1989	1	0.15873	0.31536	1	5664	3
PRKAG3	5	0.037233	0.10372	0.935183	1990	3	0.32499	0.48424	1	8461	2
PCDHA4	5	0.037239	0.10373	0.935183	1991	3	0.090758	0.20476	0.975445	3777	2
DOCK3	5	0.037296	0.10384	0.935183	1992	2	0.6051	0.69406	1	12226	1
SMN2	5	0.037298	0.10384	0.935183	1994	2	0.29643	0.45713	1	8039	1
SMN1	5	0.037298	0.10384	0.935183	1993	2	0.29643	0.45713	1	8038	1
PNMAL1	5	0.03731	0.10386	0.935183	1995	3	0.17106	0.33429	1	5973	2
ATP12A	5	0.037419	0.10408	0.935183	1996	1	0.36131	0.51922	1	9084	2
CAMK2N2	5	0.037435	0.10411	0.935183	1997	2	0.13487	0.27795	0.993363	5027	1
RPL38	2	0.037438	0.10412	0.935183	1998	2	0.96256	0.96278	1	17205	0
[truncated: 16,027 more rows]

## Sheet: Figure 3 (b)
		No Tamoxifen									Tamoxifen Treated
	SCR	1380000	1970000	1590000	863000	908000	850000	1530000	1390000	1460000	0	0	0	13100	31400	13100	173000	157000	204000
	DSCC1	1310000	1160000	874000	1003000	964500	1007000	1480000	1490000	1230000	0	0	0	44450	2615	28750	398000	251000	340000
	SIRT1	1000000	1400000	1120000	659000	717000	670000	1480000	1300000	1310000	26200	10500	10500	73250	60150	54900	230000	272000	215000
	TGFBR2	1490000	1710000	910000	900000	874000	696000	1340000	1750000	1370000	68000	78500	47100	47100	68000	44500	377000	460000	398000
	KIF25	1140000	916000	1090000	722000	832000	696000	957000	1140000	1200000	0	0	0	41900	26200	41900	209000	173000	230000
	CARS	1040000	1040000	1330000	722000	832000	565000	1360000	1360000	1020000	10500	10500	20900	110000	62800	105000	466000	450000	162000
	WAPL	1070000	1180000	759000	732000	832000	565000	1510000	1590000	1900000	36200	36600	10500	173000	78500	110000	309000	225000	309000
	PDS5A	868000	774000	1050000	732000	947000	790000	722000	1120000	1010000	52300	0	10500	10500	0	0	78500	110000	88900
		Grand average
	SCR	1.32678e+06
	DSCC1	1.16872e+06
	SIRT1	1.07289e+06
	TGFBR2	1.22667e+06
	KIF25	965889
	CARS	1.02989e+06
	WAPL	1.12644e+06
	PDS5A	890333
		No Tamoxifen									Tamoxifen Treated
	SCR	104.011	148.48	119.839	65.0448	68.4365	64.065	115.317	104.765	110.041	0	0	0	0.987354	2.36664	0.987354	13.0391	11.8332	15.3756
	DSCC1	112.088	99.2537	74.7825	85.8202	82.526	86.1625	126.634	127.49	105.243	0	0	0	3.8033	0.223749	2.45995	34.0543	21.4764	29.0916
	SIRT1	93.2063	130.489	104.391	61.4229	66.8289	62.4482	137.945	121.168	122.1	2.442	0.978666	0.978666	6.82736	5.60636	5.11703	21.4374	25.3521	20.0394
	TGFBR2	121.467	139.402	74.1848	73.3696	71.25	56.7391	109.239	142.663	111.685	5.54348	6.39946	3.83967	3.83967	5.54348	3.62772	30.7337	37.5	32.4457
	KIF25	118.026	94.8349	112.849	74.7498	86.1383	72.058	99.0797	118.026	124.238	0	0	0	4.33797	2.71253	4.33797	21.6381	17.911	23.8123
	CARS	100.982	100.982	129.14	70.1046	80.7854	54.8603	132.053	132.053	99.0398	1.01953	1.01953	2.02935	10.6808	6.09775	10.1953	45.2476	43.694	15.7299
	WAPL	94.9891	104.754	67.3802	64.9832	73.8607	50.1578	134.05	141.152	168.672	3.21365	3.24916	0.932137	15.3581	6.96883	9.76524	27.4314	19.9744	27.4314
	PDS5A	97.4916	86.9337	117.933	82.2164	106.365	88.7308	81.0932	125.796	113.441	5.8742	0	1.17933	1.17933	0	0	8.81692	12.3549	9.98502
		PRISM plotted
		SCR			SCR			SIRT1			TGFBR2			KIF25			CARS			WAPL			PDS5A
	Repeat 1	104.011	65.0448	115.317	0	0.987354	13.0391	2.442	6.82736	21.4374	5.54348	3.83967	30.7337	0	4.33797	21.6381	1.01953	10.6808	45.2476	3.21365	15.3581	27.4314	5.8742	1.17933	8.81692
	Repeat 2	148.48	68.4365	104.765	0	2.36664	11.8332	0.978666	5.60636	25.3521	6.39946	5.54348	37.5	0	2.71253	17.911	1.01953	6.09775	43.694	3.24916	6.96883	19.9744	0	0	12.3549
	Repeat 3	119.839	64.065	110.041	0	0.987354	15.3756	0.978666	5.11703	20.0394	3.83967	3.62772	32.4457	0	4.33797	23.8123	2.02935	10.1953	15.7299	0.932137	9.76524	27.4314	1.17933	0	9.98502

## Sheet: Figure 3 (d)
			WT			WT–siDSCC1			SIRT1 KO			SIRT1 KO–siDSCC1
			Rep1	Rep2	Rep3	Rep1	Rep2	Rep3	Rep1	Rep2	Rep3	Rep1	Rep2	Rep3
	DSCC1		1	1	1	0.01	0.299	0.163	1.37	0.844	0.811	0.05	0.481	0.11

## Sheet: Figure 3 (e)
		HEK293 - untreated					HEK293 SIRT1 KO - untreated					HEK293 + siDSCC1					HEK293 SIRT1KO + siDSCC1
	Repeat 1	100	100	100	100	100	100	100	100	100	100	46.13	47.22	45.8587	42.8736	37.2527	67.7532	81.7568	75.1084	80.6303	88.6844
	Repeat 2	100	100	100	100	100	100	100	100	100	100	63.6042	61.2694	39.0229	46.3192	31.2957	62.2767	75.2112	64.0788	70.8152	77.0087
	Repeat 3	100	100	100	100	100	100	100	100	100	100	44	48	29	28	28	55	60	78	62	57
