# Supplementary material for: Genetic determinants of micronucleus formation in vivo
Source: Nature. 2024 Feb 14;627(8002):130–6. doi: 10.1038/s41586-023-07009-0 (PMC10917660; doi:10.1038/s41586-023-07009-0)
Supplement: Supplementary file 9 — Source Data Fig. 4 [file 41586_2023_7009_MOESM9_ESM.xlsx]

## Sheet: Figure 4 (a)
		Plotted on PRISM
							DSCC1 KD								DSCC1 KD
		Days	WT				H06		C01		WT + Sirt1i				H06		C01				SIRT1i = 10µM
		0	1	1	1	1	1	1	1	1	1	1	1	1	1	1	1	1
		5	4.6893	4.54844	4.24031	4.60881	4.57289	4.07125	4.09424	3.98277	5.19377	5	5.27798	5.37156	4.8679	5.06609	4.27053	3.94953
		10	9.16179	8.65277	8.11806	8.91624	7.93396	7.27758	6.98468	7.07277	9.15725	9.00899	9.25068	9.45051	8.67009	8.69836	7.62315	7.57597
		15	13.6343	12.1382	12.8622	12.5716	11.2845	10.4666	10.0326	10.1971	13.5358	12.6757	13.7035	13.2266	12.3425	12.7163	11.3993	11.2653
		20	17.9848	16.5098	17.2127	17.1863	14.8694	14.0456	13.3261	13.6139	18.1505	17.4466	18.2885	18.1239	16.6093	16.7072	15.1488	14.9768
		25	21.9848	20.5629	20.9242	21.159	17.9389	17.2612	14.1376	14.639	22.3442	21.1133	22.4901	21.7906	19.888	20.274	18.9406	18.6992
		30	25.9848	24.7167	25.0861	25.1225	20.5572	19.4069	17.2259	17.6217	26.2984	25.428	26.7681	26.176	23.906	24.0449	21.6039	21.3705
		35	30.5146	29.1429	28.6097	29.0673	23.1056	22.5928	19.5362	19.9364	30.2619	29.5324	31.0828	30.2887	27.6119	28.0084	25.3695	25.3247
		40	34	32.8763	32.1332	33.0122	26.0866	24.9768	22.0459	22.3411	34.5838	33.972	35.0828	34.5367	31.5661	31.0571	28.382	28.2817
		RAW
			NO SIRT1i
			WT (BOB)				DSCC1 KD					WT (BOB)				DSCC1 KD					WT (BOB)				DSCC1 KD
		Passage					H06		C01							H06		C01							H06		C01
			#1	#2	#3	#4	#1	#2	#1	#2		#1	#2			#1	#2	#1	#2		#1	#2			#1	#2	#1	#2
		P0	100000	100000	100000	100000	100000	100000	100000	100000		0	0	0	0	0	0	0	0		1	1	1	1	1	1	1	1
		P1	1290000	1170000	1890000	1220000	1190000	840500	854000	790500		3.6893	3.54844	4.24031	3.60881	3.57289	3.07125	3.09424	2.98277		4.6893	4.54844	4.24031	4.60881	4.57289	4.07125	4.09424	3.98277
		P2	2220000	1720000	1890000	1980000	1027500	923000	741500	851500		4.47249	4.10434	4.24031	4.30743	3.36107	3.20633	2.89045	3.09001		9.16179	8.65277	8.11806	8.91624	7.93396	7.27758	6.98468	7.07277
		P3	2220000	1120000	1470000	1260000	1020000	912000	827000	872000		4.47249	3.48543	3.87774	3.65535	3.3505	3.18903	3.04789	3.12433		13.6343	12.1382	12.8622	12.5716	11.2845	10.4666	10.0326	10.1971
		P4	2040000	2.07e+06	2680000	2450000	1200000	1195000	980500	1068000		4.3505	4.37156	4.74416	4.61471	3.58496	3.57894	3.29352	3.41684		17.9848	16.5098	17.2127	17.1863	14.8694	14.0456	13.3261	13.6139
		P5	1600000	1660000	2040000	1570000	839500	929000	175500	203500		4	4.05311	4.3505	3.97269	3.06953	3.21568	0.811471	1.02503		21.9848	20.5629	20.9242	21.159	17.9389	17.2612	14.1376	14.639
		P6	1600000	1780000	1310000	1560000	614000	442500	850500	790500		4	4.15381	3.71149	3.96347	2.61824	2.14568	3.08831	2.98277		25.9848	24.7167	25.0861	25.1225	20.5572	19.4069	17.2259	17.6217
		P7	2310000	2150000	1790000	1540000	585000	910000	496000	497500		4.52982	4.42626	4.16189	3.94486	2.54844	3.18587	2.31034	2.3147		30.5146	29.1429	28.6097	29.0673	23.1056	22.5928	19.5362	19.9364
		P8	1120000	1330000	1150000	1540000	789500	522000	569500	529500		3.48543	3.73335	3.52356	3.94486	2.98094	2.38405	2.5097	2.40463		34	32.8763	32.1332	33.0122	26.0866	24.9768	22.0459	22.3411
			SIRT1i
			WT (BOB)				DSCC1 KD					WT (BOB)				DSCC1 KD					WT (BOB)				DSCC1 KD
		Passage					H06		C01							H06		C01							H06		C01
			#1	#2	#3	#4	#1	#2	#1	#2		#1	#2			#1	#2	#1	#2		#1	#2			#1	#2	#1	#2
		P0	100000	100000	100000	100000	100000	100000	100000	100000		0	0	0	0	0	0	0	0		1	1	1	1	1	1	1	1
		P1	1830000	1600000	1940000	2.07e+06	1460000	1675000	965000	772500		4.19377	4	4.27798	4.37156	3.8679	4.06609	3.27053	2.94953		5.19377	5	5.27798	5.37156	4.8679	5.06609	4.27053	3.94953
		P2	1560000	1610000	1570000	1690000	1395000	1240000	1021500	1235000		3.96347	4.00899	3.97269	4.07895	3.80219	3.63227	3.35262	3.62644		9.15725	9.00899	9.25068	9.45051	8.67009	8.69836	7.62315	7.57597
		P3	2080000	1270000	2190000	1370000	1275000	1620000	1370000	1290000		4.37851	3.66676	4.45286	3.7761	3.67243	4.01792	3.7761	3.6893		13.5358	12.6757	13.7035	13.2266	12.3425	12.7163	11.3993	11.2653
		P4	2450000	2730000	2400000	2980000	1925000	1590000	1345000	1310000		4.61471	4.77083	4.58496	4.89724	4.26679	3.99095	3.74953	3.71149		18.1505	17.4466	18.2885	18.1239	16.6093	16.7072	15.1488	14.9768
		P5	1830000	1270000	1840000	1270000	970500	1185000	1385000	1320000		4.19377	3.66676	4.20163	3.66676	3.27873	3.56682	3.79181	3.72247		22.3442	21.1133	22.4901	21.7906	19.888	20.274	18.9406	18.6992
		P6	1550000	1990000	1940000	2.09e+06	1620000	1365000	633500	637000		3.9542	4.3147	4.27798	4.38543	4.01792	3.77083	2.66334	2.67129		26.2984	25.428	26.7681	26.176	23.906	24.0449	21.6039	21.3705
		P7	1560000	1720000	1990000	1730000	1305000	1560000	1360000	1550000		3.96347	4.10434	4.3147	4.1127	3.70598	3.96347	3.76553	3.9542		30.2619	29.5324	31.0828	30.2887	27.6119	28.0084	25.3695	25.3247
		P8	2000000	2170000	1600000	1900000	1550000	827500	807000	776500		4.32193	4.43962	4	4.24793	3.9542	3.04876	3.01257	2.95699		34.5838	33.972	35.0828	34.5367	31.5661	31.0571	28.382	28.2817
			Area Under the Curve (AUC)
			WT	DSCC1 KD	WT + Sirt1i	DSCC1 KD + Sirt1i
			707.3	569	713.7	650.9
			666	540.6	688.5	657.7
			668.1	484.3	724.5	595.2
			678.2	493.7	711	589
			NO TREATMENT								+ SIRT1i
			WT (BOB)				DSCC1 KD				WT (BOB)				DSCC1 KD
							H06		C01						H06		C01
		Baseline	0	0	0	0	0	0	0	0	0	0	0	0	0	0	0	0
		Total Area	707.3	666	668.1	678.2	569	540.6	484.3	493.7	713.7	688.5	724.5	711	650.9	657.7	595.2	589
		Total Peak Area	707.3	666	668.1	678.2	569	540.6	484.3	493.7	713.7	688.5	724.5	711	650.9	657.7	595.2	589
		Number of Peaks	1	1	1	1	1	1	1	1	1	1	1	1	1	1	1	1
		Peak 1
		First X	0	0	0	0	0	0	0	0	0	0	0	0	0	0	0	0
		Last X	40	40	40	40	40	40	40	40	40	40	40	40	40	40	40	40
		Peak X	40	40	40	40	40	40	40	40	40	40	40	40	40	40	40	40
		Peak Y	34	32.88	32.13	33.01	26.09	24.98	22.05	22.34	34.58	33.97	35.08	34.54	31.57	31.06	28.38	28.28
		Area	707.3	666	668.1	678.2	569	540.6	484.3	493.7	713.7	688.5	724.5	711	650.9	657.7	595.2	589
		%Area	100	100	100	100	100	100	100	100	100	100	100	100	100	100	100	100

## Sheet: Figure 4 (b)
					DSCC1 KD						DSCC1 KD + SIRT1i
		WT-U			H06			C01			H06			C01
		0	11.1111	0	0	0	0	3.125	18.1818	4.7619	0	0	0	16.6667	2.94118	0
		0	0	0	0	10	4.7619	0	13.5135	0	40	3.7037	0	0	12.5	5.55556
		0	0	0	0	0	0	0	5.88235	0	0	0	0	0	2.43902	3.33333
		0	0	0	6.66667	0	0	0	0	6.15385	0	0	0	0	0	0
		0	0	0		0	0	20	4	2.98507	0	0	0	0	0	1.72414
		0	0	0		0	0	0	1.96078	0	3.63636	0	10	0	0	0
		2.12766	0	0		0	0	10	0	0	0	5.55556	0	0	0	0
		0	0	0		12.5	0	0	3.125	20.9302	0	0	0	0	0	0
		0	25	4.34783		30.7692	0	12.5	6.25	0	0	0	0	0	0	11.1111
		7.14286	0	0		0	0	10	2.63158	0	0	0	0	0	4.54545	3.44828
		0	0	0		14.2857	18.1818	0	0	2.5	0	0	0	0	15.3846	0
		0	0	0		0	6.66667	0	4.16667	4	50	0	0	0	6.66667	0
		0	0	6.25		0	3.33333	0	2.04082	13.6364	4.7619	3.33333	0	0	0	0
		0	0	0		0	0	5.88235	6.25	3.84615	0	0	0	0	2.94118	0
		0	0	0		12.5	6.66667	0	2.38095	2.94118	0	0	0	6.25	0	9.52381
		0	0	0		5	0	0	12.8571	16.2791	0	0	0	0	0	0
		10	0	0		13.0435	0	4.34783	6.66667	12	5	0	0	0	0	0
		0	0	0		14.8148	5.88235	0	0	2.7027	5.88235	0	0		2.89855	15.3846
		0	0	0		1.88679	0	0	4.34783	8.82353	0	0	11.1111		4.54545	0
		0	9.09091	0		7.89474	4	0	2.85714	0	0	0	0		0	0
		0	0	8.33333		5.66038		0	6.38298	0	0	0	0		0	8
		7.14286	0	0		7.5		0	7.14286	0	0	8.79121	0		0	0
		0	6.66667	0		5		0	4	0	0	0	0		0	0
		0	10	0		4.54545		0	5.45455	0	5.88235	0	0		0	0
		0	6.25	0		4.34783		0	37.5	0	0	0	0		0	4.7619
		0	2.63158	0		0		6.66667	2.27273	4.34783	0	0	0		0	0
		0	0	0		2.5		0	17.9104	0	0	0	0		5.12821	4
		0	0	0		0		0	3.44828	1.5873	0	4.54545	0		0	0
		0	0	0		0		0	1.81818	0	0	0	0		0	0
		0	0	0		25		0	0	5.71429	0	0	0		0	0
			0			5.26316		0	0	14.2857	3.125	0			0	0
			0			10		0	0	3.7037	0	0			0	0
			0			5.88235		7.69231	0	0	0	10.7143			0	4.7619
			0			4.16667		0				0			10.5263
			0			37.5		0							0
			0			0		0							0
			0			5.26316		0							9.52381
			0			0		30.7692							0
			0			8		0							0
			0			0		0							9.52381
			0			0		0							4.7619
						3.44828		25							0
						0		0							0
						0									0
						5.55556									0
						0									0
						0									5.88235
						3.57143									0
						0									8
						0
						18.1818
						0
						25
						14.2857
						0
						6.66667
						1.96078
						27.907
						0
						0
						0
						14.2857
						0
						0
						10.9589
						0
						0
						7.69231
						17.5
						1.92308
						4.47761
						0
						0
						0
						6.45161
						11.7647
						0
						0
		% cells with MN (fields of view)

## Sheet: Figure 4 (c)
				RPE1 DSCC1Δ/floxCREtam
			Day	Mock						SIRT1i						4-OH Tamoxifen						4-OH Tamoxifen + SIRT1i
			0	200000	200000	200000	200000	200000	200000	200000	200000	200000	200000	200000	200000	200000	200000	200000	200000	200000	200000	200000	200000	200000	200000	200000	200000
			3	1010000	816000	1050000	1015000	820000	686000	730000	733000	941000	611000	563000	616000	106000	117000	117000	94000	117400	140800	317000	293000	287000	293000	469000	235000
			6	4275000	3580000	3695000	2447500	4010000		2990000	3930000	2230000	2610000	2022500	2890000	17600	29300	46900	58600	43600	23500	175000	298000	235000	586000	452000	352000
				RPE1 DSCC1Δ/floxCREtam
				Mock						SIRT1i						4-OH Tamoxifen						4-OH Tamoxifen + SIRT1i
			AUC	3247500	2706000	2997500	2338750	2925000		2325000	2798000	2156000	2016000	1674250	2161000	214800	231650	240450	223300	239200	252550	504500	542000	504500	686000	795000	511000
																		Main figures
