# Supplementary material for: Genetic determinants of micronucleus formation in vivo
Source: Nature. 2024 Feb 14;627(8002):130–6. doi: 10.1038/s41586-023-07009-0 (PMC10917660; doi:10.1038/s41586-023-07009-0)
Supplement: Supplementary file 10 — Source Data Extended Data Fig. 1 [file 41586_2023_7009_MOESM10_ESM.xlsx]

## Sheet: Extended data Figure 1b
WT	WT + HU	DSCC1 +HU	TOP3A +HU	TATDN3 +HU	KLK9 +HU	HMX3 +HU	DUSP7 +HU	PIAS2 +HU	ABCB6 +HU	JMJD1C +HU
0	16.6667	25	25	0	0	10	5.55556	0	6.89655	2.38095
0	8.4507	9.09091	20	0	14.2857	0	0	0	5.55556	16.6667
0	7.04225	11.7647	42.8571	0	0	0	0	0	28.5714	3.44828
0	4.34783	11.1111	16.6667	0	0	0	0	0	13.3333	16.6667		These are the % of cells with micronuclei. Experiments performed as detailed in the methods.
0	16.6667	6.89655	37.5	0	7.69231	16.6667	0	0	14.2857	0
8.33333	0	0	14.2857	0	0	0	0	0	0	0
0	0	0	33.3333	0	0	0	0	0	9.09091	6.25
0	0	14.2857	16.6667	0	11.1111	0	0	0	13.3333	0
0	14.2857	8.33333	30.7692	0	0	0	11.1111	0	0	5.88235
0	1.75439	9.52381	28.5714	0	0	12.5	0	0	4.7619	0
0	3.125		28.5714	0	5.88235	0	0	5.26316	9.09091	0
0	3.33333		16.6667	0	7.14286	0	0	0	0	6.97674
0	1.63934		28.5714	0	0	0	10.5263	0	0
0	2.08333		35.2941	0	0	0	23.0769	0	0
0	4.7619		14.2857	10	0	20	0	22.2222	0
0	0		20	0	3.125	11.1111	0	7.14286	20
0	6.12245		25	8.33333		5	0	0
0	0		22.2222	0		12.5	0	11.1111
6.66667			50	0			0	0
0			25	7.89474			0	12.5
0			15.625				0
16.6667							0
0							0
4.34783
0
0
0
0
0
0
0
0
11.1111
0
8.33333
0
5.55556
0
0
0
0
0
0
0
0
0
0
12.5
0
