# Supplementary material for: Genetic determinants of micronucleus formation in vivo
Source: Nature. 2024 Feb 14;627(8002):130–6. doi: 10.1038/s41586-023-07009-0 (PMC10917660; doi:10.1038/s41586-023-07009-0)
Supplement: Supplementary file 11 — Source Data Extended Data Fig. 4 [file 41586_2023_7009_MOESM11_ESM.xlsx]

## Sheet: Source Data_Extended Fig. 4b
		Spleen WT			Thymus WT			Liver-WT			Heart -WT			Spleen KO			Thymus KO			Liver KO			Heart KO
		Mean	SD	N	Mean	SD	N	Mean	SD	N	Mean	SD	N	Mean	SD	N	Mean	SD	N	Mean	SD	N	Mean	SD	N
	Animal 1	1	0.943	5	2.23	2.034	5	2.271	2.271	5	0.162	0.142	5	0	0	5	0	0	5	0	0	5	0	0	5
	Animal 2	1	0.733	5	4.183	3.801	5	4.289	4.289	5	0.348	0.251	5	0.005	0.005	5	0	0	5	0	0	5	0.001	0.001	5
	Animal 3	1	0.929	5	1.305	1.191	5	2.081	2.081	5	0.218	0.187	5	0.002	0.001	5	0	0	5	0.001	0.001	5	0	0	5

## Sheet: Source Data_Extended Fig. 4c 
Protein FDR Confidence: Combined	Accession	Gene	Description	Exp. q-value: Combined	Sum PEP Score	Coverage [%]	# Protein Groups	# Peptides	# PSMs	# Unique Peptides	# AAs	MW [kDa]	calc. pI	Score Sequest HT	Abundances Count: 127N, WT2	Abundances Count: 130N, WT4	Abundances Count: 127C, KO1	Abundances Count: 128N, KO2	Abundance: 127N, WT2	Abundance: 130N, WT4	Abundance: 127C, KO1	Abundance: 128N, KO2	Abundances (Normalized): 127N, WT2	Abundances (Normalized): 130N, WT4	Abundances (Normalized): 127C, KO1	Abundances (Normalized): 128N, KO2	Abundances (Scaled): 127N, WT2	Abundances (Scaled): 130N, WT4	Abundances (Scaled): 127C, KO1	Abundances (Scaled): 128N, KO2	-Log Student's T-test p-value KO_WT	Log2 Ratio (KO/WT)	Significant (|Log2Ratio| ≥ 0.5 ∩(-log p-value) ≥ 1.3)	Significant (|Log2Ratio| ≥ 0.5 ∩(-log p-value) ≥ 1)
High	Q8BIW9	Chtf18	Chromosome transmission fidelity protein 18 homolog OS=Mus musculus OX=10090 GN=Chtf18 PE=1 SV=2	0	40.748	12	1	8	9	8	969	108.1	6.8	33.45	5	5	4	4	201.2	192.8	24.1	29.5	222.6	218.2	30.3	30.6	177.477	173.969	24.1579	24.3971	3.87313	-2.85561	TRUE	TRUE
High	Q5SX40	Myh1	Myosin-1 OS=Mus musculus OX=10090 GN=Myh1 PE=1 SV=1	0	178.219	25	1	42	53	2	1942	223.2	5.76	181.72	1	1	1	1	19.8	19.8	8.1	9.4	21.9	22.4	10.2	9.8	136.236	139.347	63.4526	60.9642	3.1581	-1.14731	TRUE	TRUE
High	Q8VIK1	Snrnp25	U11/U12 small nuclear ribonucleoprotein 25 kDa protein OS=Mus musculus OX=10090 GN=Snrnp25 PE=1 SV=1	0	6.172	16	1	1	1	1	123	14.3	8.78	4.15	1	1	1	1	29.5	27.3	37	44.7	32.6	30.9	46.5	46.4	83.376	79.0281	118.926	118.67	2.46686	0.548922	TRUE	TRUE
High	Q9CY25	Mis12	Protein MIS12 homolog OS=Mus musculus OX=10090 GN=Mis12 PE=2 SV=1	0	11.192	16	1	2	3	2	206	24.1	4.98	11.44	2	2	2	2	20.4	19.9	28.4	32.9	22.6	22.6	35.7	34.1	78.6087	78.6087	124.174	118.609	2.37135	0.626904	TRUE	TRUE
High	P20801	Tnnc2	Troponin C, skeletal muscle OS=Mus musculus OX=10090 GN=Tnnc2 PE=1 SV=2	0	7.868	19	1	3	5	2	160	18.1	4.2	14.83	2	2	1	2	22.5	23.4	1.6	4.4	24.9	26.4	2	4.6	172.021	182.383	13.8169	31.7789	2.34665	-2.95842	TRUE	TRUE
Medium	A7TZG3	Skint9	Selection and upkeep of intraepithelial T-cells protein 9 OS=Mus musculus OX=10090 GN=Skint9 PE=2 SV=1	0.078	1.024	3	1	1	1	1	319	36.1	5.49	2.57	1	1	1	1	12.1	12.4	17.1	20	13.4	14	21.5	20.7	77.0115	80.4598	123.563	118.966	2.33898	0.623067	TRUE	TRUE
High	Q9Z0H0	Cdc7	Cell division cycle 7-related protein kinase OS=Mus musculus OX=10090 GN=Cdc7 PE=1 SV=2	0	11.111	6	1	2	3	2	564	62.7	8.6	9.16	2	2	2	2	31.7	30.3	45.8	52.7	35.1	34.3	57.5	54.6	77.3554	75.5923	126.722	120.331	2.30408	0.691779	TRUE	TRUE
High	P0CG15	Chtf8	Chromosome transmission fidelity protein 8 homolog OS=Mus musculus OX=10090 GN=Chtf8 PE=3 SV=1	0.016	2.013	11	1	1	1	1	121	13.2	8.66	0	1	1	1	1	109.6	121.3	16.4	18.4	121.3	137.3	20.7	19	162.655	184.11	27.7573	25.4777	2.27289	-2.70351	TRUE	TRUE
High	Q14AI0	DSCC1	Sister chromatid cohesion protein DCC1 OS=Mus musculus OX=10090 GN=DSCC1 PE=2 SV=1	0	39.344	29	1	8	11	8	399	45.5	4.91	37.03	6	6	4	5	293.8	248.9	26.6	28.9	325.1	281.6	33.5	29.9	194.061	168.094	19.997	17.8481	2.19331	-3.25843	TRUE	TRUE
High	Q61702	Itih1	Inter-alpha-trypsin inhibitor heavy chain H1 OS=Mus musculus OX=10090 GN=Itih1 PE=1 SV=2	0	6.667	3	1	1	1	1	907	101	6.96	5.86	1	1	1	1	12	12.7	3.6	5.2	13.2	14.3	4.5	5.4	141.176	152.941	48.1283	57.754	2.18989	-1.47393	TRUE	TRUE
High	Q6NZK5	Kiaa1328	Protein hinderin OS=Mus musculus OX=10090 GN=Kiaa1328 PE=1 SV=2	0.001	4.086	2	1	1	1	1	612	69.7	8.57	2.98	1	1	1	1	7.3	8	2.5	3.6	8.1	9	3.2	3.7	135	150	53.3333	61.6667	1.99685	-1.30933	TRUE	TRUE
High	P63078	Gng8	Guanine nucleotide-binding protein G(I)/G(S)/G(O) subunit gamma-8 OS=Mus musculus OX=10090 GN=Gng8 PE=3 SV=1	0.007	2.642	23	1	1	1	1	70	7.8	7.14	3.27	1	1	1	1	7.1	7.8	3.1	3.6	7.9	8.8	4	3.7	129.508	144.262	65.5738	60.6557	1.95909	-1.11692	TRUE	TRUE
High	P37172	Acvr1	Activin receptor type-1 OS=Mus musculus OX=10090 GN=Acvr1 PE=2 SV=2	0	18.779	10	1	5	5	5	509	57.2	7.33	14.19	1	1	1	1	25	22.2	12.1	14.2	27.6	25.2	15.2	14.8	133.333	121.739	73.43	71.4976	1.95051	-0.815575	TRUE	TRUE
High	Q8R5F8	Eps8l1	Epidermal growth factor receptor kinase substrate 8-like protein 1 OS=Mus musculus OX=10090 GN=Eps8l1 PE=1 SV=1	0.003	3.1	3	1	1	1	1	716	80	6.28	2.35	1	1	1	1	24.2	22.3	14.5	17.8	26.8	25.2	18.2	18.5	120.857	113.641	82.0744	83.4273	1.94494	-0.502732	TRUE	TRUE
High	P70354	Msx3	Homeobox protein MSX-3 OS=Mus musculus OX=10090 GN=Msx3 PE=1 SV=1	0	5.175	10	1	2	2	2	204	22	9.79	5.34	1	1	1	1	22.2	20.8	30.4	34.2	24.5	23.5	38.2	35.5	80.5259	77.2391	125.555	116.68	1.90812	0.61863	TRUE	TRUE
High	Q9JJV0	Cryba4	Beta-crystallin A4 OS=Mus musculus OX=10090 GN=Cryba4 PE=2 SV=3	0	9.67	12	1	2	2	2	196	22.5	6.37	7.25	2	2		2	28.5	31.4		6.6	31.5	35.5	1	6.8	168.449	189.84	5.34759	36.3636	1.85603	-3.10262	TRUE	TRUE
High	P53808	Pctp	Phosphatidylcholine transfer protein OS=Mus musculus OX=10090 GN=Pctp PE=1 SV=2	0	10.597	15	1	3	3	3	214	24.8	7.03	9.75	1	1	1	1	14	12.5	17.4	20.3	15.5	14.1	21.9	21.1	85.3994	77.686	120.661	116.253	1.85085	0.538739	TRUE	TRUE
High	P05125	Nppa	Natriuretic peptides A OS=Mus musculus OX=10090 GN=Nppa PE=1 SV=2	0	14.138	28	1	1	3	1	152	16.6	6.55	14.5	2	2	2	2	6.9	4.3	13.2	16.4	7.7	4.9	16.6	17	66.6667	42.4242	143.723	147.186	1.75074	1.41504	TRUE	TRUE
High	Q8VCC1	Hpgd	15-hydroxyprostaglandin dehydrogenase [NAD(+)] OS=Mus musculus OX=10090 GN=Hpgd PE=1 SV=1	0	18.605	14	1	3	3	3	269	29.2	6.54	11.23	3	3	3	3	71.6	70.9	90	119.2	79.3	80.2	113.1	123.6	80.0606	80.9692	114.185	124.785	1.74129	0.569503	TRUE	TRUE
High	Q68G58	Apex2	DNA-(apurinic or apyrimidinic site) lyase 2 OS=Mus musculus OX=10090 GN=Apex2 PE=1 SV=1	0.003	3.297	2	1	1	1	1	516	57.3	8.12	2.72	1	1	1	1	28.5	28.2	35	46.3	31.6	31.9	44	48	81.2862	82.0579	113.183	123.473	1.71463	0.534877	TRUE	TRUE
High	Q8BHP7	Olfml2a	Olfactomedin-like protein 2A OS=Mus musculus OX=10090 GN=Olfml2a PE=1 SV=1	0.002	3.697	3	1	1	1	1	681	76.5	7.68	2.47	1	1	1	1	18.6	16	8.4	10.8	20.6	18.1	10.5	11.2	136.424	119.868	69.5364	74.1722	1.64904	-0.834639	TRUE	TRUE
High	Q6EJB6	Utp14b	U3 small nucleolar RNA-associated protein 14 homolog B OS=Mus musculus OX=10090 GN=Utp14b PE=1 SV=2	0	18.857	7	1	4	4	1	756	85.9	8.85	14.04	1	1	1	1	17	16	20	26.4	18.9	18.1	25.1	27.4	84.4693	80.8939	112.179	122.458	1.62153	0.504792	TRUE	TRUE
High	A3KGA4	Tceal7	Transcription elongation factor A protein-like 7 OS=Mus musculus OX=10090 GN=Tceal7 PE=3 SV=1	0	13.541	14	1	1	2	1	98	11.7	6.2	9.37	2	2	2	2	59.8	60.7	30.3	44.2	66.2	68.7	38.1	45.9	120.968	125.537	69.6208	83.8739	1.60182	-0.683429	TRUE	TRUE
High	Q9D2L9	Fam111a	Protein FAM111A OS=Mus musculus OX=10090 GN=Fam111a PE=2 SV=1	0	13.155	7	1	3	4	3	613	69.9	8.44	13.74	1	1	1	1	22.3	25.8	33.8	43.9	24.7	29.2	42.4	45.6	69.6265	82.3115	119.521	128.541	1.5978	0.707218	TRUE	TRUE
High	Q8BYI6	Lpcat2	Lysophosphatidylcholine acyltransferase 2 OS=Mus musculus OX=10090 GN=Lpcat2 PE=1 SV=1	0.011	2.197	4	1	1	1	1	544	60.2	5.83	3.57	1	1	1	1	6.4	6.6	3.6	3.4	7.1	7.5	4.5	3.5	125.664	132.743	79.646	61.9469	1.59344	-0.867896	TRUE	TRUE
High	P16406	Enpep	Glutamyl aminopeptidase OS=Mus musculus OX=10090 GN=Enpep PE=1 SV=1	0.031	1.59	1	1	1	1	1	945	107.9	5.44	2.86	1	1	1	1	41.9	37.3	21.6	29.1	46.4	42.2	27.2	30.2	127.123	115.616	74.5205	82.7397	1.58136	-0.626256	TRUE	TRUE
High	Q9CWM2	Cdca4	Cell division cycle-associated protein 4 OS=Mus musculus OX=10090 GN=Cdca4 PE=2 SV=2	0.001	4.184	5	1	1	1	1	237	26.1	4.56	3.37	1	1	1	1	13	12.3	19.8	21	14.4	13.9	24.9	21.8	76.8	74.1333	132.8	116.267	1.55618	0.72262	TRUE	TRUE
High	P09541	Myl4	Myosin light chain 4 OS=Mus musculus OX=10090 GN=Myl4 PE=1 SV=3	0	25.614	42	1	6	7	5	193	21.1	5.03	25.73	2	2	2	2	92.7	84.6	16.8	41.7	102.6	95.8	21.2	43.2	156.164	145.814	32.2679	65.7534	1.54756	-1.62328	TRUE	TRUE
High	Q8BRH3	Arhgap19	Rho GTPase-activating protein 19 OS=Mus musculus OX=10090 GN=Arhgap19 PE=1 SV=2	0	8.723	9	1	3	3	3	494	55.7	9.26	11.63	2	2	2	2	22.1	22.8	36.3	38.2	24.5	25.8	45.6	39.6	72.3247	76.1624	134.613	116.9	1.52876	0.760295	TRUE	TRUE
High	Q00896	Serpina1c	Alpha-1-antitrypsin 1-3 OS=Mus musculus OX=10090 GN=Serpina1c PE=1 SV=2	0	181.102	48	1	15	45	5	412	45.8	5.44	171.81	6	6	6	6	506.5	501.9	234.5	361.7	560.5	568	294.6	375.1	124.68	126.349	65.5322	83.439	1.52852	-0.75282	TRUE	TRUE
High	Q9JJV1	Cryba2	Beta-crystallin A2 OS=Mus musculus OX=10090 GN=Cryba2 PE=2 SV=3	0	13.221	24	1	3	3	3	197	22.2	6.77	10.94	2	2	1	2	120.8	133.2	8.4	46.1	133.6	150.7	10.6	47.8	155.938	175.897	12.3723	55.7922	1.50407	-2.28337	TRUE	TRUE
High	Q9Z2E2	Mbd1	Methyl-CpG-binding domain protein 1 OS=Mus musculus OX=10090 GN=Mbd1 PE=1 SV=2	0	13.651	12	1	3	3	3	636	70	8.66	12.89	2	2	2	2	23.1	17.7	33.6	37.1	25.5	20.1	42.2	38.5	80.7601	63.658	133.65	121.932	1.47838	0.823535	TRUE	TRUE
High	Q62394	Znf185	Zinc finger protein 185 OS=Mus musculus OX=10090 GN=Znf185 PE=1 SV=1	0.001	3.955	4	1	1	1	1	352	38.3	5.12	3.05	1	1	1	1	61.6	61.2	27.8	43.8	68.2	69.2	34.9	45.5	125.253	127.089	64.0955	83.5629	1.47823	-0.773115	TRUE	TRUE
High	P49452	Cenpc	Centromere protein C OS=Mus musculus OX=10090 GN=Cenpc PE=1 SV=2	0	24.954	13	1	8	8	8	906	102.1	9.67	25.31	4	4	4	4	122.2	102.9	160.9	177.9	135.3	116.4	202.1	184.5	84.7877	72.9438	126.649	115.62	1.45759	0.619136	TRUE	TRUE
High	Q9CQ37	Ube2t	Ubiquitin-conjugating enzyme E2 T OS=Mus musculus OX=10090 GN=Ube2t PE=1 SV=1	0	11.649	19	1	3	4	2	204	23	7.97	13.55	2	2	2	2	29.3	32.2	42.5	46.7	32.5	36.4	53.5	48.4	76.1124	85.2459	125.293	113.349	1.4446	0.564578	TRUE	TRUE
High	P35175	Stfa1	Stefin-1 OS=Mus musculus OX=10090 GN=Stfa1 PE=3 SV=1	0	18.055	64	1	6	6	5	97	11	6.29	15.99	4	4	4	4	90.2	109.9	223	344.9	99.8	124.3	280.2	357.7	46.3109	57.6798	130.023	165.986	1.43684	1.50919	TRUE	TRUE
High	Q8K3A0	Hscb	Iron-sulfur cluster co-chaperone protein HscB OS=Mus musculus OX=10090 GN=Hscb PE=1 SV=2	0	14.911	14	1	2	2	2	234	26.6	7.37	8.91	1	1	1	1	18	22.9	30	37.6	19.9	25.9	37.7	39	64.9796	84.5714	123.102	127.347	1.42778	0.743879	TRUE	TRUE
High	P13542	Myh8	Myosin-8 OS=Mus musculus OX=10090 GN=Myh8 PE=2 SV=2	0	243.828	33	1	55	69	14	1937	222.6	5.83	239.55	12	12	10	12	527.7	544.3	47.5	230.9	584	616	59.6	239.4	155.837	164.376	15.9039	63.8826	1.41151	-2.00482	TRUE	TRUE
High	Q99P21	Mutyh	Adenine DNA glycosylase OS=Mus musculus OX=10090 GN=Mutyh PE=1 SV=2	0.013	2.155	3	1	1	1	1	515	57.7	9.41	2.83	1	1	1	1	23.5	20.1	31.7	34.3	26.1	22.7	39.8	35.6	84.058	73.1079	128.18	114.654	1.41009	0.627683	TRUE	TRUE
High	P70186	Epyc	Epiphycan OS=Mus musculus OX=10090 GN=Epyc PE=2 SV=1	0	9.615	5	1	1	2	1	322	36.7	4.97	9.06	2	2	2	2	34.6	40.7	4.8	15.7	38.3	46	6.1	16.3	143.58	172.446	22.8679	61.1059	1.39807	-1.91203	TRUE	TRUE
High	P11247	Mpo	Myeloperoxidase OS=Mus musculus OX=10090 GN=Mpo PE=1 SV=2	0.012	2.164	2	1	1	1	1	718	81.1	9.55	2.95	1	1	1	1	7.3	8.8	11	13	8.1	10	13.9	13.5	71.2088	87.9121	122.198	118.681	1.38868	0.598186	TRUE	TRUE
High	Q9QXN0	Shroom3	Protein Shroom3 OS=Mus musculus OX=10090 GN=Shroom3 PE=1 SV=2	0	19.341	4	1	6	8	4	1986	214.8	7.97	23.88	2	2	2	2	58.5	52.1	77.5	83.1	64.8	59	97.4	86.2	84.3201	76.7729	126.74	112.167	1.38385	0.568555	TRUE	TRUE
High	P51942	Matn1	Cartilage matrix protein OS=Mus musculus OX=10090 GN=Matn1 PE=2 SV=2	0	34.565	23	1	8	9	8	500	54.4	7.53	27.21	4	4	4	4	176	170.5	35.4	93.1	194.8	192.9	44.4	96.5	147.408	145.97	33.5982	73.0231	1.37911	-1.46027	TRUE	TRUE
High	Q91YV9	Tmem246	Transmembrane protein 246 OS=Mus musculus OX=10090 GN=Tmem246 PE=2 SV=1	0.001	3.841	5	1	1	1	1	403	46.6	7.39	5.62	1	1	1	1	14.1	16.1	8.7	10	15.6	18.2	10.9	10.3	113.455	132.364	79.2727	74.9091	1.37693	-0.672959	TRUE	TRUE
High	Q8CJ27	Aspm	Abnormal spindle-like microcephaly-associated protein homolog OS=Mus musculus OX=10090 GN=Aspm PE=1 SV=2	0.002	3.693	0	1	1	1	1	3122	364	10.62	2.6	1	1	1	1	9.7	10.3	15.5	16	10.8	11.7	19.4	16.6	73.8462	80	132.65	113.504	1.3544	0.678072	TRUE	TRUE
High	Q03740	Cryge	Gamma-crystallin E OS=Mus musculus OX=10090 GN=Cryge PE=2 SV=4	0	11.232	15	1	2	2	2	174	21.2	7.5	9.61	2	2	2	2	110.4	142.5	28.4	50.7	122.2	161.3	35.7	52.6	131.469	173.534	38.4077	56.5896	1.35288	-1.68286	TRUE	TRUE
High	P04345	Cryga	Gamma-crystallin A OS=Mus musculus OX=10090 GN=Cryga PE=2 SV=2	0	8.822	15	1	2	2	2	174	21.1	7.61	7.74	1	1		1	82	113.6		23.3	90.8	128.5	1	24.2	148.548	210.225	1.63599	39.591	1.31567	-3.12141	TRUE	TRUE
High	P70402	Mybph	Myosin-binding protein H OS=Mus musculus OX=10090 GN=Mybph PE=2 SV=2	0	10.838	12	1	3	3	3	483	52.6	6.1	10.43	1	1		1	14	9.1		1.7	15.5	10.3	1	1.8	216.783	144.056	13.986	25.1748	1.31417	-3.20387	TRUE	TRUE
Medium	Q08890	Ids	Iduronate 2-sulfatase OS=Mus musculus OX=10090 GN=Ids PE=2 SV=3	0.074	1.057	1	1	1	1	1	552	62.1	5.8	2.13	1	1	1	1	146.8	137.8	80.9	117.9	162.4	156	101.6	122.3	119.786	115.065	74.9401	90.2084	1.31187	-0.507986	TRUE	TRUE
High	O70126	Aurkb	Aurora kinase B OS=Mus musculus OX=10090 GN=Aurkb PE=1 SV=2	0	23.763	15	1	4	5	4	345	39.4	9.44	20.25	5	5	5	5	125.9	125.4	198.2	201.1	139.4	141.9	249.1	208.5	75.4635	76.8169	134.849	112.87	1.30957	0.701977	TRUE	TRUE
High	Q9CZR2	Naalad2	N-acetylated-alpha-linked acidic dipeptidase 2 OS=Mus musculus OX=10090 GN=Naalad2 PE=1 SV=2	0	7.351	3	1	1	1	1	740	82.7	8.37	5.24	1	1	1	1	13.8	12.4	7.8	7	15.2	14.1	9.8	7.2	131.317	121.814	84.6652	62.203	1.30953	-0.785366	TRUE	TRUE
High	Q60753	Ctf1	Cardiotrophin-1 OS=Mus musculus OX=10090 GN=Ctf1 PE=2 SV=1	0.024	1.754	8	1	1	1	1	203	21.5	7.05	2.39	1	1	1	1	16.2	16.8	9	13.3	17.9	19	11.3	13.8	115.484	122.581	72.9032	89.0323	1.30623	-0.555933	TRUE	TRUE
High	P50752	Tnnt2	Troponin T, cardiac muscle OS=Mus musculus OX=10090 GN=Tnnt2 PE=1 SV=2	0	13.958	12	1	3	3	2	301	35.8	5.01	12.27	2	2	2	2	47.6	52.3	12.9	28.9	52.6	59.1	16.2	29.9	133.333	149.81	41.0646	75.7921	1.3053	-1.27679	TRUE	TRUE
High	O88346	Tnnt1	Troponin T, slow skeletal muscle OS=Mus musculus OX=10090 GN=Tnnt1 PE=2 SV=3	0	13.646	18	1	4	4	3	262	31.3	5.9	13.96	2	2	1	2	56	54.6	7.3	27.9	62	61.8	9.2	29	153.086	152.593	22.716	71.6049	1.30481	-1.69637	TRUE	TRUE
High	Q9DBM2	Ehhadh	Peroxisomal bifunctional enzyme OS=Mus musculus OX=10090 GN=Ehhadh PE=1 SV=4	0	18.183	9	1	5	5	5	718	78.3	9.13	14.97	2	2	2	2	37.3	38.9	51	54.4	41.2	44	64.1	56.4	80.1167	85.5615	124.648	109.674	1.30411	0.500108	TRUE	TRUE
High	P03987		Ig gamma-3 chain C region OS=Mus musculus OX=10090 PE=1 SV=2	0	33.887	31	1	9	14	9	398	43.9	7.14	44.26	9	9	8	9	381	370	155.3	270	421.6	418.7	195.1	280	128.204	127.322	59.328	85.1452	1.3012	-0.822673	TRUE	TRUE
High	Q9WVJ5	Crybb1	Beta-crystallin B1 OS=Mus musculus OX=10090 GN=Crybb1 PE=1 SV=3	0	61.999	61	1	12	15	12	250	28	7.3	61.2	10	10	8	10	502.8	627.7	36.5	216.4	556.5	710.4	45.9	224.4	144.809	184.856	11.9438	58.3919	1.28632	-2.22867		TRUE
High	Q9DB72	Btbd17	BTB/POZ domain-containing protein 17 OS=Mus musculus OX=10090 GN=Btbd17 PE=1 SV=1	0	15.461	12	1	5	5	5	478	52.6	9.42	11.74	3	3	3	3	93.8	99.2	152	154.4	103.8	112.3	191	160.1	73.2017	79.1961	134.697	112.906	1.28362	0.700183		TRUE
High	P01867	Igh-3	Ig gamma-2B chain C region OS=Mus musculus OX=10090 GN=Igh-3 PE=1 SV=3	0	43.996	31	1	9	12	9	404	44.2	6.52	38.94	8	8	8	8	427.8	478.1	145.1	281.5	473.4	541	182.3	291.9	127.207	145.371	48.9856	78.4361	1.2815	-1.09706		TRUE
High	P02772	Afp	Alpha-fetoprotein OS=Mus musculus OX=10090 GN=Afp PE=2 SV=1	0	993.734	88	1	55	722	55	605	67.3	5.92	2856.85	113	113	108	113	24813.7	26445.1	10959.1	18439.5	27461.1	29927.5	13770.4	19121.7	121.67	132.598	61.0115	84.7211	1.27457	-0.803023		TRUE
High	Q91WL6	Snx11	Sorting nexin-11 OS=Mus musculus OX=10090 GN=Snx11 PE=1 SV=1	0.011	2.197	5	1	1	1	1	271	30.4	5.72	2.31	1	1	1	1	31.2	26.9	17.3	22.9	34.6	30.4	21.7	23.8	125.249	110.045	78.552	86.1538	1.27062	-0.514573		TRUE
High	Q9JJU9	Crybb3	Beta-crystallin B3 OS=Mus musculus OX=10090 GN=Crybb3 PE=2 SV=3	0	33.521	37	1	6	8	6	211	24.3	7.23	31.47	5	5	4	5	239.5	289	21.7	112	265.1	327.1	27.3	116.2	144.135	177.844	14.843	63.1779	1.26925	-2.04503		TRUE
High	Q14B71	Cdca2	Cell division cycle-associated protein 2 OS=Mus musculus OX=10090 GN=Cdca2 PE=1 SV=2	0	26.172	9	1	6	6	6	982	106.3	8.65	24.73	6	6	6	6	74	89.5	138.8	141.7	81.9	101.3	174.4	147	64.9227	80.3012	138.248	116.528	1.2653	0.81095		TRUE
High	Q9JI91	Actn2	Alpha-actinin-2 OS=Mus musculus OX=10090 GN=Actn2 PE=1 SV=2	0	203.57	50	1	39	60	24	894	103.8	5.45	210.34	23	23	17	23	1155.5	1077.8	154.1	581.9	1278.7	1219.7	193.6	603.4	155.21	148.049	23.4994	73.2415	1.26469	-1.64835		TRUE
High	Q61846	Melk	Maternal embryonic leucine zipper kinase OS=Mus musculus OX=10090 GN=Melk PE=1 SV=2	0	35.01	19	1	9	9	9	643	72.7	8.72	31.03	8	8	8	8	288.5	289.4	413	425.2	319.3	327.5	518.9	441	79.4921	81.5336	129.184	109.79	1.24256	0.569564		TRUE
High	P97457	Mylpf	Myosin regulatory light chain 2, skeletal muscle isoform OS=Mus musculus OX=10090 GN=Mylpf PE=1 SV=3	0	37.682	31	1	4	8	4	169	18.9	4.92	31.62	5	5	3	5	339.6	359.6	9.1	155.1	375.8	407	11.4	160.8	157.403	170.471	4.77487	67.3508	1.24229	-2.18456		TRUE
High	Q91Z83	Myh7	Myosin-7 OS=Mus musculus OX=10090 GN=Myh7 PE=2 SV=1	0	178.683	26	1	42	54	20	1935	222.7	5.76	181.54	18	18	13	18	709.5	746.6	65.9	359.6	785.2	844.9	82.8	372.9	150.58	162.029	15.8788	71.5121	1.23625	-1.8388		TRUE
High	O88513	Gmnn	Geminin OS=Mus musculus OX=10090 GN=Gmnn PE=1 SV=1	0	15.982	31	1	4	4	4	206	23.3	4.67	15.03	3	3	3	3	56.7	54.3	96.6	94.1	62.7	61.4	121.4	97.5	73.1195	71.6035	141.574	113.703	1.23437	0.818769		TRUE
High	Q7TS74	Ckap2l	Cytoskeleton-associated protein 2-like OS=Mus musculus OX=10090 GN=Ckap2l PE=1 SV=1	0	21.819	10	1	6	6	6	745	82.9	9.69	13.28	5	5	5	5	77.4	73	126.8	124.5	85.6	82.6	159.3	129.1	74.989	72.3609	139.553	113.097	1.2336	0.777893		TRUE
High	Q9DAP7	Asf1b	Histone chaperone ASF1B OS=Mus musculus OX=10090 GN=Asf1b PE=1 SV=1	0	11.635	21	1	3	5	2	202	22.5	4.44	12.51	2	2	2	2	43	47.8	62.4	66.4	47.6	54.1	78.4	68.8	76.4966	86.9425	125.994	110.566	1.23049	0.533458		TRUE
High	Q05722	Col9a1	Collagen alpha-1(IX) chain OS=Mus musculus OX=10090 GN=Col9a1 PE=2 SV=2	0	19.729	7	1	5	6	5	921	92	8.95	18.45	4	4	3	4	375.2	343.7	87.1	217.7	415.2	388.9	109.4	225.8	145.774	136.54	38.4095	79.2767	1.22749	-1.26235		TRUE
High	O88888	Apba3	Amyloid-beta A4 precursor protein-binding family A member 3 OS=Mus musculus OX=10090 GN=Apba3 PE=1 SV=1	0	11.887	10	1	3	3	3	571	60.7	5.08	9.18	1	1	1	1	7.5	7.5	10.6	10.9	8.3	8.5	13.3	11.3	80.1932	82.1256	128.502	109.179	1.22012	0.550197		TRUE
High	Q99K43	Prc1	Protein regulator of cytokinesis 1 OS=Mus musculus OX=10090 GN=Prc1 PE=1 SV=2	0	69.771	34	1	16	18	15	603	70.2	7.58	63.5	13	13	13	13	253.7	267.9	427.4	423.1	280.8	303.2	537.1	438.7	72.0092	77.7536	137.736	112.502	1.21904	0.740617		TRUE
High	P13541	Myh3	Myosin-3 OS=Mus musculus OX=10090 GN=Myh3 PE=2 SV=2	0	492.064	46	1	82	126	49	1940	223.7	5.81	473.58	52	52	39	52	2783	2930.5	232.4	1412.4	3079.9	3316.4	292	1464.6	151.107	162.71	14.3262	71.8566	1.2172	-1.86445		TRUE
High	Q9CXD9	Lrrc17	Leucine-rich repeat-containing protein 17 OS=Mus musculus OX=10090 GN=Lrrc17 PE=2 SV=1	0.001	4.193	2	1	1	1	1	443	51.8	8.34	2.77	1	1	1	1	17.8	16.8	8.2	13.5	19.7	19	10.3	14	125.079	120.635	65.3968	88.8889	1.20618	-0.671377		TRUE
High	Q99PJ0	Ntm	Neurotrimin OS=Mus musculus OX=10090 GN=Ntm PE=1 SV=2	0	21.216	17	1	4	5	4	344	38	7.81	19.51	3	3	3	3	61.5	62.7	23.8	44.9	68	71	30	46.5	126.218	131.787	55.6845	86.3109	1.18718	-0.861553		TRUE
High	Q9WVD4	Clcn5	H(+)/Cl(-) exchange transporter 5 OS=Mus musculus OX=10090 GN=Clcn5 PE=1 SV=1	0	20.18	9	1	5	6	3	746	83	7.01	20.39	1	1	1	1	21	24.5	12.8	17	23.3	27.7	16.1	17.6	110.035	130.815	76.0331	83.1169	1.18473	-0.597749		TRUE
High	Q61247	Serpinf2	Alpha-2-antiplasmin OS=Mus musculus OX=10090 GN=Serpinf2 PE=1 SV=1	0	44.243	21	1	9	15	9	491	54.9	6.3	44.3	8	8	8	8	652.4	681.1	338.7	535.3	722	770.7	425.6	555.1	116.762	124.638	68.8283	89.7712	1.18025	-0.60604		TRUE
High	A2ASS6	Ttn	Titin OS=Mus musculus OX=10090 GN=Ttn PE=1 SV=1	0	95.208	1	1	29	30	28	35213	3904.1	6.2	87.89	18	18	16	18	732.6	679.5	151.7	427.7	810.7	769	190.7	443.5	146.475	138.94	34.455	80.1301	1.17994	-1.31664		TRUE
High	P05977	Myl1	Myosin light chain 1/3, skeletal muscle isoform OS=Mus musculus OX=10090 GN=Myl1 PE=1 SV=2	0	108.784	82	1	13	24	10	188	20.6	5.03	92.18	13	13	11	13	823.9	897.3	33.5	411.3	911.8	1015.5	42.1	426.6	152.22	169.533	7.02838	71.2187	1.17302	-2.03984		TRUE
High	Q7TQ48	Srl	Sarcalumenin OS=Mus musculus OX=10090 GN=Srl PE=1 SV=1	0	31.056	10	1	7	8	7	910	99.1	4.46	28.14	6	6	6	6	262	259.8	49.7	155.3	290	294.1	62.4	161	143.653	145.684	30.9102	79.7523	1.1707	-1.38659		TRUE
High	Q64324	Stxbp2	Syntaxin-binding protein 2 OS=Mus musculus OX=10090 GN=Stxbp2 PE=1 SV=1	0	70.206	30	1	14	17	13	593	66.3	6.74	62.23	13	13	13	13	253.7	230.5	335.9	346.2	280.7	260.8	422	359	84.8998	78.8809	127.637	108.582	1.1669	0.528361		TRUE
High	P24622	Cryaa	Alpha-crystallin A chain OS=Mus musculus OX=10090 GN=Cryaa PE=2 SV=1	0	20.231	33	1	5	7	5	196	22.5	6.86	23.49	5	5	5	5	445.6	568.1	32.5	219	493.2	643	40.8	227.1	140.503	183.178	11.6231	64.6962	1.16629	-2.08445		TRUE
High	P51943	Ccna2	Cyclin-A2 OS=Mus musculus OX=10090 GN=Ccna2 PE=1 SV=2	0	38.239	24	1	6	10	6	422	47.2	6.21	36.87	8	8	8	8	204.6	214.9	365.7	350.1	226.5	243.2	459.5	363.1	70.1076	75.2766	142.227	112.389	1.16177	0.808451		TRUE
High	Q9WV35	Apobec2	C->U-editing enzyme APOBEC-2 OS=Mus musculus OX=10090 GN=Apobec2 PE=1 SV=1	0	4.781	7	1	1	1	1	224	25.6	4.79	3.52	1	1	1	1	66.2	58.8	1.9	30.2	73.3	66.5	2.4	31.3	168.991	153.314	5.53314	72.1614	1.15302	-2.05254		TRUE
High	A2APB8	Tpx2	Targeting protein for Xklp2 OS=Mus musculus OX=10090 GN=Tpx2 PE=1 SV=1	0	94.815	38	1	26	30	26	745	85.8	9.38	95.57	24	24	24	24	638.3	670.3	1181.8	1115.4	706.4	758.6	1485	1156.6	68.8063	73.8908	144.645	112.658	1.14816	0.850511		TRUE
High	Q60604	Scin	Adseverin OS=Mus musculus OX=10090 GN=Scin PE=1 SV=3	0	4.842	3	1	1	1	1	715	80.2	5.88	3.32	1	1	1	1	11.7	13.8	2	6.9	13	15.6	2.5	7.2	135.77	162.924	26.1097	75.1958	1.14209	-1.55996		TRUE
High	O89029	Matn4	Matrilin-4 OS=Mus musculus OX=10090 GN=Matn4 PE=1 SV=1	0	47.8	25	1	11	13	11	624	68.9	5.76	41.19	8	8	6	8	274.3	233.3	37.3	140.9	303.6	264.1	46.9	146.1	159.642	138.872	24.6615	76.824	1.1408	-1.55653		TRUE
High	Q9WUZ5	Tnni1	Troponin I, slow skeletal muscle OS=Mus musculus OX=10090 GN=Tnni1 PE=1 SV=3	0	12.863	23	1	4	4	4	187	21.7	9.58	11.84	3	3	3	3	69.9	73.6	20	47.3	77.3	83.3	25.1	49.1	131.687	141.908	42.7598	83.6457	1.13773	-1.11398		TRUE
High	Q61644	Pacsin1	Protein kinase C and casein kinase substrate in neurons protein 1 OS=Mus musculus OX=10090 GN=Pacsin1 PE=1 SV=1	0	19.71	11	1	4	4	3	441	50.5	5.24	15.39	1	1	1	1	15.8	16	7.1	12.4	17.5	18.1	9	12.9	121.739	125.913	62.6087	89.7391	1.13217	-0.700946		TRUE
High	Q9CPY3	Cdca5	Sororin OS=Mus musculus OX=10090 GN=Cdca5 PE=1 SV=1	0	7.061	17	1	4	4	4	264	29	9.58	11.5	3	3	3	3	85.9	90.2	141.7	138	95.1	102.1	178	143.1	73.3938	78.7961	137.372	110.438	1.13147	0.703363		TRUE
High	Q9JJ78	Pbk	Lymphokine-activated killer T-cell-originated protein kinase OS=Mus musculus OX=10090 GN=Pbk PE=1 SV=1	0	51.597	31	1	9	13	9	330	36.7	5.12	44.57	11	11	11	11	577.4	598.6	858.7	861.4	639	677.4	1078.9	893.3	77.723	82.3937	131.229	108.654	1.13142	0.583208		TRUE
High	Q8JZX9	Cdc42ep2	Cdc42 effector protein 2 OS=Mus musculus OX=10090 GN=Cdc42ep2 PE=1 SV=1	0	11.472	12	1	1	2	1	214	23	5.54	7.91	2	2	2	2	29.4	28.8	11.9	22.1	32.6	32.6	15	22.9	126.479	126.479	58.1959	88.8458	1.1297	-0.782674		TRUE
High	O08677	Kng1	Kininogen-1 OS=Mus musculus OX=10090 GN=Kng1 PE=1 SV=1	0	86.991	26	1	15	26	15	661	73.1	6.54	94.6	17	17	17	17	1541.6	1763.3	765.8	1226.8	1706.1	1995.4	962.3	1272.2	114.966	134.461	64.845	85.7278	1.12957	-0.728158		TRUE
High	Q9D5D8	Cdyl2	Chromodomain Y-like protein 2 OS=Mus musculus OX=10090 GN=Cdyl2 PE=1 SV=1	0.001	3.855	2	1	1	1	1	503	56.1	8.65	3.33	1	1	1	1	13.2	9.4	16.4	18.4	14.6	10.7	20.6	19.1	89.8462	65.8462	126.769	117.538	1.12569	0.650002		TRUE
High	Q8R080	Gtse1	G2 and S phase-expressed protein 1 OS=Mus musculus OX=10090 GN=Gtse1 PE=1 SV=2	0	31.309	10	1	4	6	4	741	78.7	9.39	28.68	4	4	4	4	96.4	83.8	156.1	148.9	106.7	94.8	196.2	154.4	77.3048	68.6832	142.148	111.864	1.12418	0.799046		TRUE
High	P14602	Hspb1	Heat shock protein beta-1 OS=Mus musculus OX=10090 GN=Hspb1 PE=1 SV=3	0	23.448	34	1	6	8	6	209	23	6.55	22.47	5	5	5	5	230.2	211	101.1	173	254.7	238.8	127.1	179.4	127.35	119.4	63.55	89.7	1.12096	-0.687163		TRUE
High	A1A535	Veph1	Ventricular zone-expressed PH domain-containing protein 1 OS=Mus musculus OX=10090 GN=Veph1 PE=2 SV=2	0.048	1.297	1	1	1	1	1	833	94.4	6.74	2.05	1	1	1	1	102	100.1	54.7	86	112.9	113.3	68.7	89.1	117.604	118.021	71.5625	92.8125	1.10568	-0.519502		TRUE
High	Q924X6	Lrp8	Low-density lipoprotein receptor-related protein 8 OS=Mus musculus OX=10090 GN=Lrp8 PE=1 SV=2	0	18.178	7	1	5	5	5	996	109.7	5.01	17.64	3	3	3	3	70.4	69.5	36	58.4	77.9	78.7	45.3	60.5	118.75	119.97	69.0549	92.2256	1.10398	-0.565745		TRUE
High	Q923B3	Nrif1	Neurotrophin receptor-interacting factor 1 OS=Mus musculus OX=10090 GN=Nrif1 PE=1 SV=3	0.017	1.967	1	1	1	1	1	828	93.6	9.03	2.78	1	1	1	1	17.8	14.8	9.2	12.8	19.7	16.7	11.6	13.3	128.548	108.972	75.6933	86.7863	1.10216	-0.547793		TRUE
High	Q9ESN5	Cenpk	Centromere protein K OS=Mus musculus OX=10090 GN=Cenpk PE=1 SV=2	0	16.879	22	1	5	5	5	271	31.7	4.82	16.92	3	3	3	3	88	88.9	125.9	126.5	97.3	100.7	158.2	131.1	79.8687	82.6596	129.858	107.613	1.09987	0.547066		TRUE
High	O09161	Casq2	Calsequestrin-2 OS=Mus musculus OX=10090 GN=Casq2 PE=1 SV=3	0	8.786	3	1	1	1	1	415	48.1	4.27	4.61	1	1	1	1	72.4	65.6	8.4	39.5	80.1	74.3	10.6	41	155.534	144.272	20.5825	79.6117	1.09782	-1.58123		TRUE
High	P06728	Apoa4	Apolipoprotein A-IV OS=Mus musculus OX=10090 GN=Apoa4 PE=1 SV=3	0	248.6	75	1	28	70	28	395	45	5.47	267.92	40	40	39	40	1991.8	2171.9	1114.2	1708.6	2204.4	2457.9	1400	1771.8	112.554	125.498	71.4824	90.466	1.0955	-0.55574		TRUE
High	Q9D083	Spc24	Kinetochore protein Spc24 OS=Mus musculus OX=10090 GN=Spc24 PE=1 SV=1	0	20.446	33	1	5	7	5	201	23.4	4.64	21.58	3	3	3	3	68.9	66.7	98.1	97.6	76.3	75.5	123.2	101.2	81.1271	80.2764	130.994	107.602	1.09169	0.563901		TRUE
High	Q07643	Col9a2	Collagen alpha-2(IX) chain OS=Mus musculus OX=10090 GN=Col9a2 PE=2 SV=1	0	15.312	2	1	1	2	1	688	65.3	9.36	9.95	2	2	2	2	103.7	83	36.6	64.3	114.7	93.9	45.9	66.7	142.839	116.936	57.1606	83.0635	1.08295	-0.889532		TRUE
High	E9Q5G3	Kif23	Kinesin-like protein KIF23 OS=Mus musculus OX=10090 GN=Kif23 PE=1 SV=1	0	77.272	21	1	15	19	15	953	108.7	8.66	64.53	12	12	12	12	264.2	244.7	362.1	362.5	292.4	277	454.9	376	83.525	79.1259	129.944	107.406	1.0826	0.545232		TRUE
High	P01027	C3	Complement C3 OS=Mus musculus OX=10090 GN=C3 PE=1 SV=3	0	190.472	32	1	38	48	33	1663	186.4	6.73	173.06	32	32	31	32	1233.6	1479.9	391.1	862.4	1365.2	1674.8	491.4	894.3	123.388	151.37	44.4133	80.8279	1.08244	-1.13346		TRUE
High	Q9Z206	Net1	Neuroepithelial cell-transforming gene 1 protein OS=Mus musculus OX=10090 GN=Net1 PE=1 SV=2	0	7.799	6	1	3	3	3	595	67.7	9.11	8.8	2	2	2	2	45.3	54.4	68.9	73.3	50.1	61.6	86.6	76	73.0587	89.8287	126.285	110.828	1.0822	0.541698		TRUE
High	P33146	Cdh15	Cadherin-15 OS=Mus musculus OX=10090 GN=Cdh15 PE=1 SV=3	0.01	2.293	2	1	1	1	1	784	85.6	4.86	2.59	1	1	1	1	23.2	18.9	3.7	12.3	25.6	21.4	4.6	12.7	159.253	133.126	28.6159	79.0047	1.08144	-1.44189		TRUE
High	P53657	Pklr	Pyruvate kinase PKLR OS=Mus musculus OX=10090 GN=Pklr PE=1 SV=1	0	48.616	19	1	8	18	5	574	62.3	7.09	63.74	5	5	5	5	64.3	53.9	82.6	85.1	71.1	61	103.8	88.2	87.7507	75.2854	128.109	108.855	1.07491	0.539476		TRUE
High	P01869	Ighg1	Ig gamma-1 chain C region, membrane-bound form OS=Mus musculus OX=10090 GN=Ighg1 PE=1 SV=2	0	8.536	6	1	2	3	2	393	43.4	6.44	10.9	2	2	2	2	156.7	110.8	56.2	70.9	173.4	125.4	70.6	73.5	156.604	113.254	63.7616	66.3807	1.07371	-1.05211		TRUE
High	Q3V300	Kif22	Kinesin-like protein KIF22 OS=Mus musculus OX=10090 GN=Kif22 PE=2 SV=2	0	35.84	18	1	10	12	10	660	73.1	9.25	36.08	8	8	8	8	233.5	226.1	425.6	388.2	258.4	255.9	534.8	402.6	71.1993	70.5104	147.358	110.932	1.0674	0.866055		TRUE
High	P31001	Des	Desmin OS=Mus musculus OX=10090 GN=Des PE=1 SV=3	0	126.997	52	1	20	56	15	469	53.5	5.27	198.38	16	16	14	16	440.2	401	105.5	281.1	487.1	453.8	132.6	291.5	142.74	132.982	38.8571	85.4212	1.06582	-1.14964		TRUE
High	Q00547	Hmmr	Hyaluronan mediated motility receptor OS=Mus musculus OX=10090 GN=Hmmr PE=1 SV=4	0	38.6	22	1	10	10	10	794	91.7	5.52	35.72	8	8	8	8	178	179.9	280.6	269.9	197	203.6	352.5	279.9	76.2827	78.8383	136.496	108.383	1.06483	0.658675		TRUE
High	Q91W29	Cox4i2	Cytochrome c oxidase subunit 4 isoform 2, mitochondrial OS=Mus musculus OX=10090 GN=Cox4i2 PE=1 SV=1	0	5.356	6	1	1	1	1	172	20.2	9.47	3.52	1	1	1	1	11.4	8.4	12.8	17.9	12.6	9.5	16.1	18.6	88.7324	66.9014	113.38	130.986	1.06155	0.650889		TRUE
High	P13020	Gsn	Gelsolin OS=Mus musculus OX=10090 GN=Gsn PE=1 SV=3	0	156.909	34	1	20	42	20	780	85.9	6.18	166.18	20	20	20	20	1103.8	958.3	522	834.2	1221.6	1084.5	655.9	865	127.682	113.352	68.555	90.4102	1.05665	-0.60053		TRUE
High	Q8K368	Fanci	Fanconi anemia group I protein homolog OS=Mus musculus OX=10090 GN=Fanci PE=1 SV=2	0	61.923	15	1	19	19	19	1330	149.2	6.16	56.87	17	17	17	17	468	451	730	696.8	517.9	510.4	917.2	722.5	77.6462	76.5217	137.511	108.321	1.05404	0.673171		TRUE
High	Q9JJ11	Tacc3	Transforming acidic coiled-coil-containing protein 3 OS=Mus musculus OX=10090 GN=Tacc3 PE=1 SV=1	0	78.159	25	1	10	16	10	631	70.6	4.61	68.69	12	12	12	12	243.9	281.1	473.3	439.3	269.9	318.2	594.7	455.5	65.8976	77.6903	145.199	111.213	1.05309	0.836531		TRUE
High	Q8CIF4	Btd	Biotinidase OS=Mus musculus OX=10090 GN=Btd PE=1 SV=2	0	9.483	11	1	4	4	4	520	58.1	5.8	12.19	3	3	3	3	48.5	50.2	26.3	41.9	53.7	56.9	33.1	43.5	114.744	121.581	70.7265	92.9487	1.05139	-0.529935		TRUE
High	P27782	Lef1	Lymphoid enhancer-binding factor 1 OS=Mus musculus OX=10090 GN=Lef1 PE=1 SV=1	0	17.341	13	1	4	4	3	397	44	7.42	13.97	2	2	2	2	32.7	33.2	46.9	46.6	36.1	37.5	59	48.3	79.8231	82.9187	130.459	106.799	1.04991	0.543872		TRUE
High	Q8BFY7	Pimreg	Protein PIMREG OS=Mus musculus OX=10090 GN=Pimreg PE=1 SV=1	0	18.834	21	1	4	5	4	231	25.7	10.92	19.14	4	4	4	4	50.9	56.4	102.2	92.3	56.3	63.8	128.4	95.8	65.4081	74.1214	149.172	111.298	1.04763	0.90055		TRUE
High	E9Q7X6	Heg1	Protein HEG homolog 1 OS=Mus musculus OX=10090 GN=Heg1 PE=1 SV=1	0.022	1.839	1	1	1	1	1	1337	141.8	6.67	2.36	1	1	1	1	7.5	8.6	10.4	16	8.2	9.7	13.1	16.6	68.9076	81.5126	110.084	139.496	1.04511	0.730503		TRUE
High	Q3UA16	Spc25	Kinetochore protein Spc25 OS=Mus musculus OX=10090 GN=Spc25 PE=2 SV=1	0	28.102	27	1	6	7	6	226	26.4	6.95	25.39	5	5	5	5	238.5	262.2	383.3	373.7	263.9	296.8	481.6	387.5	73.8285	83.0326	134.732	108.407	1.04414	0.632293		TRUE
High	Q66JQ7	Knl1	Kinetochore scaffold 1 OS=Mus musculus OX=10090 GN=Knl1 PE=1 SV=3	0	9.582	2	1	2	2	2	1612	179.2	5.9	7.01	1	1	1	1	24.2	29.1	54.9	48.8	26.8	33	69	50.6	59.7547	73.5786	153.846	112.821	1.03968	1		TRUE
High	A2AUC9	Klhl41	Kelch-like protein 41 OS=Mus musculus OX=10090 GN=Klhl41 PE=1 SV=1	0	15.207	13	1	5	5	5	606	68.1	5.17	15.16	3	3	2	3	123.3	103.3	8.9	63.2	136.5	116.9	11.2	65.5	165.404	141.654	13.5716	79.3699	1.03532	-1.72412		TRUE
High	P35761	Ttk	Dual specificity protein kinase TTK OS=Mus musculus OX=10090 GN=Ttk PE=1 SV=1	0	41.901	15	1	11	13	11	856	96.2	8.19	36.6	10	10	10	10	296.3	296.8	427.8	420.7	327.9	335.8	537.6	436.3	80.0928	82.0225	131.314	106.571	1.03495	0.553242		TRUE
High	Q3UTY6	Thsd4	Thrombospondin type-1 domain-containing protein 4 OS=Mus musculus OX=10090 GN=Thsd4 PE=1 SV=2	0	11.111	2	1	1	3	1	1018	113.2	7.83	14.9	2	2	1	2	22.6	20.6	3.8	13.7	25	23.3	4.7	14.2	148.81	138.69	27.9762	84.5238	1.0323	-1.35364		TRUE
High	P54320	Eln	Elastin OS=Mus musculus OX=10090 GN=Eln PE=1 SV=2	0	8.89	6	1	3	3	3	860	71.9	10.43	9.82	3	3	3	3	123.7	100.7	35.8	76.9	136.9	114	45	79.7	145.793	121.406	47.9233	84.8775	1.0282	-1.00865		TRUE
High	E9Q7T7	Chadl	Chondroadherin-like protein OS=Mus musculus OX=10090 GN=Chadl PE=1 SV=1	0.038	1.445	2	1	1	1	1	748	81.3	8.87	2.15	1	1	1	1	24.3	32.7	9.1	16.6	26.9	37	11.4	17.2	116.324	160	49.2973	74.3784	1.02712	-1.1598		TRUE
High	Q80X19	Col14a1	Collagen alpha-1(XIV) chain OS=Mus musculus OX=10090 GN=Col14a1 PE=1 SV=2	0	132.01	21	1	25	30	25	1797	192.9	5.1	111.73	25	25	21	25	1198.1	1168	162.9	734.4	1326	1321.8	204.7	761.6	146.759	146.294	22.6557	84.2921	1.02538	-1.45425		TRUE
High	P12961	Scg5	Neuroendocrine protein 7B2 OS=Mus musculus OX=10090 GN=Scg5 PE=1 SV=1	0	6.002	18	1	2	2	2	212	23.9	5.81	4.74	1	1	1	1	24.8	22.8	12.8	20.3	27.4	25.8	16	21.1	121.373	114.286	70.8749	93.4662	1.0226	-0.520007		TRUE
High	Q3USB7	Plcl1	Inactive phospholipase C-like protein 1 OS=Mus musculus OX=10090 GN=Plcl1 PE=1 SV=3	0	12.988	5	1	6	6	6	1096	122.6	5.64	15.73	4	4	4	4	206.4	206.4	104.9	174.7	228.4	233.5	131.9	181.2	117.884	120.516	68.0774	93.5226	1.02212	-0.560957		TRUE
High	P10107	Anxa1	Annexin A1 OS=Mus musculus OX=10090 GN=Anxa1 PE=1 SV=2	0	47.314	47	1	14	14	13	346	38.7	7.37	44.1	9	9	9	9	378.2	370.5	170.8	305.4	418.6	419.2	214.6	316.6	122.308	122.484	62.7027	92.5055	1.02181	-0.657351		TRUE
High	P04186	Cfb	Complement factor B OS=Mus musculus OX=10090 GN=Cfb PE=1 SV=2	0	81.816	22	1	16	19	16	761	85	7.37	70.06	16	16	16	16	816.4	869.5	442.4	710.4	903.5	984	555.9	736.7	113.644	123.77	69.9223	92.6638	1.01883	-0.546201		TRUE
High	P19221	F2	Prothrombin OS=Mus musculus OX=10090 GN=F2 PE=1 SV=1	0	73.12	31	1	15	20	13	618	70.2	6.43	70.36	11	11	11	11	319.7	348.3	156.7	268.6	353.8	394.1	196.9	278.6	115.678	128.854	64.378	91.0904	1.01802	-0.6534		TRUE
High	P22599	Serpina1b	Alpha-1-antitrypsin 1-2 OS=Mus musculus OX=10090 GN=Serpina1b PE=1 SV=2	0	172.174	49	1	14	39	5	413	45.9	5.54	165.72	6	6	5	6	375.4	426.6	200.3	320.4	415.5	482.7	251.6	332.2	112.146	130.283	67.9082	89.6626	1.01667	-0.621563		TRUE
Medium	Q8JZX3	Poc1a	POC1 centriolar protein homolog A OS=Mus musculus OX=10090 GN=Poc1a PE=2 SV=2	0.068	1.115	2	1	1	1	1	405	45.1	7.81	1.88	1	1	1	1	82.7	66	103.4	107.2	91.5	74.7	129.9	111.2	89.8601	73.3612	127.572	109.207	1.01364	0.536711		TRUE
High	Q9JIS5	Sv2a	Synaptic vesicle glycoprotein 2A OS=Mus musculus OX=10090 GN=Sv2a PE=1 SV=1	0	36.264	16	1	9	10	9	742	82.6	5.57	32.15	7	7	6	7	209.8	190.7	106	170.6	232.2	215.8	133.2	176.9	122.517	113.864	70.281	93.3386	1.01132	-0.530765		TRUE
High	Q9WVM1	Racgap1	Rac GTPase-activating protein 1 OS=Mus musculus OX=10090 GN=Racgap1 PE=1 SV=1	0	71.908	34	1	16	19	16	628	70.1	8.51	71.9	14	14	14	14	312	297.4	480.3	453.9	345.2	336.6	603.6	470.6	78.6333	76.6743	137.494	107.198	1.00627	0.655842		TRUE
High	P19123	Tnnc1	Troponin C, slow skeletal and cardiac muscles OS=Mus musculus OX=10090 GN=Tnnc1 PE=1 SV=1	0	43.961	53	1	7	10	7	161	18.4	4.18	38.96	6	6	4	6	307.7	297.6	18.3	176.5	340.5	336.8	23	183.1	154.177	152.502	10.4143	82.907	1.00575	-1.71645		TRUE
High	Q8CI43	Myl6b	Myosin light chain 6B OS=Mus musculus OX=10090 GN=Myl6b PE=1 SV=1	0	31.977	34	1	7	14	6	207	22.7	5.53	48.7	4	4	4	4	161.5	193.6	64.8	125.5	178.7	219.2	81.4	130.2	117.276	143.856	53.4208	85.4471	1.00545	-0.911066		TRUE
High	Q6GU68	Islr	Immunoglobulin superfamily containing leucine-rich repeat protein OS=Mus musculus OX=10090 GN=Islr PE=1 SV=1	0	30.494	22	1	7	9	7	428	45.6	5.38	33.27	6	6	6	6	120.9	101.1	61.4	91.2	133.8	114.4	77.2	94.6	127.429	108.952	73.5238	90.0952	1.00449	-0.530773		TRUE
High	P33174	Kif4	Chromosome-associated kinesin KIF4 OS=Mus musculus OX=10090 GN=Kif4 PE=1 SV=3	0	246.639	48	1	49	69	49	1231	139.4	6.68	258.09	49	48	49	49	1832.9	1958.3	2726.6	2684.1	2028.5	2216.1	3426	2783.4	77.6162	84.7943	131.089	106.501	1.00352	0.548825		TRUE
High	Q640P2	Angptl1	Angiopoietin-related protein 1 OS=Mus musculus OX=10090 GN=Angptl1 PE=2 SV=1	0	14.92	11	1	3	4	2	490	56.3	8.56	16.46	1	1		1	14.4	12.7		8.9	15.9	14.3	1	9.3	157.037	141.235	9.87654	91.8519	0.844648	-1.5519
High	P84078	Arf1	ADP-ribosylation factor 1 OS=Mus musculus OX=10090 GN=Arf1 PE=1 SV=2	0	134.492	70	1	11	58	3	181	20.7	6.8	202.51	3	3	3	3	48.1	251	24.1	85.7	53.3	284.1	30.3	88.8	46.7032	248.938	26.5498	77.8094	0.341102	-1.50229
High	Q8CGY6	Unc45b	Protein unc-45 homolog B OS=Mus musculus OX=10090 GN=Unc45b PE=1 SV=1	0	21.09	8	1	5	6	5	931	103.6	7.97	19.21	3	3	3	3	87.7	80.8	6.8	58.6	97.1	91.4	8.5	60.8	150.659	141.815	13.1885	94.3367	0.819588	-1.44364
High	P35438	Grin1	Glutamate receptor ionotropic, NMDA 1 OS=Mus musculus OX=10090 GN=Grin1 PE=1 SV=1	0.001	3.798	4	1	3	3	3	938	105.4	8.84	6.89	1	1	1	1	3.9	45.7	2.1	17.4	4.3	51.7	2.6	18	22.4543	269.974	13.577	93.9948	0.2588	-1.44278
High	Q8R429	Atp2a1	Sarcoplasmic/endoplasmic reticulum calcium ATPase 1 OS=Mus musculus OX=10090 GN=Atp2a1 PE=1 SV=1	0	117.708	28	1	22	38	8	994	109.4	5.22	128.42	4	4	4	4	110.3	102.7	12.2	74.6	122.1	116.2	15.4	77.4	147.508	140.381	18.6047	93.5065	0.84017	-1.36058
High	Q7TS73	Rflna	Refilin-A OS=Mus musculus OX=10090 GN=Rflna PE=1 SV=1	0	10.135	21	1	2	2	2	204	22.6	7.4	9.01	1	1	1	1	5.9	8.7	1.8	4.1	6.6	9.8	2.2	4.2	115.789	171.93	38.5965	73.6842	0.929112	-1.35755
High	Q8VHL5	Crygn	Gamma-crystallin N OS=Mus musculus OX=10090 GN=Crygn PE=1 SV=2	0	9.369	14	1	2	2	2	183	21.4	6.71	7.69	2	2	2	2	43.7	65	12.8	30.7	48.3	73.5	16.1	31.8	113.848	173.247	37.9493	74.9558	0.88337	-1.34642
High	P08508	Fcgr3	Low affinity immunoglobulin gamma Fc region receptor III OS=Mus musculus OX=10090 GN=Fcgr3 PE=1 SV=1	0.022	1.84	8	1	1	1	1	261	30	9.29	2.8	1	1	1	1	14.9	3.1	3.9	3	16.5	3.5	4.9	3.1	235.714	50	70	44.2857	0.340005	-1.32193
High	Q9Z2H2	Rgs6	Regulator of G-protein signaling 6 OS=Mus musculus OX=10090 GN=Rgs6 PE=1 SV=2	0	4.677	3	1	1	2	1	472	54.5	7.42	5.18	1	1	1	1	14.6	17.9	2.8	10.8	16.2	20.3	3.5	11.2	126.562	158.594	27.3438	87.5	0.887184	-1.31208
High	P0C872	Jmjd7	Bifunctional peptidase and (3S)-lysyl hydroxylase Jmjd7 OS=Mus musculus OX=10090 GN=Jmjd7 PE=1 SV=1	0.016	2.003	4	1	1	1	1	316	35.9	5.47	2.29	1	1	1	1	84.9	20.3	12.4	30.4	93.9	22.9	15.6	31.6	229.024	55.8537	38.0488	77.0732	0.356915	-1.30718
High	Q9R0K7	Atp2b2	Plasma membrane calcium-transporting ATPase 2 OS=Mus musculus OX=10090 GN=Atp2b2 PE=1 SV=2	0	58.586	10	1	8	12	2	1198	132.5	5.96	44.75	2	2	1	2	27.4	12.2	4.1	12.9	30.3	13.8	5.1	13.4	193.61	88.1789	32.5879	85.623	0.523074	-1.25325
High	O70230	Znf143	Zinc finger protein 143 OS=Mus musculus OX=10090 GN=Znf143 PE=1 SV=2	0	17.55	7	1	4	4	4	638	69	6.19	15.37	4	4	4	4	98.1	328	70.7	114.8	108.5	371.2	88.9	119	63.1181	215.939	51.7161	69.2263	0.385066	-1.20624
High	Q9CPU9	Slc31a2	Probable low affinity copper uptake protein 2 OS=Mus musculus OX=10090 GN=Slc31a2 PE=1 SV=1	0.026	1.706	17	1	1	1	1	143	16.1	8.18	3.34	1	1		1	7.4	9.7		7.1	8.2	11	1	7.4	118.841	159.42	14.4928	107.246	0.581614	-1.19265
High	P60764	Rac3	Ras-related C3 botulinum toxin substrate 3 OS=Mus musculus OX=10090 GN=Rac3 PE=1 SV=1	0	22.492	34	1	6	11	2	192	21.4	8.15	35.75	2	2	2	2	16.3	24.2	6.2	12.1	18	27.4	7.8	12.5	109.589	166.819	47.4886	76.1035	0.855599	-1.16121
High	Q810B9	Slitrk3	SLIT and NTRK-like protein 3 OS=Mus musculus OX=10090 GN=Slitrk3 PE=1 SV=2	0.003	3.114	2	1	1	1	1	980	109.3	7.47	3.29	1	1	1	1	11.1	19.4	3.9	10.1	12.3	21.9	4.8	10.5	99.3939	176.97	38.7879	84.8485	0.633806	-1.16046
High	Q8C739	Fam110b	Protein FAM110B OS=Mus musculus OX=10090 GN=Fam110b PE=1 SV=1	0	8.771	10	1	2	2	2	366	40.3	9.23	7.27	1	1	1	1	24.1	52.1	11.7	23.1	26.7	58.9	14.7	24	85.9212	189.541	47.3049	77.2325	0.527808	-1.14528
High	Q91Z61	Diras1	GTP-binding protein Di-Ras1 OS=Mus musculus OX=10090 GN=Diras1 PE=1 SV=1	0	5.999	6	1	1	1	1	198	22.3	8.9	3.74	1	1	1	1	17.1	13.6	3.4	11	19	15.3	4.2	11.4	152.305	122.645	33.6673	91.3828	0.831785	-1.13666
High	Q01339	Apoh	Beta-2-glycoprotein 1 OS=Mus musculus OX=10090 GN=Apoh PE=1 SV=1	0	18.398	19	1	5	5	5	345	38.6	8.22	16.94	3	3	3	3	225.7	302.8	69.6	176.5	249.8	342.7	87.5	183	115.782	158.841	40.5562	84.8204	0.864352	-1.13119
High	Q9CQS3	Fibin	Fin bud initiation factor homolog OS=Mus musculus OX=10090 GN=Fibin PE=2 SV=1	0	7.298	6	1	1	1	1	217	24.7	5.66	4.62	1	1	1	1	51	57.9	9.9	42.4	56.4	65.5	12.4	44	126.528	146.943	27.8183	98.71	0.733502	-1.11193
High	P18528		Ig heavy chain V region 6.96 OS=Mus musculus OX=10090 PE=4 SV=1	0	9.743	19	1	1	1	1	98	11	7.93	5.98	1	1	1	1	7.1	75.9	2.1	39.7	7.9	85.9	2.7	41.2	22.9484	249.528	7.84314	119.68	0.20462	-1.09537
High	Q00898	Serpina1e	Alpha-1-antitrypsin 1-5 OS=Mus musculus OX=10090 GN=Serpina1e PE=1 SV=1	0	73.432	16	1	7	19	1	413	45.9	5.73	80.85	1	1	1	1	58	82.4	17.3	50.4	64.2	93.3	21.7	52.2	110.977	161.279	37.5108	90.2334	0.731468	-1.09171
High	O35929	Rem1	GTP-binding protein REM 1 OS=Mus musculus OX=10090 GN=Rem1 PE=1 SV=1	0.014	2.073	3	1	1	1	1	297	32.9	9.1	2.24	1	1	1	1	12.4	8.4	3	6.9	13.7	9.5	3.8	7.2	160.234	111.111	44.4444	84.2105	0.816646	-1.07662
High	O88428	Papss2	Bifunctional 3'-phosphoadenosine 5'-phosphosulfate synthase 2 OS=Mus musculus OX=10090 GN=Papss2 PE=1 SV=2	0	53.97	22	1	10	13	8	621	70.3	7.58	40.99	6	6	6	6	216.9	245.3	60.5	163.6	240	277.6	76	169.7	125.77	145.474	39.8271	88.9296	0.941258	-1.07494
High	P29699	Ahsg	Alpha-2-HS-glycoprotein OS=Mus musculus OX=10090 GN=Ahsg PE=1 SV=1	0	92.75	34	1	7	22	7	345	37.3	6.51	102.76	8	8	8	8	461.9	560.6	146.8	352.4	511.2	634.4	184.5	365.4	120.602	149.667	43.527	86.2047	0.948107	-1.05886
High	P01756		Ig heavy chain V region MOPC 104E OS=Mus musculus OX=10090 PE=1 SV=1	0	7.101	22	1	2	2	2	117	13	7.11	5.84	2	2	2	2	62.2	143	22.6	79.4	68.8	161.8	28.4	82.3	80.6329	189.628	33.2845	96.4547	0.418962	-1.05874
High	Q9Z1T2	Thbs4	Thrombospondin-4 OS=Mus musculus OX=10090 GN=Thbs4 PE=1 SV=1	0	19.098	7	1	5	7	3	963	106.3	4.67	20.07	4	4	4	4	183.2	182.5	41.2	139.9	202.8	206.5	51.8	145.1	133.817	136.259	34.1801	95.744	0.82267	-1.0557
High	P01837	Igkc	Immunoglobulin kappa constant OS=Mus musculus OX=10090 GN=Igkc PE=1 SV=2	0	23.165	53	1	3	8	3	107	11.9	5.9	29.23	3	3	3	3	176.5	208.4	56.5	131.8	195.4	235.8	71	136.7	122.335	147.629	44.4514	85.5846	0.994045	-1.05386
High	P10284	Hoxb4	Homeobox protein Hox-B4 OS=Mus musculus OX=10090 GN=Hoxb4 PE=2 SV=1	0.009	2.484	3	1	1	1	1	250	27.5	9.77	2.54	1	1	1	1	29.7	22.5	3	23.4	32.8	25.5	3.8	24.3	151.852	118.056	17.5926	112.5	0.523819	-1.05293
High	P20065	Tmsb4x	Thymosin beta-4 OS=Mus musculus OX=10090 GN=Tmsb4x PE=1 SV=1	0	5.648	26	1	2	18	1	50	5.7	5.06	52.65	1	1	1	1	8.1	46.1	15.4	9.8	9	52.2	19.4	10.2	39.6476	229.956	85.4626	44.9339	0.260588	-1.04793
High	Q9WTR6	Slc7a11	Cystine/glutamate transporter OS=Mus musculus OX=10090 GN=Slc7a11 PE=1 SV=1	0.009	2.505	2	1	1	1	1	502	55.4	9.23	3.13	1	1	1	1	127	84.9	30.9	74	140.5	96	38.8	76.7	159.659	109.091	44.0909	87.1591	0.758277	-1.03395
High	Q9ES30	C1qtnf3	Complement C1q tumor necrosis factor-related protein 3 OS=Mus musculus OX=10090 GN=C1qtnf3 PE=2 SV=1	0.025	1.717	5	1	1	1	1	246	26.8	6.74	2.87	1	1	1	1	35.3	42.9	6.2	33.9	39	48.5	7.7	35.2	119.632	148.773	23.6196	107.975	0.576326	-1.02831
High	O89020	Afm	Afamin OS=Mus musculus OX=10090 GN=Afm PE=1 SV=2	0.001	4.075	2	1	1	1	1	608	69.3	5.78	3.76	1	1	1	1	14.7	13.8	4	10.4	16.3	15.6	5.1	10.8	136.402	130.544	42.6778	90.3766	0.964777	-1.00453
High	P02089	Hbb-b2	Hemoglobin subunit beta-2 OS=Mus musculus OX=10090 GN=Hbb-b2 PE=1 SV=2	0	56.465	56	1	8	44	3	147	15.9	8.05	132.48	2	2	2	2	149.6	226	71.4	116.7	165.5	255.8	89.7	121.1	104.73	161.873	56.7632	76.6334	0.799297	-0.998973
High	Q61838	Pzp	Pregnancy zone protein OS=Mus musculus OX=10090 GN=Pzp PE=1 SV=3	0	4.961	1	1	2	2	2	1495	165.7	6.68	6.97	1	1	1	1	23.2	32.2	2.6	26.9	25.7	36.5	3.3	27.9	110.064	156.317	14.1328	119.486	0.434407	-0.995369
High	Q8BRU6	Slc18a2	Synaptic vesicular amine transporter OS=Mus musculus OX=10090 GN=Slc18a2 PE=1 SV=1	0	5.54	3	1	1	1	1	517	55.7	6.23	3.31	1	1	1	1	11.3	16.1	3.1	11.1	12.5	18.3	4	11.5	107.991	158.099	34.5572	99.3521	0.605327	-0.990662
High	P01864		Ig gamma-2A chain C region secreted form OS=Mus musculus OX=10090 PE=1 SV=1	0	25.573	17	1	4	7	4	335	36.6	8.22	26.64	5	5	4	5	179.7	280.6	68.3	168.2	198.9	317.6	85.8	174.4	102.433	163.564	44.1869	89.8159	0.646178	-0.989147
High	P02088	Hbb-b1	Hemoglobin subunit beta-1 OS=Mus musculus OX=10090 GN=Hbb-b1 PE=1 SV=2	0	171.654	73	1	10	100	5	147	15.8	7.65	357.5	13	13	13	13	2317.3	3259.8	927.3	1914.5	2564.5	3689.1	1165.2	1985.3	109.08	156.915	49.5614	84.444	0.809026	-0.989106
High	Q91V14	Slc12a5	Solute carrier family 12 member 5 OS=Mus musculus OX=10090 GN=Slc12a5 PE=1 SV=2	0	12.085	5	1	5	5	2	1138	126.2	6.74	14.6	1	1	1	1	13.8	11.8	2	11.6	15.3	13.4	2.5	12	141.667	124.074	23.1481	111.111	0.552535	-0.984998
Medium	Q63918	Cavin2	Caveolae-associated protein 2 OS=Mus musculus OX=10090 GN=Cavin2 PE=1 SV=3	0.053	1.248	3	1	1	1	1	418	46.7	5.21	2.37	1	1	1	1	28.1	26.8	8.1	20.4	31.1	30.3	10.2	21.1	134.196	130.744	44.0129	91.0464	0.957485	-0.972076
High	Q62009	Postn	Periostin OS=Mus musculus OX=10090 GN=Postn PE=1 SV=2	0	145.212	43	1	26	42	16	838	93.1	7.53	159.89	21	21	21	21	1628.4	1220.2	444.2	1029.4	1802.1	1380.9	558.1	1067.5	149.906	114.869	46.4252	88.7992	0.846226	-0.969415
High	Q60841	Reln	Reelin OS=Mus musculus OX=10090 GN=Reln PE=1 SV=3	0	9.716	2	1	4	5	4	3461	387.2	5.73	17.24	2	2	2	2	35	44.3	11.4	30.1	38.8	50.2	14.3	31.2	115.39	149.294	42.5279	92.7881	0.778553	-0.967939
High	Q91VJ2	Cavin3	Caveolae-associated protein 3 OS=Mus musculus OX=10090 GN=Cavin3 PE=1 SV=1	0.002	3.635	3	1	1	1	1	260	27.8	5.57	2.76	1	1	1	1	15.2	9.8	3.5	9.6	16.8	11.1	4.4	10	158.865	104.965	41.6076	94.5626	0.632236	-0.954196
High	Q62000	Ogn	Mimecan OS=Mus musculus OX=10090 GN=Ogn PE=1 SV=1	0	21.994	21	1	6	6	6	298	34	5.74	19.88	5	5	5	5	225.1	238.3	54.5	192.4	249.1	269.7	68.4	199.5	126.656	137.13	34.7782	101.436	0.701408	-0.953484
High	P97497	Shbg	Sex hormone-binding globulin OS=Mus musculus OX=10090 GN=Shbg PE=2 SV=1	0	6.543	4	1	1	1	1	403	44.8	6.58	3.52	1	1	1	1	23.5	21.7	4.3	20.1	26	24.6	5.4	20.8	135.417	128.125	28.125	108.333	0.593039	-0.949571
High	Q02013	Aqp1	Aquaporin-1 OS=Mus musculus OX=10090 GN=Aqp1 PE=1 SV=3	0	13.437	14	1	3	3	3	269	28.8	7.43	11.24	3	3	2	3	136.9	114.8	38.9	94.5	151.5	129.9	48.8	98	141.523	121.345	45.5862	91.546	0.889211	-0.93877
High	P09023	Hoxb6	Homeobox protein Hox-B6 OS=Mus musculus OX=10090 GN=Hoxb6 PE=1 SV=2	0	12.642	18	1	4	4	3	224	25.3	8.21	9.67	3	3	3	3	74.1	73.8	16	63.9	82	83.5	20.1	66.3	130.21	132.592	31.9174	105.28	0.639508	-0.937728
High	P97863	Nfib	Nuclear factor 1 B-type OS=Mus musculus OX=10090 GN=Nfib PE=1 SV=2	0	31.037	15	1	7	7	5	570	63.5	8.66	24.78	4	4	4	4	123.4	105.5	26.1	97.5	136.6	119.4	32.8	101.2	140.103	122.462	33.641	103.795	0.64631	-0.933911
High	P28654	Dcn	Decorin OS=Mus musculus OX=10090 GN=Dcn PE=1 SV=1	0	22.743	22	1	7	9	7	354	39.8	8.68	26.85	7	7	7	7	501.3	517.7	154.5	389.8	554.8	585.9	194.2	404.2	127.606	134.759	44.6668	92.9676	0.9024	-0.930737
High	P07724	Alb	Serum albumin OS=Mus musculus OX=10090 GN=Alb PE=1 SV=3	0	372.217	65	1	43	148	43	608	68.6	6.07	555.41	61	61	60	61	4720.8	6143.7	1892.9	3878.6	5224.5	6952.7	2378.5	4022.1	112.489	149.699	51.2117	86.6001	0.86522	-0.927903
High	Q06770	Serpina6	Corticosteroid-binding globulin OS=Mus musculus OX=10090 GN=Serpina6 PE=1 SV=1	0	70.032	28	1	10	21	10	397	44.7	5.24	77.41	10	10	10	10	794.2	849.9	266.6	614.3	878.9	961.8	335	637	124.99	136.78	47.6411	90.5891	0.961648	-0.921226
High	Q02788	Col6a2	Collagen alpha-2(VI) chain OS=Mus musculus OX=10090 GN=Col6a2 PE=1 SV=3	0	80.617	16	1	16	22	16	1034	110.3	6.42	81.17	18	18	17	18	684.3	548.3	187	478.5	757.4	620.5	235	496.2	143.644	117.681	44.5688	94.1065	0.797448	-0.914133
High	P97857	Adamts1	A disintegrin and metalloproteinase with thrombospondin motifs 1 OS=Mus musculus OX=10090 GN=Adamts1 PE=1 SV=4	0	7.443	2	1	1	2	1	968	105.7	7.83	6.6	1	1	1	1	3.3	7.9	2.2	3.8	3.6	9	2.8	3.9	74.6114	186.528	58.0311	80.829	0.401977	-0.911191
High	Q03350	Thbs2	Thrombospondin-2 OS=Mus musculus OX=10090 GN=Thbs2 PE=1 SV=2	0.005	2.888	1	1	1	1	1	1172	129.8	4.82	3.97	1	1	1	1	21.8	31	9.4	19.3	24.2	35.1	11.8	20	106.257	154.116	51.8112	87.8156	0.742368	-0.899005
High	Q04857	Col6a1	Collagen alpha-1(VI) chain OS=Mus musculus OX=10090 GN=Col6a1 PE=1 SV=1	0	122.459	24	1	16	26	16	1025	108.4	5.36	108.43	17	17	17	17	966.6	917	260.2	775.2	1069.7	1037.7	326.9	803.9	132.135	128.182	40.3805	99.3021	0.750148	-0.89812
High	Q00897	Serpina1d	Alpha-1-antitrypsin 1-4 OS=Mus musculus OX=10090 GN=Serpina1d PE=1 SV=1	0	176.005	38	1	14	44	4	413	46	5.44	175.14	6	6	6	6	207.4	292.4	94.6	176	229.5	330.9	118.9	182.5	106.521	153.586	55.1868	84.7064	0.787701	-0.894778
High	Q64518	Atp2a3	Sarcoplasmic/endoplasmic reticulum calcium ATPase 3 OS=Mus musculus OX=10090 GN=Atp2a3 PE=1 SV=3	0	54.789	11	1	9	16	2	1038	113.6	5.85	53.55	2	2	2	2	29	46.2	11.4	29.9	32.1	52.3	14.4	31	98.9214	161.171	44.376	95.5316	0.561802	-0.894551
High	Q9WV69	Dmtn	Dematin OS=Mus musculus OX=10090 GN=Dmtn PE=1 SV=1	0	6.21	7	1	3	3	3	405	45.4	8.41	7.57	1	1	1	1	12	18	4.1	12.6	13.3	20.3	5.1	13.1	102.703	156.757	39.3822	101.158	0.545634	-0.884523
High	Q8K4P8	Hecw1	E3 ubiquitin-protein ligase HECW1 OS=Mus musculus OX=10090 GN=Hecw1 PE=1 SV=3	0	15.949	3	1	3	3	2	1604	179.4	5.39	11.04	2	2	2	2	31.9	41.7	13	27.4	35.3	47.2	16.3	28.4	111.006	148.428	51.2579	89.3082	0.807703	-0.884119
High	P62761	Vsnl1	Visinin-like protein 1 OS=Mus musculus OX=10090 GN=Vsnl1 PE=1 SV=2	0	30.788	35	1	5	7	5	191	22.1	5.15	24.5	6	6	6	6	262.3	303.3	71.6	245.8	290.3	343.3	89.9	254.9	118.684	140.352	36.7539	104.211	0.624759	-0.877813
High	Q9R118	Htra1	Serine protease HTRA1 OS=Mus musculus OX=10090 GN=Htra1 PE=1 SV=2	0	4.395	5	1	2	2	2	480	51.2	7.65	5.63	2	2	2	2	27.6	32.8	6.6	27.7	30.5	37.1	8.3	28.7	116.635	141.874	31.74	109.751	0.537346	-0.869498
High	Q3UHB1	Nt5dc3	5'-nucleotidase domain-containing protein 3 OS=Mus musculus OX=10090 GN=Nt5dc3 PE=1 SV=1	0	9.085	4	1	2	2	2	546	63.1	8.56	6.06	1	1	1	1	12.9	9.9	3	9.8	14.3	11.2	3.8	10.2	144.81	113.418	38.481	103.291	0.606654	-0.86507
High	P63054	Pcp4	Calmodulin regulator protein PCP4 OS=Mus musculus OX=10090 GN=Pcp4 PE=3 SV=2	0	30.778	44	1	3	10	3	62	6.8	6.71	36.85	6	6	5	6	184.5	166.9	52.4	144.9	204.2	188.9	65.9	150.3	134.055	124.011	43.2628	98.6706	0.756065	-0.86253
High	P01746		Ig heavy chain V region 93G7 OS=Mus musculus OX=10090 PE=2 SV=1	0.009	2.465	7	1	1	1	1	140	15.5	8.4	2.08	1	1	1	1	11.6	19.3	3.4	14.4	12.9	21.9	4.3	14.9	95.5556	162.222	31.8519	110.37	0.421943	-0.857981
High	Q60847	Col12a1	Collagen alpha-1(XII) chain OS=Mus musculus OX=10090 GN=Col12a1 PE=2 SV=3	0	470.601	39	1	89	141	89	3120	340	5.64	519.85	81	81	77	81	4299.1	4250.5	1323	3525.2	4757.8	4810.2	1662.4	3655.6	127.846	129.254	44.6702	98.2292	0.778691	-0.847334
High	Q8BRK8	Prkaa2	5'-AMP-activated protein kinase catalytic subunit alpha-2 OS=Mus musculus OX=10090 GN=Prkaa2 PE=1 SV=3	0	22.854	9	1	3	3	1	552	62	7.87	15.61	1	1	1	1	33.8	38.9	13	27.9	37.4	44	16.3	29	118.074	138.911	51.4601	91.5549	0.893387	-0.845518
High	P09079	Hoxb5	Homeobox protein Hox-B5 OS=Mus musculus OX=10090 GN=Hoxb5 PE=2 SV=3	0	4.601	12	1	2	2	1	269	29.4	8.98	6.17	1	1	1	1	10	10	2.6	8.9	11.1	11.3	3.3	9.2	127.221	129.513	37.8223	105.444	0.628295	-0.841571
High	Q9Z2A9	Ggt5	Glutathione hydrolase 5 proenzyme OS=Mus musculus OX=10090 GN=Ggt5 PE=1 SV=2	0	6.68	3	1	1	1	1	573	61.6	8.5	2.42	1	1	1	1	6.1	12.3	1.7	9.3	6.8	14	2.1	9.6	83.6923	172.308	25.8462	118.154	0.324322	-0.830075
High	P28481	Col2a1	Collagen alpha-1(II) chain OS=Mus musculus OX=10090 GN=Col2a1 PE=1 SV=2	0	90.676	11	1	14	23	13	1487	141.9	6.92	85.11	14	14	14	14	789.8	698.1	279.3	569.3	874.1	790	350.9	590.3	134.203	121.291	53.8748	90.6306	0.982921	-0.822169
High	Q8VEE1	Lmcd1	LIM and cysteine-rich domains protein 1 OS=Mus musculus OX=10090 GN=Lmcd1 PE=1 SV=1	0	33.701	28	1	7	7	7	365	41	7.93	28.58	6	6	6	6	206.2	184.1	56.8	169.3	228.2	208.3	71.4	175.5	133.567	121.92	41.791	102.722	0.666846	-0.822055
High	P26049	Gabra3	Gamma-aminobutyric acid receptor subunit alpha-3 OS=Mus musculus OX=10090 GN=Gabra3 PE=1 SV=1	0.023	1.799	2	1	1	1	1	492	55.4	8.94	2.35	1	1	1	1	38.7	47.6	17.1	32.2	42.9	53.9	21.4	33.4	113.193	142.216	56.4644	88.1266	0.910676	-0.820831
High	Q8C7U7	Galnt6	Polypeptide N-acetylgalactosaminyltransferase 6 OS=Mus musculus OX=10090 GN=Galnt6 PE=2 SV=1	0.01	2.385	3	1	1	2	1	622	71.5	8.53	6.23	2	2		2	11.1	47.6		35.2	12.3	53.9	1	36.5	47.4446	207.907	3.85728	140.791	0.18549	-0.819941
High	Q5DTW7	Resf1	Retroelement silencing factor 1 OS=Mus musculus OX=10090 GN=Resf1 PE=1 SV=2	0.01	2.378	1	1	1	1	1	1521	168.9	7.44	3.46	1	1	1	1	43.5	13.4	11.8	20.7	48.1	15.2	14.8	21.5	193.173	61.0442	59.4378	86.3454	0.296143	-0.802236
High	Q8BWB1	Synpo2l	Synaptopodin 2-like protein OS=Mus musculus OX=10090 GN=Synpo2l PE=1 SV=1	0	4.628	2	1	1	1	1	975	102.9	9.79	3.39	1	1	1	1	22.1	17.8	7.6	15.6	24.4	20.2	9.6	16.2	138.636	114.773	54.5455	92.0455	0.860691	-0.789673
High	Q60969	Styx	Serine/threonine/tyrosine-interacting protein OS=Mus musculus OX=10090 GN=Styx PE=1 SV=2	0	4.716	7	1	1	1	1	223	25.4	6.29	3.2	1	1	1	1	6.8	7.4	1.6	7	7.5	8.4	2	7.2	119.522	133.865	31.8725	114.741	0.479359	-0.789321
High	Q80Z24	Negr1	Neuronal growth regulator 1 OS=Mus musculus OX=10090 GN=Negr1 PE=1 SV=1	0	12.819	17	1	4	4	4	348	37.9	6.52	13.07	1	1	1	1	79.8	69.2	20.3	68.7	88.4	78.3	25.5	71.2	134.244	118.907	38.7244	108.125	0.563268	-0.785666
High	P05063	Aldoc	Fructose-bisphosphate aldolase C OS=Mus musculus OX=10090 GN=Aldoc PE=1 SV=4	0	98.405	52	1	15	35	9	363	39.4	7.12	134.15	10	10	10	10	206.1	224.2	66.3	189.1	228.1	253.7	83.4	196.1	119.848	133.298	43.8198	103.034	0.653441	-0.785586
High	Q6DIB5	Megf10	Multiple epidermal growth factor-like domains protein 10 OS=Mus musculus OX=10090 GN=Megf10 PE=1 SV=1	0	10.719	3	1	4	4	4	1147	122.9	7.05	11.5	3	3	3	3	168.1	51.1	42.4	85.3	186.1	57.9	53.3	88.4	193	60.0467	55.2761	91.6775	0.281976	-0.784041
High	Q9WVH9	Fbln5	Fibulin-5 OS=Mus musculus OX=10090 GN=Fbln5 PE=1 SV=1	0	20.388	14	1	4	4	4	448	50.2	4.7	15.01	3	3	2	3	50.4	55.1	13.6	49.9	55.8	62.3	17.1	51.7	119.422	133.333	36.5971	110.647	0.528449	-0.779528
High	Q6PFY1	Fchsd1	F-BAR and double SH3 domains protein 1 OS=Mus musculus OX=10090 GN=Fchsd1 PE=1 SV=1	0	15.361	14	1	4	4	4	688	76.2	5.55	13.63	1	1	1	1	12.8	12.7	3.9	11.4	14.2	14.3	4.9	11.8	125.664	126.549	43.3628	104.425	0.639879	-0.771114
High	Q9WVG7	Osr1	Protein odd-skipped-related 1 OS=Mus musculus OX=10090 GN=Osr1 PE=1 SV=1	0	5.098	6	1	1	1	1	266	29.6	9.73	3.26	1	1	1	1	41.6	54.9	17.7	39.8	46	62.1	22.2	41.3	107.226	144.755	51.7483	96.2704	0.664429	-0.767538
High	Q64695	Procr	Endothelial protein C receptor OS=Mus musculus OX=10090 GN=Procr PE=1 SV=3	0.01	2.306	7	1	1	1	1	242	27.2	5.97	3.2	1	1	1	1	14.5	11	3.4	11.9	16	12.4	4.3	12.4	141.907	109.978	38.1375	109.978	0.49789	-0.766043
High	Q61282	Acan	Aggrecan core protein OS=Mus musculus OX=10090 GN=Acan PE=1 SV=2	0	11.331	2	1	4	6	4	2132	221.8	4.3	19.67	4	4	3	4	168.9	161.8	65.3	131	187	183.1	82.1	135.8	127.211	124.558	55.8503	92.381	0.976454	-0.764249
High	P57774	Npy	Pro-neuropeptide Y OS=Mus musculus OX=10090 GN=Npy PE=1 SV=2	0.001	4.3	22	1	2	2	2	97	10.9	7.12	4.72	2	2	2	2	44.8	61.7	18.5	45.4	49.6	69.8	23.2	47.1	104.586	147.18	48.9193	99.3147	0.590042	-0.764206
High	P70323	Tbx1	T-box transcription factor TBX1 OS=Mus musculus OX=10090 GN=Tbx1 PE=1 SV=2	0.023	1.787	4	1	1	1	1	479	51.6	8.91	3.7	1	1	1	1	14.3	17.9	6.3	12.8	15.8	20.2	7.9	13.3	110.49	141.259	55.2448	93.007	0.775881	-0.763933
High	Q7TPW1	Nexn	Nexilin OS=Mus musculus OX=10090 GN=Nexn PE=1 SV=3	0	11.904	8	1	4	4	4	607	72.1	5.01	10.37	3	3	3	3	76.1	67.5	26.2	59.7	84.2	76.4	32.9	61.9	131.872	119.655	51.527	96.946	0.797671	-0.760513
High	Q61500	Itm2a	Integral membrane protein 2A OS=Mus musculus OX=10090 GN=Itm2a PE=2 SV=2	0	17.221	26	1	5	6	5	263	29.7	5.72	20.91	3	3	3	3	141.8	151.5	54.9	120.5	156.9	171.4	69	124.9	120.184	131.291	52.8533	95.6722	0.837382	-0.759702
High	Q6WQJ1	Dagla	Sn1-specific diacylglycerol lipase alpha OS=Mus musculus OX=10090 GN=Dagla PE=1 SV=2	0.01	2.291	2	1	1	1	1	1044	115.3	6.42	3.94	1	1	1	1	3.6	6.2	2.3	3.5	4	7	2.9	3.6	91.4286	160	66.2857	82.2857	0.549952	-0.758992
High	Q9R0G8	Nrk	Nik-related protein kinase OS=Mus musculus OX=10090 GN=Nrk PE=1 SV=2	0	24.668	5	1	6	6	6	1455	163.5	6.48	18.21	4	4	4	4	186.9	216.4	59.8	185	206.9	244.8	75.2	191.8	115.152	136.246	41.8533	106.748	0.56813	-0.758525
High	Q8BZF8	Pgm5	Phosphoglucomutase-like protein 5 OS=Mus musculus OX=10090 GN=Pgm5 PE=1 SV=2	0	77.975	37	1	16	20	16	567	62.2	7.18	66.74	15	15	14	15	533.9	503.9	192.7	430.4	590.9	570.2	242.2	446.3	127.79	123.313	52.3789	96.5182	0.830938	-0.753964
High	Q9R0M3	Srpx	Sushi-repeat-containing protein SRPX OS=Mus musculus OX=10090 GN=Srpx PE=2 SV=1	0.002	3.69	3	1	1	1	1	464	51.5	8.56	2.48	1	1	1	1	32.2	33.1	9.3	30.8	35.6	37.5	11.7	31.9	122.022	128.535	40.1028	109.34	0.548191	-0.745543
High	A2AQW0	Map3k15	Mitogen-activated protein kinase kinase kinase 15 OS=Mus musculus OX=10090 GN=Map3k15 PE=1 SV=1	0.048	1.299	1	1	1	1	1	1331	149.2	5.36	2.11	1	1	1	1	36.6	28.5	13.5	25.6	40.6	32.3	17	26.5	139.519	110.997	58.4192	91.0653	0.837743	-0.744903
High	Q923X4	Glrx2	Glutaredoxin-2, mitochondrial OS=Mus musculus OX=10090 GN=Glrx2 PE=1 SV=1	0.001	4.251	12	1	1	2	1	156	17.3	9.95	5.42	1	1	1	1	18.7	24.7	11	14.7	20.7	28	13.8	15.3	106.427	143.959	70.9512	78.6632	0.921799	-0.742903
High	P07356	Anxa2	Annexin A2 OS=Mus musculus OX=10090 GN=Anxa2 PE=1 SV=2	0	144.467	58	1	21	63	21	339	38.7	7.69	221.09	24	24	24	24	2253	2378.9	902.1	1909	2493.4	2692.1	1133.5	1979.7	120.183	129.76	54.6351	95.4222	0.854585	-0.736085
High	Q02780	Nfia	Nuclear factor 1 A-type OS=Mus musculus OX=10090 GN=Nfia PE=1 SV=1	0	47.509	29	1	11	15	7	532	58.5	8.56	54.89	7	7	5	7	369.1	370.2	123.9	329	408.5	418.9	155.6	341.2	123.395	126.537	47.002	103.066	0.662193	-0.73592
High	P59900	Emilin3	EMILIN-3 OS=Mus musculus OX=10090 GN=Emilin3 PE=2 SV=1	0	57.269	17	1	8	11	8	758	82.3	6.93	47.46	6	6	3	6	125	124.8	46.2	106	138.3	141.2	58.1	109.9	123.62	126.212	51.933	98.2346	0.783726	-0.734387
High	Q8CHG5	Arel1	Apoptosis-resistant E3 ubiquitin protein ligase 1 OS=Mus musculus OX=10090 GN=Arel1 PE=2 SV=2	0.002	3.323	4	1	2	2	2	823	94.1	7.25	5.41	1	1	1	1	30.3	11.2	9.8	15	33.6	12.7	12.3	15.6	181.132	68.4636	66.3073	84.097	0.322444	-0.730747
High	Q62148	Aldh1a2	Retinal dehydrogenase 2 OS=Mus musculus OX=10090 GN=Aldh1a2 PE=1 SV=2	0	168.456	52	1	20	36	17	518	56.6	5.74	154.75	21	21	18	21	472	480.1	157.6	430.5	522.3	543.3	198	446.4	122.175	127.088	46.3158	104.421	0.632844	-0.725638
High	Q8C3F2	Fam120c	Constitutive coactivator of PPAR-gamma-like protein 2 OS=Mus musculus OX=10090 GN=Fam120c PE=1 SV=3	0	16.992	4	1	3	5	2	1091	119.6	8.46	18.59	2	2	2	2	60.2	60.7	21.5	52.9	66.7	68.7	27	54.9	122.78	126.461	49.7009	101.058	0.707492	-0.725292
High	Q8C0C4	Ccser1	Serine-rich coiled-coil domain-containing protein 1 OS=Mus musculus OX=10090 GN=Ccser1 PE=2 SV=2	0.048	1.294	2	1	1	1	1	895	98.2	8.1	3.12	1	1	1	1	12.2	11.1	3.7	10.8	13.5	12.6	4.6	11.2	128.878	120.286	43.9141	106.921	0.582019	-0.724125
High	Q5PR73	Diras2	GTP-binding protein Di-Ras2 OS=Mus musculus OX=10090 GN=Diras2 PE=1 SV=1	0	5.667	6	1	1	1	1	199	22.5	8.76	3.91	1	1	1	1	32	30.1	10.6	27.7	35.4	34	13.3	28.8	126.996	121.973	47.713	103.318	0.6551	-0.721115
High	P58774	Tpm2	Tropomyosin beta chain OS=Mus musculus OX=10090 GN=Tpm2 PE=1 SV=1	0	110.498	64	1	25	56	11	284	32.8	4.7	180.57	12	12	12	12	764	911.7	349.5	676	845.5	1031.7	439.2	701	112.083	136.767	58.2223	92.9277	0.828154	-0.719295
High	Q02111	Prkcq	Protein kinase C theta type OS=Mus musculus OX=10090 GN=Prkcq PE=1 SV=1	0	5.701	4	1	3	3	1	707	81.5	7.71	8.27	1	1	1	1	44	29.5	18.7	25.6	48.7	33.4	23.6	26.5	147.352	101.059	71.407	80.1815	0.754282	-0.712572
High	Q6NWW9	Fndc3b	Fibronectin type III domain-containing protein 3B OS=Mus musculus OX=10090 GN=Fndc3b PE=1 SV=1	0	43.55	10	1	9	10	9	1207	132.7	6.29	35.42	4	4	4	4	66.7	77.8	28.9	60.3	73.8	88.1	36.3	62.5	113.234	135.175	55.6962	95.8957	0.772011	-0.71252
High	Q80YX1	Tnc	Tenascin OS=Mus musculus OX=10090 GN=Tnc PE=1 SV=1	0	235.248	30	1	45	58	45	2110	231.7	4.89	212.34	42	42	40	42	1848.2	1846.4	603.9	1703.5	2045.3	2089.5	758.8	1766.5	122.839	125.494	45.5729	106.095	0.59905	-0.711363
High	P10637	Mapt	Microtubule-associated protein tau OS=Mus musculus OX=10090 GN=Mapt PE=1 SV=3	0	64.426	15	1	8	17	8	733	76.2	6.79	57.88	10	10	10	10	645.6	535.1	243.2	482.9	714.4	605.6	305.6	500.8	134.387	113.92	57.4868	94.2062	0.828695	-0.71097
High	P21614	Gc	Vitamin D-binding protein OS=Mus musculus OX=10090 GN=Gc PE=1 SV=2	0	74.517	35	1	14	18	14	476	53.6	5.5	69.78	12	12	12	12	502.1	598.3	237.5	439.2	555.6	677.1	298.4	455.4	111.875	136.34	60.0856	91.699	0.862933	-0.709568
High	Q6IEE6	Tmem132e	Transmembrane protein 132E OS=Mus musculus OX=10090 GN=Tmem132e PE=1 SV=2	0	9.493	4	1	2	2	2	1074	116.2	6.14	7.04	2	2	2	2	34.7	34.3	13.1	29.7	38.4	38.8	16.5	30.8	123.373	124.659	53.012	98.9558	0.76447	-0.706761
High	Q8K4G1	Ltbp4	Latent-transforming growth factor beta-binding protein 4 OS=Mus musculus OX=10090 GN=Ltbp4 PE=1 SV=2	0	13.168	3	1	4	4	4	1666	178.5	5.47	12.23	2	2	2	2	52.2	65.1	27.6	44.4	57.8	73.7	34.6	46	109.005	138.991	65.2522	86.7515	0.914809	-0.706211
High	P35802	Gpm6a	Neuronal membrane glycoprotein M6-a OS=Mus musculus OX=10090 GN=Gpm6a PE=1 SV=1	0	15.726	13	1	4	5	4	278	31.1	5.27	18.45	3	3	3	3	177.4	169.1	67.1	148	196.4	191.4	84.3	153.5	125.575	122.379	53.9003	98.1458	0.788769	-0.705564
Medium	Q3UY90	Gask1a	Golgi-associated kinase 1A OS=Mus musculus OX=10090 GN=Gask1a PE=1 SV=1	0.063	1.155	3	1	1	1	1	562	62.3	8.57	2.81	1	1	1	1	30.8	24.3	10.8	23.3	34.1	27.5	13.6	24.2	137.223	110.664	54.7284	97.3843	0.705807	-0.704544
High	Q5XF89	Atp13a3	Probable cation-transporting ATPase 13A3 OS=Mus musculus OX=10090 GN=Atp13a3 PE=1 SV=1	0	4.927	4	1	2	2	2	1219	137.4	6.67	7.25	1	1	1	1	3.5	13.1	6.4	3.4	3.9	14.8	8	3.5	51.6556	196.026	105.96	46.3576	0.21917	-0.701404
High	Q80U23	Snph	Syntaphilin OS=Mus musculus OX=10090 GN=Snph PE=1 SV=3	0.011	2.28	2	1	1	1	1	495	53.7	5.9	2.41	1	1	1	1	13.7	9.8	6.9	7.3	15.2	11.1	8.7	7.5	143.059	104.471	81.8824	70.5882	0.848354	-0.699069
High	Q0KK55	Kndc1	Kinase non-catalytic C-lobe domain-containing protein 1 OS=Mus musculus OX=10090 GN=Kndc1 PE=1 SV=2	0.001	3.873	1	1	1	1	1	1742	191.2	6.3	3.12	1	1	1	1	8.9	10.5	2.6	9.7	9.8	11.9	3.3	10.1	111.681	135.613	37.6068	115.1	0.439244	-0.695462
High	Q9Z239	Fxyd1	Phospholemman OS=Mus musculus OX=10090 GN=Fxyd1 PE=1 SV=1	0.003	3.164	13	1	1	1	1	92	10.3	8.54	3.74	1	1	1	1	31.3	33.2	22.2	16.2	34.6	37.5	27.9	16.8	118.493	128.425	95.5479	57.5342	0.856159	-0.689724
High	O54901	Cd200	OX-2 membrane glycoprotein OS=Mus musculus OX=10090 GN=Cd200 PE=1 SV=1	0	9.565	8	1	2	3	2	278	31.2	8.79	9.91	3	3	3	3	124.4	138.1	43.8	122.8	137.7	156.3	55	127.3	115.641	131.262	46.1894	106.907	0.563374	-0.689502
High	P49817	Cav1	Caveolin-1 OS=Mus musculus OX=10090 GN=Cav1 PE=1 SV=1	0	16.517	23	1	3	4	3	178	20.5	6.02	16.42	2	2	2	2	93.6	90.1	37	78.2	103.6	101.9	46.5	81.1	124.407	122.366	55.8391	97.3882	0.813529	-0.68751
High	P11859	Agt	Angiotensinogen OS=Mus musculus OX=10090 GN=Agt PE=1 SV=1	0	32.696	21	1	7	10	7	477	52	5.44	33.76	6	6	6	6	304.7	254.1	124.8	222.9	337.2	287.5	156.8	231.1	133.202	113.569	61.9396	91.2897	0.928691	-0.687479
High	Q9JJW6	Alyref2	Aly/REF export factor 2 OS=Mus musculus OX=10090 GN=Alyref2 PE=1 SV=1	0	34.897	30	1	4	17	1	218	23.7	10.04	57.5	1	1	1	1	9.6	12.2	4.4	9.4	10.6	13.8	5.5	9.7	107.071	139.394	55.5556	97.9798	0.650779	-0.68281
High	P70257	Nfix	Nuclear factor 1 X-type OS=Mus musculus OX=10090 GN=Nfix PE=1 SV=2	0	14.108	7	1	3	4	1	488	53.4	8.68	15.34	1	1	1	1	45.2	45.4	16.9	40.6	50	51.4	21.2	42.1	121.433	124.833	51.4876	102.247	0.67715	-0.67978
High	Q8BLK3	Lsamp	Limbic system-associated membrane protein OS=Mus musculus OX=10090 GN=Lsamp PE=1 SV=1	0	14.231	13	1	4	4	4	341	38.1	6.65	14.57	3	3	3	3	66.1	58.5	26.7	51.6	73.2	66.2	33.6	53.5	129.272	116.909	59.3377	94.4812	0.88051	-0.678486
High	Q3UW53	Niban1	Protein Niban 1 OS=Mus musculus OX=10090 GN=Niban1 PE=1 SV=2	0	6.161	4	1	2	3	2	926	102.6	4.78	8.77	2	2	2	2	78	76.9	31.4	66.3	86.3	87	39.5	68.8	122.585	123.58	56.108	97.7273	0.80538	-0.678238
High	Q8JZP2	Syn3	Synapsin-3 OS=Mus musculus OX=10090 GN=Syn3 PE=1 SV=2	0	8.46	5	1	3	4	2	579	63.3	9.38	11.17	2	2	2	2	129	133.6	55.7	109.8	142.8	151.2	70	113.9	119.523	126.554	58.5897	95.3338	0.877849	-0.676895
High	Q5XJV6	Lmtk3	Serine/threonine-protein kinase LMTK3 OS=Mus musculus OX=10090 GN=Lmtk3 PE=1 SV=1	0	13.789	3	1	3	4	3	1424	150.8	4.88	14.24	3	3	3	3	92.7	91.1	29.2	88.7	102.6	103.1	36.7	92	122.727	123.325	43.8995	110.048	0.525516	-0.67653
High	P48678	Lmna	Prelamin-A/C OS=Mus musculus OX=10090 GN=Lmna PE=1 SV=2	0	170.563	53	1	37	53	36	665	74.2	6.98	189.19	36	36	36	36	2216.2	2311.9	862	2022.5	2452.7	2616.3	1083.1	2097.4	118.926	126.859	52.5171	101.698	0.682965	-0.672448
High	Q6GQT1	A2m	Alpha-2-macroglobulin-P OS=Mus musculus OX=10090 GN=A2m PE=2 SV=2	0	143.305	29	1	28	35	28	1474	164.2	6.61	131.05	28	28	26	28	867.7	904.5	393.7	725	960.2	1023.6	494.7	751.8	118.899	126.75	61.2575	93.0935	0.965182	-0.670384
High	P14824	Anxa6	Annexin A6 OS=Mus musculus OX=10090 GN=Anxa6 PE=1 SV=3	0	281.167	71	1	48	100	47	673	75.8	5.5	355.57	53	53	51	53	3932.7	4117.7	1514	3628	4352.3	4659.9	1902.3	3762.2	118.618	127.001	51.8454	102.535	0.6623	-0.669931
High	Q9JK53	Prelp	Prolargin OS=Mus musculus OX=10090 GN=Prelp PE=1 SV=2	0	6.569	3	1	1	1	1	378	43.3	9.54	4.54	1	1	1	1	35.5	31.3	12.8	29.8	39.3	35.4	16.1	30.9	129.17	116.352	52.917	101.561	0.673375	-0.668447
High	Q08775	Runx2	Runt-related transcription factor 2 OS=Mus musculus OX=10090 GN=Runx2 PE=1 SV=2	0	10.188	6	1	3	4	3	607	66.2	9.29	10.68	2	2	2	2	52.1	51.5	18.4	48.2	57.7	58.3	23.1	49.9	122.116	123.386	48.8889	105.608	0.602397	-0.668156
High	P15209	Ntrk2	BDNF/NT-3 growth factors receptor OS=Mus musculus OX=10090 GN=Ntrk2 PE=1 SV=1	0	6.109	4	1	2	2	2	821	92.1	6.55	5.63	2	2	2	2	52.6	55.7	24.1	44.4	58.2	63.1	30.3	46.1	117.754	127.668	61.305	93.2726	0.946172	-0.666935
Medium	Q7TQP4	Rxfp4	Relaxin-3 receptor 2 OS=Mus musculus OX=10090 GN=Rxfp4 PE=2 SV=1	0.077	1.032	5	1	1	1	1	414	45.4	8.1	2.26	1	1	1	1	10.4	7.5	7.4	3.2	11.5	8.5	9.3	3.3	141.104	104.294	114.11	40.4908	0.414718	-0.666576
High	Q8BLQ9	Cadm2	Cell adhesion molecule 2 OS=Mus musculus OX=10090 GN=Cadm2 PE=1 SV=2	0	20.896	8	1	2	3	2	435	47.5	5.41	15.12	3	3	3	3	58.7	59.6	25.1	50	65	67.4	31.6	51.9	120.426	124.873	58.5456	96.1556	0.854707	-0.665055
High	Q8BHD0	Rab39a	Ras-related protein Rab-39A OS=Mus musculus OX=10090 GN=Rab39a PE=1 SV=1	0	7.817	6	1	2	4	1	217	25	7.06	15.02	1	1	1	1	19.7	22.9	7.1	20.3	21.8	25.9	9	21.1	112.082	133.162	46.2725	108.483	0.519765	-0.664226
High	P15331	Prph	Peripherin OS=Mus musculus OX=10090 GN=Prph PE=1 SV=2	0	110.591	43	1	22	48	18	475	54.2	5.52	161.42	17	17	17	17	862.9	814.2	334.7	736.7	954.9	921.4	420.5	763.9	124.795	120.417	54.9547	99.8334	0.738992	-0.663734
Medium	P22005	Penk	Proenkephalin-A OS=Mus musculus OX=10090 GN=Penk PE=1 SV=2	0.054	1.24	9	1	1	1	1	268	31	5.68	0	1	1	1	1	26.1	31.1	10.7	26.1	28.8	35.2	13.4	27	110.345	134.866	51.341	103.448	0.590351	-0.663717
Medium	Q9Z306	Slc22a4	Solute carrier family 22 member 4 OS=Mus musculus OX=10090 GN=Slc22a4 PE=1 SV=1	0.068	1.108	4	1	1	1	1	553	62.2	6.4	3.52	1	1	1	1	8.6	9.6	3.3	8.4	9.6	10.8	4.1	8.8	115.315	129.73	49.2492	105.706	0.581204	-0.661198
High	Q9R0N8	Syt6	Synaptotagmin-6 OS=Mus musculus OX=10090 GN=Syt6 PE=1 SV=2	0	8.881	8	1	2	2	2	511	57.2	8.19	6.42	1	1	1	1	8.6	9.6	1.6	10.4	9.5	10.8	2.1	10.8	114.458	130.12	25.3012	130.12	0.311151	-0.654109
High	P97429	Anxa4	Annexin A4 OS=Mus musculus OX=10090 GN=Anxa4 PE=1 SV=4	0	49.26	43	1	11	13	10	319	35.9	5.57	44.64	7	7	7	7	194.6	200.9	75.7	179.7	215.4	227.3	95.1	186.3	118.989	125.563	52.5342	102.914	0.654879	-0.653707
High	Q91WJ7	Spats2l	SPATS2-like protein OS=Mus musculus OX=10090 GN=Spats2l PE=2 SV=2	0	86.151	39	1	19	23	19	558	61.6	9.69	80.82	17	17	17	17	1046.3	1000.2	402.2	917.1	1158	1131.9	505.3	951	123.645	120.858	53.9533	101.543	0.694001	-0.652977
High	Q8VHX6	Flnc	Filamin-C OS=Mus musculus OX=10090 GN=Flnc PE=1 SV=3	0	457.717	41	1	83	131	69	2726	290.9	5.95	459.74	67	67	67	67	2604.4	2839.9	1055.6	2465.7	2882.2	3213.9	1326.3	2557	115.526	128.821	53.1615	102.491	0.6481	-0.650603
High	P48441	Idua	Alpha-L-iduronidase OS=Mus musculus OX=10090 GN=Idua PE=1 SV=2	0.036	1.49	3	1	1	1	1	634	71.2	6.73	2.59	1	1	1	1	17	22.4	13.9	10.3	18.8	25.3	17.4	10.7	104.155	140.166	96.3989	59.2798	0.641435	-0.650209
High	P32261	Serpinc1	Antithrombin-III OS=Mus musculus OX=10090 GN=Serpinc1 PE=1 SV=1	0	40.951	25	1	11	14	9	465	52	6.46	42.76	8	8	8	8	220	323.3	124.9	224.1	243.5	365.9	156.9	232.3	97.5366	146.565	62.848	93.0503	0.575211	-0.646878
High	Q80UW2	Fbxo2	F-box only protein 2 OS=Mus musculus OX=10090 GN=Fbxo2 PE=1 SV=1	0.034	1.523	4	1	1	1	1	297	33.7	4.28	2.35	1	1	1	1	40.3	32.8	15.2	31.9	44.6	37.1	19.1	33.1	133.234	110.829	57.0575	98.8798	0.688981	-0.646286
High	P04370	Mbp	Myelin basic protein OS=Mus musculus OX=10090 GN=Mbp PE=1 SV=2	0	18.534	12	1	1	2	1	250	27.2	9.58	10.12	1	1	1	1	9.3	9.3	7.5	3.7	10.3	10.5	9.5	3.8	120.821	123.167	111.437	44.5748	0.496717	-0.645157
High	P01670		Ig kappa chain V-III region PC 6684 OS=Mus musculus OX=10090 PE=1 SV=1	0	6.815	21	1	2	2	1	111	12	8	4.44	1	1	1	1	39.7	28.8	22.4	20.1	44	32.6	28.2	20.8	140.127	103.822	89.8089	66.242	0.746029	-0.644563
High	P70255	Nfic	Nuclear factor 1 C-type OS=Mus musculus OX=10090 GN=Nfic PE=1 SV=1	0	15.911	12	1	5	5	3	439	48.7	8.32	13.93	2	2	2	2	173.3	150.7	62.1	148.9	191.7	170.6	78.1	154.4	128.917	114.728	52.5219	103.833	0.614984	-0.639954
High	Q61548	Snap91	Clathrin coat assembly protein AP180 OS=Mus musculus OX=10090 GN=Snap91 PE=1 SV=1	0	87.776	23	1	15	22	13	901	91.8	4.88	75.29	11	11	11	11	775.8	920.2	302	810.2	858.6	1041.4	379.5	840.2	110.088	133.526	48.6585	107.728	0.518269	-0.639473
High	Q8R4A3	Dact1	Dapper homolog 1 OS=Mus musculus OX=10090 GN=Dact1 PE=1 SV=1	0.037	1.47	3	1	1	1	1	778	84.3	9.2	3.25	1	1		1	9	31.9		27.6	10	36.1	1	28.6	52.8402	190.753	5.28402	151.123	0.150953	-0.63917
High	Q921I1	Tf	Serotransferrin OS=Mus musculus OX=10090 GN=Tf PE=1 SV=1	0	335.6	63	1	47	188	46	697	76.7	7.18	680.38	59	59	59	59	5965.7	8350.5	3371	5887.3	6602.2	9450.2	4235.8	6105.1	100.059	143.221	64.1951	92.525	0.628837	-0.634427
High	Q3U3T8	Wdr62	WD repeat-containing protein 62 OS=Mus musculus OX=10090 GN=Wdr62 PE=1 SV=2	0	6.477	2	1	2	2	2	1523	167.2	5.48	6.55	1	1	1	1	9.7	8.9	3.4	8.9	10.8	10	4.2	9.2	126.316	116.959	49.1228	107.602	0.55091	-0.634351
High	Q8VD37	Sgip1	SH3-containing GRB2-like protein 3-interacting protein 1 OS=Mus musculus OX=10090 GN=Sgip1 PE=1 SV=1	0	47.01	15	1	6	9	6	806	86	7.87	40.56	5	5	5	5	132.9	142.6	49.1	132.4	147.1	161.4	61.7	137.3	115.941	127.212	48.6305	108.217	0.536413	-0.632502
High	P98086	C1qa	Complement C1q subcomponent subunit A OS=Mus musculus OX=10090 GN=C1qa PE=1 SV=2	0	7.012	6	1	1	1	1	245	26	9.11	4.18	1	1	1	1	25.6	30.3	12.9	23.3	28.3	34.3	16.2	24.2	109.903	133.204	62.9126	93.9806	0.804682	-0.631807
High	O35526	Stx1a	Syntaxin-1A OS=Mus musculus OX=10090 GN=Stx1a PE=1 SV=3	0	43.685	31	1	7	9	7	288	33	5.24	35.65	5	5	5	5	172.5	173.2	73	152.8	190.9	196	91.8	158.5	119.837	123.038	57.6271	99.4978	0.748983	-0.628302
High	Q9CXA2	L3hypdh	Trans-L-3-hydroxyproline dehydratase OS=Mus musculus OX=10090 GN=L3hypdh PE=1 SV=1	0	21.193	17	1	4	7	4	354	37.8	6.7	24.03	3	3	3	3	174.1	185	82.2	151.8	192.6	209.4	103.3	157.4	116.252	126.392	62.351	95.0053	0.887175	-0.624805
High	Q91VP7	Tmem101	Transmembrane protein 101 OS=Mus musculus OX=10090 GN=Tmem101 PE=2 SV=1	0	7.529	7	1	1	1	1	257	28.8	9.57	4.78	1	1	1	1	9.7	8.8	3.1	9.3	10.8	10	3.9	9.6	125.948	116.618	45.481	111.953	0.47749	-0.623624
High	Q8BH97	Rcn3	Reticulocalbin-3 OS=Mus musculus OX=10090 GN=Rcn3 PE=1 SV=1	0	53.452	41	1	8	19	8	328	38	4.88	78.55	9	9	8	9	312.6	378.2	170.7	278.2	346	428	214.5	288.5	108.379	134.064	67.1887	90.3681	0.873739	-0.621775
High	Q6ZWY8	Tmsb10	Thymosin beta-10 OS=Mus musculus OX=10090 GN=Tmsb10 PE=1 SV=3	0	13.679	48	1	5	21	4	44	5	5.36	61.68	4	4	4	4	112.3	204.5	82.4	123.3	124.3	231.4	103.5	127.9	84.6874	157.656	70.5161	87.1402	0.426144	-0.620272
Medium	Q8R420	Abca3	ATP-binding cassette sub-family A member 3 OS=Mus musculus OX=10090 GN=Abca3 PE=1 SV=3	0.066	1.127	2	1	1	1	1	1704	191.8	7.17	0	1	1	1	1	45.5	71.8	18.2	60.6	50.4	81.3	22.9	62.8	92.7323	149.586	42.1343	115.547	0.339101	-0.619888
High	Q9EQG7	Enpp5	Ectonucleotide pyrophosphatase/phosphodiesterase family member 5 OS=Mus musculus OX=10090 GN=Enpp5 PE=1 SV=3	0.011	2.209	2	1	1	1	1	477	54.4	5.9	2.1	1	1	1	1	15.9	23.8	8.8	17.4	17.6	27	11	18.1	95.5224	146.54	59.7015	98.2361	0.496564	-0.616025
High	Q64487	Ptprd	Receptor-type tyrosine-protein phosphatase delta OS=Mus musculus OX=10090 GN=Ptprd PE=1 SV=3	0	142.122	19	1	25	32	15	1912	214.3	6.55	121.38	18	18	18	18	537.3	552.6	235.4	484.1	594.6	625.4	295.8	502	117.871	123.977	58.6381	99.5143	0.744857	-0.612782
High	Q62420	Sh3gl2	Endophilin-A1 OS=Mus musculus OX=10090 GN=Sh3gl2 PE=1 SV=2	0	33.836	30	1	10	13	7	352	39.9	5.39	39.96	8	8	8	8	247.4	279.2	118.2	228.8	273.8	316	148.5	237.3	112.259	129.561	60.8856	97.294	0.760853	-0.612373
High	Q8BZ98	Dnm3	Dynamin-3 OS=Mus musculus OX=10090 GN=Dnm3 PE=1 SV=1	0	114.428	35	1	26	35	13	863	97.1	8.35	115.69	10	10	9	10	261.9	246.6	103.8	233.8	289.8	279.1	130.4	242.5	123.083	118.539	55.3833	102.994	0.649706	-0.609386
High	O08842	Gfra2	GDNF family receptor alpha-2 OS=Mus musculus OX=10090 GN=Gfra2 PE=1 SV=2	0	17.205	11	1	4	4	4	464	51.7	7.75	14.91	2	2	2	2	43.3	44.9	21.2	36.7	47.9	50.8	26.6	38.1	117.258	124.357	65.1163	93.2681	0.985792	-0.609284
High	Q61810	Ltbp3	Latent-transforming growth factor beta-binding protein 3 OS=Mus musculus OX=10090 GN=Ltbp3 PE=1 SV=4	0	13.433	5	1	5	5	5	1253	134.3	6.18	17.04	3	3	3	3	123.7	133.9	47.9	124.3	136.9	151.5	60.2	128.9	114.681	126.911	50.4293	107.979	0.532876	-0.608922
High	Q80TL4	Phf24	PHD finger protein 24 OS=Mus musculus OX=10090 GN=Phf24 PE=1 SV=2	0	9.387	7	1	2	2	2	400	45.2	5.77	7.82	2	2	2	2	29.8	32.8	11.2	30.9	33	37.1	14	32	113.695	127.821	48.2343	110.25	0.493099	-0.607781
High	Q71M36	Cspg5	Chondroitin sulfate proteoglycan 5 OS=Mus musculus OX=10090 GN=Cspg5 PE=1 SV=2	0.014	2.108	4	1	1	1	1	566	60.4	4.54	2.65	1	1	1	1	28.7	35.1	13.1	29.3	31.7	39.7	16.5	30.4	107.185	134.235	55.7904	102.79	0.574811	-0.606336
High	Q8CG70	P3h3	Prolyl 3-hydroxylase 3 OS=Mus musculus OX=10090 GN=P3h3 PE=1 SV=1	0	38.699	18	1	9	11	9	732	81.7	6.65	35.12	6	6	6	6	228.5	196.2	97.3	183	252.8	222.1	122.3	189.8	128.488	112.884	62.1601	96.4676	0.797518	-0.605615
High	Q62087	Pon3	Serum paraoxonase/lactonase 3 OS=Mus musculus OX=10090 GN=Pon3 PE=1 SV=2	0.002	3.457	8	1	2	2	2	354	39.3	5.74	5.48	1	1	1	1	25.9	26.3	12.4	22.2	28.7	29.8	15.5	23	118.351	122.887	63.9175	94.8454	0.927672	-0.603578
High	Q6W3F0	P4ha3	Prolyl 4-hydroxylase subunit alpha-3 OS=Mus musculus OX=10090 GN=P4ha3 PE=2 SV=1	0	12.055	7	1	3	3	3	542	60.9	6.27	10.42	2	2	2	2	33	30.9	15.3	26.8	36.5	34.9	19.2	27.8	123.311	117.905	64.8649	93.9189	0.967286	-0.603263
High	P17125	Tgfb3	Transforming growth factor beta-3 proprotein OS=Mus musculus OX=10090 GN=Tgfb3 PE=1 SV=1	0.001	3.979	4	1	1	1	1	410	46.9	7.78	3.1	1	1	1	1	60.4	60.3	22.9	58.1	66.9	68.3	28.8	60.2	119.358	121.855	51.3827	107.404	0.55449	-0.603218
High	P59222	Scarf2	Scavenger receptor class F member 2 OS=Mus musculus OX=10090 GN=Scarf2 PE=1 SV=1	0	13.763	5	1	3	3	3	833	87.8	8.22	10.74	1	1	1	1	47.4	35.5	20.7	33.9	52.5	40.2	26	35.1	136.541	104.551	67.6203	91.2874	0.758199	-0.601397
High	Q9Z218	Dpp6	Dipeptidyl aminopeptidase-like protein 6 OS=Mus musculus OX=10090 GN=Dpp6 PE=1 SV=1	0	13.29	5	1	4	4	4	804	91.2	6.68	8.71	1	1	1	1	49.1	42.7	19.7	41.4	54.3	48.3	24.7	43	127.54	113.447	58.0153	100.998	0.673593	-0.599803
High	Q8VE92	Rbm4b	RNA-binding protein 4B OS=Mus musculus OX=10090 GN=Rbm4b PE=1 SV=1	0	58.708	41	1	12	18	2	357	40	6.74	60.58	1	1	1	1	7.4	11	4	8.3	8.2	12.4	5	8.6	95.9064	145.029	58.4795	100.585	0.477052	-0.599038
High	Q62440	Tle1	Transducin-like enhancer protein 1 OS=Mus musculus OX=10090 GN=Tle1 PE=1 SV=2	0	48.67	24	1	12	13	4	770	83	7.23	44.13	1	1	1	1	10.8	8.2	4.3	8.3	11.9	9.3	5.4	8.6	135.227	105.682	61.3636	97.7273	0.652794	-0.598637
High	Q505D9	Trim67	Tripartite motif-containing protein 67 OS=Mus musculus OX=10090 GN=Trim67 PE=2 SV=1	0	13.859	7	1	4	5	4	768	82.7	7.08	15.16	4	4	4	4	202.6	228.3	83.4	206.5	224.2	258.4	104.8	214.2	111.876	128.942	52.2954	106.886	0.538002	-0.597271
High	Q9QYG0	Ndrg2	Protein NDRG2 OS=Mus musculus OX=10090 GN=Ndrg2 PE=1 SV=1	0	58.85	28	1	7	10	7	371	40.8	5.4	48.05	7	7	7	7	253.4	237.2	103.9	224.4	280.4	268.4	130.6	232.8	122.955	117.693	57.2681	102.083	0.670997	-0.594722
High	O70622	Rtn2	Reticulon-2 OS=Mus musculus OX=10090 GN=Rtn2 PE=1 SV=1	0	8.509	8	1	2	2	2	471	51.3	4.88	8.04	2	2	2	2	31.3	41.8	15.5	33.5	34.7	47.3	19.5	34.8	101.834	138.811	57.2267	102.128	0.527035	-0.594672
High	Q9D2L1	Arsk	Arylsulfatase K OS=Mus musculus OX=10090 GN=Arsk PE=2 SV=2	0.011	2.205	2	1	1	1	1	553	62.8	8.53	3	1	1	1	1	21.8	15.9	10.9	13.7	24.1	18	13.7	14.2	137.714	102.857	78.2857	81.1429	0.836968	-0.593555
High	Q9R112	Sqor	Sulfide:quinone oxidoreductase, mitochondrial OS=Mus musculus OX=10090 GN=Sqor PE=1 SV=3	0.034	1.521	4	1	1	1	1	450	50.3	9.09	2.27	1	1	1	1	30.1	38.5	16	29.7	33.3	43.5	20.1	30.8	104.307	136.257	62.9601	96.4761	0.65341	-0.593441
High	O35684	Serpini1	Neuroserpin OS=Mus musculus OX=10090 GN=Serpini1 PE=1 SV=1	0	33.414	30	1	7	11	7	410	46.3	4.72	40.46	6	6	6	6	138.4	257.5	84.1	182.2	153.1	291.4	105.7	188.9	82.8575	157.705	57.2047	102.232	0.346338	-0.593426
High	P13595	Ncam1	Neural cell adhesion molecule 1 OS=Mus musculus OX=10090 GN=Ncam1 PE=1 SV=3	0	275.649	47	1	34	97	34	1115	119.4	4.83	364.09	43	43	43	43	3061.3	2902.8	1327.1	2659.2	3387.9	3285	1667.5	2757.6	122.108	118.4	60.1009	99.3909	0.752989	-0.592604
High	O35683	Ndufa1	NADH dehydrogenase [ubiquinone] 1 alpha subcomplex subunit 1 OS=Mus musculus OX=10090 GN=Ndufa1 PE=1 SV=1	0.003	3.309	14	1	1	1	1	70	8.1	9.48	2.8	1	1	1	1	9.7	12.6	3.4	11.8	10.8	14.2	4.3	12.3	103.846	136.538	41.3462	118.269	0.360024	-0.590745
High	Q8BVV7	Cep95	Centrosomal protein of 95 kDa OS=Mus musculus OX=10090 GN=Cep95 PE=1 SV=2	0.011	2.217	1	1	1	1	1	827	95.2	7.43	2.31	1	1	1	1	26.1	132.3	3.8	110.1	28.9	149.8	4.7	114.1	38.8571	201.412	6.31933	153.412	0.125893	-0.589005
High	Q640L3	Ccpg1	Cell cycle progression protein 1 OS=Mus musculus OX=10090 GN=Ccpg1 PE=1 SV=2	0.002	3.691	3	1	2	2	2	753	86.1	5.85	4.96	2	2	2	2	29.1	18.6	12.4	19.2	32.2	21.1	15.6	19.9	145.045	95.045	70.2703	89.6396	0.56281	-0.586317
High	Q7TMA2	Znf503	Zinc finger protein 503 OS=Mus musculus OX=10090 GN=Znf503 PE=1 SV=1	0	39.718	9	1	4	4	4	652	63	8.66	18.83	3	3	3	3	84	78.5	34.9	74.5	93	88.8	43.9	77.2	122.813	117.266	57.9729	101.948	0.674564	-0.586153
High	Q80TZ3	Dnajc6	Putative tyrosine-protein phosphatase auxilin OS=Mus musculus OX=10090 GN=Dnajc6 PE=1 SV=2	0	24.158	7	1	5	7	4	938	102.2	7.23	25.64	3	3	3	3	161.4	187.3	75.3	159.8	178.6	211.9	94.6	165.7	109.773	130.24	58.1438	101.844	0.6223	-0.585147
High	P63213	Gng2	Guanine nucleotide-binding protein G(I)/G(S)/G(O) subunit gamma-2 OS=Mus musculus OX=10090 GN=Gng2 PE=1 SV=2	0	12.535	42	1	2	4	2	71	7.8	7.99	16.79	2	2	2	2	61.4	60.9	26.2	56.2	67.9	68.9	33	58.2	119.123	120.877	57.8947	102.105	0.673127	-0.584963
High	Q5SVL6	Rap1gap2	Rap1 GTPase-activating protein 2 OS=Mus musculus OX=10090 GN=Rap1gap2 PE=1 SV=1	0	9.188	2	1	1	2	1	712	78.2	6.43	8.14	1	1	1	1	32.4	42.3	15.8	34.6	35.8	47.9	19.9	35.9	102.652	137.348	57.0609	102.939	0.525678	-0.584963
High	P70232	Chl1	Neural cell adhesion molecule L1-like protein OS=Mus musculus OX=10090 GN=Chl1 PE=1 SV=2	0	42.356	11	1	9	10	9	1209	135	5.57	37.14	8	8	8	8	353.1	377.5	139.9	356.4	390.8	427.2	175.8	369.6	114.655	125.334	51.5769	108.435	0.52226	-0.584786
High	Q9ERI6	Rdh14	Retinol dehydrogenase 14 OS=Mus musculus OX=10090 GN=Rdh14 PE=1 SV=1	0	47.121	33	1	10	10	10	334	36.3	8.18	33.51	7	7	7	7	220	282.5	118.5	219.1	243.4	319.7	148.9	227.2	103.663	136.158	63.4157	96.7632	0.639489	-0.582275
High	Q8CCT4	Tceal5	Transcription elongation factor A protein-like 5 OS=Mus musculus OX=10090 GN=Tceal5 PE=1 SV=1	0	29.044	26	1	5	11	1	200	22	6.2	38.4	2	2	2	2	88.2	89.6	36.3	84.3	97.6	101.5	45.6	87.4	117.555	122.252	54.9232	105.269	0.591699	-0.582067
High	Q8BG39	Sv2b	Synaptic vesicle glycoprotein 2B OS=Mus musculus OX=10090 GN=Sv2b PE=1 SV=1	0.026	1.694	1	1	1	1	1	683	77.4	5.57	2.34	1	1	1	1	12.9	16.9	7.4	12.6	14.3	19.2	9.3	13.1	102.326	137.388	66.5474	93.7388	0.666979	-0.580662
High	Q9CQG9	Tmem100	Transmembrane protein 100 OS=Mus musculus OX=10090 GN=Tmem100 PE=1 SV=1	0	4.675	15	1	2	2	2	134	14.5	9.5	5.12	1	1	1	1	31.8	40	15	33.8	35.1	45.3	18.8	35	104.62	135.022	56.0358	104.322	0.524109	-0.579589
High	P08207	S100a10	Protein S100-A10 OS=Mus musculus OX=10090 GN=S100a10 PE=1 SV=2	0	14.033	18	1	3	6	3	97	11.2	6.77	17.65	3	3	3	3	129	136.9	63	115.9	142.8	155	79.2	120.1	114.906	124.723	63.7296	96.6405	0.832288	-0.579402
High	P20444	Prkca	Protein kinase C alpha type OS=Mus musculus OX=10090 GN=Prkca PE=1 SV=3	0	52.976	17	1	10	14	6	672	76.8	7.14	49.31	7	7	7	7	199.1	202.6	90.8	180.3	220.4	229.2	114.1	187	117.437	122.126	60.7966	99.6403	0.744018	-0.578399
High	Q9JLM8	Dclk1	Serine/threonine-protein kinase DCLK1 OS=Mus musculus OX=10090 GN=Dclk1 PE=1 SV=1	0	180.833	43	1	27	53	24	756	84.1	8.87	200.17	28	28	28	28	1355.6	1343.4	631.5	1187.2	1500.2	1520.3	793.5	1231.1	118.943	120.537	62.9125	97.6076	0.820742	-0.57715
High	Q9Z1B3	Plcb1	1-phosphatidylinositol 4,5-bisphosphate phosphodiesterase beta-1 OS=Mus musculus OX=10090 GN=Plcb1 PE=1 SV=2	0	39.75	14	1	11	11	11	1216	138.3	6.13	34.97	5	5	5	5	128.9	122.4	59.5	109.8	142.7	138.5	74.7	113.8	121.524	117.948	63.6151	96.9129	0.845759	-0.577032
High	E9Q7X7	Nrxn2	Neurexin-2 OS=Mus musculus OX=10090 GN=Nrxn2 PE=1 SV=1	0	5.466	1	1	1	1	1	1710	184.8	5.9	4.15	1	1	1	1	61	57.1	21.9	59.1	67.5	64.6	27.5	61.3	122.227	116.976	49.7963	111	0.481517	-0.572999
High	Q9Z0X4	Pde3a	cGMP-inhibited 3',5'-cyclic phosphodiesterase A OS=Mus musculus OX=10090 GN=Pde3a PE=1 SV=1	0	10.6	2	1	2	3	1	1141	124.4	6.3	8.32	1	1	1	1	36.7	43.2	20.8	32.9	40.6	48.9	26.1	34.1	108.484	130.661	69.7395	91.1156	0.899327	-0.572124
High	Q8R1U2	Cgref1	Cell growth regulator with EF hand domain protein 1 OS=Mus musculus OX=10090 GN=Cgref1 PE=1 SV=1	0.002	3.555	9	1	2	2	2	281	30.8	4.31	5.52	1	1	1	1	20.2	25.5	14.4	15.8	22.3	28.9	18.1	16.4	104.084	134.889	84.4807	76.5461	0.873449	-0.569547
High	Q9WVQ1	Magi2	Membrane-associated guanylate kinase, WW and PDZ domain-containing protein 2 OS=Mus musculus OX=10090 GN=Magi2 PE=1 SV=2	0	12.315	4	1	2	3	2	1275	140.8	6.19	14.88	1	1	1	1	43.1	44.4	17.8	42.1	47.7	50.2	22.4	43.7	116.341	122.439	54.6341	106.585	0.557595	-0.566659
High	Q64332	Syn2	Synapsin-2 OS=Mus musculus OX=10090 GN=Syn2 PE=1 SV=2	0	10.334	8	1	4	4	3	586	63.3	8.43	11.92	2	2	2	2	82.5	85.1	34.5	80.3	91.3	96.3	43.4	83.3	116.195	122.558	55.2339	106.013	0.570464	-0.566243
High	P51880	Fabp7	Fatty acid-binding protein, brain OS=Mus musculus OX=10090 GN=Fabp7 PE=1 SV=2	0	99.911	76	1	9	46	9	132	14.9	5.63	192.65	13	13	13	13	795.3	1050.5	456	795.2	880.2	1188.9	573	824.6	101.561	137.179	66.1147	95.1452	0.632475	-0.566052
High	Q9D842	Aplf	Aprataxin and PNK-like factor OS=Mus musculus OX=10090 GN=Aplf PE=1 SV=2	0	7.696	9	1	2	2	2	499	54.9	5.21	6.65	1	1	1	1	83.2	29.7	27.8	48.3	92	33.6	34.9	50.1	174.739	63.8177	66.2868	95.1567	0.243458	-0.563302
High	P11862	Gas2	Growth arrest-specific protein 2 OS=Mus musculus OX=10090 GN=Gas2 PE=1 SV=1	0	55.293	42	1	10	15	10	314	34.9	8.57	47.07	8	8	8	8	383.1	341.3	173.3	318.9	423.9	386.3	217.7	330.7	124.805	113.735	64.0954	97.3649	0.797182	-0.56305
High	Q61245	Col11a1	Collagen alpha-1(XI) chain OS=Mus musculus OX=10090 GN=Col11a1 PE=1 SV=2	0	86.144	9	1	12	20	11	1804	180.9	5.21	77.68	12	12	12	12	426.1	462.5	211	393.8	471.6	523.4	265.2	408.3	113.06	125.478	63.5781	97.8843	0.772508	-0.563019
High	Q6PIC6	Atp1a3	Sodium/potassium-transporting ATPase subunit alpha-3 OS=Mus musculus OX=10090 GN=Atp1a3 PE=1 SV=1	0	256.982	37	1	33	67	17	1013	111.6	5.41	264.82	17	17	17	17	862.4	842.8	395.4	766.5	954.5	953.8	496.8	794.9	119.312	119.225	62.1	99.3625	0.756904	-0.563017
High	P01942	Hba	Hemoglobin subunit alpha OS=Mus musculus OX=10090 GN=Hba PE=1 SV=2	0	55.867	49	1	6	78	5	142	15.1	8.22	234.98	6	6	6	6	4974.2	3796.5	2165	3778	5504.9	4296.4	2720.3	3917.8	133.944	104.539	66.1898	95.3271	0.690112	-0.562203
High	Q5M8N0	Cnrip1	CB1 cannabinoid receptor-interacting protein 1 OS=Mus musculus OX=10090 GN=Cnrip1 PE=1 SV=1	0	30.651	48	1	5	7	5	164	18.6	7.96	26.7	5	5	4	5	196.1	214.6	91.3	190	217	242.9	114.8	197.1	112.464	125.888	59.4973	102.151	0.64075	-0.560237
High	Q3UHD3	Mtus2	Microtubule-associated tumor suppressor candidate 2 homolog OS=Mus musculus OX=10090 GN=Mtus2 PE=1 SV=1	0	23.083	3	1	3	4	3	1353	147.3	8.24	18.64	2	2	1	2	14.8	17.4	4.5	18.1	16.4	19.7	5.7	18.8	108.251	130.033	37.6238	124.092	0.317956	-0.559217
High	P62823	Rab3c	Ras-related protein Rab-3C OS=Mus musculus OX=10090 GN=Rab3c PE=1 SV=1	0	38.966	56	1	10	13	6	227	25.9	5.24	41	5	5	5	5	189.9	159.8	86.9	150.7	210.1	180.9	109.2	156.3	128.012	110.221	66.5347	95.2323	0.818893	-0.558457
High	Q8R0Y6	Aldh1l1	Cytosolic 10-formyltetrahydrofolate dehydrogenase OS=Mus musculus OX=10090 GN=Aldh1l1 PE=1 SV=1	0	62.605	23	1	15	15	13	902	98.6	5.91	54.3	11	11	11	11	250.3	283.3	110.9	256.9	277	320.6	139.3	266.5	110.425	127.805	55.5312	106.239	0.538086	-0.558411
High	O35136	Ncam2	Neural cell adhesion molecule 2 OS=Mus musculus OX=10090 GN=Ncam2 PE=1 SV=1	0	8.758	5	1	4	4	4	837	93.1	6.07	11.28	4	4	4	4	112.8	129.2	48	119.3	124.8	146.2	60.4	123.7	109.69	128.499	53.0872	108.723	0.49111	-0.557803
High	Q99LJ5	Cmtm3	CKLF-like MARVEL transmembrane domain-containing protein 3 OS=Mus musculus OX=10090 GN=Cmtm3 PE=2 SV=1	0.028	1.637	4	1	1	1	1	184	20.2	4.81	2.59	1	1	1	1	24.1	13.1	9.8	15.2	26.7	14.8	12.4	15.8	153.228	84.9354	71.1621	90.6743	0.402708	-0.557416
High	Q8K2B0	P3h4	Endoplasmic reticulum protein SC65 OS=Mus musculus OX=10090 GN=P3h4 PE=1 SV=1	0	30.56	16	1	5	8	5	443	51.1	4.81	32.1	5	5	4	5	202.7	189.9	84.3	186.1	224.3	214.9	105.9	193	121.555	116.461	57.3906	104.593	0.601843	-0.555215
High	Q9WTR5	Cdh13	Cadherin-13 OS=Mus musculus OX=10090 GN=Cdh13 PE=1 SV=2	0	13.864	8	1	4	5	4	714	78.1	5.12	18.58	3	3	3	3	97.9	91.1	38.9	91.7	108.3	103.1	48.9	95	121.925	116.071	55.0521	106.952	0.54775	-0.554909
High	Q9CXI3	Moxd1	DBH-like monooxygenase protein 1 OS=Mus musculus OX=10090 GN=Moxd1 PE=1 SV=1	0	9.578	6	1	3	3	3	613	69.6	6.67	10.61	2	2	2	2	104.8	118.8	52.9	100.3	116	134.4	66.5	104	110.24	127.726	63.1979	98.8358	0.708133	-0.554463
High	Q99JA0	Calca	Calcitonin gene-related peptide 1 OS=Mus musculus OX=10090 GN=Calca PE=2 SV=1	0	5.954	10	1	1	1	1	128	14.1	6.09	4.06	1	1	1	1	12.6	11.5	4	12.9	13.9	13.1	5	13.4	122.467	115.419	44.0529	118.062	0.38125	-0.553254
High	Q61703	Itih2	Inter-alpha-trypsin inhibitor heavy chain H2 OS=Mus musculus OX=10090 GN=Itih2 PE=1 SV=1	0	74.082	19	1	14	20	14	946	105.9	7.27	69	16	16	16	16	978.1	1036.8	479.2	902	1082.5	1173.3	602.1	935.4	114.149	123.723	63.4909	98.6371	0.761948	-0.553053
High	Q8VEH3	Arl8a	ADP-ribosylation factor-like protein 8A OS=Mus musculus OX=10090 GN=Arl8a PE=1 SV=1	0	62.253	61	1	9	18	4	186	21.4	7.77	67.48	5	5	5	5	247.4	342.5	129.7	277.7	273.8	387.6	163	288	98.4538	139.374	58.612	103.56	0.469462	-0.552396
High	Q5DT36	Klri2	Killer cell lectin-like receptor subfamily I member 2 OS=Mus musculus OX=10090 GN=Klri2 PE=2 SV=1	0.009	2.434	6	1	1	3	1	248	28.8	8.22	5.49	1	1	1	1	48.1	29.9	36.4	13.3	53.3	33.8	45.7	13.8	145.43	92.2237	124.693	37.6535	0.269505	-0.549783
High	P62631	Eef1a2	Elongation factor 1-alpha 2 OS=Mus musculus OX=10090 GN=Eef1a2 PE=1 SV=1	0	217.637	40	1	17	274	4	463	50.4	9.03	1090.32	5	5	5	5	190.3	177.1	88.5	163.6	210.6	200.5	111.2	169.7	121.734	115.896	64.2775	98.0925	0.796922	-0.549433
High	B9EJA2	Cttnbp2	Cortactin-binding protein 2 OS=Mus musculus OX=10090 GN=Cttnbp2 PE=1 SV=2	0	16.73	3	1	4	4	4	1648	178.7	8.19	12.92	3	3	3	3	60.3	51.8	25.1	52.3	66.7	58.6	31.5	54.2	126.445	111.09	59.7156	102.749	0.616876	-0.548019
High	Q91XC8	Dap	Death-associated protein 1 OS=Mus musculus OX=10090 GN=Dap PE=1 SV=3	0	9.484	25	1	1	2	1	102	11.1	9.36	9.68	2	2	2	2	36.3	85.8	26.6	58.3	40.2	97.2	33.5	60.5	69.4901	168.021	57.9084	104.581	0.249857	-0.547649
High	Q8BGR6	Arl15	ADP-ribosylation factor-like protein 15 OS=Mus musculus OX=10090 GN=Arl15 PE=1 SV=1	0	22.583	20	1	3	5	3	204	22.9	5.29	17.94	2	2	2	2	42.9	82.5	33	53.1	47.5	93.4	41.4	55	80.0674	157.438	69.7851	92.7097	0.346369	-0.547567
High	Q3UUI3	Them4	Acyl-coenzyme A thioesterase THEM4 OS=Mus musculus OX=10090 GN=Them4 PE=1 SV=1	0.011	2.244	3	1	1	1	1	230	26	9.64	2.84	1	1	1	1	27.1	36.5	17.7	25.6	30	41.3	22.2	26.6	99.9167	137.552	73.9384	88.5928	0.688265	-0.547021
High	Q64322	Npdc1	Neural proliferation differentiation and control protein 1 OS=Mus musculus OX=10090 GN=Npdc1 PE=2 SV=2	0	4.596	5	1	1	1	1	332	35.7	7.12	3.04	1	1	1	1	71.9	66.2	32.1	63.1	79.5	74.9	40.3	65.4	122.261	115.186	61.9762	100.577	0.706504	-0.546697
High	P46096	Syt1	Synaptotagmin-1 OS=Mus musculus OX=10090 GN=Syt1 PE=1 SV=1	0	33.242	20	1	7	10	6	421	47.4	8.53	37.5	5	5	5	5	311.4	316.5	131.7	304.7	344.6	358.2	165.4	315.9	116.409	121.003	55.8737	106.714	0.552545	-0.546178
High	P70314	Pitx1	Pituitary homeobox 1 OS=Mus musculus OX=10090 GN=Pitx1 PE=2 SV=2	0	22.205	16	1	4	4	3	315	34.1	8.98	14.54	3	3	3	3	115.5	115.9	35.3	128.3	127.8	131.1	44.4	133.1	117.14	120.165	40.6966	121.998	0.341056	-0.544576
High	Q80ZF8	Adgrb3	Adhesion G protein-coupled receptor B3 OS=Mus musculus OX=10090 GN=Adgrb3 PE=1 SV=2	0	6.597	3	1	2	2	2	1522	171.2	7.02	8.06	2	2	1	2	29.3	28.6	11	29.5	32.5	32.4	13.9	30.6	118.83	118.464	50.8227	111.883	0.460281	-0.544413
High	P56564	Slc1a3	Excitatory amino acid transporter 1 OS=Mus musculus OX=10090 GN=Slc1a3 PE=1 SV=2	0	45.343	16	1	7	12	7	543	59.6	8.4	44.84	4	4	4	4	259.3	266.7	114	251.2	286.9	301.9	143.3	260.5	115.616	121.66	57.7473	104.977	0.588007	-0.544137
High	Q80Z10	Astn2	Astrotactin-2 OS=Mus musculus OX=10090 GN=Astn2 PE=1 SV=2	0	7.047	6	1	3	3	3	1352	149.3	6.07	6.18	2	2	2	2	63.1	67.7	29.5	61.5	69.8	76.6	37.1	63.8	112.899	123.898	60.0081	103.195	0.618834	-0.536989
High	Q8VHY0	Cspg4	Chondroitin sulfate proteoglycan 4 OS=Mus musculus OX=10090 GN=Cspg4 PE=1 SV=3	0	64.78	10	1	17	19	17	2327	252.2	5.44	58.54	14	14	14	14	383.7	374.1	187.3	336.9	424.6	423.4	235.3	349.3	118.554	118.219	65.6987	97.529	0.83355	-0.536614
High	P11627	L1cam	Neural cell adhesion molecule L1 OS=Mus musculus OX=10090 GN=L1cam PE=1 SV=1	0	45.7	14	1	16	19	16	1260	140.9	5.97	54.31	12	12	12	12	665.4	584	303.1	562.9	736.4	660.9	380.9	583.7	124.713	111.927	64.5074	98.8526	0.734525	-0.534639
High	P82347	Sgcd	Delta-sarcoglycan OS=Mus musculus OX=10090 GN=Sgcd PE=1 SV=1	0	19.648	18	1	4	4	4	289	32.1	9.1	12.12	4	4	4	4	286.8	296.7	141.8	263.5	317.4	335.7	178.2	273.3	114.938	121.564	64.5301	98.968	0.760952	-0.532578
High	Q9DB50	Ap1s2	AP-1 complex subunit sigma-2 OS=Mus musculus OX=10090 GN=Ap1s2 PE=1 SV=1	0	13.043	23	1	4	4	2	160	18.9	5.48	10.83	2	2	2	2	41.8	41.6	20.4	37.5	46.3	47	25.6	38.9	117.364	119.138	64.8923	98.6058	0.787888	-0.532578
High	Q6V4S5	Sdk2	Protein sidekick-2 OS=Mus musculus OX=10090 GN=Sdk2 PE=1 SV=1	0.001	3.809	1	1	1	1	1	2176	239.8	7.36	3.58	1	1	1	1	37.9	34.7	18.3	32.2	42	39.3	22.9	33.4	122.093	114.244	66.5698	97.093	0.83058	-0.53012
High	Q62095	Ddx3y	ATP-dependent RNA helicase DDX3Y OS=Mus musculus OX=10090 GN=Ddx3y PE=1 SV=2	0	217.891	54	1	36	92	6	658	73.4	7.53	303.35	6	6	4	6	186.4	166.7	46.3	207.5	206.2	188.6	58.2	215.2	123.436	112.9	34.8399	128.824	0.281937	-0.530109
High	P08226	Apoe	Apolipoprotein E OS=Mus musculus OX=10090 GN=Apoe PE=1 SV=2	0	76.184	52	1	14	23	14	311	35.8	5.68	90.46	13	13	13	13	484.5	569.2	280.1	448.8	536.2	644.1	351.9	465.5	107.363	128.968	70.461	93.2072	0.835284	-0.530039
High	Q9Z0W1	Ngfr	Tumor necrosis factor receptor superfamily member 16 OS=Mus musculus OX=10090 GN=Ngfr PE=1 SV=2	0	55.903	25	1	6	9	6	427	45.6	4.72	41.61	5	5	5	5	87.7	115.8	46.4	96.5	97	131.1	58.3	100	100.414	135.714	60.352	103.52	0.48894	-0.527005
High	P30282	Ccnd3	G1/S-specific cyclin-D3 OS=Mus musculus OX=10090 GN=Ccnd3 PE=1 SV=1	0	9.164	10	1	3	3	3	292	32.4	6.52	8.39	3	3	3	3	116.2	119.2	59.7	104	128.6	134.9	75	107.9	115.233	120.878	67.2043	96.6846	0.85958	-0.526748
High	Q9D3P8	Plgrkt	Plasminogen receptor (KT) OS=Mus musculus OX=10090 GN=Plgrkt PE=1 SV=1	0	14.782	28	1	4	4	4	147	17.3	9.5	14.11	4	4	4	4	143.8	189.5	76.8	157.2	159.1	214.5	96.5	163	100.521	135.524	60.9698	102.985	0.496881	-0.52576
High	Q7TMM9	Tubb2a	Tubulin beta-2A chain OS=Mus musculus OX=10090 GN=Tubb2a PE=1 SV=1	0	599.241	75	1	32	563	1	445	49.9	4.89	1995.86	1	1	1	1	269	330.6	139.6	281.7	297.6	374.1	175.4	292.2	104.485	131.344	61.5817	102.589	0.550828	-0.522542
High	Q99MR0	Actl6b	Actin-like protein 6B OS=Mus musculus OX=10090 GN=Actl6b PE=1 SV=1	0	40.32	26	1	8	14	5	426	46.9	5.71	47.45	4	4	4	4	106.3	91.5	49.7	88.6	117.7	103.6	62.4	91.9	125.346	110.33	66.4537	97.8701	0.751097	-0.520265
High	Q03517	Scg2	Secretogranin-2 OS=Mus musculus OX=10090 GN=Scg2 PE=1 SV=1	0	10.241	9	1	2	3	2	617	70.6	4.75	11.31	1	1	1	1	4	2.8	2.2	2.5	4.4	3.2	2.8	2.5	136.434	99.2248	86.8217	77.5194	0.690259	-0.520007
High	P43006	Slc1a2	Excitatory amino acid transporter 2 OS=Mus musculus OX=10090 GN=Slc1a2 PE=1 SV=1	0	36.756	13	1	7	10	7	572	62	6.68	35.84	6	6	6	6	248	237	119.7	220.6	274.5	268.2	150.4	228.7	119.115	116.381	65.2636	99.2406	0.764309	-0.517576
High	Q60987	Foxg1	Forkhead box protein G1 OS=Mus musculus OX=10090 GN=Foxg1 PE=1 SV=1	0	16.46	11	1	3	4	3	481	51.6	8.87	13.73	2	2	2	2	20.7	36	12.5	27.8	22.9	40.8	15.7	28.8	84.658	150.832	58.0407	106.47	0.320781	-0.517488
High	Q8R4S0	Ppp1r14c	Protein phosphatase 1 regulatory subunit 14C OS=Mus musculus OX=10090 GN=Ppp1r14c PE=1 SV=1	0	10.97	23	1	2	2	2	164	17.7	5.27	9.36	2	2	1	2	29.4	41.1	16.2	33.6	32.5	46.5	20.3	34.9	96.8703	138.599	60.5067	104.024	0.443818	-0.517184
High	Q00915	Rbp1	Retinol-binding protein 1 OS=Mus musculus OX=10090 GN=Rbp1 PE=1 SV=2	0	71.155	74	1	12	25	12	135	15.8	5.25	86.34	15	15	15	15	593	808.3	336	652.1	656.2	914.7	422.2	676.2	98.3329	137.07	63.2675	101.33	0.491851	-0.516188
High	Q99JV5	Stard4	StAR-related lipid transfer protein 4 OS=Mus musculus OX=10090 GN=Stard4 PE=1 SV=1	0	12.038	21	1	2	2	2	224	25.6	5.67	9.44	2	2	2	2	20.9	39.9	19.3	22.7	23.1	45.2	24.2	23.6	79.5866	155.728	83.3764	81.3092	0.345213	-0.514875
High	Q9QY15	Ddx25	ATP-dependent RNA helicase DDX25 OS=Mus musculus OX=10090 GN=Ddx25 PE=1 SV=2	0	27.06	22	1	6	9	4	484	54.8	5.99	33.46	1	1	1	1	28.2	44.6	15.3	36.6	31.2	50.5	19.2	38	89.8488	145.428	55.2916	109.431	0.337814	-0.514321
High	Q9WUK6	Zbtb18	Zinc finger and BTB domain-containing protein 18 OS=Mus musculus OX=10090 GN=Zbtb18 PE=1 SV=1	0.001	3.904	5	1	2	2	2	522	58.3	5.69	6	1	1	1	1	25.9	16.4	10.2	19.4	28.6	18.5	12.8	20.2	142.821	92.3845	63.9201	100.874	0.423515	-0.513261
High	Q9R1L5	Mast1	Microtubule-associated serine/threonine-protein kinase 1 OS=Mus musculus OX=10090 GN=Mast1 PE=1 SV=3	0	13.47	3	1	4	4	3	1570	170.9	8.44	12.59	2	2	2	2	55.7	65	29.9	55.4	61.6	73.6	37.6	57.4	107.037	127.889	65.3345	99.7394	0.648603	-0.509096
High	P26618	Pdgfra	Platelet-derived growth factor receptor alpha OS=Mus musculus OX=10090 GN=Pdgfra PE=1 SV=3	0	48.695	13	1	13	14	13	1089	122.6	5.15	48.99	11	11	11	11	472.1	493.3	228	456.4	522.4	558.3	286.4	473.2	113.547	121.35	62.2507	102.853	0.630206	-0.508654
High	Q9JLT2	Treh	Trehalase OS=Mus musculus OX=10090 GN=Treh PE=1 SV=1	0.034	1.524	2	1	1	1	1	576	65.4	5.58	2.91	1	1	1	1	22.9	18.7	9.6	19.9	25.3	21.2	12.1	20.6	127.778	107.071	61.1111	104.04	0.552153	-0.50794
High	O35153	Bet1l	BET1-like protein OS=Mus musculus OX=10090 GN=Bet1l PE=3 SV=1	0	11.697	31	1	2	3	2	111	12.4	8.82	11.51	2	2	2	2	50.3	43.8	23	43.5	55.7	49.6	28.9	45.2	124.192	110.591	64.437	100.78	0.667262	-0.50696
High	Q9WU01	Khdrbs2	KH domain-containing, RNA-binding, signal transduction-associated protein 2 OS=Mus musculus OX=10090 GN=Khdrbs2 PE=1 SV=1	0	20.655	10	1	5	10	2	349	38.8	6.48	28.3	1	1	1	1	20.1	18.2	7.4	20.2	22.3	20.6	9.3	20.9	122.025	112.722	50.8892	114.364	0.406074	-0.506429
High	O35646	Capn6	Calpain-6 OS=Mus musculus OX=10090 GN=Capn6 PE=1 SV=2	0	71.731	36	1	17	21	17	641	74.5	7.17	77.3	14	14	14	14	563.6	577.2	244.3	571.8	623.7	653.2	306.9	593	114.609	120.029	56.3947	108.967	0.493765	-0.504809
Medium	O88876	Dhrs3	Short-chain dehydrogenase/reductase 3 OS=Mus musculus OX=10090 GN=Dhrs3 PE=1 SV=2	0.052	1.262	5	1	1	1	1	302	33.6	8.69	0	1	1	1	1	20.5	19.9	8.1	20.8	22.6	22.5	10.2	21.6	117.555	117.035	53.0559	112.354	0.438765	-0.504101
High	Q9Z2H5	Epb41l1	Band 4.1-like protein 1 OS=Mus musculus OX=10090 GN=Epb41l1 PE=1 SV=2	0	107.375	29	1	18	27	15	879	98.3	5.62	100.56	11	11	11	11	479.4	483.9	240.9	441.5	530.5	547.6	302.7	457.8	115.414	119.134	65.8545	99.5975	0.747656	-0.503471
High	O54724	Cavin1	Caveolae-associated protein 1 OS=Mus musculus OX=10090 GN=Cavin1 PE=1 SV=1	0	64.14	29	1	9	14	9	392	43.9	5.52	54.33	9	9	9	9	457	481.6	235	430.3	505.8	545	295.3	446.2	112.883	121.631	65.9041	99.5815	0.730701	-0.50297
High	P70202	Lxn	Latexin OS=Mus musculus OX=10090 GN=Lxn PE=1 SV=2	0	32.374	25	1	4	7	4	222	25.5	5.74	32.83	5	5	5	5	260.5	275.4	135.6	244.3	288.3	311.6	170.3	253.4	112.661	121.766	66.5494	99.0231	0.750589	-0.501679
High	Q571K4	Tab3	TGF-beta-activated kinase 1 and MAP3K7-binding protein 3 OS=Mus musculus OX=10090 GN=Tab3 PE=1 SV=2	0	11.059	2	1	1	2	1	716	79	8.5	8.2	1	1	1	1	5.7	7.1	3	6.1	6.3	8	3.7	6.4	103.279	131.148	60.6557	104.918	0.497131	-0.50166
High	Q09163	Dlk1	Protein delta homolog 1 OS=Mus musculus OX=10090 GN=Dlk1 PE=1 SV=1	0	45.714	19	1	6	11	6	385	41.3	5.91	39.9	6	6	6	6	525.5	599	305.2	488.6	581.6	677.9	383.5	506.7	108.22	126.139	71.3588	94.2829	0.847085	-0.50065
High	Q62433	Ndrg1	Protein NDRG1 OS=Mus musculus OX=10090 GN=Ndrg1 PE=1 SV=1	0	22.589	16	1	4	4	4	394	43	6.1	17.4	3	3	3	3	194.9	209.5	106	180.4	215.6	237.1	133.2	187.1	111.565	122.691	68.9263	96.8176	0.824711	-0.499132
High	Q78IK2	Atp5md	ATP synthase membrane subunit DAPIT, mitochondrial OS=Mus musculus OX=10090 GN=Atp5md PE=1 SV=1	0	7.797	45	1	2	4	2	58	6.4	9.83	10.78	2	2	2	2	77	77.9	47.4	60.9	85.2	88.2	59.6	63.1	115.096	119.149	80.5133	85.2415	2.09582	-0.498969
High	P61264	Stx1b	Syntaxin-1B OS=Mus musculus OX=10090 GN=Stx1b PE=1 SV=1	0	55.274	45	1	12	16	12	288	33.2	5.38	57.78	12	12	12	12	465.9	455.7	226.9	429.1	515.6	515.7	285.1	445	117.089	117.111	64.744	101.056	0.696813	-0.498298
High	Q3UIJ9	Myzap	Myocardial zonula adherens protein OS=Mus musculus OX=10090 GN=Myzap PE=1 SV=1	0.009	2.484	2	1	1	1	1	466	53.9	6.51	3.47	1	1	1	1	22.4	34.6	14.1	26.7	24.8	39.2	17.7	27.7	90.6764	143.327	64.7166	101.28	0.398138	-0.49538
High	Q3V3I2	Gnat3	Guanine nucleotide-binding protein G(t) subunit alpha-3 OS=Mus musculus OX=10090 GN=Gnat3 PE=1 SV=2	0	14.951	10	1	4	7	2	354	40.3	5.87	20.62	2	2	2	2	137.2	237.2	112.8	151.2	151.9	268.5	141.7	156.8	84.518	149.395	78.8427	87.2444	0.388852	-0.494032
High	Q8C190	Vps9d1	VPS9 domain-containing protein 1 OS=Mus musculus OX=10090 GN=Vps9d1 PE=1 SV=1	0	22.398	9	1	4	5	4	649	71.2	6.87	21.87	2	2	2	2	35.3	28.3	18	26.9	39.1	32	22.6	27.9	128.618	105.263	74.3421	91.7763	0.837229	-0.493566
High	Q8BW22	Ss18l1	Calcium-responsive transactivator OS=Mus musculus OX=10090 GN=Ss18l1 PE=1 SV=1	0	25.771	11	1	4	6	4	402	43.7	6.58	27.86	4	4	4	4	100.2	95.9	49.6	90.3	110.8	108.5	62.3	93.6	118.124	115.672	66.4179	99.7868	0.742379	-0.492285
High	Q9CX48	Zcchc10	Zinc finger CCHC domain-containing protein 10 OS=Mus musculus OX=10090 GN=Zcchc10 PE=2 SV=1	0	5.945	7	1	1	1	1	178	19.1	9.42	3.18	1	1	1	1	45.6	29.5	27.3	24.4	50.4	33.4	34.3	25.3	140.586	93.166	95.6764	70.5718	0.474672	-0.491638
High	Q9DBX6	Cyp2s1	Cytochrome P450 2S1 OS=Mus musculus OX=10090 GN=Cyp2s1 PE=1 SV=1	0	11.244	9	1	3	3	3	501	55.6	8.78	10.54	3	3	3	3	55.1	42.6	23.8	46	60.9	48.2	29.9	47.7	130.477	103.267	64.06	102.196	0.543528	-0.491523
High	P63044	Vamp2	Vesicle-associated membrane protein 2 OS=Mus musculus OX=10090 GN=Vamp2 PE=1 SV=2	0	38.064	34	1	4	8	1	116	12.7	8.13	37.11	1	1	1	1	21.2	18.4	11.5	16.5	23.5	20.9	14.5	17.1	123.684	110	76.3158	90	1.13298	-0.490635
High	P40240	Cd9	CD9 antigen OS=Mus musculus OX=10090 GN=Cd9 PE=1 SV=2	0	8.256	11	1	1	2	1	226	25.2	7.23	12.2	1	1	1	1	17.9	25.8	10.5	21	19.8	29.2	13.2	21.7	94.3981	139.213	62.9321	103.456	0.417856	-0.489555
High	O35633	Slc32a1	Vesicular inhibitory amino acid transporter OS=Mus musculus OX=10090 GN=Slc32a1 PE=1 SV=3	0	15.745	7	1	3	3	3	525	57.3	6.64	12.61	3	3	3	3	79	82.8	42	73.6	87.4	93.7	52.7	76.3	112.738	120.864	67.9781	98.4199	0.778848	-0.489415
High	P25118	Tnfrsf1a	Tumor necrosis factor receptor superfamily member 1A OS=Mus musculus OX=10090 GN=Tnfrsf1a PE=1 SV=1	0	6.979	3	1	1	2	1	454	50.1	7.36	8.45	1	1	1	1	25.8	21.2	10.3	23.6	28.6	23.9	12.9	24.5	127.253	106.34	57.3971	109.01	0.454632	-0.489279
High	P39053	Dnm1	Dynamin-1 OS=Mus musculus OX=10090 GN=Dnm1 PE=1 SV=2	0	182.266	54	1	35	55	24	867	97.7	7.74	203.37	22	22	22	22	846.8	802.9	433.7	742.8	937.2	908.6	545	770.3	118.592	114.973	68.9633	97.4724	0.839925	-0.488854
High	Q8R361	Rab11fip5	Rab11 family-interacting protein 5 OS=Mus musculus OX=10090 GN=Rab11fip5 PE=1 SV=2	0	10.69	9	1	3	3	3	645	69.5	9.07	10.96	3	3	3	3	32.4	46.2	24.5	31	35.8	52.3	30.7	32.2	94.8344	138.543	81.3245	85.298	0.572053	-0.486082
High	O35640	Anxa8	Annexin A8 OS=Mus musculus OX=10090 GN=Anxa8 PE=1 SV=2	0	20.405	19	1	5	5	5	327	36.7	5.94	19.21	4	4	4	4	145.4	126.1	61	135.2	160.9	142.7	76.6	140.2	123.674	109.685	58.8778	107.763	0.494754	-0.485807
High	Q01063	Pde4d	cAMP-specific 3',5'-cyclic phosphodiesterase 4D OS=Mus musculus OX=10090 GN=Pde4d PE=1 SV=2	0	9.828	4	1	2	3	2	747	84.5	4.91	10.26	1	1	1	1	26.4	23.7	13.4	22.4	29.2	26.8	16.8	23.2	121.667	111.667	70	96.6667	0.840989	-0.485427
High	Q60870	Reep5	Receptor expression-enhancing protein 5 OS=Mus musculus OX=10090 GN=Reep5 PE=1 SV=1	0	7.402	10	1	2	3	2	185	21	8.38	9.62	2	2	2	2	105.1	114	57.7	99.2	116.4	129	72.5	102.8	110.673	122.653	68.9327	97.7419	0.780955	-0.485309
High	Q8BGH4	Reep1	Receptor expression-enhancing protein 1 OS=Mus musculus OX=10090 GN=Reep1 PE=1 SV=1	0	37.459	32	1	6	9	6	201	22.3	9.5	31.32	4	4	4	4	235.7	279.2	113	260.7	260.8	316	142	270.3	105.47	127.793	57.4259	109.311	0.444113	-0.484377
High	Q99PP9	Trim16	Tripartite motif-containing protein 16 OS=Mus musculus OX=10090 GN=Trim16 PE=1 SV=2	0	17.351	11	1	5	6	5	556	62.9	5.86	15.93	3	3	3	3	40.7	46.4	18.1	45.2	45	52.5	22.8	46.9	107.656	125.598	54.5455	112.201	0.414313	-0.484244
High	P42227	Stat3	Signal transducer and activator of transcription 3 OS=Mus musculus OX=10090 GN=Stat3 PE=1 SV=2	0	64.369	26	1	15	16	15	770	88	6.3	58.56	10	10	10	10	241.6	289.2	138.6	242.3	267.4	327.3	174.1	251.2	104.863	128.353	68.2745	98.5098	0.649031	-0.483681
High	Q9D9E0	Slc22a17	Solute carrier family 22 member 17 OS=Mus musculus OX=10090 GN=Slc22a17 PE=2 SV=2	0	11.685	7	1	2	3	2	401	43.2	8.73	11.06	3	3	3	3	43.4	43.8	24	38.2	48.1	49.5	30.2	39.6	114.934	118.28	72.1625	94.6237	1.00273	-0.483654
High	P14094	Atp1b1	Sodium/potassium-transporting ATPase subunit beta-1 OS=Mus musculus OX=10090 GN=Atp1b1 PE=1 SV=1	0	44.134	26	1	8	12	8	304	35.2	8.65	43.69	7	7	7	7	169.2	204.9	100.4	167.4	187.2	231.9	126.2	173.6	104.159	129.03	70.2184	96.592	0.681457	-0.483294
High	Q9R0P9	Uchl1	Ubiquitin carboxyl-terminal hydrolase isozyme L1 OS=Mus musculus OX=10090 GN=Uchl1 PE=1 SV=1	0	152.645	71	1	13	46	13	223	24.8	5.24	188.26	19	19	19	19	1295.3	1818.3	798.9	1441	1433.4	2057.7	1003.8	1494.3	95.7323	137.427	67.0407	99.7996	0.471299	-0.48285
High	P49919	Cdkn1c	Cyclin-dependent kinase inhibitor 1C OS=Mus musculus OX=10090 GN=Cdkn1c PE=1 SV=2	0	64.828	33	1	7	21	7	348	37.3	4.31	82.72	11	11	11	11	290.7	324.6	147.4	297	321.7	367.4	185.2	308	108.839	124.3	62.6575	104.204	0.562747	-0.482541
High	Q07456	Ambp	Protein AMBP OS=Mus musculus OX=10090 GN=Ambp PE=1 SV=2	0	33.308	27	1	7	9	7	349	39	6.32	30.85	5	5	5	5	116.3	134.9	64	116.9	128.7	152.7	80.4	121.2	106.584	126.46	66.5839	100.373	0.63081	-0.481127
High	E9PV24	Fga	Fibrinogen alpha chain OS=Mus musculus OX=10090 GN=Fga PE=1 SV=1	0	92.899	27	1	20	35	20	789	87.4	6.11	131.44	18	18	18	18	1050.6	1194.9	589.6	1026.4	1162.7	1352.3	740.9	1064.4	107.65	125.204	68.5971	98.5487	0.701622	-0.47832
High	Q8BGA2	Lhfpl2	LHFPL tetraspan subfamily member 2 protein OS=Mus musculus OX=10090 GN=Lhfpl2 PE=1 SV=1	0	6.009	8	1	2	2	2	222	23.9	6.48	6.64	2	2	2	2	82.1	70.1	41.2	67.9	90.9	79.3	51.8	70.4	124.35	108.482	70.8618	96.3064	0.796822	-0.477987
High	F6SEU4	Syngap1	Ras/Rap GTPase-activating protein SynGAP OS=Mus musculus OX=10090 GN=Syngap1 PE=1 SV=2	0	8.75	2	1	3	3	1	1340	148.1	8.98	7.71	1	1	1	1	26.5	26.2	14.6	23.2	29.3	29.6	18.3	24	115.81	116.996	72.332	94.8617	0.994539	-0.47761
High	Q2PFD7	Psd3	PH and SEC7 domain-containing protein 3 OS=Mus musculus OX=10090 GN=Psd3 PE=1 SV=2	0	15.722	6	1	4	4	4	1037	114.7	6.24	14.58	1	1	1	1	8.9	12.4	4	11.7	9.8	14	5	12.1	95.8435	136.919	48.8998	118.337	0.299268	-0.476965
High	Q70IV5	Synm	Synemin OS=Mus musculus OX=10090 GN=Synm PE=1 SV=2	0	14.958	5	1	6	6	6	1561	173.1	5.12	13.73	1	1	1	1	21.3	13.1	7.7	17.4	23.6	14.9	9.7	18	142.598	90.0302	58.6103	108.761	0.33301	-0.474972
High	Q6ZWR6	Syne1	Nesprin-1 OS=Mus musculus OX=10090 GN=Syne1 PE=1 SV=2	0	44.94	2	1	13	14	12	8799	1009.3	5.59	47.03	4	4	4	4	148.7	160.7	72.8	152.2	164.6	181.9	91.5	157.8	110.507	122.122	61.43	105.942	0.535421	-0.474972
High	P46660	Ina	Alpha-internexin OS=Mus musculus OX=10090 GN=Ina PE=1 SV=3	0	214.551	67	1	30	93	26	501	55.3	5.4	332.42	28	28	27	28	2010.6	1927.5	943.5	1915.4	2225.1	2181.3	1185.5	1986.2	117.449	115.137	62.5751	104.839	0.57943	-0.474344
High	P10630	Eif4a2	Eukaryotic initiation factor 4A-II OS=Mus musculus OX=10090 GN=Eif4a2 PE=1 SV=2	0	212.258	71	1	23	93	12	407	46.4	5.48	328.65	18	18	18	18	808.3	934.1	445.9	815.2	894.5	1057.1	560.3	845.3	106.577	125.95	66.758	100.715	0.624345	-0.473471
High	Q8K0T0	Rtn1	Reticulon-1 OS=Mus musculus OX=10090 GN=Rtn1 PE=1 SV=1	0	112.519	27	1	17	26	16	780	83.5	4.58	91.59	17	17	17	17	1212.7	1099.8	548.5	1134.5	1342.1	1244.7	689.2	1176.5	120.57	111.82	61.9158	105.693	0.546679	-0.471451
High	Q6PDS3	Sarm1	NAD(+) hydrolase SARM1 OS=Mus musculus OX=10090 GN=Sarm1 PE=1 SV=1	0	89.31	35	1	19	24	19	724	79.6	6.27	80.21	19	19	19	19	702.2	638.9	378.1	585.6	777.1	723	475.1	607.3	120.364	111.985	73.5876	94.0639	1.00011	-0.470825
High	Q8CG19	Ltbp1	Latent-transforming growth factor beta-binding protein 1 OS=Mus musculus OX=10090 GN=Ltbp1 PE=1 SV=2	0	38.306	7	1	9	11	9	1712	186.6	6.02	37.9	7	7	7	7	265.7	250.1	128.2	246.3	294.1	283	161	255.5	118.398	113.929	64.8148	102.858	0.630323	-0.470505
High	Q8CAE9	Podxl2	Podocalyxin-like protein 2 OS=Mus musculus OX=10090 GN=Podxl2 PE=1 SV=2	0	27.717	15	1	5	6	5	603	64.9	4.36	22.22	5	5	5	5	116.1	100.2	56.8	99.5	128.5	113.4	71.4	103.2	123.409	108.908	68.5714	99.1116	0.707976	-0.470357
High	O54998	Fkbp7	Peptidyl-prolyl cis-trans isomerase FKBP7 OS=Mus musculus OX=10090 GN=Fkbp7 PE=1 SV=1	0	25.74	35	1	8	10	8	218	24.9	6.04	31.84	8	8	8	8	556.9	525.7	281	502.6	616.3	594.9	353.1	521.2	118.207	114.102	67.7248	99.9664	0.731218	-0.470237
High	Q99K30	Eps8l2	Epidermal growth factor receptor kinase substrate 8-like protein 2 OS=Mus musculus OX=10090 GN=Eps8l2 PE=1 SV=1	0	4.981	4	1	2	2	2	729	82.2	7.18	6.26	1	1	1	1	2.7	10.7	3	6.9	3	12.1	3.7	7.2	46.1538	186.154	56.9231	110.769	0.149783	-0.47022
High	O88809	Dcx	Neuronal migration protein doublecortin OS=Mus musculus OX=10090 GN=Dcx PE=1 SV=1	0	134.189	64	1	20	57	16	366	40.6	9.28	200.82	21	21	20	21	1278.2	1309.9	632.4	1251	1414.5	1482.4	794.6	1297.3	113.414	118.858	63.7107	104.017	0.596607	-0.469696
High	Q9CXP8	Gng10	Guanine nucleotide-binding protein G(I)/G(S)/G(O) subunit gamma-10 OS=Mus musculus OX=10090 GN=Gng10 PE=3 SV=1	0.001	3.879	22	1	1	1	1	68	7.2	7.85	3.84	1	1	1	1	38.6	30.9	19.2	30.9	42.8	35	24.1	32.1	127.761	104.478	71.9403	95.8209	0.715376	-0.4692
High	Q76I79	Ssh1	Protein phosphatase Slingshot homolog 1 OS=Mus musculus OX=10090 GN=Ssh1 PE=1 SV=1	0	15.597	8	1	5	5	5	1042	115.2	6.68	18.04	1	1	1	1	3.9	6.7	1.7	6.3	4.3	7.6	2.1	6.5	83.9024	148.293	40.9756	126.829	0.215191	-0.468553
High	A2AH22	Ambra1	Activating molecule in BECN1-regulated autophagy protein 1 OS=Mus musculus OX=10090 GN=Ambra1 PE=1 SV=1	0	10.99	4	1	4	4	4	1300	142.8	7.01	10.41	2	2	2	2	19.7	14.9	9.9	15	21.8	16.9	12.4	15.6	130.735	101.349	74.3628	93.5532	0.677912	-0.466907
High	Q8BGT8	Phyhipl	Phytanoyl-CoA hydroxylase-interacting protein-like OS=Mus musculus OX=10090 GN=Phyhipl PE=1 SV=1	0	34.839	26	1	9	13	9	375	42.3	6.35	38.41	10	10	10	10	541	569.9	259.1	554.2	598.7	645	325.5	574.7	111.703	120.341	60.7304	107.225	0.511398	-0.466321
High	Q9Z1L5	Cacna2d3	Voltage-dependent calcium channel subunit alpha-2/delta-3 OS=Mus musculus OX=10090 GN=Cacna2d3 PE=1 SV=1	0	14.259	4	1	3	3	3	1091	122.7	5.73	11.74	3	3	3	3	110.1	97.5	51.5	99.9	121.8	110.4	64.7	103.6	121.648	110.262	64.6192	103.471	0.59187	-0.464333
High	Q9QYC7	Ggcx	Vitamin K-dependent gamma-carboxylase OS=Mus musculus OX=10090 GN=Ggcx PE=1 SV=1	0	25.934	9	1	5	6	5	757	87.1	8.02	19.21	3	3	3	3	111.7	160.3	67.5	131.6	123.7	181.5	84.8	136.5	93.9791	137.892	64.4255	103.704	0.406633	-0.463752
High	Q8BPB5	Efemp1	EGF-containing fibulin-like extracellular matrix protein 1 OS=Mus musculus OX=10090 GN=Efemp1 PE=1 SV=1	0	56.095	36	1	12	14	12	493	54.9	5.14	55.58	8	8	7	8	334.7	357.6	154.4	355	370.4	404.7	194	368.1	110.799	121.059	58.0317	110.111	0.452729	-0.463556
High	Q9DC07	Nebl	LIM zinc-binding domain-containing Nebulette OS=Mus musculus OX=10090 GN=Nebl PE=1 SV=1	0	11.629	16	1	4	4	3	270	31.1	8.31	12.21	2	2	2	2	40.6	53.9	23.2	45.9	44.9	61	29.2	47.6	98.3032	133.552	63.9299	104.215	0.4487	-0.463524
High	E9Q612	Ptpro	Receptor-type tyrosine-protein phosphatase O OS=Mus musculus OX=10090 GN=Ptpro PE=1 SV=1	0	7.79	1	1	1	2	1	1226	138.5	5.99	7	2	2	2	2	77.8	79.6	42.5	71.7	86.1	90.1	53.4	74.4	113.289	118.553	70.2632	97.8947	0.819299	-0.463326
High	Q76N33	Stambpl1	AMSH-like protease OS=Mus musculus OX=10090 GN=Stambpl1 PE=1 SV=1	0	9.669	8	1	2	2	2	436	49.6	7.53	8.45	1	1	1	1	20.9	14.6	10.6	15	23.1	16.6	13.3	15.5	134.891	96.9343	77.6642	90.5109	0.595845	-0.46307
High	Q8BVA4	Lmod1	Leiomodin-1 OS=Mus musculus OX=10090 GN=Lmod1 PE=1 SV=1	0.024	1.737	2	1	1	1	1	595	66.3	9.19	2.2	1	1	1	1	38.4	53	23.8	42.9	42.5	60	29.9	44.5	96.0995	135.67	67.6088	100.622	0.465225	-0.462249
High	Q3TIR1	Trappc13	Trafficking protein particle complex subunit 13 OS=Mus musculus OX=10090 GN=Trappc13 PE=2 SV=1	0	4.73	6	1	3	4	3	417	46.4	5.49	9.24	2	2	2	2	140.9	70.4	63	88.7	156	79.7	79.2	91.9	153.392	78.3677	77.8761	90.3638	0.30847	-0.462112
High	P70124	Serpinb5	Serpin B5 OS=Mus musculus OX=10090 GN=Serpinb5 PE=1 SV=1	0.002	3.479	5	1	1	2	1	375	42.1	5.77	8.29	1	1	1	1	44.8	122.3	8	122	49.6	138.4	10	126.5	61.1402	170.601	12.3267	155.932	0.119927	-0.461832
High	Q99J25	Mrm1	rRNA methyltransferase 1, mitochondrial OS=Mus musculus OX=10090 GN=Mrm1 PE=2 SV=2	0.006	2.804	8	1	1	1	1	320	34.8	8.81	2.91	1	1	1	1	7.3	7.7	3.4	7.7	8.1	8.7	4.2	8	111.724	120	57.931	110.345	0.451029	-0.46158
High	Q8R121	Serpina10	Protein Z-dependent protease inhibitor OS=Mus musculus OX=10090 GN=Serpina10 PE=1 SV=1	0	14.166	12	1	4	4	4	448	51.8	5.67	12.18	2	2	2	2	43.9	52.1	29.6	39.5	48.6	58.9	37.2	40.9	104.741	126.94	80.1724	88.1466	0.938811	-0.460942
High	P42230	Stat5a	Signal transducer and activator of transcription 5A OS=Mus musculus OX=10090 GN=Stat5a PE=1 SV=1	0	66.557	21	1	13	15	1	793	90.8	6.39	55.69	1	1	1	1	21.5	20.1	11.8	18.3	23.7	22.8	14.8	19	118.057	113.574	73.7235	94.6451	1.01152	-0.460207
High	Q3V1T4	P3h1	Prolyl 3-hydroxylase 1 OS=Mus musculus OX=10090 GN=P3h1 PE=1 SV=2	0	71.573	28	1	13	16	12	739	83.6	5.14	64.28	11	11	11	11	422.7	405.2	224.3	377.6	467.8	458.5	281.9	391.5	116.972	114.646	70.4882	97.8934	0.82864	-0.460016
High	Q8BRV5	Kiaa1671	Uncharacterized protein KIAA1671 OS=Mus musculus OX=10090 GN=Kiaa1671 PE=2 SV=1	0	8.479	13	1	3	3	3	308	34.6	6.09	9.66	2	2	2	2	42.9	56.5	30.3	41.4	47.5	64	38.1	43	98.6501	132.918	79.1277	89.3043	0.660356	-0.45927
High	Q7TQF7	Amph	Amphiphysin OS=Mus musculus OX=10090 GN=Amph PE=1 SV=1	0	53.369	27	1	12	15	11	686	75	4.63	48.74	11	11	11	11	254.4	271.2	139.1	244.5	281.6	306.9	174.8	253.5	110.779	120.732	68.7648	99.7246	0.717411	-0.458421
High	Q91ZZ3	Sncb	Beta-synuclein OS=Mus musculus OX=10090 GN=Sncb PE=1 SV=1	0	15.465	24	1	3	3	1	133	14	4.37	13.04	1	1	1	1	18.2	18.7	10.5	16.2	20.1	21.1	13.2	16.8	112.921	118.539	74.1573	94.382	1.01913	-0.457682
High	Q8BND5	Qsox1	Sulfhydryl oxidase 1 OS=Mus musculus OX=10090 GN=Qsox1 PE=1 SV=1	0	29.905	13	1	9	9	9	748	82.7	7.17	26.21	6	6	6	6	307.7	302.5	185.3	255	340.6	342.3	232.8	264.5	115.438	116.014	78.9019	89.6458	1.5556	-0.457558
High	B1AXD8	Akirin2	Akirin-2 OS=Mus musculus OX=10090 GN=Akirin2 PE=1 SV=1	0	10.589	17	1	3	3	3	201	22.1	8.87	8.96	1	1	1	1	31.9	51.2	23.7	36.8	35.3	58	29.8	38.2	87.5387	143.831	73.8996	94.7303	0.391646	-0.456342
High	Q60716	P4ha2	Prolyl 4-hydroxylase subunit alpha-2 OS=Mus musculus OX=10090 GN=P4ha2 PE=1 SV=1	0	83.917	33	1	13	17	13	537	61	5.8	71.54	14	14	14	14	428.9	468.6	243.7	411.3	474.7	530.4	306.2	426.5	109.265	122.085	70.4799	98.1701	0.75387	-0.456045
High	P41234	Abca2	ATP-binding cassette sub-family A member 2 OS=Mus musculus OX=10090 GN=Abca2 PE=1 SV=4	0.001	4.318	1	1	1	1	1	2434	270.3	6.76	4.61	1	1	1	1	19.1	17.1	12.3	13.6	21.2	19.4	15.5	14.1	120.798	110.541	88.3191	80.3419	1.39098	-0.455883
High	P49182	Serpind1	Heparin cofactor 2 OS=Mus musculus OX=10090 GN=Serpind1 PE=1 SV=1	0	40.02	21	1	8	11	8	478	54.5	7.34	36.81	8	8	7	8	193.2	196.3	114.9	167.5	213.8	222.1	144.3	173.7	113.437	117.841	76.5619	92.1608	1.21232	-0.45497
High	Q7TPD3	Robo2	Roundabout homolog 2 OS=Mus musculus OX=10090 GN=Robo2 PE=1 SV=2	0	72.393	17	1	18	22	17	1470	161.1	6.33	69.85	12	12	12	12	338	344.2	176.1	324.2	374	389.6	221.3	336.2	113.239	117.962	67.0048	101.794	0.662203	-0.453845
High	O55100	Syngr1	Synaptogyrin-1 OS=Mus musculus OX=10090 GN=Syngr1 PE=1 SV=2	0	5.66	5	1	1	1	1	234	25.6	4.65	4.08	1	1	1	1	12	13.1	7.4	10.9	13.3	14.9	9.3	11.3	109.016	122.131	76.2295	92.623	1.01217	-0.453051
High	Q6PER3	Mapre3	Microtubule-associated protein RP/EB family member 3 OS=Mus musculus OX=10090 GN=Mapre3 PE=1 SV=1	0	48.088	46	1	11	22	8	281	31.9	5.54	76.67	9	9	9	9	406.2	389.8	216.8	364.7	449.5	441.2	272.5	378.2	116.647	114.493	70.7149	98.1445	0.819454	-0.452947
High	P16045	Lgals1	Galectin-1 OS=Mus musculus OX=10090 GN=Lgals1 PE=1 SV=3	0	156.195	78	1	9	80	9	135	14.9	5.49	314.11	16	16	16	16	3352.8	3608.9	1766.3	3352.8	3710.5	4084.2	2219.4	3476.9	110.014	121.094	65.8039	103.088	0.600183	-0.452468
High	Q8K341	Atat1	Alpha-tubulin N-acetyltransferase 1 OS=Mus musculus OX=10090 GN=Atat1 PE=1 SV=1	0	59.448	37	1	13	22	13	421	47.1	9.98	67.51	13	13	13	13	717.5	766	374.2	717.7	794	866.9	470.2	744.3	110.454	120.595	65.41	103.54	0.592959	-0.451603
High	P60879	Snap25	Synaptosomal-associated protein 25 OS=Mus musculus OX=10090 GN=Snap25 PE=1 SV=1	0	78.6	52	1	9	15	8	206	23.3	4.77	67.4	7	7	7	7	149.1	145.8	75	141.9	165	165	94.2	147.2	115.506	115.506	65.9433	103.045	0.626838	-0.45104
High	Q9Z0U9	S1pr3	Sphingosine 1-phosphate receptor 3 OS=Mus musculus OX=10090 GN=S1pr3 PE=2 SV=1	0	11.226	9	1	3	3	3	378	42.2	9.55	10.46	1	1	1	1	45.5	43.6	27.3	37.4	50.4	49.3	34.3	38.7	116.734	114.186	79.4441	89.6352	1.55912	-0.449697
High	Q80XN0	Bdh1	D-beta-hydroxybutyrate dehydrogenase, mitochondrial OS=Mus musculus OX=10090 GN=Bdh1 PE=1 SV=2	0	42.459	33	1	9	13	9	343	38.3	9.01	47.27	8	8	8	8	386	376.2	206.1	352.5	427.2	425.7	259	365.5	115.663	115.257	70.1232	98.9576	0.781153	-0.449675
High	A3KGB4	Tbc1d8b	TBC1 domain family member 8B OS=Mus musculus OX=10090 GN=Tbc1d8b PE=1 SV=1	0	18.444	7	1	7	7	7	1114	127.8	5.49	18.27	4	4	4	4	183	195.5	103.6	173.6	202.5	221.2	130.2	180.1	110.354	120.545	70.9537	98.1471	0.779661	-0.449379
High	P28653	Bgn	Biglycan OS=Mus musculus OX=10090 GN=Bgn PE=1 SV=1	0	52.081	35	1	8	11	8	369	41.6	7.27	47.27	8	8	8	8	295.3	246.6	143.1	254.6	326.8	279	179.8	264	124.543	106.326	68.5213	100.61	0.626212	-0.448932
High	Q61554	Fbn1	Fibrillin-1 OS=Mus musculus OX=10090 GN=Fbn1 PE=1 SV=2	0	416	30	1	59	104	58	2873	312.1	4.92	399.33	61	61	60	61	2519.9	2357.2	1256.2	2334.3	2788.7	2667.6	1578.5	2420.7	117.972	112.849	66.776	102.404	0.64017	-0.448212
High	Q9D0P5	Pygo1	Pygopus homolog 1 OS=Mus musculus OX=10090 GN=Pygo1 PE=1 SV=1	0.006	2.816	2	1	1	1	1	417	45.1	6.98	2.89	1	1	1	1	28.4	31.2	15.9	27.9	31.4	35.3	19.9	29	108.651	122.145	68.8581	100.346	0.671737	-0.447852
High	Q923Q2	Stard13	StAR-related lipid transfer protein 13 OS=Mus musculus OX=10090 GN=Stard13 PE=1 SV=5	0.009	2.538	1	1	1	1	1	1113	125	7.53	3.33	1	1	1	1	18.4	21.8	12.8	16.3	20.3	24.7	16.1	16.9	104.103	126.667	82.5641	86.6667	0.936437	-0.447459
High	Q01279	Egfr	Epidermal growth factor receptor OS=Mus musculus OX=10090 GN=Egfr PE=1 SV=1	0	52.068	16	1	15	16	13	1210	134.8	6.86	49.1	10	10	10	10	347.5	339	184.7	319.5	384.5	383.6	232.1	331.3	115.509	115.238	69.7259	99.5268	0.756688	-0.447135
High	O88398	Avil	Advillin OS=Mus musculus OX=10090 GN=Avil PE=1 SV=2	0	8.904	7	1	2	3	2	819	92	5.54	11.98	2	2	2	2	13.6	19.5	6	19	15.1	22.1	7.5	19.8	93.6434	137.054	46.5116	122.791	0.254255	-0.446402
High	Q5DU25	Iqsec2	IQ motif and SEC7 domain-containing protein 2 OS=Mus musculus OX=10090 GN=Iqsec2 PE=1 SV=3	0	7.636	4	1	4	4	2	1478	161.7	8.56	10.27	1	1	1	1	12.9	12.3	6.3	12.3	14.3	13.9	7.9	12.8	116.973	113.701	64.6217	104.703	0.574244	-0.446064
High	Q63871	Polr2k	DNA-directed RNA polymerases I, II, and III subunit RPABC4 OS=Mus musculus OX=10090 GN=Polr2k PE=3 SV=2	0	13.104	31	1	1	4	1	58	7	9.06	22.01	2	2	2	2	39.1	99.4	29.9	74	43.3	112.5	37.6	76.8	64.1007	166.543	55.6625	113.694	0.183841	-0.445608
High	P17183	Eno2	Gamma-enolase OS=Mus musculus OX=10090 GN=Eno2 PE=1 SV=2	0	118.161	44	1	12	71	5	434	47.3	5.11	256.47	3	3	3	3	25.1	27.7	13.5	25.5	27.8	31.3	17	26.4	108.488	122.146	66.3415	103.024	0.588726	-0.445463
High	Q00623	Apoa1	Apolipoprotein A-I OS=Mus musculus OX=10090 GN=Apoa1 PE=1 SV=2	0	112.067	64	1	16	63	16	264	30.6	5.73	250.6	18	18	18	18	1641.9	1943.6	1046.7	1578	1817.1	2199.6	1315.2	1636.4	104.307	126.263	75.4962	93.934	0.77873	-0.444513
High	Q8VE98	Cd276	CD276 antigen OS=Mus musculus OX=10090 GN=Cd276 PE=1 SV=1	0.01	2.37	3	1	1	1	1	316	34	4.82	2.57	1	1	1	1	164.5	168.4	86.2	160	182.1	190.6	108.3	165.9	112.599	117.854	66.9655	102.582	0.633177	-0.442786
High	Q8C0P7	Znf451	E3 SUMO-protein ligase ZNF451 OS=Mus musculus OX=10090 GN=Znf451 PE=1 SV=1	0	7.053	2	1	2	2	2	1056	120	6.79	5.77	1	1	1	1	38.7	33.4	22.1	30.4	42.8	37.8	27.8	31.5	122.373	108.077	79.4853	90.0643	1.1201	-0.442748
High	Q8R191	Syngr3	Synaptogyrin-3 OS=Mus musculus OX=10090 GN=Syngr3 PE=1 SV=1	0	7.006	12	1	2	3	2	229	24.5	8.18	10.41	1	1	1	1	9	7.3	2.8	9.5	9.9	8.3	3.6	9.8	125.316	105.063	45.5696	124.051	0.274057	-0.441705
High	E9PVB5	Ttc17	Tetratricopeptide repeat protein 17 OS=Mus musculus OX=10090 GN=Ttc17 PE=1 SV=1	0	4.929	1	1	1	1	1	1198	135.4	6.47	4.61	1	1	1	1	19.2	17.8	12	14.9	21.3	20.1	15	15.5	118.498	111.822	83.4492	86.2309	1.85352	-0.440822
High	Q3UBG2	Pid1	PTB-containing, cubilin and LRP1-interacting protein OS=Mus musculus OX=10090 GN=Pid1 PE=1 SV=2	0	18.76	25	1	5	5	5	217	24.8	6.99	15.08	5	5	5	5	150	162.4	82.9	148.3	166.1	183.8	104.1	153.8	109.312	120.961	68.5094	101.218	0.651456	-0.440131
High	Q8BWL5	Rbms3	RNA-binding motif, single-stranded-interacting protein 3 OS=Mus musculus OX=10090 GN=Rbms3 PE=2 SV=2	0	32.344	16	1	6	13	2	431	46.9	7.99	39.55	1	1	1	1	31.1	31.8	13.7	33.5	34.4	36	17.2	34.7	112.51	117.743	56.2551	113.491	0.39438	-0.439841
High	Q5RL79	Krtcap2	Keratinocyte-associated protein 2 OS=Mus musculus OX=10090 GN=Krtcap2 PE=1 SV=2	0.003	3.177	13	1	1	1	1	136	14.7	9.61	2.29	1	1	1	1	31.1	17.8	13.3	22.7	34.4	20.1	16.7	23.5	145.301	84.8997	70.5385	99.2608	0.335371	-0.439061
High	Q8VCM7	Fgg	Fibrinogen gamma chain OS=Mus musculus OX=10090 GN=Fgg PE=1 SV=1	0	77.183	39	1	14	24	14	436	49.4	5.86	84.56	12	12	12	12	712.6	772.7	416.7	678.2	788.6	874.5	523.6	703.3	109.149	121.038	72.4706	97.3426	0.796722	-0.438857
High	Q9Z0L3	Oc90	Otoconin-90 OS=Mus musculus OX=10090 GN=Oc90 PE=1 SV=2	0	37.434	23	1	8	13	8	485	52.4	4.83	46.91	6	6	4	6	148.3	166.1	44.5	196.6	164.1	188	55.9	203.9	107.272	122.896	36.5419	133.29	0.221378	-0.438584
High	Q9D1D6	Cthrc1	Collagen triple helix repeat-containing protein 1 OS=Mus musculus OX=10090 GN=Cthrc1 PE=2 SV=2	0	16.421	30	1	5	6	5	245	26.4	7.5	18.07	2	2	2	2	95.9	106.1	58.8	89.7	106.1	120	73.9	93	107.99	122.137	75.2163	94.6565	0.887836	-0.437977
High	P63011	Rab3a	Ras-related protein Rab-3A OS=Mus musculus OX=10090 GN=Rab3a PE=1 SV=1	0	46.146	48	1	8	14	5	220	25	5.03	49.53	6	6	6	6	396.8	449.3	203.6	427.9	439.2	508.4	255.8	443.7	106.66	123.465	62.1213	107.753	0.467001	-0.437954
High	Q99JT2	Stk26	Serine/threonine-protein kinase 26 OS=Mus musculus OX=10090 GN=Stk26 PE=1 SV=1	0	63.904	32	1	13	17	5	416	46.6	5.24	56.5	5	5	5	5	330.9	294.6	175.1	286.5	366.2	333.4	220	297.1	120.391	109.608	72.3268	97.674	0.791104	-0.436087
High	S4R1M9	Osbpl10	Oxysterol-binding protein-related protein 10 OS=Mus musculus OX=10090 GN=Osbpl10 PE=1 SV=1	0	15.859	5	1	3	3	1	766	83.8	8.28	11.84	1	1	1	1	7.1	3.6	1.6	6.6	7.8	4.1	2	6.8	150.725	79.2271	38.6473	131.401	0.180463	-0.435386
High	Q62188	Dpysl3	Dihydropyrimidinase-related protein 3 OS=Mus musculus OX=10090 GN=Dpysl3 PE=1 SV=1	0	320.004	63	1	26	149	21	570	61.9	6.49	567.87	28	28	27	28	2550.1	2693.4	1359	2539.8	2822.1	3048.1	1707.6	2633.8	110.545	119.398	66.8886	103.169	0.60079	-0.435249
High	Q03157	Aplp1	Amyloid-like protein 1 OS=Mus musculus OX=10090 GN=Aplp1 PE=1 SV=1	0	26.071	14	1	8	8	8	653	72.7	5.67	24.65	6	6	6	6	239.5	253.4	130.2	235.9	265.1	286.8	163.6	244.6	110.447	119.488	68.1596	101.906	0.640501	-0.435131
High	Q8C033	Arhgef10	Rho guanine nucleotide exchange factor 10 OS=Mus musculus OX=10090 GN=Arhgef10 PE=1 SV=2	0	33.287	6	1	6	10	5	1345	147.9	5.73	31.81	6	6	6	6	226.1	255.5	138.4	217.3	250.2	289.2	173.8	225.3	106.638	123.261	74.0757	96.0256	0.790323	-0.434605
High	Q810K9	Gxylt2	Glucoside xylosyltransferase 2 OS=Mus musculus OX=10090 GN=Gxylt2 PE=2 SV=1	0	4.439	5	1	1	2	1	444	51.4	9.8	7.35	2	2	2	2	22.5	22.5	5.1	29.8	24.9	25.5	6.4	30.9	113.569	116.306	29.1904	140.935	0.189733	-0.434248
High	Q80TR1	Adgrl1	Adhesion G protein-coupled receptor L1 OS=Mus musculus OX=10090 GN=Adgrl1 PE=1 SV=2	0	32.474	7	1	6	6	6	1466	161.6	6.48	24.32	5	5	5	5	96.6	92.9	51.2	89.2	106.9	105.1	64.4	92.5	115.912	113.96	69.8292	100.298	0.722385	-0.434219
High	Q9DCT5	Sdf2	Stromal cell-derived factor 2 OS=Mus musculus OX=10090 GN=Sdf2 PE=1 SV=1	0	7.168	7	1	1	1	1	211	23.1	7.33	3.34	1	1	1	1	26.4	37.4	17.8	29.5	29.3	42.3	22.4	30.6	94.061	135.795	71.9101	98.2343	0.457214	-0.433967
High	Q5RJI5	Brsk1	Serine/threonine-protein kinase BRSK1 OS=Mus musculus OX=10090 GN=Brsk1 PE=1 SV=1	0	29.929	14	1	8	9	4	778	85.1	9.32	28.73	3	3	3	3	71.3	64.6	35.3	65.9	78.9	73.2	44.3	68.3	119.229	110.616	66.9437	103.211	0.600909	-0.433813
High	Q4V9Z5	Sez6l2	Seizure 6-like protein 2 OS=Mus musculus OX=10090 GN=Sez6l2 PE=1 SV=1	0.001	4.025	2	1	2	2	2	910	97.4	4.87	5.7	1	1	1	1	27	31.1	15	28.3	29.9	35.2	18.9	29.3	105.56	124.272	66.7255	103.442	0.547178	-0.433624
High	Q3UPL5	Ag2	Uncharacterized protein C11orf96 homolog OS=Mus musculus OX=10090 GN=Ag2 PE=1 SV=2	0	7.909	10	1	1	2	1	249	27.1	10.89	9.58	2	2	2	2	22.6	28.6	18.8	18.3	25	32.4	23.6	18.9	100.1	129.73	94.4945	75.6757	0.635834	-0.433588
High	Q3V0G7	Garnl3	GTPase-activating Rap/Ran-GAP domain-like protein 3 OS=Mus musculus OX=10090 GN=Garnl3 PE=1 SV=1	0.002	3.345	1	1	1	1	1	1038	115.4	7.17	2.93	1	1	1	1	40.2	44.5	23.3	39.5	44.4	50.4	29.3	40.9	107.636	122.182	71.0303	99.1515	0.696059	-0.433416
High	Q8K1H7	Tcp11l2	T-complex protein 11-like protein 2 OS=Mus musculus OX=10090 GN=Tcp11l2 PE=1 SV=1	0	14.316	14	1	4	5	4	517	57.9	5.08	16.78	5	5	4	5	102.6	116.9	61.5	101.1	113.6	132.3	77.3	104.9	106.143	123.616	72.2261	98.0145	0.70656	-0.432549
High	Q9WUC3	Ly6h	Lymphocyte antigen 6H OS=Mus musculus OX=10090 GN=Ly6h PE=1 SV=2	0	19.331	22	1	3	5	3	139	14.7	7.53	18.11	3	3	3	3	227.3	213.7	106.5	223.5	251.5	241.9	133.8	231.8	117.113	112.643	62.305	107.939	0.489903	-0.432492
High	P84075	Hpca	Neuron-specific calcium-binding protein hippocalcin OS=Mus musculus OX=10090 GN=Hpca PE=1 SV=2	0	32.712	44	1	9	12	1	193	22.4	4.97	35.03	1	1	1	1	51	49.4	28.4	45.9	56.4	55.9	35.7	47.6	115.337	114.315	73.0061	97.3415	0.869757	-0.43097
High	Q8CA95	Pde10a	cAMP and cAMP-inhibited cGMP 3',5'-cyclic phosphodiesterase 10A OS=Mus musculus OX=10090 GN=Pde10a PE=1 SV=2	0.002	3.725	4	1	2	2	2	790	89.4	6.6	5.8	1	1	1	1	4	7	1.6	6.9	4.4	8	2	7.2	81.4815	148.148	37.037	133.333	0.178588	-0.430634
High	Q9EPR5	Sorcs2	VPS10 domain-containing receptor SorCS2 OS=Mus musculus OX=10090 GN=Sorcs2 PE=1 SV=2	0	43.346	12	1	11	12	11	1159	128.8	7.34	40.71	8	8	8	8	211.2	190.5	112.8	185	233.7	215.6	141.8	191.9	119.387	110.14	72.4393	98.0332	0.78987	-0.429127
High	O88935	Syn1	Synapsin-1 OS=Mus musculus OX=10090 GN=Syn1 PE=1 SV=2	0	62.645	25	1	13	15	12	706	74.1	9.8	54.02	12	12	12	12	443.9	451.4	233.7	434.8	491.3	510.8	293.6	450.9	112.516	116.982	67.2392	103.263	0.608526	-0.428683
High	P81269	Atf1	Cyclic AMP-dependent transcription factor ATF-1 OS=Mus musculus OX=10090 GN=Atf1 PE=1 SV=1	0	10.999	16	1	3	4	1	269	29.2	8.37	9.84	1	1	1	1	18.5	23.9	13.2	18	20.5	27	16.6	18.7	99.0338	130.435	80.1932	90.3382	0.665407	-0.428259
High	Q9EPN1	Nbea	Neurobeachin OS=Mus musculus OX=10090 GN=Nbea PE=1 SV=1	0	197.254	19	1	41	48	37	2936	326.5	6.2	181.27	35	35	34	35	1166.5	1087.3	629.4	1045.1	1291	1230.5	790.9	1083.7	117.468	111.963	71.9638	98.6056	0.789429	-0.427699
High	Q8JZS0	Lin7a	Protein lin-7 homolog A OS=Mus musculus OX=10090 GN=Lin7a PE=1 SV=2	0	15.566	15	1	3	6	2	233	26	8.72	19.64	3	3	3	3	71.6	84.2	43.7	72.2	79.2	95.3	54.9	74.9	104.108	125.271	72.1656	98.4555	0.648979	-0.426937
High	Q9CSP9	Ttc14	Tetratricopeptide repeat protein 14 OS=Mus musculus OX=10090 GN=Ttc14 PE=1 SV=2	0	18.115	8	1	4	4	4	761	86.7	9	13.83	3	3	3	3	38.2	49.6	25.4	39.9	42.3	56.1	31.9	41.3	98.6014	130.769	74.359	96.2704	0.567489	-0.426815
High	P08414	Camk4	Calcium/calmodulin-dependent protein kinase type IV OS=Mus musculus OX=10090 GN=Camk4 PE=1 SV=2	0	10.879	11	1	4	4	4	469	52.6	4.93	12.65	1	1	1	1	45.2	54.1	22.5	52.7	50	61.3	28.2	54.6	103.04	126.327	58.1144	112.519	0.370812	-0.426751
High	O70250	Pgam2	Phosphoglycerate mutase 2 OS=Mus musculus OX=10090 GN=Pgam2 PE=1 SV=3	0	55.247	40	1	9	20	5	253	28.8	8.5	62.89	4	4	4	4	99.2	101.6	49.5	101.5	109.8	115	62.2	105.3	111.955	117.257	63.4209	107.367	0.498035	-0.424481
High	B2RUJ5	Apba1	Amyloid-beta A4 precursor protein-binding family A member 1 OS=Mus musculus OX=10090 GN=Apba1 PE=1 SV=2	0	15.822	6	1	4	5	3	842	92.9	4.88	16.58	2	2	2	2	51.1	49.6	27.3	47.8	56.5	56.1	34.3	49.6	115.013	114.198	69.8219	100.967	0.694173	-0.424464
High	P84084	Arf5	ADP-ribosylation factor 5 OS=Mus musculus OX=10090 GN=Arf5 PE=1 SV=2	0	120.708	80	1	12	53	6	180	20.5	6.79	182.34	8	8	7	8	332.5	438.3	213.9	361.7	367.9	496	268.7	375.1	97.6056	131.591	71.2874	99.5158	0.498818	-0.424252
High	P19324	Serpinh1	Serpin H1 OS=Mus musculus OX=10090 GN=Serpinh1 PE=1 SV=3	0	248.956	54	1	21	128	21	417	46.5	8.82	454.86	31	31	31	31	4968.6	5566	3042.5	4792.8	5498.7	6299	3822.9	4970.1	106.819	122.366	74.2646	96.5504	0.781322	-0.424078
High	Q9D023	Mpc2	Mitochondrial pyruvate carrier 2 OS=Mus musculus OX=10090 GN=Mpc2 PE=1 SV=1	0	13.775	26	1	4	5	4	127	14.3	10.61	14.4	5	5	5	5	263.7	313.3	144.2	290.1	291.8	354.5	181.2	300.8	103.448	125.676	64.2382	106.638	0.458749	-0.423171
High	P12960	Cntn1	Contactin-1 OS=Mus musculus OX=10090 GN=Cntn1 PE=1 SV=1	0	11.888	4	1	3	3	3	1020	113.3	6.16	10.19	3	3	3	3	83.8	99.1	46.6	91	92.8	112.2	58.6	94.3	103.716	125.398	65.4932	105.393	0.483401	-0.423036
High	Q8VE33	Gdap1l1	Ganglioside-induced differentiation-associated protein 1-like 1 OS=Mus musculus OX=10090 GN=Gdap1l1 PE=1 SV=1	0	26.445	19	1	4	6	4	370	42.3	6.6	22.14	4	4	4	4	218.9	231.3	114.2	224.4	242.3	261.7	143.5	232.7	110.111	118.928	65.2125	105.749	0.528704	-0.421924
High	P70207	Plxna2	Plexin-A2 OS=Mus musculus OX=10090 GN=Plxna2 PE=1 SV=2	0	120.75	19	1	28	34	17	1894	211.4	6.54	113.85	16	16	16	16	472.8	479.8	256.3	457.1	523.3	543	322.1	474	112.393	116.624	69.1796	101.804	0.658199	-0.421592
High	P54116	Stom	Erythrocyte band 7 integral membrane protein OS=Mus musculus OX=10090 GN=Stom PE=1 SV=3	0	27.098	30	1	6	6	6	284	31.4	6.93	21.12	5	5	5	5	89.9	98	55.8	83.9	99.5	110.9	70.1	87	108.299	120.707	76.2993	94.6939	0.919126	-0.421452
High	Q8CCH7	Zfpm2	Zinc finger protein ZFPM2 OS=Mus musculus OX=10090 GN=Zfpm2 PE=1 SV=2	0	6.421	4	1	2	3	2	1151	127.6	6.55	9.7	3	3	2	3	26	31.2	10.4	33.6	28.7	35.3	13	34.8	102.683	126.297	46.5116	124.508	0.259279	-0.421061
High	A2A690	Tanc2	Protein TANC2 OS=Mus musculus OX=10090 GN=Tanc2 PE=1 SV=1	0	16.63	3	1	4	4	4	1994	220.1	7.97	15.72	4	4	4	4	108.6	111.5	61.9	102.5	120.2	126.2	77.8	106.3	111.684	117.259	72.288	98.7689	0.77992	-0.420513
High	Q99LH2	Ptdss1	Phosphatidylserine synthase 1 OS=Mus musculus OX=10090 GN=Ptdss1 PE=1 SV=1	0	12.289	7	1	3	3	3	473	55.6	8.28	9.62	3	3	3	3	143.5	135.6	72.4	137.3	158.8	153.4	91	142.4	116.422	112.463	66.7155	104.399	0.573884	-0.419666
High	Q61418	Clcn4	H(+)/Cl(-) exchange transporter 4 OS=Mus musculus OX=10090 GN=Clcn4 PE=2 SV=2	0	13.994	8	1	5	5	3	747	83.7	6.86	14.25	3	3	3	3	59.7	57.3	36.8	49.6	66	64.8	46.3	51.5	115.486	113.386	81.0149	90.1137	1.59985	-0.419456
High	Q80U19	Daam2	Disheveled-associated activator of morphogenesis 2 OS=Mus musculus OX=10090 GN=Daam2 PE=1 SV=4	0	14.622	3	1	3	3	2	1115	128.3	6.92	9.85	1	1	1	1	31	24.7	15.2	26.5	34.3	28	19.1	27.5	125.987	102.847	70.1561	101.01	0.562536	-0.418902
High	P20918	Plg	Plasminogen OS=Mus musculus OX=10090 GN=Plg PE=1 SV=3	0	111.435	37	1	21	33	21	812	90.7	6.6	128.53	21	21	21	21	931.4	925.9	580.9	795.7	1030.8	1047.8	729.9	825.1	113.474	115.346	80.3501	90.83	1.49519	-0.418698
High	Q8K1L0	Creb5	Cyclic AMP-responsive element-binding protein 5 OS=Mus musculus OX=10090 GN=Creb5 PE=2 SV=3	0	15.708	10	1	3	3	2	357	39.9	9.8	11.74	2	2	2	2	64.3	58.7	33.3	59	71.2	66.4	41.8	61.2	118.371	110.391	69.4929	101.746	0.648415	-0.417836
High	P59384	Adamts15	A disintegrin and metalloproteinase with thrombospondin motifs 15 OS=Mus musculus OX=10090 GN=Adamts15 PE=2 SV=2	0.011	2.201	1	1	1	1	1	950	103.9	8.66	1.9	1	1	1	1	16.7	14.9	9.5	14	18.5	16.9	12	14.5	119.548	109.208	77.5444	93.6995	1.01896	-0.417757
High	P37889	Fbln2	Fibulin-2 OS=Mus musculus OX=10090 GN=Fbln2 PE=1 SV=2	0	137.317	30	1	25	30	25	1221	131.7	4.68	117.57	23	23	23	23	598.5	593	318.5	576.7	662.3	671.1	400.2	598.1	113.617	115.126	68.6538	102.603	0.633015	-0.417564
High	Q640N1	Aebp1	Adipocyte enhancer-binding protein 1 OS=Mus musculus OX=10090 GN=Aebp1 PE=1 SV=1	0	37.429	9	1	7	9	7	1128	128.3	5.08	32.31	5	5	5	5	244.2	150.6	142	146.3	270.3	170.4	178.4	151.7	140.27	88.4276	92.5791	78.7234	0.40095	-0.416894
High	Q64362	Aktip	AKT-interacting protein OS=Mus musculus OX=10090 GN=Aktip PE=1 SV=1	0	13.278	13	1	2	2	2	292	32.9	9.31	8.55	1	1	1	1	29.7	33.8	22.1	24.4	32.8	38.2	27.8	25.4	105.636	123.027	89.533	81.8035	1.02299	-0.416393
High	P97290	Serping1	Plasma protease C1 inhibitor OS=Mus musculus OX=10090 GN=Serping1 PE=1 SV=3	0	26.595	11	1	4	5	4	504	55.5	6.29	23.58	5	5	5	5	110.1	116.4	69.4	99	121.8	131.7	87.3	102.7	109.853	118.782	78.7373	92.6268	1.13275	-0.415986
High	Q9Z2Q6	Septin5	Septin-5 OS=Mus musculus OX=10090 GN=Septin5 PE=1 SV=2	0	75.78	54	1	15	24	13	369	42.7	6.67	90.74	12	12	12	12	817	816.9	442.6	785.4	904.2	924.4	556.2	814.4	113.053	115.579	69.5424	101.825	0.66067	-0.415932
High	P18872	Gnao1	Guanine nucleotide-binding protein G(o) subunit alpha OS=Mus musculus OX=10090 GN=Gnao1 PE=1 SV=3	0	107.781	53	1	16	31	14	354	40.1	5.53	107.14	16	16	16	16	820.8	758	408.8	782.4	908.3	857.8	513.7	811.4	117.534	110.999	66.4726	104.995	0.550131	-0.414466
High	G5E897	Poglut3	Protein O-glucosyltransferase 3 OS=Mus musculus OX=10090 GN=Poglut3 PE=1 SV=1	0	30.028	15	1	5	5	5	503	57.7	7.74	21.48	2	2	2	2	75.9	64.1	41.7	62.8	84.1	72.5	52.4	65.1	122.729	105.801	76.4684	95.0018	0.821773	-0.414423
High	Q9D1Q4	Dpm3	Dolichol-phosphate mannosyltransferase subunit 3 OS=Mus musculus OX=10090 GN=Dpm3 PE=1 SV=1	0	9.014	24	1	2	3	2	92	10.1	7.08	10.46	2	2	2	2	31.6	30	13.9	33	35	33.9	17.5	34.2	116.086	112.438	58.0431	113.433	0.385235	-0.41434
High	Q5DU09	Znf652	Zinc finger protein 652 OS=Mus musculus OX=10090 GN=Znf652 PE=1 SV=2	0	9.722	4	1	2	2	2	608	69.4	8.75	7.84	2	2	2	2	27.5	30.7	14.5	29.6	30.5	34.8	18.3	30.7	106.737	121.785	64.042	107.437	0.468595	-0.414301
High	P97299	Sfrp2	Secreted frizzled-related protein 2 OS=Mus musculus OX=10090 GN=Sfrp2 PE=1 SV=2	0	50.249	36	1	6	12	6	295	33.4	7.61	53.62	7	7	7	7	400.1	337.7	230.5	317.9	442.8	382.2	289.7	329.6	122.634	105.851	80.2326	91.283	0.980115	-0.413756
High	P11404	Fabp3	Fatty acid-binding protein, heart OS=Mus musculus OX=10090 GN=Fabp3 PE=1 SV=5	0	11.41	23	1	3	4	3	133	14.8	6.57	14.28	3	3	3	3	104.1	139.2	60.2	124.5	115.2	157.6	75.7	129.1	96.4824	131.993	63.4003	108.124	0.373452	-0.413628
High	Q9ERD7	Tubb3	Tubulin beta-3 chain OS=Mus musculus OX=10090 GN=Tubb3 PE=1 SV=1	0	449.468	80	1	27	342	11	450	50.4	4.93	1160.2	16	16	16	16	1268.8	1506	689.8	1414.8	1404.2	1704.3	866.7	1467.1	103.206	125.263	63.701	107.829	0.435015	-0.413538
High	Q9WTK7	Stk11	Serine/threonine-protein kinase STK11 OS=Mus musculus OX=10090 GN=Stk11 PE=1 SV=1	0	18.335	14	1	4	4	4	436	49.2	6.84	13.61	3	3	3	3	37.5	44.8	27.2	33.9	41.5	50.8	34.2	35.1	102.723	125.743	84.6535	86.8812	0.875512	-0.413475
High	Q6PIE5	Atp1a2	Sodium/potassium-transporting ATPase subunit alpha-2 OS=Mus musculus OX=10090 GN=Atp1a2 PE=1 SV=1	0	165.215	26	1	23	46	6	1020	112.1	5.55	172.95	4	4	4	4	186.7	157.6	96.1	162.4	206.6	178.4	120.8	168.4	122.575	105.844	71.6701	99.911	0.646467	-0.412791
High	P06837	Gap43	Neuromodulin OS=Mus musculus OX=10090 GN=Gap43 PE=1 SV=1	0	154.601	74	1	19	52	19	227	23.6	4.73	195.06	21	20	21	21	2598.6	2092.8	1365.3	2144.8	2875.9	2368.3	1715.5	2224.2	125.258	103.15	74.7177	96.8739	0.675826	-0.412637
High	Q9EPB4	Pycard	Apoptosis-associated speck-like protein containing a CARD OS=Mus musculus OX=10090 GN=Pycard PE=1 SV=1	0	45.417	40	1	6	8	6	193	21.4	5.43	32.74	7	7	7	7	170.8	210.4	109.5	176.8	189.1	238.1	137.6	183.4	101.096	127.292	73.5632	98.0487	0.595979	-0.412338
High	Q80UG2	Plxna4	Plexin-A4 OS=Mus musculus OX=10090 GN=Plxna4 PE=1 SV=3	0	80.093	14	1	22	26	10	1893	212.4	6.83	75.63	7	7	7	7	182.9	192.7	107.3	174.8	202.4	218.1	134.8	181.2	109.925	118.452	73.2111	98.4114	0.778513	-0.412181
High	P68033	Actc1	Actin, alpha cardiac muscle 1 OS=Mus musculus OX=10090 GN=Actc1 PE=1 SV=1	0	339.617	56	1	25	467	8	377	42	5.39	1637.77	19	19	19	19	3051.8	2836.2	1609.9	2823.3	3377.4	3209.7	2022.8	2927.7	117.092	111.278	70.129	101.501	0.663069	-0.412069
High	O08989	Mras	Ras-related protein M-Ras OS=Mus musculus OX=10090 GN=Mras PE=1 SV=1	0	13.674	24	1	3	5	3	208	23.9	8.78	11.2	2	2	2	2	61.8	63.5	34.9	59.5	68.4	71.9	43.8	61.7	111.31	117.006	71.2775	100.407	0.706618	-0.411272
High	P50429	Arsb	Arylsulfatase B OS=Mus musculus OX=10090 GN=Arsb PE=1 SV=3	0	20.441	9	1	5	6	5	534	59.6	7.24	16.83	4	4	4	4	179.1	183.7	94.5	180	198.2	207.9	118.8	186.6	111.427	116.88	66.7885	104.905	0.553968	-0.411135
High	Q9DBR4	Apbb2	Amyloid-beta A4 precursor protein-binding family B member 2 OS=Mus musculus OX=10090 GN=Apbb2 PE=1 SV=2	0	11.579	3	1	2	3	2	760	83.1	6.15	13	2	2	2	2	13.1	18.6	6.3	18.1	14.5	21	7.9	18.8	93.2476	135.048	50.8039	120.9	0.251545	-0.410979
High	Q64310	Surf4	Surfeit locus protein 4 OS=Mus musculus OX=10090 GN=Surf4 PE=1 SV=1	0	36.437	21	1	5	11	5	269	30.4	7.78	38.19	5	5	5	5	184.9	193.9	110	174.4	204.6	219.5	138.2	180.9	110.118	118.138	74.3811	97.3628	0.834081	-0.410396
High	Q8BG50	Tmem169	Transmembrane protein 169 OS=Mus musculus OX=10090 GN=Tmem169 PE=2 SV=1	0	5.958	5	1	1	1	1	297	33.4	5	4.29	1	1	1	1	17.6	15.3	8.2	16.8	19.5	17.3	10.3	17.4	120.93	107.287	63.876	107.907	0.46171	-0.40982
High	Q8R015	Bloc1s5	Biogenesis of lysosome-related organelles complex 1 subunit 5 OS=Mus musculus OX=10090 GN=Bloc1s5 PE=1 SV=1	0	14.246	26	1	4	4	4	185	21.3	7.34	12.07	1	1	1	1	6.7	8.1	4.2	7	7.4	9.2	5.3	7.2	101.718	126.46	72.8522	98.9691	0.587836	-0.409255
High	Q8VEC4	Calhm2	Calcium homeostasis modulator protein 2 OS=Mus musculus OX=10090 GN=Calhm2 PE=2 SV=1	0	4.443	5	1	1	1	1	323	35.8	8.28	2.86	1	1	1	1	9.6	12.5	6.8	9.6	10.6	14.1	8.6	10	97.9215	130.254	79.4457	92.3788	0.606313	-0.409208
Medium	P41160	Lep	Leptin OS=Mus musculus OX=10090 GN=Lep PE=1 SV=1	0.058	1.203	11	1	1	1	1	167	18.7	6.29	4.05	1	1	1	1	14.7	28.3	13.3	18.9	16.2	32	16.7	19.6	76.6864	151.479	79.0533	92.7811	0.270673	-0.409064
High	Q7TNS2	Micos10	MICOS complex subunit Mic10 OS=Mus musculus OX=10090 GN=Micos10 PE=1 SV=1	0.005	2.867	11	1	1	1	1	76	8.6	8.94	3.04	1	1	1	1	80.7	118.9	59	91.2	89.3	134.6	74.1	94.6	90.9832	137.137	75.4967	96.3831	0.417399	-0.408395
High	Q9CR96	Tmem208	Transmembrane protein 208 OS=Mus musculus OX=10090 GN=Tmem208 PE=2 SV=1	0	10.189	16	1	1	1	1	173	19.6	9.23	6.86	1	1	1	1	12.3	10.5	6.1	11.2	13.7	11.9	7.7	11.6	122.049	106.013	68.5969	103.341	0.553175	-0.407543
High	Q69ZN7	Myof	Myoferlin OS=Mus musculus OX=10090 GN=Myof PE=1 SV=2	0	112.281	18	1	29	34	28	2048	233.2	6.16	106.78	22	22	22	22	892.9	818.4	439.8	859.5	988.1	926.2	552.6	891.3	117.694	110.321	65.821	106.164	0.514377	-0.406846
High	Q9DBD0	Ica	Inhibitor of carbonic anhydrase OS=Mus musculus OX=10090 GN=Ica PE=1 SV=1	0	35.893	19	1	11	13	10	700	76.7	7.25	34.78	5	5	5	5	110.9	151.4	71.1	127.7	122.7	171.3	89.3	132.5	95.1532	132.842	69.2516	102.753	0.417291	-0.406557
High	Q7TPN3	Pigv	GPI mannosyltransferase 2 OS=Mus musculus OX=10090 GN=Pigv PE=2 SV=2	0.002	3.495	4	1	1	1	1	493	55	8.1	3.53	1	1	1	1	9.1	10.6	3.6	11.6	10	12	4.5	12.1	103.627	124.352	46.6321	125.389	0.249505	-0.40632
High	Q3TNL8	Itprip	Inositol 1,4,5-trisphosphate receptor-interacting protein OS=Mus musculus OX=10090 GN=Itprip PE=1 SV=1	0	7.785	5	1	2	2	2	555	63.2	5.72	6.56	1	1	1	1	13.9	13.1	7.9	12.5	15.4	14.8	9.9	12.9	116.226	111.698	74.717	97.3585	0.86196	-0.405515
High	P49813	Tmod1	Tropomodulin-1 OS=Mus musculus OX=10090 GN=Tmod1 PE=1 SV=2	0.002	3.776	6	1	2	2	1	359	40.4	5.1	4.99	1	1	1	1	31.9	23.7	16.1	25.6	35.3	26.8	20.3	26.6	129.541	98.3486	74.4954	97.6147	0.540906	-0.405005
High	P63042	Stmn4	Stathmin-4 OS=Mus musculus OX=10090 GN=Stmn4 PE=2 SV=1	0	5.46	10	1	2	2	1	189	22.1	5.99	5.5	1	1	1	1	22.4	26.2	13.8	22.9	24.8	29.6	17.3	23.8	103.874	123.979	72.4607	99.6859	0.61739	-0.404468
High	P47759	Nsg2	Neuronal vesicle trafficking-associated protein 2 OS=Mus musculus OX=10090 GN=Nsg2 PE=1 SV=1	0	15.313	19	1	1	2	1	171	19	9.39	10.04	2	2	2	2	77.1	99.7	45.5	89.5	85.4	112.8	57.1	92.8	98.1327	129.618	65.6133	106.636	0.402955	-0.402957
High	P0DN34	Ndufb1	NADH dehydrogenase [ubiquinone] 1 beta subcomplex subunit 1 OS=Mus musculus OX=10090 GN=Ndufb1 PE=1 SV=1	0	5.556	54	1	2	4	2	57	7	8.21	15.29	1	1	1	1	111.6	128.9	63.2	119.9	123.5	145.9	79.4	124.4	104.396	123.331	67.1175	105.156	0.491452	-0.402596
High	P45700	Man1a1	Mannosyl-oligosaccharide 1,2-alpha-mannosidase IA OS=Mus musculus OX=10090 GN=Man1a1 PE=1 SV=1	0	15.437	5	1	2	4	2	655	73.2	6.81	15.18	3	3	3	3	75.1	73.4	42.1	70.2	83.1	83	52.9	72.8	113.914	113.777	72.5154	99.7944	0.745754	-0.402067
High	P07309	Ttr	Transthyretin OS=Mus musculus OX=10090 GN=Ttr PE=1 SV=1	0	33.482	31	1	5	26	5	147	15.8	6.16	89.17	5	5	5	5	764.8	1019.9	556	786.7	846.4	1154.2	698.6	815.8	96.3186	131.346	79.4993	92.8364	0.556397	-0.401686
High	Q6P1C6	Lrig3	Leucine-rich repeats and immunoglobulin-like domains protein 3 OS=Mus musculus OX=10090 GN=Lrig3 PE=1 SV=1	0.009	2.532	4	1	2	2	2	1117	122.6	5.88	6.06	1	1	1	1	11.6	7.2	4.4	10	12.9	8.1	5.5	10.4	139.837	87.8049	59.6206	112.737	0.272152	-0.401363
High	O70228	Atp9a	Probable phospholipid-transporting ATPase IIA OS=Mus musculus OX=10090 GN=Atp9a PE=1 SV=3	0	53.296	14	1	11	15	9	1047	118.5	7.69	52.96	7	7	7	7	125.3	150.8	72.6	137.9	138.7	170.7	91.3	143	102.042	125.584	67.1694	105.205	0.465303	-0.401116
High	Q9CS84	Nrxn1	Neurexin-1 OS=Mus musculus OX=10090 GN=Nrxn1 PE=1 SV=3	0	24.395	6	1	7	9	4	1514	166.1	6.09	27.91	4	4	4	4	118	105.1	61.7	107.5	130.6	118.9	77.5	111.5	119.133	108.461	70.6956	101.71	0.630684	-0.400654
High	O08791	Ebf3	Transcription factor COE3 OS=Mus musculus OX=10090 GN=Ebf3 PE=1 SV=1	0	50.562	27	1	14	18	3	596	64.8	8.66	66.3	1	1	1	1	17.6	19.2	10.1	18	19.5	21.8	12.7	18.6	107.438	120.11	69.9725	102.479	0.592313	-0.399979
High	Q8BIF0	Cd99l2	CD99 antigen-like protein 2 OS=Mus musculus OX=10090 GN=Cd99l2 PE=1 SV=1	0	6.955	23	1	2	3	2	237	25.4	4.86	11.32	2	2	1	2	39.6	61.3	31.9	44	43.8	69.4	40.1	45.7	88.0402	139.497	80.603	91.8593	0.391049	-0.399824
High	P26339	Chga	Chromogranin-A OS=Mus musculus OX=10090 GN=Chga PE=1 SV=1	0	18.721	16	1	4	5	4	463	51.8	4.72	17.96	5	5	5	5	105	112.6	67.5	96.3	116.2	127.4	84.8	99.9	108.522	118.982	79.1968	93.2991	1.05171	-0.39933
High	Q6Q477	Atp2b4	Plasma membrane calcium-transporting ATPase 4 OS=Mus musculus OX=10090 GN=Atp2b4 PE=1 SV=1	0	137.521	18	1	16	27	10	1205	133	6.13	111.33	12	12	12	12	296.1	274.5	162.9	269.3	327.7	310.6	204.7	279.3	116.796	110.701	72.9573	99.5456	0.743606	-0.399228
High	Q62406	Irak1	Interleukin-1 receptor-associated kinase 1 OS=Mus musculus OX=10090 GN=Irak1 PE=1 SV=3	0	12.057	6	1	3	3	3	710	77.2	6.27	8.38	2	2	2	2	19.2	14.9	11.9	13.5	21.3	16.8	14.9	14	127.164	100.299	88.9552	83.5821	0.736669	-0.398722
High	Q9JHU2	Palmd	Palmdelphin OS=Mus musculus OX=10090 GN=Palmd PE=1 SV=1	0	25.699	10	1	4	5	4	551	62.7	5.66	18.02	4	4	4	4	105	113.8	60.8	105.6	116.2	128.8	76.4	109.5	107.867	119.564	70.9213	101.648	0.626916	-0.398255
High	Q9ER64	Osbpl5	Oxysterol-binding protein-related protein 5 OS=Mus musculus OX=10090 GN=Osbpl5 PE=1 SV=3	0	13.531	5	1	4	4	3	874	98.9	7.44	11.86	2	2	2	2	41	41.8	23.3	39.5	45.3	47.3	29.3	41	111.234	116.145	71.946	100.675	0.694578	-0.397488
High	Q8BQU3	Sdhaf3	Succinate dehydrogenase assembly factor 3, mitochondrial OS=Mus musculus OX=10090 GN=Sdhaf3 PE=2 SV=1	0.002	3.479	14	1	1	1	1	125	14.5	9.07	3.2	1	1	1	1	8.7	10.2	3.5	11.2	9.6	11.6	4.4	11.7	102.949	124.397	47.185	125.469	0.243676	-0.397004
High	P70699	Gaa	Lysosomal alpha-glucosidase OS=Mus musculus OX=10090 GN=Gaa PE=1 SV=2	0	78.361	19	1	12	21	12	953	106.2	5.83	80.07	14	14	13	14	420	405.9	229.7	398.8	464.8	459.3	288.6	413.5	114.328	112.975	70.9876	101.71	0.662416	-0.396372
High	Q8R079	Bfar	Bifunctional apoptosis regulator OS=Mus musculus OX=10090 GN=Bfar PE=1 SV=1	0.001	4.349	4	1	2	2	2	450	52.9	6.89	6.11	2	2	2	2	35.2	31.1	17.5	33	38.9	35.2	22	34.3	119.325	107.975	67.4847	105.215	0.523286	-0.396339
High	Q9D099	Acer3	Alkaline ceramidase 3 OS=Mus musculus OX=10090 GN=Acer3 PE=1 SV=1	0	6.34	6	1	1	2	1	267	31.5	9.01	5.79	1	1	1	1	15.7	13.7	7.5	15	17.4	15.5	9.4	15.6	120.207	107.081	64.9396	107.772	0.458861	-0.396159
High	O88697	Stk16	Serine/threonine-protein kinase 16 OS=Mus musculus OX=10090 GN=Stk16 PE=1 SV=3	0	22.527	27	1	4	5	4	305	34.4	6.46	19.16	4	4	4	4	95.6	150.1	64.6	123.7	105.8	169.8	81.2	128.3	87.2397	140.012	66.9553	105.793	0.306513	-0.395626
High	P15327	Bpgm	Bisphosphoglycerate mutase OS=Mus musculus OX=10090 GN=Bpgm PE=1 SV=2	0	30.478	29	1	7	9	7	259	30	7.06	30.31	7	7	7	7	307.4	350.1	180.1	321.7	340.2	396.2	226.3	333.6	104.976	122.256	69.8295	102.939	0.550884	-0.39532
High	Q9QZN1	Fbxl17	F-box/LRR-repeat protein 17 OS=Mus musculus OX=10090 GN=Fbxl17 PE=1 SV=3	0	12.22	4	1	2	2	2	701	75.6	8.1	9.09	2	2	2	2	50	48.8	29.8	45.1	55.4	55.3	37.4	46.8	113.699	113.494	76.7573	96.0493	0.977684	-0.394763
High	Q60629	Epha5	Ephrin type-A receptor 5 OS=Mus musculus OX=10090 GN=Epha5 PE=1 SV=2	0	55.35	17	1	11	13	6	876	97	6.64	44.86	5	5	5	5	175.5	189.4	103.4	174.4	194.3	214.3	129.9	180.9	108.034	119.155	72.2269	100.584	0.664126	-0.394703
High	Q9D1X0	Nol3	Nucleolar protein 3 OS=Mus musculus OX=10090 GN=Nol3 PE=1 SV=1	0	11.999	13	1	2	2	2	220	24.6	4.07	8.26	2	2	2	2	32.4	34.6	23.9	26.2	35.9	39.1	30	27.1	108.706	118.395	90.8403	82.059	1.2739	-0.3934
High	Q9D1M7	Fkbp11	Peptidyl-prolyl cis-trans isomerase FKBP11 OS=Mus musculus OX=10090 GN=Fkbp11 PE=1 SV=1	0	6.149	14	1	2	2	2	201	22.1	9.36	6.57	1	1	1	1	195.6	202.3	126.4	174	216.5	228.9	158.8	180.4	110.375	116.696	80.9585	91.9704	1.29449	-0.392965
Medium	Q569L8	Cenpj	Centromere protein J OS=Mus musculus OX=10090 GN=Cenpj PE=2 SV=2	0.077	1.036	1	1	1	1	1	1344	153	6.55	2.28	1	1	1	1	12.9	24.2	9.1	19.5	14.3	27.3	11.5	20.2	78.0355	148.977	62.7558	110.232	0.227899	-0.392101
High	Q8C080	Snx16	Sorting nexin-16 OS=Mus musculus OX=10090 GN=Snx16 PE=1 SV=2	0	15.344	9	1	2	2	2	344	38.8	5.21	9.94	2	2	2	2	54.4	78.4	37.8	63.7	60.2	88.7	47.5	66	91.7683	135.213	72.4085	100.61	0.391123	-0.391651
High	P31648	Slc6a1	Sodium- and chloride-dependent GABA transporter 1 OS=Mus musculus OX=10090 GN=Slc6a1 PE=1 SV=2	0	17.549	4	1	1	2	1	599	67	7.96	10.75	2	2	2	2	57.2	38.9	26	47.3	63.3	44	32.7	49.1	133.897	93.0724	69.1698	103.86	0.376525	-0.391477
High	P97298	Serpinf1	Pigment epithelium-derived factor OS=Mus musculus OX=10090 GN=Serpinf1 PE=1 SV=2	0	80.785	32	1	10	18	10	417	46.2	6.98	69.88	10	10	10	10	682.4	740.2	425	656.1	755.2	837.6	534	680.4	107.609	119.35	76.0901	96.9507	0.813025	-0.391321
High	Q9QWI6	Srcin1	SRC kinase signaling inhibitor 1 OS=Mus musculus OX=10090 GN=Srcin1 PE=1 SV=2	0	45.021	13	1	13	13	13	1250	134.8	9.32	42.96	10	10	10	10	422	370.5	236.2	365.4	467	419.2	296.8	378.9	119.598	107.356	76.01	97.0357	0.806272	-0.391249
High	Q9Z275	Rlbp1	Retinaldehyde-binding protein 1 OS=Mus musculus OX=10090 GN=Rlbp1 PE=1 SV=3	0	27.968	24	1	4	5	4	317	36.4	5.06	20.48	2	2	2	2	23.6	29.8	13.3	27.9	26.1	33.7	16.7	28.9	99.0512	127.894	63.3776	109.677	0.369473	-0.391112
High	P05532	Kit	Mast/stem cell growth factor receptor Kit OS=Mus musculus OX=10090 GN=Kit PE=1 SV=3	0	21.024	7	1	7	7	7	979	109.3	7.21	20.74	4	4	4	4	179.4	140.1	94.3	148.4	198.5	158.5	118.5	153.9	126.152	100.731	75.3098	97.8074	0.594378	-0.390197
High	P70365	Ncoa1	Nuclear receptor coactivator 1 OS=Mus musculus OX=10090 GN=Ncoa1 PE=1 SV=2	0	23.151	8	1	9	11	9	1447	156.9	6.14	35.06	6	6	5	6	262.5	289.5	154.6	267.5	290.5	327.6	194.3	277.4	106.625	120.242	71.3158	101.817	0.603648	-0.389971
High	Q6ZPJ0	Tex2	Testis-expressed protein 2 OS=Mus musculus OX=10090 GN=Tex2 PE=1 SV=2	0	6.818	3	1	2	2	2	1128	125.1	5.8	5	2	2	2	2	30.9	28	18.6	26	34.2	31.7	23.3	27	117.728	109.122	80.2065	92.9432	1.13796	-0.38972
High	Q6PCN3	Ttbk1	Tau-tubulin kinase 1 OS=Mus musculus OX=10090 GN=Ttbk1 PE=1 SV=3	0	12.027	2	1	3	3	2	1308	141.5	5.62	7.26	2	2	2	2	25.5	28.3	15.8	25.2	28.2	32	19.9	26.1	106.215	120.527	74.9529	98.3051	0.721227	-0.38813
High	Q9DBS9	Osbpl3	Oxysterol-binding protein-related protein 3 OS=Mus musculus OX=10090 GN=Osbpl3 PE=1 SV=2	0	11.216	4	1	2	3	2	855	96.9	6.51	9.65	1	1	1	1	22.5	24.8	15.4	20.3	24.9	28.1	19.4	21.1	106.524	120.214	82.9947	90.2674	1.1243	-0.38807
High	P28663	Napb	Beta-soluble NSF attachment protein OS=Mus musculus OX=10090 GN=Napb PE=1 SV=2	0	63.471	49	1	10	14	9	298	33.5	5.47	56.53	8	8	8	8	235.8	246	126.3	244.3	260.9	278.3	158.7	253.4	109.703	117.019	66.7297	106.549	0.498851	-0.387826
High	P41233	Abca1	Phospholipid-transporting ATPase ABCA1 OS=Mus musculus OX=10090 GN=Abca1 PE=1 SV=4	0	32.639	4	1	6	7	6	2261	253.7	6.81	27.3	7	7	7	7	148.2	149.4	81.4	147	164.1	169.1	102.3	152.4	111.652	115.054	69.6037	103.691	0.586916	-0.387589
High	Q9JKD3	Scamp5	Secretory carrier-associated membrane protein 5 OS=Mus musculus OX=10090 GN=Scamp5 PE=1 SV=1	0	8.607	8	1	2	3	2	235	26.1	8.54	11.94	2	2	2	2	43.6	47.4	28.1	41.2	48.3	53.7	35.3	42.7	107.333	119.333	78.4444	94.8889	0.918705	-0.387023
High	P21981	Tgm2	Protein-glutamine gamma-glutamyltransferase 2 OS=Mus musculus OX=10090 GN=Tgm2 PE=1 SV=4	0	73.61	25	1	13	17	13	686	77	5.1	66.09	13	13	13	13	336	370.8	206.1	334	371.9	419.6	258.9	346.4	106.501	120.16	74.1409	99.1982	0.692924	-0.386939
High	P11609	Cd1d1	Antigen-presenting glycoprotein CD1d1 OS=Mus musculus OX=10090 GN=Cd1d1 PE=1 SV=3	0	9.614	13	1	3	3	3	336	38.5	7.14	9.38	3	3	3	3	65.5	79.5	45.9	64.1	72.4	90	57.7	66.5	101.047	125.611	80.5304	92.8123	0.716203	-0.386886
High	Q80TJ1	Cadps	Calcium-dependent secretion activator 1 OS=Mus musculus OX=10090 GN=Cadps PE=1 SV=3	0	101.421	22	1	24	30	24	1355	153	5.74	105.74	20	20	20	20	781.5	786	400.9	808.2	864.9	889.5	503.8	838.1	111.733	114.911	65.0841	108.271	0.46304	-0.386701
High	Q6P9K9	Nrxn3	Neurexin-3 OS=Mus musculus OX=10090 GN=Nrxn3 PE=1 SV=2	0	26.021	5	1	6	6	3	1571	173.3	6.14	20.45	3	3	3	3	97.9	93.9	44.2	104.7	108.3	106.3	55.6	108.6	114.361	112.249	58.7117	114.678	0.353913	-0.386196
High	Q9WVJ9	Efemp2	EGF-containing fibulin-like extracellular matrix protein 2 OS=Mus musculus OX=10090 GN=Efemp2 PE=1 SV=1	0	25.15	20	1	6	6	6	443	49.4	4.89	21.79	4	4	4	4	88.6	102.6	52.7	94.2	98	116.1	66.2	97.7	103.704	122.857	70.0529	103.386	0.521094	-0.385469
High	Q9JKC6	Cend1	Cell cycle exit and neuronal differentiation protein 1 OS=Mus musculus OX=10090 GN=Cend1 PE=1 SV=1	0	21.603	36	1	3	5	3	149	15	8.97	17.2	4	4	4	4	286.4	318.8	165.8	299.4	317	360.8	208.4	310.5	105.958	120.598	69.6582	103.785	0.539685	-0.385403
High	Q3UNH4	Gprin1	G protein-regulated inducer of neurite outgrowth 1 OS=Mus musculus OX=10090 GN=Gprin1 PE=1 SV=2	0	147.242	44	1	33	40	33	932	95.4	7.93	130.39	30	30	30	30	1357.7	1316.5	760.4	1288.2	1502.6	1489.9	955.5	1335.9	113.749	112.788	72.3329	101.13	0.684708	-0.385122
High	Q8R003	Mbnl3	Muscleblind-like protein 3 OS=Mus musculus OX=10090 GN=Mbnl3 PE=2 SV=1	0	10.381	10	1	4	5	2	342	37.5	8.87	12.63	2	2	2	2	128.2	106.3	68.2	111	141.9	120.3	85.7	115.1	122.592	103.931	74.0389	99.4384	0.63021	-0.384908
High	Q9ERT9	Ppp1r1a	Protein phosphatase 1 regulatory subunit 1A OS=Mus musculus OX=10090 GN=Ppp1r1a PE=1 SV=1	0	24.792	38	1	4	4	4	171	18.7	5.25	16.41	4	4	4	4	93.4	138.6	68.4	109.3	103.3	156.9	86	113.3	89.9238	136.583	74.864	98.6289	0.378777	-0.384679
High	Q9JJY3	Smpd3	Sphingomyelin phosphodiesterase 3 OS=Mus musculus OX=10090 GN=Smpd3 PE=1 SV=1	0	31.486	14	1	6	7	6	655	71.2	5.88	25.44	5	5	5	5	214.8	187.2	116.2	191.2	237.7	211.8	146	198.3	119.778	106.727	73.5702	99.9244	0.67156	-0.384655
High	Q75N73	Slc39a14	Zinc transporter ZIP14 OS=Mus musculus OX=10090 GN=Slc39a14 PE=1 SV=1	0	5.971	3	1	2	2	2	489	53.9	5.27	6.3	1	1	1	1	16.8	19.1	10.9	16.6	18.6	21.7	13.7	17.2	104.494	121.91	76.9663	96.6292	0.741037	-0.383173
High	O54992	Mapkapk5	MAP kinase-activated protein kinase 5 OS=Mus musculus OX=10090 GN=Mapkapk5 PE=1 SV=1	0.002	3.649	4	1	1	2	1	473	54.1	7.59	6.36	2	2	2	2	18	22.7	12.7	18.3	19.9	25.6	16	18.9	99.005	127.363	79.602	94.0299	0.621349	-0.38264
High	Q811Q9	Pcyt1b	Choline-phosphate cytidylyltransferase B OS=Mus musculus OX=10090 GN=Pcyt1b PE=1 SV=2	0	40.917	36	1	11	11	7	369	41.9	6.4	38.43	5	5	5	5	136.1	144.2	77.6	138.1	150.6	163.2	97.5	143.2	108.638	117.728	70.3336	103.3	0.579119	-0.382609
High	Q8C790	Fam221a	Protein FAM221A OS=Mus musculus OX=10090 GN=Fam221a PE=1 SV=1	0.002	3.395	3	1	1	1	1	301	33.3	7.88	2.35	1	1	1	1	45.4	36.6	23.6	39.3	50.2	41.4	29.6	40.7	124.027	102.285	73.1316	100.556	0.565367	-0.381823
High	P41971	Elk3	ETS domain-containing protein Elk-3 OS=Mus musculus OX=10090 GN=Elk3 PE=2 SV=3	0.013	2.145	2	1	1	1	1	409	44.4	8.72	2.52	1	1	1	1	17	14.2	10.6	13	18.8	16.1	13.3	13.5	121.88	104.376	86.2237	87.5203	1.01952	-0.380994
High	Q8CIQ7	Dock3	Dedicator of cytokinesis protein 3 OS=Mus musculus OX=10090 GN=Dock3 PE=1 SV=1	0	12.416	3	1	4	4	4	2027	232.8	6.99	11.34	2	2	2	2	37.6	33.3	24.1	29.5	41.6	37.7	30.3	30.6	118.688	107.561	86.4479	87.3039	1.37655	-0.380879
High	Q9ERE3	Sgk3	Serine/threonine-protein kinase Sgk3 OS=Mus musculus OX=10090 GN=Sgk3 PE=1 SV=1	0.043	1.376	2	1	1	1	1	496	57.1	7.15	2.45	1	1	1	1	9.3	13.7	7	10.7	10.3	15.6	8.8	11.1	89.9563	136.245	76.8559	96.9432	0.390147	-0.380184
High	Q0GNC1	Inf2	Inverted formin-2 OS=Mus musculus OX=10090 GN=Inf2 PE=1 SV=1	0	19.75	8	1	6	6	6	1273	138.5	5.21	20.21	4	4	4	4	71.4	61.4	44.1	56.6	79	69.5	55.4	58.7	120.335	105.864	84.3869	89.4136	1.12376	-0.380164
High	Q8R0Y8	Slc25a42	Mitochondrial coenzyme A transporter SLC25A42 OS=Mus musculus OX=10090 GN=Slc25a42 PE=1 SV=1	0.006	2.804	5	1	1	1	1	318	35.2	10.05	2.4	1	1	1	1	22.1	23.8	11.2	24.5	24.5	26.9	14.1	25.4	107.811	118.372	62.0462	111.771	0.385534	-0.379916
High	P97427	Crmp1	Dihydropyrimidinase-related protein 1 OS=Mus musculus OX=10090 GN=Crmp1 PE=1 SV=1	0	287.904	67	1	28	118	22	572	62.1	7.12	449.87	28	28	26	28	2069	2226.6	1157.4	2162.5	2289.7	2519.8	1454.3	2242.5	107.671	118.491	68.387	105.451	0.510652	-0.37961
High	Q3UZA1	Rcsd1	CapZ-interacting protein OS=Mus musculus OX=10090 GN=Rcsd1 PE=1 SV=1	0	34.646	21	1	5	7	5	412	44.1	5.16	26.49	5	5	5	5	236.1	234.6	142.5	218	261.3	265.5	179.1	226	112.158	113.961	76.8752	97.0061	0.912963	-0.378977
High	P0CL69	Znf703	Zinc finger protein 703 OS=Mus musculus OX=10090 GN=Znf703 PE=1 SV=1	0	7.567	5	1	2	2	2	594	58.7	8.79	6.4	2	2	2	2	34.1	44.4	17.4	44.2	37.7	50.3	21.9	45.8	96.8529	129.223	56.262	117.662	0.274898	-0.378348
High	Q64338	Pde1c	Calcium/calmodulin-dependent 3',5'-cyclic nucleotide phosphodiesterase 1C OS=Mus musculus OX=10090 GN=Pde1c PE=1 SV=2	0	5.803	5	1	3	3	3	706	80.2	9.06	8.32	2	2	2	2	41.6	41.4	24.6	39	46	46.8	30.9	40.5	112.058	114.007	75.2741	98.6602	0.804978	-0.378201
High	P27046	Man2a1	Alpha-mannosidase 2 OS=Mus musculus OX=10090 GN=Man2a1 PE=1 SV=2	0	55.193	15	1	13	17	13	1150	131.5	8.03	56.15	13	13	13	13	449	477.5	273.6	438.1	496.9	540.4	343.8	454.3	108.292	117.773	74.9264	99.0084	0.7412	-0.378192
High	Q9Z0F7	Sncg	Gamma-synuclein OS=Mus musculus OX=10090 GN=Sncg PE=1 SV=1	0	94.711	84	1	10	22	9	123	13.2	4.65	98.59	12	12	12	12	658.2	645.5	396.1	602.6	728.4	730.5	497.7	624.9	112.865	113.19	77.118	96.8274	0.928817	-0.378037
High	Q4VBD2	Tapt1	Transmembrane anterior posterior transformation protein 1 OS=Mus musculus OX=10090 GN=Tapt1 PE=1 SV=2	0	10.029	7	1	4	4	4	564	63.9	8.22	10.1	2	2	2	2	102	101.5	60.8	95.3	112.9	114.9	76.4	98.9	112.032	114.016	75.8125	98.1394	0.837313	-0.377942
High	P40237	Cd82	CD82 antigen OS=Mus musculus OX=10090 GN=Cd82 PE=1 SV=1	0.003	3.25	4	1	1	1	1	266	29.6	5.02	3.38	1	1	1	1	27.7	29	15.3	28.5	30.6	32.8	19.3	29.5	109.091	116.934	68.8057	105.169	0.526847	-0.377602
High	P16014	Chgb	Secretogranin-1 OS=Mus musculus OX=10090 GN=Chgb PE=1 SV=2	0	12.255	5	1	3	3	3	677	77.9	5.07	10.32	3	3	3	3	60.2	67.2	39.2	58.6	66.6	76.1	49.2	60.7	105.463	120.507	77.9097	96.1203	0.800596	-0.376794
High	Q99N28	Cadm3	Cell adhesion molecule 3 OS=Mus musculus OX=10090 GN=Cadm3 PE=1 SV=1	0	31.985	18	1	5	10	5	396	42.9	5.8	44.82	5	5	5	5	365.7	347	189.9	362.1	404.7	392.7	238.7	375.5	114.678	111.278	67.6396	106.404	0.503724	-0.376595
High	Q8K4L3	Svil	Supervillin OS=Mus musculus OX=10090 GN=Svil PE=1 SV=1	0	127.472	17	1	24	31	24	2170	243	6.87	111.28	17	17	17	17	524.2	556.4	302	532.9	580.1	629.7	379.4	552.6	108.339	117.602	70.8563	103.203	0.579696	-0.376367
High	P19258	Mpv17	Protein Mpv17 OS=Mus musculus OX=10090 GN=Mpv17 PE=1 SV=1	0	10.022	13	1	1	2	1	176	19.7	9.44	11.68	1	1	1	1	17.3	24.2	11.7	20.4	19.2	27.4	14.8	21.1	93.0909	132.848	71.7576	102.303	0.387717	-0.376346
High	A0A087WPF7	Auts2	Autism susceptibility gene 2 protein homolog OS=Mus musculus OX=10090 GN=Auts2 PE=1 SV=2	0	8.254	5	1	4	4	4	1261	138.8	9.47	12.93	1	1	1	1	49.9	54.5	34	45.5	55.2	61.6	42.8	47.2	106.77	119.149	82.7853	91.2959	1.12982	-0.376043
High	Q9QZC2	Plxnc1	Plexin-C1 OS=Mus musculus OX=10090 GN=Plxnc1 PE=1 SV=1	0	28.521	9	1	11	11	8	1574	176.4	7.75	32.7	3	3	3	3	67.1	84.3	48.6	67.2	74.2	95.4	61	69.7	98.8345	127.073	81.2521	92.8405	0.634465	-0.375877
High	Q8K010	Oplah	5-oxoprolinase OS=Mus musculus OX=10090 GN=Oplah PE=1 SV=1	0	18.051	6	1	5	7	5	1288	137.5	6.28	24.19	2	2	2	2	49.2	56.3	37	43	54.5	63.7	46.5	44.6	104.157	121.739	88.8677	85.2365	0.993876	-0.375707
High	Q9R0Y5	Ak1	Adenylate kinase isoenzyme 1 OS=Mus musculus OX=10090 GN=Ak1 PE=1 SV=1	0	52.919	56	1	10	14	10	194	21.5	5.81	48.56	9	9	9	9	317	304.7	180	299.1	350.8	344.8	226.1	310.1	113.915	111.966	73.421	100.698	0.701369	-0.375487
High	P58686		UPF0184 protein C9orf16 homolog OS=Mus musculus OX=10090 PE=3 SV=1	0.009	2.531	11	1	1	1	1	83	9	4.26	2.75	1	1	1	1	14.3	8.9	6.9	10.8	15.8	10	8.7	11.2	138.293	87.5274	76.1488	98.0306	0.348074	-0.374603
High	P63328	Ppp3ca	Serine/threonine-protein phosphatase 2B catalytic subunit alpha isoform OS=Mus musculus OX=10090 GN=Ppp3ca PE=1 SV=1	0	86.74	39	1	13	22	8	521	58.6	5.86	84.94	9	9	9	9	367	354.3	211.4	344.2	406.2	400.9	265.6	357	113.646	112.163	74.3093	99.8811	0.740413	-0.374442
High	Q9JI46	Nudt3	Diphosphoinositol polyphosphate phosphohydrolase 1 OS=Mus musculus OX=10090 GN=Nudt3 PE=1 SV=1	0	30.527	51	1	7	10	6	168	19	6.34	32.58	4	4	4	4	84.2	75.4	41.5	82.5	93.2	85.3	52.2	85.5	117.9	107.906	66.0342	108.159	0.448284	-0.374396
High	Q61477	Nbl1	Neuroblastoma suppressor of tumorigenicity 1 OS=Mus musculus OX=10090 GN=Nbl1 PE=1 SV=2	0.002	3.385	8	1	2	2	2	178	19.1	4.93	5.1	2	2	2	2	87.3	84.7	55.2	76.4	96.6	95.9	69.3	79.2	113.314	112.493	81.2903	92.9032	1.32595	-0.374396
High	Q61083	Map3k2	Mitogen-activated protein kinase kinase kinase 2 OS=Mus musculus OX=10090 GN=Map3k2 PE=1 SV=2	0	8.651	2	1	1	2	1	619	69.5	8.46	6.91	1	1	1	1	24.4	27.6	17.1	22.6	27	31.2	21.5	23.4	104.753	121.048	83.4142	90.7856	0.994197	-0.374304
High	Q80U16	Ripor2	Rho family-interacting cell polarization regulator 2 OS=Mus musculus OX=10090 GN=Ripor2 PE=1 SV=2	0.036	1.497	1	1	1	1	1	1078	118.9	5.64	2.66	1	1	1	1	31.3	36.5	18.3	34.3	34.6	41.3	23	35.6	102.9	122.825	68.4015	105.874	0.456363	-0.373199
High	Q99K41	Emilin1	EMILIN-1 OS=Mus musculus OX=10090 GN=Emilin1 PE=1 SV=1	0	149.286	32	1	25	34	25	1017	107.5	5.3	129.02	19	19	19	19	653.5	571.1	334.5	614.3	723.2	646.3	420.3	637.1	119.197	106.523	69.2736	105.006	0.51177	-0.373128
High	Q9JK24	Ppp2r3c	Serine/threonine-protein phosphatase 2A regulatory subunit B'' subunit gamma OS=Mus musculus OX=10090 GN=Ppp2r3c PE=1 SV=2	0	4.592	6	1	2	3	2	453	53.4	5.2	7.67	2	2	2	2	25.5	25.6	19.7	18.6	28.2	28.9	24.8	19.3	111.462	114.229	98.0237	76.2846	0.844259	-0.372712
High	Q9WVP1	Ap1m2	AP-1 complex subunit mu-2 OS=Mus musculus OX=10090 GN=Ap1m2 PE=1 SV=3	0	14.983	14	1	5	6	2	423	48.1	7.55	19.42	2	2	2	2	33.1	32.4	20.3	30.1	36.7	36.7	25.5	31.2	112.836	112.836	78.4012	95.9262	1.00291	-0.372431
High	Q9Z1R3	Apom	Apolipoprotein M OS=Mus musculus OX=10090 GN=Apom PE=1 SV=1	0	16.207	19	1	3	5	3	190	21.3	6.52	15.05	3	3	3	3	102.6	126.7	80.9	93.4	113.5	143.4	101.6	96.9	99.6926	125.955	89.2402	85.112	0.71395	-0.372068
High	Q3UVR3	Ttbk2	Tau-tubulin kinase 2 OS=Mus musculus OX=10090 GN=Ttbk2 PE=1 SV=1	0	7.397	2	1	2	2	1	1243	136.7	7.21	3.61	1	1	1	1	13.3	3.2	9	2.9	14.8	3.7	11.3	3	180.488	45.122	137.805	36.5854	0.102056	-0.37151
High	Q9QXL1	Kif21b	Kinesin-like protein KIF21B OS=Mus musculus OX=10090 GN=Kif21b PE=1 SV=2	0	190.83	29	1	32	46	29	1668	186.1	7.08	180.65	27	27	27	27	944.5	945.6	530.6	934.5	1045.3	1070.1	666.7	969	111.466	114.111	71.0938	103.33	0.595411	-0.371022
High	Q9DCP2	Slc38a3	Sodium-coupled neutral amino acid transporter 3 OS=Mus musculus OX=10090 GN=Slc38a3 PE=1 SV=1	0.002	3.681	3	1	1	1	1	505	55.6	7.09	3.12	1	1	1	1	16.7	20.7	9.9	19.3	18.4	23.5	12.4	20	99.0579	126.514	66.7564	107.672	0.389018	-0.370956
High	Q61090	Fzd7	Frizzled-7 OS=Mus musculus OX=10090 GN=Fzd7 PE=1 SV=2	0.002	3.491	5	1	2	2	1	572	63.7	7.91	5.66	1	1	1	1	15.5	23.4	10.8	19.5	17.2	26.5	13.6	20.2	88.7742	136.774	70.1935	104.258	0.32152	-0.37061
High	Q9D771	Pacc1	Proton-activated chloride channel OS=Mus musculus OX=10090 GN=Pacc1 PE=1 SV=1	0	10.488	12	1	3	3	3	350	40.2	7.77	10.72	2	2	2	2	52	47.2	33.6	42	57.5	53.4	42.2	43.6	116.929	108.592	85.816	88.6629	1.54581	-0.37021
High	Q62465	Vat1	Synaptic vesicle membrane protein VAT-1 homolog OS=Mus musculus OX=10090 GN=Vat1 PE=1 SV=3	0	93.357	38	1	13	24	13	406	43.1	6.37	83.62	12	12	12	12	743.3	873	439.6	818.4	822.6	987.9	552.4	848.7	102.454	123.041	68.8006	105.704	0.455376	-0.369828
High	P97352	S100a13	Protein S100-A13 OS=Mus musculus OX=10090 GN=S100a13 PE=1 SV=1	0	10.815	30	1	3	3	3	98	11.2	6.13	9.32	3	3	3	3	147.6	127.4	88	122.9	163.3	144.2	110.6	127.4	119.743	105.738	81.0999	93.4189	0.950872	-0.369625
High	P47242	Pax9	Paired box protein Pax-9 OS=Mus musculus OX=10090 GN=Pax9 PE=2 SV=1	0	5.769	5	1	2	2	2	342	36.4	9.32	5.88	2	2	2	2	84.6	77.9	46.1	79.8	93.7	88.2	58	82.8	116.145	109.328	71.8934	102.634	0.607446	-0.369498
High	Q8K596	Slc8a2	Sodium/calcium exchanger 2 OS=Mus musculus OX=10090 GN=Slc8a2 PE=1 SV=1	0	21.823	8	1	4	4	4	921	100.6	5.12	17.22	4	4	4	4	94	57.5	46.3	70.3	104.1	65.1	58.1	72.9	138.708	86.7422	77.4151	97.1352	0.340434	-0.369163
Medium	Q3UWA4	Trim40	Tripartite motif-containing protein 40 OS=Mus musculus OX=10090 GN=Trim40 PE=2 SV=1	0.051	1.265	6	1	1	1	1	246	27.9	6.99	2.82	1	1	1	1	18.6	16.3	12.5	14	20.6	18.4	15.7	14.5	119.075	106.358	90.7514	83.815	1.13992	-0.368926
High	Q9Z2E1	Mbd2	Methyl-CpG-binding domain protein 2 OS=Mus musculus OX=10090 GN=Mbd2 PE=2 SV=2	0	23.192	18	1	6	6	5	414	43.5	10.04	17.06	3	3	3	3	94.1	96.1	61.3	84.6	104.1	108.7	77.1	87.7	110.275	115.148	81.6737	92.9025	1.2757	-0.368782
High	Q8R1H0	Hopx	Homeodomain-only protein OS=Mus musculus OX=10090 GN=Hopx PE=1 SV=1	0.016	2.002	12	1	1	1	1	73	8.3	4.88	2.57	1	1	1	1	9.7	10.1	6.2	9.1	10.8	11.4	7.8	9.4	109.645	115.736	79.1878	95.4315	1.00226	-0.368151
High	O35690	Phox2b	Paired mesoderm homeobox protein 2B OS=Mus musculus OX=10090 GN=Phox2b PE=1 SV=1	0	9.635	9	1	3	3	2	314	31.6	8.84	8.86	1	1	1	1	31	30.5	14.9	33.5	34.4	34.5	18.7	34.7	112.51	112.837	61.1611	113.491	0.36114	-0.367664
High	O70628	Pde9a	High affinity cGMP-specific 3',5'-cyclic phosphodiesterase 9A OS=Mus musculus OX=10090 GN=Pde9a PE=1 SV=1	0	7.856	3	1	1	1	1	534	61.6	5.95	4.54	1	1	1	1	10.2	6.5	3.9	9.3	11.3	7.4	4.9	9.6	136.145	89.1566	59.0361	115.663	0.249716	-0.366985
High	Q8K0D7	Wrb	Tail-anchored protein insertion receptor WRB OS=Mus musculus OX=10090 GN=Wrb PE=1 SV=1	0	10.713	19	1	3	3	3	174	19.9	9.79	9.73	2	2	2	2	67	57.5	42.7	52.4	74.1	65.1	53.7	54.3	119.903	105.34	86.8932	87.8641	1.12521	-0.366128
High	Q8VE09	Ttc39c	Tetratricopeptide repeat protein 39C OS=Mus musculus OX=10090 GN=Ttc39c PE=1 SV=2	0	11.043	10	1	3	3	3	580	65.4	6.87	10.89	2	2	2	2	36.5	37.7	24	33.1	40.4	42.6	30.1	34.3	109.634	115.604	81.6825	93.0801	1.22506	-0.366051
High	Q8QZT1	Acat1	Acetyl-CoA acetyltransferase, mitochondrial OS=Mus musculus OX=10090 GN=Acat1 PE=1 SV=1	0	146.692	50	1	17	40	17	424	44.8	8.51	165.76	23	23	22	23	1124	1102.2	651.1	1075.1	1243.9	1247.3	818.2	1114.9	112.461	112.768	73.9733	100.798	0.698503	-0.365925
High	P09528	Fth1	Ferritin heavy chain OS=Mus musculus OX=10090 GN=Fth1 PE=1 SV=2	0	77.58	51	1	8	19	8	182	21.1	5.88	72.86	9	9	9	9	589.7	525.2	418.8	426.3	652.6	594.4	526.3	442	117.835	107.326	95.03	79.8086	0.948584	-0.364935
High	Q80YN3	Bcas1	Breast carcinoma-amplified sequence 1 homolog OS=Mus musculus OX=10090 GN=Bcas1 PE=1 SV=3	0.016	2.014	1	1	1	1	1	633	67.3	6.21	1.97	1	1	1	1	20.2	19.1	12.1	18.2	22.3	21.6	15.2	18.9	114.359	110.769	77.9487	96.9231	0.917	-0.364449
High	Q8BTE5	Cebpzos	Protein CEBPZOS OS=Mus musculus OX=10090 GN=Cebpzos PE=3 SV=2	0	9.382	36	1	2	2	2	80	9.3	9.45	2.94	1	1	1	1	9.6	10.3	7.2	8	10.7	11.7	9.1	8.3	107.538	117.588	91.4573	83.4171	1.21797	-0.364411
High	Q91XV3	Basp1	Brain acid soluble protein 1 OS=Mus musculus OX=10090 GN=Basp1 PE=1 SV=3	0	248.763	85	1	16	92	16	226	22.1	4.51	407.96	22	22	22	22	5519.1	4344.5	2965.5	4668.2	6107.9	4916.6	3726.2	4840.9	124.704	100.382	76.0775	98.8362	0.568303	-0.363834
High	Q9CWR0	Arhgef25	Rho guanine nucleotide exchange factor 25 OS=Mus musculus OX=10090 GN=Arhgef25 PE=1 SV=1	0	28.244	17	1	7	8	7	618	68.2	5.29	24.95	6	6	6	6	159	162.5	95.3	154.3	175.9	183.9	119.7	160	110.023	115.027	74.871	100.078	0.718904	-0.363315
High	P97467	Pam	Peptidyl-glycine alpha-amidating monooxygenase OS=Mus musculus OX=10090 GN=Pam PE=1 SV=2	0	14.004	3	1	3	3	3	979	108.9	6.55	9.99	3	3	3	3	73	65.6	44.5	62.4	80.8	74.3	55.9	64.7	117.229	107.798	81.1026	93.8701	1.05652	-0.362969
High	Q8K371	Amotl2	Angiomotin-like protein 2 OS=Mus musculus OX=10090 GN=Amotl2 PE=1 SV=1	0	13.038	6	1	3	3	3	772	85.2	7.21	10.34	1	1	1	1	7.3	15.9	7.6	10.4	8.1	18	9.5	10.8	69.8276	155.172	81.8966	93.1034	0.207423	-0.36257
High	Q9CYD3	Crtap	Cartilage-associated protein OS=Mus musculus OX=10090 GN=Crtap PE=1 SV=3	0	30.871	21	1	8	11	8	400	46.1	5.71	28.77	6	6	6	6	281.1	322.5	181.4	287.2	311.1	364.9	228	297.9	103.536	121.441	75.8799	99.143	0.636961	-0.362235
High	O35405	Pld3	5'-3' exonuclease PLD3 OS=Mus musculus OX=10090 GN=Pld3 PE=1 SV=1	0	25.212	11	1	5	7	5	488	54.4	6.52	23.26	6	6	6	6	148.1	150.2	90.2	141.3	163.9	170	113.3	146.5	110.426	114.536	76.3348	98.703	0.796454	-0.362015
High	Q8CGA4	Mturn	Maturin OS=Mus musculus OX=10090 GN=Mturn PE=1 SV=1	0	7.335	19	1	2	3	2	131	14.8	4.17	9.28	2	2	2	2	137.6	150.1	81.5	143	152.3	169.8	102.4	148.3	106.355	118.575	71.5084	103.561	0.54765	-0.361547
High	Q9DAS9	Gng12	Guanine nucleotide-binding protein G(I)/G(S)/G(O) subunit gamma-12 OS=Mus musculus OX=10090 GN=Gng12 PE=1 SV=3	0	11.535	22	1	1	3	1	72	8	8.97	11.89	2	2	2	2	110.6	112.5	65.8	107.8	122.4	127.4	82.7	111.8	110.196	114.697	74.4542	100.653	0.693637	-0.361003
High	Q6DIC0	Smarca2	Probable global transcription activator SNF2L2 OS=Mus musculus OX=10090 GN=Smarca2 PE=1 SV=1	0	126.579	19	1	25	40	9	1577	180.1	7.2	141.15	5	5	5	5	355.4	366.2	202	361.9	393.3	414.5	253.8	375.3	109.486	115.387	70.6521	104.475	0.545959	-0.360709
High	O08586	Pten	Phosphatidylinositol 3,4,5-trisphosphate 3-phosphatase and dual-specificity protein phosphatase PTEN OS=Mus musculus OX=10090 GN=Pten PE=1 SV=1	0	18.001	21	1	5	7	5	403	47.1	6.37	25.55	3	3	3	3	38.4	44.5	26.5	37.4	42.4	50.3	33.4	38.8	102.85	122.013	81.0188	94.1176	0.783797	-0.360571
High	Q9JKN6	Nova1	RNA-binding protein Nova-1 OS=Mus musculus OX=10090 GN=Nova1 PE=1 SV=2	0	116.874	48	1	20	33	20	507	51.7	8.72	114	22	22	22	22	929.4	972	586.9	887.7	1028.5	1100	737.4	920.6	108.649	116.202	77.8978	97.2508	0.853046	-0.360393
High	Q9D4F2	Plpp6	Phospholipid phosphatase 6 OS=Mus musculus OX=10090 GN=Plpp6 PE=1 SV=1	0.003	3.308	3	1	1	1	1	292	31.7	10.29	3.15	1	1	1	1	6.9	9.3	3.8	9.1	7.6	10.5	4.7	9.4	94.4099	130.435	58.3851	116.77	0.263758	-0.360295
High	P20357	Map2	Microtubule-associated protein 2 OS=Mus musculus OX=10090 GN=Map2 PE=1 SV=2	0	551.286	53	1	82	162	82	1828	199	4.91	573.43	95	95	95	95	5128	4850.5	2894.3	4883.6	5675.1	5489.3	3636.7	5064.3	114.271	110.53	73.2268	101.972	0.638526	-0.359653
High	Q01149	Col1a2	Collagen alpha-2(I) chain OS=Mus musculus OX=10090 GN=Col1a2 PE=1 SV=2	0	113.978	17	1	16	33	16	1372	129.5	9.19	125.82	13	13	13	13	581	593.1	351.1	562.6	643	671.2	441.1	583.4	109.976	114.799	75.4436	99.7819	0.734602	-0.359265
High	Q61301	Ctnna2	Catenin alpha-2 OS=Mus musculus OX=10090 GN=Ctnna2 PE=1 SV=3	0	239.212	48	1	35	61	26	953	105.2	5.71	228.35	26	26	26	26	1018.6	1046.7	581.7	1033.1	1127.2	1184.5	731	1071.4	109.594	115.165	71.0727	104.169	0.555503	-0.359035
High	Q8C850	Scara3	Scavenger receptor class A member 3 OS=Mus musculus OX=10090 GN=Scara3 PE=2 SV=1	0	8.909	3	1	2	2	2	606	65.4	6.44	5.79	2	2	2	2	66.1	71.8	37.4	70.7	73.2	81.2	47	73.4	106.55	118.195	68.4134	106.841	0.466249	-0.358837
High	O08746	Matn2	Matrilin-2 OS=Mus musculus OX=10090 GN=Matn2 PE=2 SV=2	0.011	2.278	2	1	1	1	1	956	106.7	6.58	2.82	1	1	1	1	11	17.3	8.6	13.5	12.2	19.6	10.8	14	86.2191	138.516	76.3251	98.9399	0.321896	-0.358687
High	P58158	B3gat3	Galactosylgalactosylxylosylprotein 3-beta-glucuronosyltransferase 3 OS=Mus musculus OX=10090 GN=B3gat3 PE=1 SV=1	0.002	3.549	7	1	2	2	2	335	37	8.78	5.16	2	2	2	2	45.4	53.2	30.7	45.9	50.2	60.2	38.5	47.6	102.188	122.545	78.3715	96.8957	0.669802	-0.358655
High	Q7TPD6	Raver2	Ribonucleoprotein PTB-binding 2 OS=Mus musculus OX=10090 GN=Raver2 PE=1 SV=1	0	19.623	14	1	3	3	3	673	72	7.72	15.98	1	1	1	1	26.9	26.7	21	19.7	29.8	30.2	26.4	20.4	111.61	113.109	98.8764	76.4045	0.796276	-0.358454
High	Q9R1C6	Dgke	Diacylglycerol kinase epsilon OS=Mus musculus OX=10090 GN=Dgke PE=1 SV=1	0	26.886	12	1	5	7	5	564	63.6	7.44	27.16	4	4	4	4	83.3	72.9	57.4	61.8	92.2	82.5	72.2	64.1	118.585	106.109	92.8617	82.4437	1.02663	-0.358094
High	Q9D7P9	Serpinb12	Serpin B12 OS=Mus musculus OX=10090 GN=Serpinb12 PE=2 SV=1	0.023	1.778	2	1	1	1	1	423	47.8	5.17	2.72	1	1	1	1	100.8	193.1	83.8	147	111.6	218.5	105.3	152.4	75.9442	148.69	71.657	103.709	0.222432	-0.357211
High	Q91V61	Sfxn3	Sideroflexin-3 OS=Mus musculus OX=10090 GN=Sfxn3 PE=1 SV=1	0	62.514	51	1	11	20	10	321	35.4	9.51	71.6	11	11	11	11	371.1	243.4	197.5	277.8	410.7	275.5	248.1	288	134.402	90.1579	81.1912	94.2485	0.400781	-0.356127
High	P58771	Tpm1	Tropomyosin alpha-1 chain OS=Mus musculus OX=10090 GN=Tpm1 PE=1 SV=1	0	129.82	65	1	28	68	10	284	32.7	4.74	222.56	13	13	13	13	800.1	837.6	504.3	770.4	885.4	947.9	633.7	798.9	108.442	116.097	77.6141	97.8475	0.820715	-0.355807
High	Q8BPN8	Dmxl2	DmX-like protein 2 OS=Mus musculus OX=10090 GN=Dmxl2 PE=1 SV=3	0	69.821	11	1	20	22	19	3032	338	6.42	66.62	9	9	9	9	268.1	217.8	156.4	220.1	296.7	246.5	196.5	228.3	122.603	101.86	81.1983	94.3388	0.736436	-0.3547
High	P21279	Gnaq	Guanine nucleotide-binding protein G(q) subunit alpha OS=Mus musculus OX=10090 GN=Gnaq PE=1 SV=4	0	89.385	51	1	16	30	9	359	42.1	5.68	115.04	9	9	9	9	329.1	358.9	198.9	339.8	364.2	406.1	250	352.4	106.127	118.336	72.8491	102.688	0.569982	-0.354699
High	Q6P9J9	Ano6	Anoctamin-6 OS=Mus musculus OX=10090 GN=Ano6 PE=1 SV=1	0	33.959	16	1	11	13	11	911	106.2	6.76	39.88	8	8	8	8	182.8	153.1	119	139	202.3	173.2	149.6	144.1	120.921	103.527	89.4202	86.1327	0.95879	-0.35447
High	P28571	Slc6a9	Sodium- and chloride-dependent glycine transporter 1 OS=Mus musculus OX=10090 GN=Slc6a9 PE=1 SV=3	0.028	1.652	2	1	1	2	1	692	76.5	7.81	6.17	1	1	1	1	26.1	20.3	12.6	23.9	28.9	23	15.8	24.8	124.973	99.4595	68.3243	107.243	0.395112	-0.354255
High	P70414	Slc8a1	Sodium/calcium exchanger 1 OS=Mus musculus OX=10090 GN=Slc8a1 PE=1 SV=1	0	13.502	5	1	3	4	3	970	108	5	14.91	3	3	3	3	80.9	90.1	42.5	93	89.6	102	53.5	96.4	104.949	119.473	62.6647	112.914	0.347623	-0.354097
High	Q8BL86	Mblac2	Metallo-beta-lactamase domain-containing protein 2 OS=Mus musculus OX=10090 GN=Mblac2 PE=1 SV=2	0	15.078	19	1	3	4	3	279	31.2	6.86	15.19	2	2	2	2	36.1	37.1	21.5	35.7	39.9	42	27	37.1	109.315	115.068	73.9726	101.644	0.646444	-0.353539
High	Q7TPB0	Plppr3	Phospholipid phosphatase-related protein type 3 OS=Mus musculus OX=10090 GN=Plppr3 PE=1 SV=1	0	5.611	2	1	1	1	1	716	76.6	6.01	3.6	1	1	1	1	37.1	25.9	16.5	33.1	41.1	29.3	20.8	34.3	130.996	93.3865	66.2948	109.323	0.316122	-0.353523
High	Q8BTI9	Pik3cb	Phosphatidylinositol 4,5-bisphosphate 3-kinase catalytic subunit beta isoform OS=Mus musculus OX=10090 GN=Pik3cb PE=1 SV=2	0	6.708	4	1	3	3	3	1064	121.6	7.09	9.53	1	1	1	1	11.9	11.9	10	8.1	13.2	13.5	12.5	8.4	110.924	113.445	105.042	70.5882	0.53246	-0.353337
High	Q8K0E8	Fgb	Fibrinogen beta chain OS=Mus musculus OX=10090 GN=Fgb PE=1 SV=1	0	104.518	48	1	18	33	18	481	54.7	7.08	117.84	19	19	19	19	851.8	844.8	574.7	737.1	942.6	956	722.1	764.4	111.382	112.966	85.3269	90.3252	1.94402	-0.353017
High	P27090	Tgfb2	Transforming growth factor beta-2 proprotein OS=Mus musculus OX=10090 GN=Tgfb2 PE=1 SV=2	0	23.332	16	1	5	7	5	414	47.6	8.44	24.6	4	4	4	4	221.4	218.9	128.7	216.1	245	247.7	161.7	224.1	111.554	112.783	73.6255	102.038	0.641766	-0.352856
High	Q3UJZ3	Armc7	Armadillo repeat-containing protein 7 OS=Mus musculus OX=10090 GN=Armc7 PE=1 SV=2	0	7.566	10	1	1	2	1	198	21.6	5.03	8.65	1	1	1	1	9.3	3.6	7.5	1.8	10.3	4	9.4	1.8	161.569	62.7451	147.451	28.2353	0.105963	-0.352516
High	Q9WVF8	Tusc2	Tumor suppressor candidate 2 OS=Mus musculus OX=10090 GN=Tusc2 PE=1 SV=3	0	5.736	23	1	1	1	1	110	12.1	9.69	4.21	1	1	1	1	9.6	5.7	3.9	8.2	10.7	6.4	4.9	8.5	140.328	83.9344	64.2623	111.475	0.238001	-0.351763
Medium	P43120	Hhex	Hematopoietically-expressed homeobox protein Hhex OS=Mus musculus OX=10090 GN=Hhex PE=1 SV=1	0.055	1.228	4	1	1	1	1	271	30	7.61	3.21	1	1	1	1	7.4	44.7	3.7	39.9	8.1	50.6	4.6	41.4	30.9456	193.314	17.574	158.166	0.0743475	-0.351727
High	Q80ZI6	Lrsam1	E3 ubiquitin-protein ligase LRSAM1 OS=Mus musculus OX=10090 GN=Lrsam1 PE=1 SV=1	0	52.621	21	1	8	12	8	727	83.9	6.14	47.9	9	9	9	9	187	209.2	113.2	198.1	207	236.8	142.3	205.5	104.598	119.656	71.905	103.84	0.519454	-0.351652
High	Q9Z1Q2	Abhd16a	Phosphatidylserine lipase ABHD16A OS=Mus musculus OX=10090 GN=Abhd16a PE=1 SV=3	0	16.361	10	1	4	4	4	558	63	8.25	14.12	2	2	2	2	80.6	88.6	48.7	84.3	89.2	100.3	61.2	87.4	105.531	118.663	72.4046	103.401	0.541528	-0.350764
High	Q9DBZ1	Ikbip	Inhibitor of nuclear factor kappa-B kinase-interacting protein OS=Mus musculus OX=10090 GN=Ikbip PE=1 SV=2	0	66.818	47	1	14	19	14	373	42.5	5.1	72.56	12	12	12	12	420.3	422.5	233.3	430.7	465.1	478.1	293.1	446.7	110.541	113.63	69.6613	106.168	0.49645	-0.350428
High	P43883	Plin2	Perilipin-2 OS=Mus musculus OX=10090 GN=Plin2 PE=1 SV=2	0	59.822	45	1	13	16	13	425	46.6	6.87	57.84	8	8	8	8	242.5	195.8	143.5	196.7	268.3	221.6	180.4	203.9	122.764	101.396	82.544	93.2967	0.742499	-0.350254
High	Q8VCR7	Abhd14b	Protein ABHD14B OS=Mus musculus OX=10090 GN=Abhd14b PE=1 SV=1	0	9.127	20	1	4	4	4	210	22.4	6.27	7.78	2	2	2	2	50.2	61.2	30.4	57.5	55.6	69.2	38.2	59.7	99.8653	124.293	68.6125	107.229	0.397636	-0.350237
High	Q61627	Grid1	Glutamate receptor ionotropic, delta-1 OS=Mus musculus OX=10090 GN=Grid1 PE=1 SV=2	0.017	1.963	1	1	1	1	1	1009	112.1	6.7	2.29	1	1	1	1	11.9	10.1	7	10.1	13.2	11.4	8.8	10.5	120.273	103.872	80.1822	95.672	0.780766	-0.350057
High	Q8K4F5	Abhd11	Protein ABHD11 OS=Mus musculus OX=10090 GN=Abhd11 PE=1 SV=1	0	5.211	8	1	2	2	2	307	33.5	9.61	6.96	2	2	2	2	33.4	29.4	22.3	26.1	36.9	33.3	28	27.1	117.797	106.305	89.3855	86.5124	1.25533	-0.349419
High	Q61493	Rev3l	DNA polymerase zeta catalytic subunit OS=Mus musculus OX=10090 GN=Rev3l PE=1 SV=3	0	8.745	1	1	1	1	1	3122	350.5	8.32	5.11	1	1	1	1	7.4	9.2	4.1	9.2	8.2	10.4	5.1	9.5	98.7952	125.301	61.4458	114.458	0.299315	-0.349334
High	Q8BZB2	Ppcdc	Phosphopantothenoylcysteine decarboxylase OS=Mus musculus OX=10090 GN=Ppcdc PE=1 SV=1	0	5.542	19	1	3	3	3	204	22.3	6.52	8.46	2	2	2	2	81.8	88.1	53.1	79.7	90.5	99.7	66.7	82.6	106.627	117.467	78.5862	97.3196	0.807307	-0.349303
High	P18242	Ctsd	Cathepsin D OS=Mus musculus OX=10090 GN=Ctsd PE=1 SV=1	0	81.662	39	1	12	17	12	410	44.9	7.15	59.24	11	11	11	11	784.2	775.3	481.8	737.4	867.9	877.4	605.4	764.6	111.437	112.657	77.7325	98.1735	0.843073	-0.349299
High	Q91YN0	D6Wsu163e	Protein C12orf4 homolog OS=Mus musculus OX=10090 GN=D6Wsu163e PE=1 SV=1	0	16.575	11	1	5	6	5	552	63.6	6.18	17.62	2	2	2	2	50.6	46.3	27.7	48.5	56	52.4	34.8	50.3	115.762	108.32	71.938	103.979	0.550982	-0.349134
High	Q8CA71	Shisa4	Protein shisa-4 OS=Mus musculus OX=10090 GN=Shisa4 PE=1 SV=1	0.009	2.461	5	1	1	1	1	197	21.5	7.42	2.31	1	1	1	1	20.3	18.9	14.2	16	22.4	21.4	17.8	16.6	114.578	109.463	91.0486	84.9105	1.58254	-0.348522
High	Q3TVC7	Ccndbp1	Cyclin-D1-binding protein 1 OS=Mus musculus OX=10090 GN=Ccndbp1 PE=1 SV=1	0	10.314	8	1	3	3	3	356	39.3	4.87	10.08	2	2	2	2	39.3	47.7	30.9	36.5	43.5	54	38.8	37.8	99.9426	124.067	89.1442	86.8466	0.729473	-0.348058
High	Q9R0B9	Plod2	Procollagen-lysine,2-oxoglutarate 5-dioxygenase 2 OS=Mus musculus OX=10090 GN=Plod2 PE=1 SV=2	0	117.084	42	1	26	35	26	737	84.4	6.89	120.28	22	22	22	22	1248.1	1239.3	712.1	1246.6	1381.2	1402.5	894.8	1292.7	111.136	112.85	71.9987	104.015	0.563942	-0.347721
High	Q8JZP9	Gas2l1	GAS2-like protein 1 OS=Mus musculus OX=10090 GN=Gas2l1 PE=1 SV=1	0	5.311	3	1	1	1	1	678	72.4	10.01	2.93	1	1	1	1	12.1	7.6	3.8	12.1	13.4	8.6	4.7	12.6	136.387	87.5318	47.8372	128.244	0.179576	-0.346731
High	Q8CBY1	Samd4a	Protein Smaug homolog 1 OS=Mus musculus OX=10090 GN=Samd4a PE=1 SV=2	0	21.753	14	1	6	7	5	711	78.3	7.97	23.43	4	4	4	4	68.7	85.6	48.3	72.5	76	96.8	60.7	75.2	98.4775	125.429	78.6524	97.4409	0.54983	-0.346558
High	Q3U182	Crtc2	CREB-regulated transcription coactivator 2 OS=Mus musculus OX=10090 GN=Crtc2 PE=1 SV=2	0	15.453	9	1	4	4	4	692	73.2	7.01	13.74	1	1	1	1	16.2	14.7	9.7	14.5	18	16.7	12.2	15.1	116.129	107.742	78.7097	97.4194	0.837267	-0.346035
High	Q9CZD5	Mtif3	Translation initiation factor IF-3, mitochondrial OS=Mus musculus OX=10090 GN=Mtif3 PE=1 SV=1	0.01	2.382	3	1	1	1	1	276	31.7	9.42	2.72	1	1	1	1	15.8	13.1	8.2	14.7	17.5	14.9	10.3	15.2	120.898	102.936	71.1572	105.009	0.468751	-0.345497
High	Q9R0E2	Plod1	Procollagen-lysine,2-oxoglutarate 5-dioxygenase 1 OS=Mus musculus OX=10090 GN=Plod1 PE=1 SV=1	0	110.225	41	1	23	31	22	728	83.5	6.54	105.28	22	22	22	22	950.1	869.7	554.5	873.3	1051.5	984.2	696.7	905.6	115.613	108.213	76.6025	99.5712	0.726691	-0.345381
High	Q99PV8	Bcl11b	B-cell lymphoma/leukemia 11B OS=Mus musculus OX=10090 GN=Bcl11b PE=1 SV=1	0	21.341	11	1	5	6	5	884	94.5	6.62	23.16	4	4	4	4	81	56.5	47.9	58.5	89.7	63.9	60.2	60.7	130.71	93.1148	87.7231	88.4517	0.477411	-0.345364
High	P59242	Cgn	Cingulin OS=Mus musculus OX=10090 GN=Cgn PE=1 SV=1	0	28.682	8	1	9	11	8	1191	136.4	5.91	30.66	6	6	6	6	226.5	223	152.8	196.8	250.7	252.3	192	204	111.546	112.258	85.4283	90.7675	1.88946	-0.345058
High	Q8BYJ6	Tbc1d4	TBC1 domain family member 4 OS=Mus musculus OX=10090 GN=Tbc1d4 PE=1 SV=2	0	47.996	10	1	10	11	10	1307	147.4	7.33	37.17	5	5	5	5	102.4	103.3	70.6	89.4	113.4	116.9	88.7	92.7	110.177	113.578	86.1793	90.0656	1.93338	-0.34434
High	Q60714	Slc27a1	Long-chain fatty acid transport protein 1 OS=Mus musculus OX=10090 GN=Slc27a1 PE=1 SV=1	0	30.494	18	1	7	7	7	646	71.2	8.38	23.3	6	6	6	6	233.8	213.4	144.1	205.3	258.7	241.5	181.1	212.9	115.724	108.03	81.011	95.236	1.00522	-0.344309
High	Q62059	Vcan	Versican core protein OS=Mus musculus OX=10090 GN=Vcan PE=1 SV=2	0	212.118	11	1	33	67	33	3357	366.6	4.64	242.75	38	38	38	38	2176.9	1892.8	1193.4	2011.7	2409.1	2142.1	1499.6	2086.1	118.428	105.303	73.7185	102.55	0.562558	-0.343992
High	P50396	Gdi1	Rab GDP dissociation inhibitor alpha OS=Mus musculus OX=10090 GN=Gdi1 PE=1 SV=3	0	308.472	67	1	26	123	20	447	50.5	5.08	473.77	30	30	30	30	2811.4	3147.1	1661.3	3056.8	3111.3	3561.5	2087.5	3169.9	104.317	119.411	69.9904	106.282	0.454393	-0.343943
High	Q69ZT1	Fan1	Fanconi-associated nuclease 1 OS=Mus musculus OX=10090 GN=Fan1 PE=2 SV=2	0	13.422	4	1	4	4	4	1020	112.9	7.44	10.91	2	2	2	2	98.6	38.2	48.2	57.3	109.1	43.2	60.6	59.4	160.264	63.4594	89.0195	87.2567	0.172477	-0.343882
High	Q8BYM5	Nlgn3	Neuroligin-3 OS=Mus musculus OX=10090 GN=Nlgn3 PE=1 SV=2	0	42.043	16	1	9	12	8	825	91.1	5.8	37.02	6	6	6	6	323.7	183.8	192.1	197.5	358.2	208	241.4	204.8	141.525	82.181	95.3773	80.9166	0.285057	-0.343621
High	Q5PT53	Slc10a7	Sodium/bile acid cotransporter 7 OS=Mus musculus OX=10090 GN=Slc10a7 PE=2 SV=1	0.003	3.136	3	1	1	1	1	340	37.2	9.69	2.49	1	1	1	1	27.5	22.3	17.9	20.6	30.4	25.3	22.5	21.4	122.088	101.606	90.3614	85.9438	0.816852	-0.343456
High	Q8BXR9	Osbpl6	Oxysterol-binding protein-related protein 6 OS=Mus musculus OX=10090 GN=Osbpl6 PE=1 SV=1	0	18.99	5	1	4	5	4	959	108.9	7.27	19.18	4	4	4	4	114.7	99.7	63.3	105.5	127	112.8	79.6	109.4	118.47	105.224	74.2537	102.052	0.577432	-0.343445
High	Q61555	Fbn2	Fibrillin-2 OS=Mus musculus OX=10090 GN=Fbn2 PE=1 SV=2	0	621.037	40	1	74	167	73	2907	313.6	4.84	678.12	86	86	85	86	3709.1	3438.2	2128.8	3497.7	4104.8	3891	2674.9	3627.1	114.837	108.856	74.8339	101.473	0.647527	-0.343433
High	Q8CFC7	Clasrp	CLK4-associating serine/arginine rich protein OS=Mus musculus OX=10090 GN=Clasrp PE=1 SV=3	0	15.443	6	1	3	3	3	668	76.8	10.36	11.69	3	3	3	3	112.2	63.5	49.9	88.6	124.1	71.9	62.6	91.9	141.626	82.0542	71.4408	104.879	0.252304	-0.343247
High	Q8BMD6	Tmem260	Transmembrane protein 260 OS=Mus musculus OX=10090 GN=Tmem260 PE=2 SV=2	0	27.357	12	1	7	9	7	703	78.9	8.29	29	5	5	5	5	237.6	245.3	143.8	237	263	277.6	180.6	245.7	108.801	114.841	74.713	101.644	0.641563	-0.342692
High	Q8BH64	Ehd2	EH domain-containing protein 2 OS=Mus musculus OX=10090 GN=Ehd2 PE=1 SV=1	0	46.122	31	1	12	14	10	543	61.1	6.51	45.02	7	7	7	7	192.1	244.5	121.6	224.9	212.6	276.7	152.7	233.2	97.1664	126.463	69.7898	106.581	0.376208	-0.342492
High	P63040	Cplx1	Complexin-1 OS=Mus musculus OX=10090 GN=Cplx1 PE=1 SV=1	0	16.126	34	1	3	4	2	134	15.1	4.97	14.05	2	2	2	2	82	86.7	48.9	84.5	90.8	98.1	61.5	87.6	107.456	116.095	72.7811	103.669	0.553285	-0.341342
High	Q9R0Y8	Gabrg1	Gamma-aminobutyric acid receptor subunit gamma-1 OS=Mus musculus OX=10090 GN=Gabrg1 PE=2 SV=2	0.01	2.365	2	1	1	1	1	465	53.4	8.13	2.43	1	1	1	1	32.7	27.6	17.4	30.3	36.2	31.2	21.8	31.4	120.066	103.483	72.3051	104.146	0.496442	-0.341322
High	P11087	Col1a1	Collagen alpha-1(I) chain OS=Mus musculus OX=10090 GN=Col1a1 PE=1 SV=4	0	109.225	16	1	16	27	16	1453	137.9	5.85	116.41	16	16	16	16	637.8	463.4	366.3	492.9	705.9	524.4	460.2	511.1	128.252	95.2762	83.6119	92.8597	0.518233	-0.341021
High	Q9CQN6	Tmem14c	Transmembrane protein 14C OS=Mus musculus OX=10090 GN=Tmem14c PE=1 SV=1	0	15.571	40	1	2	5	2	114	11.6	9.7	17.13	1	1	1	1	70.7	82.5	40.3	81.8	78.2	93.3	50.6	84.8	101.922	121.603	65.9498	110.525	0.360559	-0.340981
High	Q6WVG3	Kctd12	BTB/POZ domain-containing protein KCTD12 OS=Mus musculus OX=10090 GN=Kctd12 PE=1 SV=1	0	76.593	52	1	12	22	12	327	35.9	5.81	75.54	13	12	13	13	834.8	706.7	459.7	755.4	923.8	799.8	577.6	783.3	119.799	103.719	74.9036	101.579	0.567512	-0.340864
High	Q8BXK8	Agap1	Arf-GAP with GTPase, ANK repeat and PH domain-containing protein 1 OS=Mus musculus OX=10090 GN=Agap1 PE=1 SV=1	0	71.483	22	1	12	16	11	857	94.4	7.94	61.72	9	9	9	9	157.8	156	98.1	148.6	174.6	176.6	123.2	154.1	111.122	112.395	78.4089	98.0748	0.853065	-0.340845
High	P41778	Pbx1	Pre-B-cell leukemia transcription factor 1 OS=Mus musculus OX=10090 GN=Pbx1 PE=1 SV=2	0	126.357	32	1	11	29	5	430	46.6	7.03	125.48	11	11	11	11	642.7	664.1	345.4	695.4	711.2	751.6	434	721.1	108.667	114.84	66.3127	110.18	0.397848	-0.340715
High	P83510	Tnik	Traf2 and NCK-interacting protein kinase OS=Mus musculus OX=10090 GN=Tnik PE=1 SV=2	0	87.097	20	1	19	26	10	1323	150.3	7.27	92.21	8	8	8	8	214.8	223.5	120.2	228.3	237.8	253	151	236.7	108.275	115.196	68.7536	107.775	0.44611	-0.340195
High	Q9EQK5	Mvp	Major vault protein OS=Mus musculus OX=10090 GN=Mvp PE=1 SV=4	0	34.903	10	1	7	9	7	861	95.9	5.59	29.82	6	6	6	6	204.7	193.4	131	180.6	226.5	218.8	164.6	187.3	113.648	109.784	82.5891	93.9789	1.22148	-0.339612
High	Q9D0P0	Ebpl	Emopamil-binding protein-like OS=Mus musculus OX=10090 GN=Ebpl PE=2 SV=1	0.001	3.912	4	1	1	1	1	206	23.3	6.89	3.33	1	1	1	1	49.4	53.3	31.4	49.5	54.7	60.3	39.5	51.4	106.265	117.144	76.7363	99.8543	0.679988	-0.339282
High	Q9JKW0	Arl6ip1	ADP-ribosylation factor-like protein 6-interacting protein 1 OS=Mus musculus OX=10090 GN=Arl6ip1 PE=1 SV=1	0	7.25	19	1	2	2	2	203	23.4	9.32	6.34	1	1	1	1	33.4	52.2	26.4	41.2	36.9	59.1	33.2	42.7	85.8639	137.522	77.2542	99.3601	0.307193	-0.338935
High	Q9JLI3	Mmel1	Membrane metallo-endopeptidase-like 1 OS=Mus musculus OX=10090 GN=Mmel1 PE=1 SV=1	0.001	4.111	2	1	2	2	1	765	88.6	6.55	5.58	1	1	1	1	75.9	84.9	54.3	71.5	84	96.1	68.2	74.2	104.186	119.194	84.5891	92.031	0.96851	-0.338849
High	Q8R3Z5	Cacnb1	Voltage-dependent L-type calcium channel subunit beta-1 OS=Mus musculus OX=10090 GN=Cacnb1 PE=1 SV=1	0	28.801	15	1	7	8	5	597	65.4	6.62	26.15	4	4	4	4	114.3	110.4	60.4	118.5	126.5	124.9	75.9	122.9	112.394	110.973	67.4367	109.196	0.420788	-0.338667
High	Q99MS7	Ehbp1l1	EH domain-binding protein 1-like protein 1 OS=Mus musculus OX=10090 GN=Ehbp1l1 PE=1 SV=1	0	10.118	3	1	3	3	3	1716	184.7	4.73	7.98	2	2	2	2	55.1	57.6	37	51.5	61	65.2	46.4	53.4	107.965	115.398	82.1239	94.5133	1.07853	-0.3386
High	Q8CGF6	Wdr47	WD repeat-containing protein 47 OS=Mus musculus OX=10090 GN=Wdr47 PE=1 SV=2	0	44.525	14	1	12	15	12	920	102.2	5.97	46.5	12	12	12	12	606.1	614.8	361.1	604.8	670.8	695.8	453.7	627.2	109.63	113.716	74.1491	102.505	0.610541	-0.338358
High	Q148W8	Dusp27	Inactive dual specificity phosphatase 27 OS=Mus musculus OX=10090 GN=Dusp27 PE=1 SV=1	0.013	2.162	1	1	1	1	1	1138	128.5	5.15	0	1	1	1	1	32	41	24	33.3	35.4	46.5	30.2	34.6	96.5235	126.789	82.3449	94.3422	0.540229	-0.33787
High	Q8C050	Rps6ka5	Ribosomal protein S6 kinase alpha-5 OS=Mus musculus OX=10090 GN=Rps6ka5 PE=1 SV=2	0	32.311	15	1	11	11	11	863	96.5	7.34	31.09	9	9	9	9	370.5	327.4	210.7	340.4	410	370.5	264.8	353	117.285	105.986	75.7491	100.98	0.629604	-0.337259
High	Q9QZ08	Nagk	N-acetyl-D-glucosamine kinase OS=Mus musculus OX=10090 GN=Nagk PE=1 SV=3	0	24.063	19	1	5	5	5	343	37.2	5.73	18.97	4	4	4	4	177.7	107	110.8	108.4	196.7	121.1	139.2	112.4	138.181	85.072	97.7871	78.9603	0.30462	-0.336987
High	Q8JZM4	Dner	Delta and Notch-like epidermal growth factor-related receptor OS=Mus musculus OX=10090 GN=Dner PE=1 SV=1	0	14.925	4	1	2	3	2	737	78.7	5.1	14.66	3	3	3	3	125.1	163.7	75.7	155.5	138.4	185.3	95.1	161.2	95.4483	127.793	65.5862	111.172	0.30621	-0.336824
High	P61922	Abat	4-aminobutyrate aminotransferase, mitochondrial OS=Mus musculus OX=10090 GN=Abat PE=1 SV=1	0	99.163	54	1	20	27	20	500	56.4	8.09	89.09	15	15	14	15	696.1	690.3	387.9	714.8	770.4	781.2	487.4	741.2	110.841	112.395	70.1245	106.64	0.48011	-0.336741
High	Q8R4G0	Ntng1	Netrin-G1 OS=Mus musculus OX=10090 GN=Ntng1 PE=1 SV=2	0.022	1.843	1	1	1	1	1	539	60.5	6.24	2.39	1	1	1	1	82.7	74.6	39.5	86.4	91.5	84.4	49.7	89.6	116.117	107.107	63.0711	113.706	0.335446	-0.33656
High	Q8R0F3	Sumf1	Formylglycine-generating enzyme OS=Mus musculus OX=10090 GN=Sumf1 PE=1 SV=2	0	6.895	10	1	3	3	3	372	40.6	7.09	9.18	1	1	1	1	3.7	7.4	2.6	6.4	4.1	8.4	3.3	6.6	73.2143	150	58.9286	117.857	0.168046	-0.336428
High	Q8BKR5	Ppp1r37	Protein phosphatase 1 regulatory subunit 37 OS=Mus musculus OX=10090 GN=Ppp1r37 PE=1 SV=1	0	15.215	6	1	3	3	3	712	77.5	5.06	12.14	3	3	3	3	73	70.6	50.9	61	80.7	79.9	64	63.2	112.161	111.049	88.9507	87.8388	2.87452	-0.336373
High	Q4LDD4	Arap1	Arf-GAP with Rho-GAP domain, ANK repeat and PH domain-containing protein 1 OS=Mus musculus OX=10090 GN=Arap1 PE=1 SV=2	0	40.278	11	1	9	11	9	1452	162.2	6.18	39.67	5	5	5	5	142.9	134.1	83.3	135.8	158.2	151.7	104.7	140.8	113.936	109.255	75.4051	101.404	0.655723	-0.33608
High	Q9D8Y1	Tmem126a	Transmembrane protein 126A OS=Mus musculus OX=10090 GN=Tmem126a PE=1 SV=1	0.007	2.625	6	1	1	1	1	196	21.5	9.41	2.74	1	1	1	1	30.2	24.6	21.8	20.4	33.4	27.8	27.4	21.1	121.787	101.367	99.9088	76.9371	0.568172	-0.335547
High	Q9D4C9	Clvs1	Clavesin-1 OS=Mus musculus OX=10090 GN=Clvs1 PE=1 SV=1	0	18.748	18	1	5	5	5	354	40.6	6.73	18.86	4	4	4	4	100.8	97	63.2	92.7	111.6	109.8	79.4	96.1	112.472	110.658	80.0202	96.8506	0.948983	-0.335184
High	Q8BVI5	Stx16	Syntaxin-16 OS=Mus musculus OX=10090 GN=Stx16 PE=1 SV=3	0	19.676	23	1	5	5	5	326	37.1	5.86	18.15	2	2	2	2	39.4	48.7	30.5	38.7	43.6	55.2	38.3	40.1	98.4199	124.605	86.456	90.5192	0.648267	-0.333657
High	Q80TS3	Adgrl3	Adhesion G protein-coupled receptor L3 OS=Mus musculus OX=10090 GN=Adgrl3 PE=1 SV=3	0	21.394	4	1	5	5	5	1537	171	6.71	17.31	3	3	3	3	81.4	90.8	48.3	89.1	90.1	102.8	60.7	92.4	104.162	118.844	70.1734	106.821	0.439608	-0.333379
High	Q6ZQA6	Igsf3	Immunoglobulin superfamily member 3 OS=Mus musculus OX=10090 GN=Igsf3 PE=1 SV=2	0	59.75	13	1	12	17	12	1194	134.6	6.05	58.41	10	10	10	10	572.6	432.8	329.9	460.3	633.7	489.8	414.5	477.3	125.778	97.2163	82.2706	94.7353	0.555923	-0.333208
High	Q99KS6	Adprm	Manganese-dependent ADP-ribose/CDP-alcohol diphosphatase OS=Mus musculus OX=10090 GN=Adprm PE=1 SV=1	0	10.706	10	1	2	3	2	340	38.9	5.49	9.61	2	2	2	2	29.6	34.6	13.9	38.1	32.7	39.1	17.5	39.5	101.553	121.429	54.3478	122.671	0.233209	-0.333022
High	Q8C015	Pak5	Serine/threonine-protein kinase PAK 5 OS=Mus musculus OX=10090 GN=Pak5 PE=1 SV=1	0	17.657	9	1	5	6	3	719	80.9	8.21	17.76	3	3	3	3	76.9	73.6	46.1	73.1	85.1	83.3	57.9	75.8	112.678	110.295	76.6634	100.364	0.712575	-0.332893
High	P55002	Mfap2	Microfibrillar-associated protein 2 OS=Mus musculus OX=10090 GN=Mfap2 PE=2 SV=1	0	11.692	16	1	2	3	2	183	20.6	4.89	13.09	2	2	2	2	100	92.7	61.1	91	110.6	104.9	76.7	94.4	114.434	108.536	79.3585	97.672	0.853469	-0.332848
High	Q8C4A5	Asxl3	Putative Polycomb group protein ASXL3 OS=Mus musculus OX=10090 GN=Asxl3 PE=2 SV=3	0	5.829	1	1	1	1	1	2259	243.5	6.1	4.74	1	1	1	1	7.5	10.2	3.6	10.9	8.3	11.6	4.5	11.3	92.9972	129.972	50.4202	126.611	0.192783	-0.332844
High	P37804	Tagln	Transgelin OS=Mus musculus OX=10090 GN=Tagln PE=1 SV=3	0	51.497	61	1	12	17	12	201	22.6	8.81	54.89	10	10	10	10	347.9	390.5	237.3	345.6	385	441.9	298.2	358.4	103.809	119.151	80.4044	96.6363	0.754898	-0.332698
High	P52850	Ndst2	Bifunctional heparan sulfate N-deacetylase/N-sulfotransferase 2 OS=Mus musculus OX=10090 GN=Ndst2 PE=1 SV=1	0	9.263	2	1	2	2	1	883	101.1	8.7	6.26	1	1	1	1	22.4	17.2	11.7	19.6	24.8	19.4	14.8	20.3	125.095	97.8562	74.6532	102.396	0.445396	-0.332575
High	Q8R138	Tmem119	Transmembrane protein 119 OS=Mus musculus OX=10090 GN=Tmem119 PE=1 SV=1	0	36.006	30	1	5	12	5	280	29.4	4.51	41.31	7	7	7	7	526.4	581.7	328.4	552.6	582.6	658.3	412.6	573.1	104.662	118.261	74.122	102.955	0.541741	-0.332166
High	Q8C407	Yipf4	Protein YIPF4 OS=Mus musculus OX=10090 GN=Yipf4 PE=1 SV=1	0	12.746	21	1	3	5	3	246	27.3	4.65	15.86	2	2	2	2	131	127.6	82.7	121.5	145	144.4	103.9	126	111.689	111.227	80.0308	97.0537	0.936352	-0.332058
High	P24549	Aldh1a1	Retinal dehydrogenase 1 OS=Mus musculus OX=10090 GN=Aldh1a1 PE=1 SV=5	0	92.27	39	1	16	25	8	501	54.4	7.8	90.3	9	9	9	9	725.2	754.1	489	676.2	802.6	853.4	614.4	701.2	108.036	114.874	82.7029	94.3869	1.10887	-0.331982
High	Q9D328	Tmem35a	Transmembrane protein 35A OS=Mus musculus OX=10090 GN=Tmem35a PE=1 SV=1	0	20.762	31	1	4	6	4	167	18.5	9.99	20.56	3	3	3	3	144.8	134	79.7	142.5	160.3	151.6	100.1	147.8	114.541	108.324	71.5255	105.609	0.497489	-0.331325
High	Q61176	Arg1	Arginase-1 OS=Mus musculus OX=10090 GN=Arg1 PE=1 SV=1	0	19.786	16	1	4	5	4	323	34.8	7.01	15.94	5	5	5	5	213.7	212.8	113.6	228.3	236.5	240.9	142.8	236.7	110.398	112.452	66.6589	110.491	0.390669	-0.331099
High	Q69ZU6	Thsd7a	Thrombospondin type-1 domain-containing protein 7A OS=Mus musculus OX=10090 GN=Thsd7a PE=1 SV=2	0	147.827	25	1	27	40	27	1645	183.4	7.2	156.53	27	27	26	27	915.7	1011.4	562.5	972.8	1013.4	1144.6	706.8	1008.8	104.647	118.195	72.9864	104.172	0.505492	-0.330982
High	Q8CAK1	Iba57	Putative transferase CAF17 homolog, mitochondrial OS=Mus musculus OX=10090 GN=Iba57 PE=1 SV=1	0.003	3.192	8	1	1	1	1	358	38.4	9.01	3.54	1	1	1	1	12	16.7	8.6	14.3	13.3	18.9	10.8	14.8	92.0415	130.796	74.7405	102.422	0.357621	-0.330917
High	Q63810	Ppp3r1	Calcineurin subunit B type 1 OS=Mus musculus OX=10090 GN=Ppp3r1 PE=1 SV=3	0	110.089	74	1	12	26	12	170	19.3	4.81	103.1	14	14	14	14	582	764.4	392.8	681.7	644.1	865.1	493.6	706.9	95.0806	127.704	72.8642	104.351	0.375483	-0.330149
High	P50427	Sts	Steryl-sulfatase OS=Mus musculus OX=10090 GN=Sts PE=1 SV=1	0	11.964	5	1	2	2	2	624	66.5	8.5	7.98	1	1	1	1	9.8	15	6.8	13.1	10.9	17	8.6	13.6	87.0259	135.729	68.6627	108.583	0.263014	-0.329705
High	Q8R5J9	Arl6ip5	PRA1 family protein 3 OS=Mus musculus OX=10090 GN=Arl6ip5 PE=1 SV=2	0	22.404	24	1	5	7	5	188	21.5	9.61	24.97	4	4	4	4	340	318.5	194.7	329.4	376.3	360.4	244.6	341.6	113.78	108.973	73.9587	103.288	0.57658	-0.329684
High	Q62392	Phlda1	Pleckstrin homology-like domain family A member 1 OS=Mus musculus OX=10090 GN=Phlda1 PE=1 SV=2	0.005	2.872	2	1	1	1	1	405	45.6	9.7	2.54	1	1	1	1	36.6	39.1	20.4	40.3	40.5	44.2	25.6	41.8	106.509	116.239	67.3241	109.928	0.390369	-0.329613
High	Q8VBY2	Camkk1	Calcium/calmodulin-dependent protein kinase kinase 1 OS=Mus musculus OX=10090 GN=Camkk1 PE=1 SV=1	0	11.064	8	1	3	3	3	505	55.8	5.99	5.24	3	3	3	3	181.8	181.8	106.9	182.7	201.2	205.7	134.3	189.5	110.141	112.604	73.5185	103.736	0.565345	-0.329571
High	O09009	Rfng	Beta-1,3-N-acetylglucosaminyltransferase radical fringe OS=Mus musculus OX=10090 GN=Rfng PE=2 SV=1	0	12.749	9	1	2	3	2	332	36.9	8.62	11.05	1	1	1	1	18.6	19.9	13.6	16.6	20.6	22.5	17.1	17.2	106.46	116.279	88.3721	88.8889	1.36152	-0.329479
High	Q6ZPS6	Ankib1	Ankyrin repeat and IBR domain-containing protein 1 OS=Mus musculus OX=10090 GN=Ankib1 PE=1 SV=2	0	33.107	11	1	8	9	8	1085	121.8	5.16	34.5	6	6	6	6	136.2	134.8	83.6	131.5	150.7	152.6	105.1	136.3	110.666	112.062	77.1801	100.092	0.730932	-0.32932
High	L0N7N1	Kif14	Kinesin-like protein KIF14 OS=Mus musculus OX=10090 GN=Kif14 PE=1 SV=1	0	13.065	2	1	3	3	3	1674	186.3	7.84	7.93	1	1	1	1	54.2	46.3	32.9	46.3	59.9	52.4	41.4	48	118.79	103.917	82.1021	95.1909	0.82582	-0.329011
High	Q8BPP1	Mab21l2	Protein mab-21-like 2 OS=Mus musculus OX=10090 GN=Mab21l2 PE=2 SV=1	0	70.817	50	1	17	22	8	359	40.9	8.56	60.31	7	7	7	7	177.9	181.1	95.3	193	196.8	204.9	119.7	200.1	109.106	113.597	66.3617	110.936	0.379967	-0.328949
High	P06537	Nr3c1	Glucocorticoid receptor OS=Mus musculus OX=10090 GN=Nr3c1 PE=1 SV=1	0	18.282	12	1	7	8	7	783	86	6.35	22.58	7	7	7	7	311.1	324.7	182.9	324.8	344.3	367.4	229.8	336.8	107.737	114.965	71.908	105.39	0.4996	-0.328939
High	Q921Q3	Alg1	Chitobiosyldiphosphodolichol beta-mannosyltransferase OS=Mus musculus OX=10090 GN=Alg1 PE=1 SV=3	0	17.318	13	1	4	6	4	482	54.4	8.37	20.63	3	3	3	3	110.9	135.1	77.3	118.1	122.7	152.9	97.1	122.4	99.1315	123.531	78.4488	98.8891	0.535975	-0.328355
High	Q8R373	Clmp	CXADR-like membrane protein OS=Mus musculus OX=10090 GN=Clmp PE=1 SV=1	0	5.39	6	1	2	2	2	373	41.2	8.38	5.03	2	2	2	2	89.7	87.3	58.5	81.2	99.2	98.8	73.5	84.2	111.555	111.105	82.6539	94.6865	1.19616	-0.328318
High	Q3TMW1	Ccdc102a	Coiled-coil domain-containing protein 102A OS=Mus musculus OX=10090 GN=Ccdc102a PE=1 SV=2	0	42.712	25	1	9	10	9	549	62.6	5.69	42.15	4	4	4	4	90.4	94.9	51.2	97.3	100	107.4	64.3	100.9	107.354	115.298	69.0284	108.32	0.426079	-0.328202
High	Q91Z46	Dusp7	Dual specificity protein phosphatase 7 OS=Mus musculus OX=10090 GN=Dusp7 PE=1 SV=4	0	16.972	7	1	2	3	1	422	45.2	6.09	12.71	1	1	1	1	40.9	37.3	29.7	31.2	45.3	42.2	37.3	32.4	115.267	107.379	94.9109	82.4427	1.03752	-0.328124
High	Q9JKZ2	Slc5a3	Sodium/myo-inositol cotransporter OS=Mus musculus OX=10090 GN=Slc5a3 PE=1 SV=2	0	19.61	8	1	4	5	4	718	79.5	7.3	18.23	3	3	3	3	84.8	93.1	51.3	90.8	93.8	105.3	64.5	94.1	104.892	117.752	72.1275	105.228	0.4821	-0.3281
High	P70302	Stim1	Stromal interaction molecule 1 OS=Mus musculus OX=10090 GN=Stim1 PE=1 SV=2	0	8.051	6	1	3	3	3	685	77.5	6.54	9.63	2	2	2	2	82.6	90.3	55.6	81.4	91.5	102.2	69.9	84.4	105.172	117.471	80.3448	97.0115	0.795734	-0.328086
High	O54865	Gucy1b1	Guanylate cyclase soluble subunit beta-1 OS=Mus musculus OX=10090 GN=Gucy1b1 PE=1 SV=1	0	18.453	8	1	4	5	4	620	70.6	5.31	16.32	4	4	4	4	177.3	161.5	104.9	164.1	196.2	182.8	131.8	170.2	115.242	107.372	77.4156	99.9706	0.700611	-0.327649
High	O70456	Sfn	14-3-3 protein sigma OS=Mus musculus OX=10090 GN=Sfn PE=1 SV=2	0	83.675	62	1	12	57	8	248	27.7	4.78	168.33	9	9	9	9	380.4	450.6	270.6	387.7	420.9	510	340	402	100.64	121.944	81.296	96.1205	0.649373	-0.327207
High	P14231	Atp1b2	Sodium/potassium-transporting ATPase subunit beta-2 OS=Mus musculus OX=10090 GN=Atp1b2 PE=1 SV=2	0	7.788	8	1	2	2	2	290	33.3	8.31	6.71	1	1	1	1	17.4	20.4	11.8	18.3	19.3	23.1	14.8	19	101.312	121.26	77.6903	99.7375	0.572154	-0.327041
High	Q91YS8	Camk1	Calcium/calmodulin-dependent protein kinase type 1 OS=Mus musculus OX=10090 GN=Camk1 PE=1 SV=1	0	42.506	30	1	9	9	9	374	41.6	5.35	32.5	7	7	7	7	223.6	211.7	131.2	215.6	247.5	239.6	164.8	223.6	113.078	109.469	75.2941	102.159	0.622606	-0.326675
High	Q8BUY8	Gprasp2	G-protein coupled receptor-associated sorting protein 2 OS=Mus musculus OX=10090 GN=Gprasp2 PE=1 SV=2	0	47.003	20	1	10	15	10	826	92.7	5.11	55.1	6	6	6	6	292.8	293.5	200.6	261.5	324	332.1	252.1	271.1	109.896	112.643	85.5084	91.9529	1.62706	-0.326553
High	Q9QUN9	Dkk3	Dickkopf-related protein 3 OS=Mus musculus OX=10090 GN=Dkk3 PE=2 SV=1	0	30.296	22	1	6	6	6	349	38.4	4.54	24.89	6	6	6	6	151.6	163.4	98.1	152.4	167.8	184.9	123.3	158	105.868	116.656	77.7918	99.6845	0.686093	-0.326332
High	P17208	Pou4f1	POU domain, class 4, transcription factor 1 OS=Mus musculus OX=10090 GN=Pou4f1 PE=1 SV=3	0	10.297	5	1	1	2	1	421	42.7	9.01	10.5	2	2	2	2	18	21.7	11.2	20.6	19.9	24.6	14.1	21.4	99.5	123	70.5	107	0.388473	-0.325986
High	Q9R1V6	Adam22	Disintegrin and metalloproteinase domain-containing protein 22 OS=Mus musculus OX=10090 GN=Adam22 PE=1 SV=2	0	7.596	5	1	4	4	4	904	99.7	7.83	10.72	3	3	3	3	87.4	67.1	48.9	73.5	96.7	75.9	61.4	76.3	124.654	97.8408	79.1492	98.3564	0.512788	-0.325904
High	Q7TSJ2	Map6	Microtubule-associated protein 6 OS=Mus musculus OX=10090 GN=Map6 PE=1 SV=2	0	102.996	24	1	16	23	16	906	96.4	9.5	86.37	17	17	17	17	864.7	863.3	505.3	875.9	956.9	977	634.9	908.3	110.08	112.393	73.0379	104.489	0.537203	-0.325588
High	B2RXR6	Ankrd44	Serine/threonine-protein phosphatase 6 regulatory ankyrin repeat subunit B OS=Mus musculus OX=10090 GN=Ankrd44 PE=1 SV=1	0	91.491	22	1	14	21	13	993	107.3	6.42	71.65	13	13	13	13	307.6	313.4	193.9	300	340.5	354.6	243.6	311.1	108.977	113.49	77.9645	99.5679	0.747581	-0.325513
High	Q76KF0	Sema6d	Semaphorin-6D OS=Mus musculus OX=10090 GN=Sema6d PE=1 SV=1	0	5.455	1	1	1	1	1	1073	119.7	8.51	3.98	1	1	1	1	11.6	17.5	10.1	12.9	12.9	19.8	12.7	13.4	87.7551	134.694	86.3946	91.1565	0.355149	-0.325241
High	Q9D1T0	Lingo1	Leucine-rich repeat and immunoglobulin-like domain-containing nogo receptor-interacting protein 1 OS=Mus musculus OX=10090 GN=Lingo1 PE=1 SV=1	0	7.654	5	1	2	3	2	614	69.1	8.31	9.94	1	1	1	1	19.6	19.4	9.7	21.9	21.7	21.9	12.1	22.7	110.714	111.735	61.7347	115.816	0.306338	-0.325241
High	Q62415	Ppp1r13b	Apoptosis-stimulating of p53 protein 1 OS=Mus musculus OX=10090 GN=Ppp1r13b PE=1 SV=2	0	26.858	8	1	8	9	7	1087	119.1	6.68	26.74	5	5	5	5	106.2	103.2	64.1	102.7	117.6	116.8	80.6	106.5	111.601	110.842	76.4887	101.068	0.677084	-0.325163
High	O54974	Lgals7	Galectin-7 OS=Mus musculus OX=10090 GN=Lgals7 PE=2 SV=3	0	6.599	18	1	2	2	2	136	15.2	7.25	6.89	2	2	2	2	71	73.3	46.4	68.2	78.6	83	58.3	70.7	108.19	114.246	80.2478	97.3159	0.881013	-0.325056
High	Q8BGC4	Zadh2	Prostaglandin reductase-3 OS=Mus musculus OX=10090 GN=Zadh2 PE=1 SV=1	0	23.469	23	1	5	5	5	377	40.5	7.42	18.85	4	4	4	4	67.3	67	42.7	63.8	74.4	75.8	53.7	66.2	110.181	112.255	79.5261	98.0378	0.863604	-0.325053
High	Q7TPM9	Mtmr10	Myotubularin-related protein 10 OS=Mus musculus OX=10090 GN=Mtmr10 PE=1 SV=2	0	14.298	6	1	4	4	4	771	88.1	8.68	13.42	3	3	3	3	44.6	66.3	35.7	52.6	49.4	75.1	44.8	54.6	88.2537	134.167	80.0357	97.5435	0.340717	-0.324828
High	P97449	Anpep	Aminopeptidase N OS=Mus musculus OX=10090 GN=Anpep PE=1 SV=4	0	75.455	18	1	12	16	12	966	109.6	5.9	56.88	11	11	11	11	422.7	415.9	257.4	410.9	467.8	470.7	323.4	426.1	110.853	111.54	76.6351	100.972	0.682245	-0.324428
High	Q61830	Mrc1	Macrophage mannose receptor 1 OS=Mus musculus OX=10090 GN=Mrc1 PE=1 SV=2	0	102.352	21	1	25	27	25	1456	164.9	6.83	92.36	23	23	22	23	720.8	668.5	448.1	654.4	797.7	756.6	563.1	678.6	114.12	108.24	80.5579	97.0815	0.900067	-0.323948
High	Q62083	Pick1	PRKCA-binding protein OS=Mus musculus OX=10090 GN=Pick1 PE=1 SV=2	0	9.106	6	1	2	3	2	416	46.6	5.52	8.41	2	2	2	2	89.1	78.6	55.9	76.8	98.6	88.9	70.2	79.6	116.929	105.425	83.2493	94.3967	0.964976	-0.323853
High	Q8CHH9	Septin8	Septin-8 OS=Mus musculus OX=10090 GN=Septin8 PE=1 SV=4	0	50.974	25	1	10	19	5	429	49.8	6	79.6	4	4	4	4	197.4	189.8	124.8	182.5	218.5	214.8	156.9	189.3	112.123	110.225	80.5131	97.1392	0.935834	-0.323761
High	Q9R1R2	Trim3	Tripartite motif-containing protein 3 OS=Mus musculus OX=10090 GN=Trim3 PE=1 SV=1	0	86.491	29	1	17	20	15	744	80.7	7.81	71.39	12	12	12	12	366.6	390.2	224.3	381.2	405.8	441.6	281.8	395.3	106.474	115.867	73.939	103.719	0.540507	-0.323674
High	Q9EQF2	Kel	Kell blood group glycoprotein homolog OS=Mus musculus OX=10090 GN=Kel PE=1 SV=1	0.001	3.871	3	1	1	1	1	713	80.8	6.32	4.14	1	1	1	1	9.7	9.5	6.7	8.3	10.7	10.7	8.4	8.7	111.169	111.169	87.2727	90.3896	2.32101	-0.323614
High	Q3U0J8	Tbc1d2b	TBC1 domain family member 2B OS=Mus musculus OX=10090 GN=Tbc1d2b PE=1 SV=2	0	23.157	11	1	9	9	9	965	109.9	6.02	26.45	8	8	8	8	202.4	203.2	134.3	187.2	224	230	168.7	194.2	109.683	112.621	82.605	95.0912	1.1323	-0.32312
High	Q9CPQ1	Cox6c	Cytochrome c oxidase subunit 6C OS=Mus musculus OX=10090 GN=Cox6c PE=1 SV=3	0	11.971	46	1	5	8	5	76	8.5	10.14	22.56	5	5	5	5	312.7	289.4	215.4	258.4	346	327.5	270.7	267.9	114.182	108.077	89.3326	88.4085	1.7309	-0.322464
High	O70131	Ninj1	Ninjurin-1 OS=Mus musculus OX=10090 GN=Ninj1 PE=1 SV=1	0	4.834	13	1	1	2	1	152	16.5	6.55	7.6	1	1	1	1	32	30.9	21.3	28.6	35.4	35	26.7	29.6	111.76	110.497	84.2936	93.4491	1.39846	-0.322441
High	P41183	Bcl6	B-cell lymphoma 6 protein homolog OS=Mus musculus OX=10090 GN=Bcl6 PE=1 SV=1	0.01	2.316	1	1	1	1	1	707	78.9	8	2.6	1	1	1	1	35.9	39.8	22.8	37.8	39.8	45.1	28.7	39.2	104.188	118.063	75.1309	102.618	0.54556	-0.322353
High	O35604	Npc1	NPC intracellular cholesterol transporter 1 OS=Mus musculus OX=10090 GN=Npc1 PE=1 SV=2	0	16.932	4	1	5	5	5	1277	142.8	5.71	15.52	4	4	4	4	107.3	114.6	74	101.9	118.7	129.7	93	105.7	106.195	116.037	83.2029	94.565	1.00847	-0.322073
High	O88834	Shd	SH2 domain-containing adapter protein D OS=Mus musculus OX=10090 GN=Shd PE=1 SV=1	0	7.977	10	1	3	3	3	343	38.5	5.05	9.19	1	1	1	1	18.5	18.6	12.3	17.1	20.5	21	15.5	17.7	109.772	112.45	82.9987	94.7791	1.17566	-0.321928
High	Q9D0T2	Dusp12	Dual specificity protein phosphatase 12 OS=Mus musculus OX=10090 GN=Dusp12 PE=2 SV=1	0	21.32	27	1	7	7	7	339	37.1	7.99	22.77	2	2	2	2	53.9	59	36.9	52.8	59.7	66.8	46.4	54.8	104.875	117.347	81.5108	96.267	0.829173	-0.321928
High	Q60592	Mast2	Microtubule-associated serine/threonine-protein kinase 2 OS=Mus musculus OX=10090 GN=Mast2 PE=1 SV=1	0	8.167	1	1	2	2	1	1734	190.4	7.74	5.31	1	1	1	1	35.1	23.1	18.8	27.4	38.9	26.1	23.6	28.4	132.991	89.2308	80.6838	97.094	0.353939	-0.321928
High	Q6P1G6	Fam167a	Protein FAM167A OS=Mus musculus OX=10090 GN=Fam167a PE=2 SV=1	0.011	2.239	7	1	1	1	1	215	24.3	5.78	2.9	1	1	1	1	9.7	3.4	2.3	8.3	10.7	3.8	2.9	8.7	163.985	58.2375	44.4444	133.333	0.10903	-0.321928
High	Q62277	Syp	Synaptophysin OS=Mus musculus OX=10090 GN=Syp PE=1 SV=2	0	9.327	12	1	3	4	3	314	34	4.94	12.07	2	2	2	2	190	182.6	115.6	181.5	210.2	206.6	145.3	188.2	112.062	110.143	77.4623	100.333	0.716855	-0.321669
High	Q9WV92	Epb41l3	Band 4.1-like protein 3 OS=Mus musculus OX=10090 GN=Epb41l3 PE=1 SV=1	0	184.944	46	1	35	50	31	929	103.3	5.31	184.62	32	32	32	32	1474.2	1499.2	893.7	1485.1	1631.5	1696.6	1123	1540	108.928	113.275	74.9779	102.819	0.592761	-0.321646
High	A6H6A9	Rabgap1l	Rab GTPase-activating protein 1-like OS=Mus musculus OX=10090 GN=Rabgap1l PE=1 SV=1	0	44.51	17	1	11	14	10	815	92.3	5.31	50.1	7	7	7	7	183.5	169	110.1	171	203.1	191.2	138.3	177.3	114.439	107.733	77.9265	99.9014	0.712389	-0.321197
High	O08599	Stxbp1	Syntaxin-binding protein 1 OS=Mus musculus OX=10090 GN=Stxbp1 PE=1 SV=2	0	145.699	47	1	24	36	23	594	67.5	6.96	128.93	25	25	25	25	1153	1198	701.7	1181.3	1276	1355.8	881.6	1225	107.716	114.452	74.4217	103.41	0.561381	-0.321133
High	Q8BH66	Atl1	Atlastin-1 OS=Mus musculus OX=10090 GN=Atl1 PE=1 SV=1	0	44.699	27	1	13	13	11	558	63.3	6.49	40.77	10	10	10	10	310.1	286.3	202.6	269.6	343.2	324	254.5	279.6	114.276	107.883	84.7415	93.0991	1.28248	-0.321009
High	P11798	Camk2a	Calcium/calmodulin-dependent protein kinase type II subunit alpha OS=Mus musculus OX=10090 GN=Camk2a PE=1 SV=2	0	27.964	19	1	9	9	5	478	54.1	7.08	25.11	4	4	4	4	88.5	84.2	59.9	76.8	98	95.3	75.2	79.6	112.611	109.509	86.412	91.468	1.75083	-0.320436
High	P0C192	Lrrc4b	Leucine-rich repeat-containing protein 4B OS=Mus musculus OX=10090 GN=Lrrc4b PE=1 SV=1	0	37.258	17	1	10	13	10	709	76.1	7.24	38.49	9	9	9	9	601.1	628.5	360.4	626.6	665.3	711.2	452.8	649.8	107.345	114.751	73.0588	104.845	0.511907	-0.320095
High	P28828	Ptprm	Receptor-type tyrosine-protein phosphatase mu OS=Mus musculus OX=10090 GN=Ptprm PE=1 SV=2	0	10.252	3	1	4	4	3	1452	163.5	6.68	12.38	2	2	2	2	130.3	136.8	83.4	129.9	144.1	154.8	104.8	134.7	107.058	115.007	77.8603	100.074	0.694286	-0.319637
High	Q6PCZ4	Magee1	Melanoma-associated antigen E1 OS=Mus musculus OX=10090 GN=Magee1 PE=1 SV=1	0	8.135	4	1	4	4	4	918	101.6	6.67	9.65	2	2	2	2	73.6	65.5	49.3	60.4	81.5	74.1	62	62.7	116.304	105.744	88.4766	89.4756	1.26868	-0.319381
High	Q8VCD6	Reep2	Receptor expression-enhancing protein 2 OS=Mus musculus OX=10090 GN=Reep2 PE=1 SV=2	0	28.732	30	1	5	8	5	254	28.4	9.41	25.87	4	4	4	4	89.9	85.1	51.7	88.7	99.5	96.4	65	92	112.78	109.266	73.6753	104.279	0.539813	-0.319353
High	Q8CBF3	Ephb1	Ephrin type-B receptor 1 OS=Mus musculus OX=10090 GN=Ephb1 PE=1 SV=1	0	44.984	14	1	11	18	3	984	109.8	6.4	55.19	3	3	3	3	129.1	130.3	75.8	132.7	142.9	147.5	95.2	137.6	109.251	112.768	72.7829	105.199	0.510547	-0.31895
High	Q9QUN7	Tlr2	Toll-like receptor 2 OS=Mus musculus OX=10090 GN=Tlr2 PE=1 SV=1	0.002	3.422	2	1	1	1	1	784	89.4	6.64	3.5	1	1	1	1	2.3	7.5	2.2	5.9	2.6	8.5	2.8	6.1	52	170	56	122	0.110282	-0.318682
High	P97474	Pitx2	Pituitary homeobox 2 OS=Mus musculus OX=10090 GN=Pitx2 PE=1 SV=2	0	9.354	6	1	2	3	1	317	35.3	9.58	8.68	1	1	1	1	26.1	23.5	17.8	21.3	28.9	26.6	22.4	22.1	115.6	106.4	89.6	88.4	1.37985	-0.318682
High	P38585	Ttl	Tubulin--tyrosine ligase OS=Mus musculus OX=10090 GN=Ttl PE=1 SV=2	0	39.689	32	1	7	10	7	377	43.1	6.46	41.9	8	8	8	8	210.5	212.4	140.2	196.2	233	240.3	176.2	203.4	109.274	112.698	82.6357	95.3922	1.09749	-0.318275
High	Q3UUG6	Tbc1d24	TBC1 domain family member 24 OS=Mus musculus OX=10090 GN=Tbc1d24 PE=1 SV=2	0	50.407	27	1	12	13	12	561	63.2	7.24	43.32	10	10	10	10	284.5	309.6	188.2	286.4	314.8	350.3	236.5	297	105.056	116.903	78.9254	99.1156	0.697379	-0.318083
Medium	Q8BMF8	Gldn	Gliomedin OS=Mus musculus OX=10090 GN=Gldn PE=1 SV=1	0.065	1.144	5	1	1	1	1	549	59.1	8.51	2.8	1	1	1	1	12.6	19.9	8.8	17.4	13.9	22.5	11.1	18.1	84.7561	137.195	67.6829	110.366	0.23458	-0.31797
High	Q923S9	Rab30	Ras-related protein Rab-30 OS=Mus musculus OX=10090 GN=Rab30 PE=1 SV=1	0	16.725	28	1	5	6	4	203	23	4.97	20.23	3	3	3	3	88.6	97.2	59.7	88.5	98	109.9	75	91.8	104.617	117.321	80.0641	97.9984	0.734956	-0.31777
High	Q9D8M3	Slc48a1	Heme transporter HRG1 OS=Mus musculus OX=10090 GN=Slc48a1 PE=2 SV=1	0.011	2.226	8	1	1	1	1	146	16.5	9.45	2.65	1	1	1	1	20.5	15.7	15.8	12.3	22.7	17.8	19.8	12.7	124.384	97.5342	108.493	69.589	0.344707	-0.317482
High	P39087	Grik2	Glutamate receptor ionotropic, kainate 2 OS=Mus musculus OX=10090 GN=Grik2 PE=1 SV=4	0	7.829	3	1	2	2	2	908	102.4	7.77	8.08	2	2	2	2	58.9	54.7	35.1	55.8	65.2	61.9	44.1	57.9	113.837	108.075	76.9969	101.091	0.659592	-0.317395
High	P01663		Ig kappa chain V-III region PC 4050 OS=Mus musculus OX=10090 PE=1 SV=1	0	11.165	31	1	2	3	1	111	12	5.06	10.77	1	1	1	1	20	23.8	12.1	23.3	22.2	27	15.3	24.2	100.113	121.759	68.9966	109.132	0.358424	-0.316806
High	Q61831	Mapk10	Mitogen-activated protein kinase 10 OS=Mus musculus OX=10090 GN=Mapk10 PE=1 SV=2	0	65.716	32	1	12	16	5	464	52.5	6.96	61.69	5	5	5	5	52.8	55.1	33.3	53.1	58.4	62.4	41.9	55.1	107.254	114.601	76.9513	101.194	0.645933	-0.316564
High	Q8CFX1	H6pd	GDH/6PGL endoplasmic bifunctional protein OS=Mus musculus OX=10090 GN=H6pd PE=1 SV=2	0	30.325	12	1	7	8	7	789	88.9	6.93	25.59	5	5	5	5	158.4	161.9	94.3	163.3	175.3	183.2	118.5	169.4	108.478	113.366	73.3292	104.827	0.518304	-0.316405
High	Q9D032	Ssbp3	Single-stranded DNA-binding protein 3 OS=Mus musculus OX=10090 GN=Ssbp3 PE=1 SV=2	0	10.809	7	1	2	3	1	388	40.4	6.9	9.17	1	1	1	1	8.5	7.8	4.2	9.1	9.5	8.8	5.3	9.4	115.152	106.667	64.2424	113.939	0.32184	-0.316027
High	P86792	Ccl21b	C-C motif chemokine 21b OS=Mus musculus OX=10090 GN=Ccl21b PE=1 SV=1	0.012	2.177	14	1	1	1	1	133	14.6	9.88	2.86	1	1	1	1	12.5	13	7.4	13.1	13.8	14.7	9.3	13.6	107.393	114.397	72.3735	105.837	0.481968	-0.315614
High	Q8VCF1	Cant1	Soluble calcium-activated nucleotidase 1 OS=Mus musculus OX=10090 GN=Cant1 PE=2 SV=1	0	12.944	13	1	4	4	4	403	45.6	6.77	13.98	1	1	1	1	23	15.8	11.7	19.3	25.5	17.8	14.8	20	130.602	91.1652	75.8003	102.433	0.341146	-0.31528
High	Q6P1Y8	Inpp4b	Type II inositol 3,4-bisphosphate 4-phosphatase OS=Mus musculus OX=10090 GN=Inpp4b PE=2 SV=1	0.01	2.43	2	1	1	1	1	924	104.5	6.05	2.85	1	1	1	1	53.1	48.7	34	47.1	58.7	55.1	42.7	48.8	114.369	107.355	83.1953	95.0804	1.05707	-0.314657
High	G3XA57	Rab11fip2	Rab11 family-interacting protein 2 OS=Mus musculus OX=10090 GN=Rab11fip2 PE=1 SV=1	0	30.927	16	1	6	8	5	512	58.2	9.45	28.09	6	6	6	6	159.9	179.2	112.2	158.6	177	202.8	140.9	164.5	103.327	118.389	82.2534	96.0304	0.777099	-0.31454
High	Q8CHC4	Synj1	Synaptojanin-1 OS=Mus musculus OX=10090 GN=Synj1 PE=1 SV=3	0	140.142	22	1	27	33	27	1574	172.5	6.89	109.66	22	22	22	22	643.3	620.5	387.5	627.3	712	702.2	486.9	650.5	111.616	110.08	76.3286	101.975	0.631024	-0.314246
High	Q80TL0	Ppm1e	Protein phosphatase 1E OS=Mus musculus OX=10090 GN=Ppm1e PE=1 SV=2	0	33.264	15	1	7	8	7	749	83.4	4.97	31.33	4	4	4	4	86.1	103.8	54.4	99.1	95.2	117.5	68.4	102.7	99.2183	122.46	71.2871	107.035	0.38115	-0.31398
High	P70265	Pfkfb2	6-phosphofructo-2-kinase/fructose-2,6-bisphosphatase 2 OS=Mus musculus OX=10090 GN=Pfkfb2 PE=1 SV=2	0	7.779	10	1	4	4	3	519	59.9	8.12	10.24	1	1	1	1	72.1	75.2	50.9	66.1	79.7	85	63.9	68.6	107.268	114.401	86.0027	92.3284	1.35013	-0.313848
High	Q91VR7	Map1lc3a	Microtubule-associated proteins 1A/1B light chain 3A OS=Mus musculus OX=10090 GN=Map1lc3a PE=1 SV=1	0	11.268	17	1	2	3	1	121	14.3	8.68	8.49	2	2	2	2	59.9	59.4	37.7	58	66.3	67.2	47.3	60.1	110.087	111.582	78.5388	99.7924	0.746787	-0.313846
High	P17563	Selenbp1	Methanethiol oxidase OS=Mus musculus OX=10090 GN=Selenbp1 PE=1 SV=2	0	40.895	31	1	11	11	11	472	52.5	6.29	33.82	8	8	8	8	302.6	295.9	160.3	325.5	334.9	334.9	201.4	337.5	110.83	110.83	66.6501	111.69	0.358173	-0.313713
High	Q91X84	Crtc3	CREB-regulated transcription coactivator 3 OS=Mus musculus OX=10090 GN=Crtc3 PE=1 SV=2	0	10.659	4	1	2	2	2	619	67	6.83	7.24	2	2	2	2	57.6	53.7	33.6	55.8	63.7	60.7	42.2	57.9	113.497	108.151	75.1893	103.163	0.571867	-0.313545
High	Q80X80	C2cd2l	Phospholipid transfer protein C2CD2L OS=Mus musculus OX=10090 GN=C2cd2l PE=1 SV=3	0	21.319	9	1	5	5	5	706	76.3	7.21	18.45	4	4	4	4	97.8	108.3	70	94.3	108.2	122.5	88	97.7	103.939	117.675	84.5341	93.8521	0.911754	-0.313044
High	Q91XY4	Pcdhga4	Protocadherin gamma-A4 OS=Mus musculus OX=10090 GN=Pcdhga4 PE=1 SV=1	0	6.056	2	1	1	1	1	930	100.3	4.87	4.9	1	1	1	1	7.8	10.1	3.7	11.1	8.6	11.4	4.6	11.5	95.2909	126.316	50.9695	127.424	0.185363	-0.312939
High	Q07113	Igf2r	Cation-independent mannose-6-phosphate receptor OS=Mus musculus OX=10090 GN=Igf2r PE=1 SV=1	0	366.671	34	1	68	114	68	2483	273.6	5.71	415.54	71	71	70	71	3514.7	3429.9	2254.3	3302.5	3889.6	3881.6	2832.6	3424.7	110.906	110.678	80.767	97.6498	0.907321	-0.312597
High	Q6X893	Slc44a1	Choline transporter-like protein 1 OS=Mus musculus OX=10090 GN=Slc44a1 PE=1 SV=3	0	29.513	11	1	6	8	6	653	73	8.75	26.74	4	4	4	4	108.3	104.1	69.1	100.9	119.9	117.8	86.8	104.6	111.769	109.811	80.9135	97.5064	0.91078	-0.312551
High	P42703	Lifr	Leukemia inhibitory factor receptor OS=Mus musculus OX=10090 GN=Lifr PE=1 SV=1	0	5.237	1	1	1	4	1	1092	122.5	6.04	6.46	2	2	2	2	26.8	37.7	22.3	29.3	29.7	42.7	28	30.3	90.8952	130.681	85.6924	92.7314	0.401224	-0.312494
High	Q80Z96	Vangl1	Vang-like protein 1 OS=Mus musculus OX=10090 GN=Vangl1 PE=1 SV=2	0	14.08	8	1	3	3	3	526	60	8.81	11.72	3	3	3	3	52.2	52.4	28.7	56.1	57.8	59.3	36.1	58.2	109.366	112.204	68.3065	110.123	0.386334	-0.312411
High	Q8BK62	Olfml3	Olfactomedin-like protein 3 OS=Mus musculus OX=10090 GN=Olfml3 PE=2 SV=2	0	17.305	19	1	5	7	5	406	45.7	6.23	23.66	5	5	5	5	142.7	148.7	86.2	148.9	157.9	168.3	108.3	154.4	107.251	114.315	73.5609	104.873	0.507002	-0.312341
High	Q8C172	Cers6	Ceramide synthase 6 OS=Mus musculus OX=10090 GN=Cers6 PE=1 SV=1	0.021	1.861	2	1	1	1	1	384	44.8	7.64	3.09	1	1	1	1	58.7	57.5	35.4	58.1	65	65	44.5	60.2	110.78	110.78	75.8415	102.599	0.605033	-0.31225
High	Q8R1F1	Niban2	Protein Niban 2 OS=Mus musculus OX=10090 GN=Niban2 PE=1 SV=2	0	103.866	32	1	16	26	16	749	84.8	5.94	100.68	15	15	15	15	582.5	665.4	376.2	630	644.7	753	472.7	653.3	102.183	119.349	74.9217	103.546	0.487974	-0.311848
High	O88533	Ddc	Aromatic-L-amino-acid decarboxylase OS=Mus musculus OX=10090 GN=Ddc PE=1 SV=1	0	4.616	4	1	2	2	2	480	53.8	6.6	5.65	1	1	1	1	11.5	18.3	10.2	13.7	12.7	20.8	12.8	14.2	83.9669	137.521	84.6281	93.8843	0.291204	-0.311202
High	Q3UGP9	Lrrc58	Leucine-rich repeat-containing protein 58 OS=Mus musculus OX=10090 GN=Lrrc58 PE=2 SV=1	0	5.581	8	1	2	2	2	366	40.1	6.62	6.47	1	1	1	1	23.2	24.2	15.4	22.7	25.7	27.4	19.3	23.5	107.195	114.286	80.5005	98.0188	0.822398	-0.311101
High	O89106	Fhit	Bis(5'-adenosyl)-triphosphatase OS=Mus musculus OX=10090 GN=Fhit PE=1 SV=3	0	8.777	17	1	2	2	2	150	17.2	6.73	8.13	1	1	1	1	15.2	17.1	9.4	16.7	16.8	19.3	11.8	17.3	103.067	118.405	72.3926	106.135	0.437458	-0.31098
High	Q9CX80	Cygb	Cytoglobin OS=Mus musculus OX=10090 GN=Cygb PE=1 SV=1	0	8.244	19	1	3	3	3	190	21.5	6.8	9.61	3	3	3	3	71.5	73.2	42.6	74.3	79.1	82.9	53.5	77.1	108.134	113.329	73.1374	105.4	0.494741	-0.310839
High	Q9EPW0	Inpp4a	Inositol polyphosphate-4-phosphatase type I A OS=Mus musculus OX=10090 GN=Inpp4a PE=1 SV=1	0	53.799	18	1	12	14	12	939	105.5	7.05	50.53	8	8	8	8	369.4	387.4	236.3	372.4	408.9	438.4	297	386.2	106.867	114.577	77.6217	100.934	0.653997	-0.310565
High	P32082	Ghrhr	Growth hormone-releasing hormone receptor OS=Mus musculus OX=10090 GN=Ghrhr PE=1 SV=2	0.006	2.86	3	1	1	1	1	423	47	7.15	3.57	1	1	1	1	40.6	60.6	30.9	51	45	68.6	38.8	52.8	87.7193	133.723	75.6335	102.924	0.295248	-0.310543
High	Q99KC8	Vwa5a	von Willebrand factor A domain-containing protein 5A OS=Mus musculus OX=10090 GN=Vwa5a PE=1 SV=2	0	80.774	27	1	16	21	16	793	87.1	6.58	70.73	14	14	14	14	513.9	522.5	315.8	519.5	568.8	591.2	396.8	538.7	108.576	112.851	75.7433	102.83	0.589046	-0.310315
High	Q61129	Cfi	Complement factor I OS=Mus musculus OX=10090 GN=Cfi PE=1 SV=3	0	60.131	15	1	9	13	9	603	67.2	7.46	54.43	9	9	9	9	378	374.2	274.2	322.5	418.3	423.5	344.5	334.4	110.028	111.396	90.6162	87.9595	2.32546	-0.310278
High	P08551	Nefl	Neurofilament light polypeptide OS=Mus musculus OX=10090 GN=Nefl PE=1 SV=5	0	180.003	51	1	26	68	23	543	61.5	4.64	221.71	32	32	31	32	2326.6	2046	1337.4	2184.2	2574.8	2315.5	1680.5	2265	116.562	104.824	76.0769	102.537	0.557543	-0.309715
High	Q5SYD0	Myo1d	Unconventional myosin-Id OS=Mus musculus OX=10090 GN=Myo1d PE=1 SV=1	0	14.317	5	1	4	4	4	1006	116	9.41	7.83	3	3	3	3	72.4	57.8	39	66	80.1	65.4	49	68.4	121.871	99.5055	74.5531	104.07	0.433947	-0.309587
High	Q8BZJ7	Dcun1d2	DCN1-like protein 2 OS=Mus musculus OX=10090 GN=Dcun1d2 PE=1 SV=3	0	21.5	30	1	6	6	5	259	30	5.59	20.64	3	3	3	3	66.4	70.6	38.7	72.4	73.4	79.9	48.6	75.1	105.993	115.379	70.1805	108.448	0.408655	-0.309512
High	Q9R1Q7	Plp2	Proteolipid protein 2 OS=Mus musculus OX=10090 GN=Plp2 PE=1 SV=1	0.008	2.611	8	1	1	2	1	152	16.6	7.14	5.92	1	1	1	1	176.9	198.9	99	207.5	195.8	225	124.4	215.2	102.998	118.359	65.4392	113.204	0.315295	-0.309298
High	Q9Z2C4	Mtmr1	Myotubularin-related protein 1 OS=Mus musculus OX=10090 GN=Mtmr1 PE=1 SV=1	0	6.768	3	1	2	2	2	669	75.3	6.8	6.44	1	1	1	1	24	18.3	11.4	23	26.6	20.7	14.3	23.9	124.444	96.8421	66.9006	111.813	0.296995	-0.308268
High	Q6NXK8	Asic1	Acid-sensing ion channel 1 OS=Mus musculus OX=10090 GN=Asic1 PE=1 SV=1	0	15.686	9	1	4	4	4	526	59.6	5.58	12.2	3	3	3	3	128	93.7	61.4	118.6	141.6	106.1	77.1	123	126.485	94.7745	68.87	109.87	0.302451	-0.307873
High	Q99KP3	Cryl1	Lambda-crystallin homolog OS=Mus musculus OX=10090 GN=Cryl1 PE=1 SV=3	0	13.614	13	1	2	3	2	319	35.2	5.86	11.83	2	2	2	2	34	31.6	14.9	39.2	37.7	35.8	18.7	40.7	113.469	107.75	56.2829	122.498	0.230693	-0.307281
High	P58058	Nadk	NAD kinase OS=Mus musculus OX=10090 GN=Nadk PE=1 SV=2	0	4.65	5	1	1	1	1	439	48.6	6.52	3.24	1	1	1	1	12.9	15.5	11	11.4	14.3	17.5	13.8	11.9	99.4783	121.739	96	82.7826	0.615532	-0.307258
High	Q6PHS9	Cacna2d2	Voltage-dependent calcium channel subunit alpha-2/delta-2 OS=Mus musculus OX=10090 GN=Cacna2d2 PE=1 SV=1	0	53.885	16	1	10	12	10	1154	130.3	5.66	50.31	9	9	9	9	155.6	168.6	100.3	161.4	172.3	190.8	126.1	167.4	104.965	116.235	76.82	101.98	0.578404	-0.307006
High	P15306	Thbd	Thrombomodulin OS=Mus musculus OX=10090 GN=Thbd PE=1 SV=1	0	12.489	10	1	4	5	4	577	61.8	4.6	15.28	4	4	4	4	200.5	226.8	134.1	210.7	221.9	256.7	168.5	218.4	102.553	118.637	77.8741	100.936	0.569645	-0.30686
High	O35245	Pkd2	Polycystin-2 OS=Mus musculus OX=10090 GN=Pkd2 PE=1 SV=2	0	40.625	16	1	12	13	12	966	108.9	5.66	40.13	9	9	9	9	259.5	249.2	162.8	246.6	287.2	282	204.5	255.7	111.599	109.578	79.4638	99.3588	0.772838	-0.306675
High	Q91V88	Npnt	Nephronectin OS=Mus musculus OX=10090 GN=Npnt PE=1 SV=1	0	4.608	2	1	1	1	1	561	61.5	8.35	3.53	1	1	1	1	34.6	34	23.6	31.4	38.3	38.5	29.6	32.5	110.295	110.871	85.2412	93.5925	1.42878	-0.306513
High	O35206	Col15a1	Collagen alpha-1(XV) chain OS=Mus musculus OX=10090 GN=Col15a1 PE=1 SV=2	0	21.946	5	1	7	7	7	1367	140.4	4.89	21.45	4	4	4	4	214.7	137.3	133.5	144.7	237.6	155.4	167.7	150.1	133.708	87.4508	94.3725	84.4682	0.332433	-0.30641
High	Q8BLK9	Rps6kc1	Ribosomal protein S6 kinase delta-1 OS=Mus musculus OX=10090 GN=Rps6kc1 PE=1 SV=2	0	12.997	5	1	3	3	3	1056	115.6	4.89	11.74	2	2	2	2	32.3	35.4	21.5	33.1	35.8	40	27	34.3	104.449	116.703	78.7746	100.073	0.641394	-0.306311
High	Q9CX11	Utp23	rRNA-processing protein UTP23 homolog OS=Mus musculus OX=10090 GN=Utp23 PE=2 SV=1	0	9.953	20	1	3	3	3	249	28.4	10.32	10.66	2	2	2	2	21.4	32.7	18.9	24.5	23.7	37	23.7	25.4	86.3388	134.791	86.3388	92.5319	0.320425	-0.305973
High	Q8VEF1	Gramd1a	Protein Aster-A OS=Mus musculus OX=10090 GN=Gramd1a PE=1 SV=2	0	18.756	9	1	4	4	4	722	80.6	6.86	15.58	4	4	4	4	64.2	73.6	37.2	75.4	71.1	83.3	46.7	78.2	101.826	119.298	66.8815	111.994	0.323297	-0.305899
High	Q8C180	Frs2	Fibroblast growth factor receptor substrate 2 OS=Mus musculus OX=10090 GN=Frs2 PE=1 SV=3	0	10.15	10	1	3	4	3	508	56.8	6.16	14.62	1	1	1	1	85.9	76.3	58.5	70.7	95.1	86.3	73.5	73.3	115.905	105.18	89.5795	89.3358	1.23114	-0.305322
High	E9Q414	Apob	Apolipoprotein B-100 OS=Mus musculus OX=10090 GN=Apob PE=1 SV=1	0	1110.15	45	1	166	338	164	4505	509.1	6.81	1222.7	183	183	183	183	10028.9	10823	7284.1	9399.9	11098.9	12248.2	9152.7	9747.7	105.085	115.966	86.6579	92.2914	1.1233	-0.304827
High	Q8C181	Mbnl2	Muscleblind-like protein 2 OS=Mus musculus OX=10090 GN=Mbnl2 PE=2 SV=2	0	17.98	17	1	6	6	4	373	40.1	9	16.89	3	3	3	3	182.5	179.5	109.3	184.1	202	203.2	137.4	190.9	110.157	110.811	74.9284	104.104	0.542106	-0.303619
High	Q9D394	Rufy3	Protein RUFY3 OS=Mus musculus OX=10090 GN=Rufy3 PE=1 SV=1	0	136.181	57	1	24	46	22	469	53	5.49	170.15	25	25	25	25	1233.7	1342.2	764.5	1327.4	1365.3	1519	960.6	1376.5	104.593	116.367	73.5895	105.451	0.464492	-0.303502
High	Q6PD28	Ppp2r5b	Serine/threonine-protein phosphatase 2A 56 kDa regulatory subunit beta isoform OS=Mus musculus OX=10090 GN=Ppp2r5b PE=1 SV=1	0	26.21	14	1	6	7	5	497	57.3	6.84	25.3	5	5	5	5	153	137.8	102	130.5	169.3	156	128.2	135.4	114.994	105.96	87.0776	91.9681	1.26018	-0.30342
High	P97742	Cpt1a	Carnitine O-palmitoyltransferase 1, liver isoform OS=Mus musculus OX=10090 GN=Cpt1a PE=1 SV=4	0	52.935	19	1	10	14	10	773	88.2	8.62	51.66	13	13	13	13	447	445.9	258.6	467.8	494.7	504.6	324.9	485.1	109.368	111.557	71.8289	107.246	0.446103	-0.302996
High	Q9EPC1	Parva	Alpha-parvin OS=Mus musculus OX=10090 GN=Parva PE=1 SV=1	0	95.393	39	1	12	29	11	372	42.3	5.95	107.44	13	13	13	13	388.8	483	271.5	434.8	430.3	546.5	341.1	450.9	97.3089	123.587	77.137	101.967	0.434473	-0.302563
High	Q6NXZ1	Krba1	Protein KRBA1 OS=Mus musculus OX=10090 GN=Krba1 PE=2 SV=2	0.016	1.992	2	1	1	1	1	1043	111.2	7.27	0	1	1	1	1	11.9	12.7	9.1	10.4	13.1	14.4	11.5	10.8	105.221	115.663	92.3695	86.747	1.13741	-0.302388
High	Q9JJI6	Pigo	GPI ethanolamine phosphate transferase 3 OS=Mus musculus OX=10090 GN=Pigo PE=1 SV=2	0	15.623	4	1	3	3	3	1093	119.1	8.82	9.69	1	1	1	1	6.5	8.1	2.7	9.6	7.2	9.2	3.4	9.9	96.9697	123.906	45.7912	133.333	0.159431	-0.30227
High	P48759	Ptx3	Pentraxin-related protein PTX3 OS=Mus musculus OX=10090 GN=Ptx3 PE=1 SV=2	0	42.759	28	1	10	15	10	381	41.8	5.38	49.41	9	9	9	9	272.5	318.1	183.1	295.5	301.6	359.9	230.1	306.4	100.701	120.167	76.828	102.304	0.49127	-0.302163
High	Q9ERK7	Chrnb2	Neuronal acetylcholine receptor subunit beta-2 OS=Mus musculus OX=10090 GN=Chrnb2 PE=2 SV=2	0.001	4.346	2	1	1	1	1	501	57.1	6.73	3.15	1	1	1	1	25.2	34.3	15	33.9	27.9	38.8	18.9	35.2	92.3841	128.477	62.5828	116.556	0.231622	-0.302058
High	P17710	Hk1	Hexokinase-1 OS=Mus musculus OX=10090 GN=Hk1 PE=1 SV=3	0	201.889	42	1	36	52	33	974	108.2	6.8	183.44	34	34	34	34	1321.2	1284	836.3	1267.9	1462.2	1453.1	1050.8	1314.8	110.754	110.065	79.5925	99.5891	0.76303	-0.301438
Medium	Q68FG3	Spty2d1	Protein SPT2 homolog OS=Mus musculus OX=10090 GN=Spty2d1 PE=2 SV=1	0.074	1.059	1	1	1	1	1	682	74.8	9.76	2.32	1	1	1	1	20.9	22.2	16.5	17.8	23.1	25.2	20.8	18.4	105.6	115.2	95.0857	84.1143	0.981868	-0.30117
High	P97927	Lama4	Laminin subunit alpha-4 OS=Mus musculus OX=10090 GN=Lama4 PE=1 SV=2	0	94.059	15	1	21	28	21	1816	201.7	6.21	99.93	17	17	17	17	522.7	485.8	318.6	497	578.5	549.7	400.4	515.4	113.209	107.573	78.3562	100.861	0.666816	-0.300918
High	Q8K0C9	Gmds	GDP-mannose 4,6 dehydratase OS=Mus musculus OX=10090 GN=Gmds PE=1 SV=1	0	45.352	33	1	9	13	9	372	42	7.03	46.62	9	9	9	9	358.6	353.3	231.9	342.8	396.9	399.8	291.4	355.5	109.975	110.779	80.7426	98.5037	0.8396	-0.300494
High	Q8R242	Ctbs	Di-N-acetylchitobiase OS=Mus musculus OX=10090 GN=Ctbs PE=1 SV=2	0	18.479	12	1	4	4	4	366	41.3	5.6	14.5	2	2	2	2	65.7	66.3	38.9	68.6	72.7	75	48.9	71.1	108.629	112.066	73.0669	106.238	0.469061	-0.299635
High	Q8BTX9	Hsdl1	Inactive hydroxysteroid dehydrogenase-like protein 1 OS=Mus musculus OX=10090 GN=Hsdl1 PE=1 SV=1	0	27.853	17	1	4	8	4	330	36.8	8.48	32.67	4	4	4	4	269.1	264.6	174.6	256.6	297.8	299.5	219.3	266	110.031	110.66	81.0272	98.2819	0.856122	-0.299579
High	O35664	Ifnar2	Interferon alpha/beta receptor 2 OS=Mus musculus OX=10090 GN=Ifnar2 PE=1 SV=2	0	4.615	2	1	1	1	1	513	56.5	4.59	3.86	1	1	1	1	13.2	15.4	10.1	13	14.6	17.4	12.6	13.4	100.69	120	86.8966	92.4138	0.756464	-0.29956
High	A2AP18	Plch2	1-phosphatidylinositol 4,5-bisphosphate phosphodiesterase eta-2 OS=Mus musculus OX=10090 GN=Plch2 PE=1 SV=2	0.023	1.776	0	1	1	1	1	1501	164.2	7.49	3.15	1	1	1	1	77.3	95.1	57.7	81.3	85.5	107.6	72.6	84.3	97.7143	122.971	82.9714	96.3429	0.545926	-0.299503
High	Q8BMQ3	Bnc2	Zinc finger protein basonuclin-2 OS=Mus musculus OX=10090 GN=Bnc2 PE=1 SV=3	0	21.683	7	1	6	6	6	1127	125.3	6.48	19.75	3	3	3	3	76.3	84.9	40.9	91.9	84.4	96	51.4	95.3	103.21	117.395	62.8554	116.539	0.271735	-0.29833
High	Q9Z0R6	Itsn2	Intersectin-2 OS=Mus musculus OX=10090 GN=Itsn2 PE=1 SV=2	0	29.51	5	1	9	10	6	1659	188.8	8.13	32.28	1	1	1	1	27.5	27.6	18.4	26.1	30.4	31.2	23.1	27	108.863	111.728	82.7216	96.6876	0.991245	-0.29812
High	Q8BHE3	Atcay	Caytaxin OS=Mus musculus OX=10090 GN=Atcay PE=1 SV=1	0	16.691	20	1	5	5	5	372	42.2	4.68	19.2	4	4	4	4	134.4	105.5	77	117	148.7	119.4	96.8	121.3	122.336	98.2312	79.638	99.7943	0.493118	-0.297781
High	P63248	Pkia	cAMP-dependent protein kinase inhibitor alpha OS=Mus musculus OX=10090 GN=Pkia PE=1 SV=2	0	10.598	42	1	3	3	3	76	8	4.54	8.96	3	3	3	3	99.3	82	61.4	84.6	109.9	92.8	77.2	87.7	119.587	100.979	84.0044	95.4298	0.699945	-0.297755
High	O89023	Tpp1	Tripeptidyl-peptidase 1 OS=Mus musculus OX=10090 GN=Tpp1 PE=1 SV=2	0	23.372	14	1	5	7	5	562	61.3	6.57	21.91	5	5	5	5	169.6	185.4	116.4	170.8	187.7	209.8	146.3	177.1	104.148	116.41	81.1763	98.2661	0.718983	-0.297635
High	Q9CXU9	Eif1b	Eukaryotic translation initiation factor 1b OS=Mus musculus OX=10090 GN=Eif1b PE=1 SV=2	0	116.409	63	1	8	36	2	113	12.8	7.37	180.72	2	2	2	2	75.9	119.2	60.6	98.3	84	134.9	76.1	102	84.6348	135.919	76.6751	102.771	0.259518	-0.297584
High	Q8BU85	Msrb3	Methionine-R-sulfoxide reductase B3, mitochondrial OS=Mus musculus OX=10090 GN=Msrb3 PE=1 SV=2	0	5.568	8	1	2	2	2	253	26.8	7.99	4.84	2	2	2	2	22.9	26.9	21.9	17.2	25.4	30.4	27.6	17.8	100.395	120.158	109.091	70.3557	0.352399	-0.297573
High	Q8VHI3	Pofut2	GDP-fucose protein O-fucosyltransferase 2 OS=Mus musculus OX=10090 GN=Pofut2 PE=1 SV=1	0	53.228	33	1	14	22	14	429	49.4	6.48	67.35	13	13	13	13	818.8	747.5	549	709.6	906.1	845.9	689.8	735.9	114.057	106.48	86.8301	92.633	1.3023	-0.297332
High	Q63943	Mef2d	Myocyte-specific enhancer factor 2D OS=Mus musculus OX=10090 GN=Mef2d PE=1 SV=2	0.006	2.779	4	1	2	2	2	514	55	7.88	4.9	2	2	2	2	55.4	60.7	35.1	59.5	61.3	68.7	44.1	61.7	103.986	116.539	74.8092	104.665	0.477205	-0.297172
High	Q99PL5	Rrbp1	Ribosome-binding protein 1 OS=Mus musculus OX=10090 GN=Rrbp1 PE=1 SV=2	0	364.902	48	1	61	102	61	1605	172.8	9.33	376.1	64	64	64	64	4016.8	3761.9	2594	3688.3	4445.3	4257.3	3259.4	3824.8	112.633	107.87	82.5855	96.9113	0.948863	-0.296842
High	Q8R0F8	Fahd1	Acylpyruvase FAHD1, mitochondrial OS=Mus musculus OX=10090 GN=Fahd1 PE=1 SV=2	0	9.717	20	1	3	3	3	227	25.2	7.69	8.37	2	2	2	2	65.3	72	47.7	63.1	72.3	81.5	59.9	65.4	103.619	116.804	85.8474	93.7298	0.931336	-0.295669
High	Q9QYI5	Dnajb2	DnaJ homolog subfamily B member 2 OS=Mus musculus OX=10090 GN=Dnajb2 PE=1 SV=3	0	11.745	10	1	3	4	2	324	35.6	5.91	11.14	1	1	1	1	38.1	44.4	24.3	43.1	42.1	50.2	30.5	44.7	100.537	119.881	72.8358	106.746	0.392624	-0.295598
High	Q8CIM3	D2hgdh	D-2-hydroxyglutarate dehydrogenase, mitochondrial OS=Mus musculus OX=10090 GN=D2hgdh PE=1 SV=3	0	7.147	4	1	1	1	1	535	58.5	7.37	4.63	1	1	1	1	14.9	11.7	8.6	12.9	16.5	13.2	10.8	13.4	122.449	97.9592	80.1484	99.4434	0.496022	-0.295456
High	Q6A0D4	Rftn1	Raftlin OS=Mus musculus OX=10090 GN=Rftn1 PE=1 SV=4	0	16.332	6	1	3	4	3	554	61.5	7.68	12.99	3	3	3	3	78.9	85.5	43.8	91.7	87.3	96.8	55	95.1	104.488	115.859	65.8288	113.824	0.305218	-0.294566
High	Q8C8R3	Ank2	Ankyrin-2 OS=Mus musculus OX=10090 GN=Ank2 PE=1 SV=2	0	284.99	23	1	62	72	55	3898	426	5.17	265.07	46	45	46	46	1491.1	1364.8	906.4	1413.6	1650.2	1544.5	1138.9	1465.9	113.817	106.526	78.5516	101.105	0.641624	-0.294508
High	Q8R550	Sh3kbp1	SH3 domain-containing kinase-binding protein 1 OS=Mus musculus OX=10090 GN=Sh3kbp1 PE=1 SV=1	0	84.388	27	1	15	18	15	709	78.1	7.55	65	15	15	15	15	456.3	464.3	296.7	450.8	505	525.4	372.8	467.5	107.981	112.343	79.7135	99.9626	0.722295	-0.294228
High	Q8K2Q9	Shtn1	Shootin-1 OS=Mus musculus OX=10090 GN=Shtn1 PE=1 SV=1	0	54.417	19	1	11	13	11	631	71.3	5.44	45.02	9	9	9	9	211	190.4	129.5	196.2	233.5	215.5	162.7	203.5	114.573	105.741	79.8332	99.8528	0.68608	-0.294084
High	Q9CY64	Blvra	Biliverdin reductase A OS=Mus musculus OX=10090 GN=Blvra PE=1 SV=1	0	41.858	42	1	11	11	11	295	33.5	7.02	31.3	11	11	11	11	397.5	319.7	233.8	347.3	439.9	361.8	293.8	360.2	120.877	99.4161	80.7309	98.9764	0.542086	-0.293772
High	Q8BJ90	Znf771	Zinc finger protein 771 OS=Mus musculus OX=10090 GN=Znf771 PE=2 SV=1	0	19.032	21	1	6	6	6	317	35.7	8.82	16.23	5	5	5	5	141.1	174.8	101	156.2	156.2	197.8	126.9	162	97.1846	123.067	78.9547	100.793	0.450808	-0.293179
High	O88207	Col5a1	Collagen alpha-1(V) chain OS=Mus musculus OX=10090 GN=Col5a1 PE=1 SV=2	0	85.021	12	1	15	23	14	1838	183.6	4.98	80.4	13	13	13	13	433	415.1	273.5	415.5	479.3	469.8	343.7	430.9	111.226	109.021	79.7587	99.9942	0.732564	-0.293109
High	Q3U128	Apcdd1	Protein APCDD1 OS=Mus musculus OX=10090 GN=Apcdd1 PE=2 SV=1	0.002	3.718	3	1	1	1	1	514	58.6	8.31	3.73	1	1	1	1	13.5	11.9	10.2	10	14.9	13.4	12.8	10.3	115.953	104.28	99.6109	80.1556	0.666083	-0.292909
High	Q9WV91	Ptgfrn	Prostaglandin F2 receptor negative regulator OS=Mus musculus OX=10090 GN=Ptgfrn PE=1 SV=2	0	65.759	17	1	13	20	13	879	98.7	6.61	70.07	13	13	13	13	368	401.1	244.7	381.5	407.2	454	307.4	395.6	104.13	116.098	78.6089	101.164	0.593248	-0.292824
High	Q810U3	Nfasc	Neurofascin OS=Mus musculus OX=10090 GN=Nfasc PE=1 SV=1	0	24.176	9	1	10	12	10	1240	137.9	6.19	28.42	3	3	3	3	135	117.7	77.7	128.2	149.4	133.2	97.7	133	116.423	103.799	76.1348	103.643	0.505152	-0.292743
High	Q9R1E6	Enpp2	Ectonucleotide pyrophosphatase/phosphodiesterase family member 2 OS=Mus musculus OX=10090 GN=Enpp2 PE=1 SV=3	0	10.203	5	1	3	4	3	862	98.8	7.27	13.11	2	2	2	2	95.9	93.2	61.8	91.8	106.1	105.5	77.6	95.2	110.406	109.781	80.7492	99.0635	0.797438	-0.292236
High	P60041	Sst	Somatostatin OS=Mus musculus OX=10090 GN=Sst PE=1 SV=1	0	4.412	28	1	1	3	1	116	12.7	5.52	9.08	1	1	1	1	7.9	9.1	7.5	5.8	8.8	10.3	9.5	6.1	101.441	118.732	109.51	70.317	0.350446	-0.292027
High	P70175	Dlg3	Disks large homolog 3 OS=Mus musculus OX=10090 GN=Dlg3 PE=1 SV=1	0	47.81	15	1	9	13	9	849	93.4	6.79	43.65	8	8	8	8	316.4	362.6	204.6	351.2	350.2	410.4	257.1	364.2	101.368	118.793	74.4193	105.42	0.427593	-0.291848
Medium	Q9JLZ8	Sigirr	Single Ig IL-1-related receptor OS=Mus musculus OX=10090 GN=Sigirr PE=1 SV=2	0.078	1.023	5	1	1	1	1	409	46.1	5.74	0	1	1	1	1	36.7	40.9	31.7	30	40.6	46.3	39.9	31.1	102.85	117.289	101.077	78.784	0.568911	-0.291537
High	Q9WTS5	Tenm2	Teneurin-2 OS=Mus musculus OX=10090 GN=Tenm2 PE=1 SV=1	0	33.06	4	1	7	8	4	2764	306.3	6.68	26.93	2	2	2	2	36.8	33.2	24	32.6	40.7	37.6	30.2	33.8	114.406	105.692	84.8911	95.0105	1.02405	-0.29094
High	Q91Y20	Pcdha10	Protocadherin alpha-10 OS=Mus musculus OX=10090 GN=Pcdha10 PE=2 SV=1	0.001	3.999	2	1	1	1	1	946	102	5.19	0	1	1	1	1	24.1	26.3	17.1	23.7	26.6	29.8	21.5	24.6	103.805	116.293	83.9024	96	0.832495	-0.290928
High	Q64336	Tbr1	T-box brain protein 1 OS=Mus musculus OX=10090 GN=Tbr1 PE=1 SV=2	0	19.19	7	1	3	3	3	681	73.9	7.33	11.42	3	3	3	3	73.4	70.1	46.5	70.2	81.2	79.3	58.4	72.8	111.347	108.742	80.0823	99.8286	0.74215	-0.290806
High	Q6PHZ2	Camk2d	Calcium/calmodulin-dependent protein kinase type II subunit delta OS=Mus musculus OX=10090 GN=Camk2d PE=1 SV=1	0	45.683	25	1	10	15	6	499	56.3	7.25	52.33	5	5	5	5	237.8	238.1	148.1	240.4	263.2	269.4	186.1	249.3	108.76	111.322	76.9008	103.017	0.576847	-0.290711
High	Q8R527	Rhoq	Rho-related GTP-binding protein RhoQ OS=Mus musculus OX=10090 GN=Rhoq PE=1 SV=2	0	8.622	18	1	3	4	2	205	22.6	6.32	10.9	2	2	2	2	67.8	69.7	45.4	66.4	75.1	78.9	57.1	68.8	107.324	112.755	81.6006	98.3208	0.82524	-0.290652
High	P51141	Dvl1	Segment polarity protein dishevelled homolog DVL-1 OS=Mus musculus OX=10090 GN=Dvl1 PE=1 SV=2	0	15.108	8	1	4	4	1	695	75.3	7.02	14.57	1	1	1	1	6.2	8	2.4	9.6	6.9	9	3	10	95.5017	124.567	41.5225	138.408	0.136964	-0.290515
High	O08532	Cacna2d1	Voltage-dependent calcium channel subunit alpha-2/delta-1 OS=Mus musculus OX=10090 GN=Cacna2d1 PE=1 SV=1	0	111.685	25	1	21	24	21	1103	124.6	5.3	90.06	18	18	18	18	567.8	575.1	340.5	596	628.4	650.8	427.8	618.1	108.107	111.961	73.5968	106.335	0.460193	-0.290497
High	Q8BZ20	Parp12	Protein mono-ADP-ribosyltransferase PARP12 OS=Mus musculus OX=10090 GN=Parp12 PE=1 SV=3	0.007	2.707	2	1	2	2	2	711	79.9	8.54	3.17	2	2	2	2	41.8	36.2	23.3	40.5	46.2	41	29.3	42	116.593	103.47	73.9432	105.994	0.436553	-0.290426
High	Q8VDR5	Tmem267	Transmembrane protein 267 OS=Mus musculus OX=10090 GN=Tmem267 PE=2 SV=1	0	4.859	5	1	1	1	1	215	24.1	9.48	3.36	1	1	1	1	11.4	19.9	10	15.6	12.6	22.5	12.5	16.2	78.9969	141.066	78.3699	101.567	0.217	-0.29042
High	P12658	Calb1	Calbindin OS=Mus musculus OX=10090 GN=Calb1 PE=1 SV=2	0	48.383	49	1	12	15	11	261	30	4.83	47.82	9	9	9	9	374.3	298.1	248.5	291.6	414.3	337.3	312.2	302.4	121.3	98.7557	91.4068	88.5375	0.660744	-0.290317
High	Q9R013	Ctsf	Cathepsin F OS=Mus musculus OX=10090 GN=Ctsf PE=1 SV=1	0	6.717	9	1	3	3	3	462	51.6	6.55	8.87	3	3	3	3	107.2	110.5	60	119.4	118.6	125	75.4	123.8	107.136	112.918	68.112	111.834	0.338159	-0.290296
High	O09117	Sypl1	Synaptophysin-like protein 1 OS=Mus musculus OX=10090 GN=Sypl1 PE=1 SV=2	0	7.882	4	1	2	2	2	261	28.9	8.79	7.41	2	2	2	2	131.8	128.3	88.6	122.1	145.9	145.1	111.4	126.6	110.321	109.716	84.2344	95.7278	1.13376	-0.290058
High	Q9QYE3	Bcl11a	B-cell lymphoma/leukemia 11A OS=Mus musculus OX=10090 GN=Bcl11a PE=1 SV=1	0	43.494	18	1	8	12	8	773	83.8	6.28	37.31	8	8	8	8	160.9	159.9	94.9	168.2	178.1	181	119.3	174.4	109.13	110.907	73.1005	106.863	0.445176	-0.290042
High	Q9WVB4	Slit3	Slit homolog 3 protein OS=Mus musculus OX=10090 GN=Slit3 PE=2 SV=2	0	20.863	8	1	8	8	8	1523	167.6	7.62	23.04	6	6	6	6	166.6	161.8	103.7	164.2	184.4	183.1	130.3	170.3	110.403	109.624	78.0123	101.961	0.623999	-0.289899
High	Q9D6F9	Tubb4a	Tubulin beta-4A chain OS=Mus musculus OX=10090 GN=Tubb4a PE=1 SV=3	0	507.145	80	1	30	477	6	444	49.6	4.88	1667.53	11	11	11	11	790.6	898.8	465.6	928.4	874.9	1017.1	585.1	962.7	101.738	118.274	68.0388	111.948	0.316147	-0.289693
High	O55131	Septin7	Septin-7 OS=Mus musculus OX=10090 GN=Septin7 PE=1 SV=1	0	290.27	51	1	24	96	22	436	50.5	8.57	397.11	38	38	38	38	2380.4	3008	1678.9	2730.5	2634.4	3404.1	2109.6	2831.5	95.9744	124.015	76.8553	103.155	0.389284	-0.289358
High	P58269	Dpf3	Zinc finger protein DPF3 OS=Mus musculus OX=10090 GN=Dpf3 PE=1 SV=2	0	28.022	24	1	7	7	5	378	43	6.42	22.01	4	4	4	4	85.1	66.8	46.2	78.1	94.2	75.6	58.1	80.9	122.021	97.9275	75.2591	104.793	0.391707	-0.288752
High	P97950	Rab33a	Ras-related protein Rab-33A OS=Mus musculus OX=10090 GN=Rab33a PE=2 SV=1	0	27.347	32	1	7	7	5	237	26.5	7.88	22.61	5	5	5	5	160.6	145	93	157.2	177.7	164	116.8	163	114.368	105.551	75.173	104.907	0.485943	-0.288334
High	Q3V384	Afg1l	AFG1-like ATPase OS=Mus musculus OX=10090 GN=Afg1l PE=1 SV=1	0.001	3.943	3	1	1	1	1	480	54.3	8.03	2.78	1	1	1	1	24.7	27.7	15.8	27.2	27.3	31.3	19.8	28.2	102.439	117.448	74.2964	105.816	0.428155	-0.287866
High	Q8R0A7	Kiaa0513	Uncharacterized protein KIAA0513 OS=Mus musculus OX=10090 GN=Kiaa0513 PE=1 SV=1	0	23.482	12	1	4	4	4	407	46.3	5.02	18	3	3	3	3	74.6	74.2	47.7	73.8	82.6	83.9	59.9	76.5	109.079	110.796	79.102	101.023	0.674291	-0.287679
High	Q80WS3	Fbll1	rRNA/tRNA 2'-O-methyltransferase fibrillarin-like protein 1 OS=Mus musculus OX=10090 GN=Fbll1 PE=1 SV=1	0	23.185	17	1	4	6	1	314	33.3	10.15	14.76	1	1	1	1	75.5	91.9	43.1	96.1	83.6	104	54.1	99.6	97.9783	121.887	63.4046	116.73	0.247215	-0.287543
High	Q8CHR6	Dpyd	Dihydropyrimidine dehydrogenase [NADP(+)] OS=Mus musculus OX=10090 GN=Dpyd PE=1 SV=1	0	5.594	3	1	3	3	3	1025	111.2	7.27	8.19	2	2	2	2	91.4	76	54.1	82.3	101.1	86	68	85.3	118.801	101.058	79.906	100.235	0.556685	-0.287452
High	O08576	Rundc3a	RUN domain-containing protein 3A OS=Mus musculus OX=10090 GN=Rundc3a PE=1 SV=1	0	26.794	18	1	5	6	5	446	50	5.5	21.87	3	3	3	3	56.7	55.2	37.8	53.1	62.7	62.5	47.5	55.1	110.097	109.745	83.4065	96.7515	1.00859	-0.287204
High	Q8BPG6	Sumf2	Inactive C-alpha-formylglycine-generating enzyme 2 OS=Mus musculus OX=10090 GN=Sumf2 PE=1 SV=2	0	22.892	23	1	7	9	7	308	34.7	7.11	29.55	8	8	8	8	239.7	265.3	173.7	236.6	265.3	300.3	218.3	245.4	103.099	116.701	84.8344	95.3658	0.828287	-0.28659
High	Q03311	Bche	Cholinesterase OS=Mus musculus OX=10090 GN=Bche PE=1 SV=2	0	7.723	5	1	2	2	2	603	68.4	7.25	6.77	1	1	1	1	7.5	20.2	9.2	13.4	8.2	22.9	11.6	13.9	57.9505	161.837	81.9788	98.2332	0.12933	-0.286417
High	P54285	Cacnb3	Voltage-dependent L-type calcium channel subunit beta-3 OS=Mus musculus OX=10090 GN=Cacnb3 PE=1 SV=2	0	24.262	11	1	5	6	3	484	54.5	6.27	21.55	4	4	4	4	86	96.3	50.3	100.4	95.1	109	63.3	104.1	102.396	117.362	68.1561	112.086	0.314969	-0.285977
High	O35516	Notch2	Neurogenic locus notch homolog protein 2 OS=Mus musculus OX=10090 GN=Notch2 PE=1 SV=2	0	100.245	14	1	22	24	21	2473	265.5	5.22	90.37	13	13	13	13	268.2	264.5	175	259.5	296.9	299.3	219.9	269.1	109.436	110.321	81.0542	99.1891	0.791183	-0.285962
High	Q91ZX7	Lrp1	Prolow-density lipoprotein receptor-related protein 1 OS=Mus musculus OX=10090 GN=Lrp1 PE=1 SV=1	0	572.869	29	1	97	138	97	4545	504.4	5.36	509.89	99	99	99	99	3654.9	3426.8	2314.5	3463.7	4044.9	3878.1	2908.2	3591.9	112.178	107.552	80.654	99.6152	0.746194	-0.285585
High	Q9ER71	Rhoj	Rho-related GTP-binding protein RhoJ OS=Mus musculus OX=10090 GN=Rhoj PE=1 SV=2	0	7.872	12	1	2	2	1	214	23.8	6.7	5.85	1	1	1	1	61.9	71	41.3	67.8	68.5	80.3	51.8	70.3	101.144	118.568	76.4858	103.802	0.458007	-0.285311
High	Q9CPV7	Zdhhc6	Palmitoyltransferase ZDHHC6 OS=Mus musculus OX=10090 GN=Zdhhc6 PE=1 SV=1	0	5.029	8	1	2	2	2	413	47.5	8.54	7.22	1	1	1	1	11.7	11.6	7.5	11.6	13	13.2	9.5	12	109.015	110.692	79.6646	100.629	0.696761	-0.28523
High	E9PYI1	Znf568	Zinc finger protein 568 OS=Mus musculus OX=10090 GN=Znf568 PE=1 SV=1	0	20.558	14	1	5	6	4	671	77.1	8.9	18.57	2	2	2	2	56.6	57	38.8	53.6	62.7	64.5	48.8	55.6	108.29	111.399	84.2832	96.0276	1.08188	-0.284977
High	Q9R0C0	Bloc1s6	Biogenesis of lysosome-related organelles complex 1 subunit 6 OS=Mus musculus OX=10090 GN=Bloc1s6 PE=1 SV=1	0	7.145	13	1	1	1	1	172	19.7	6.3	5.43	1	1	1	1	14.2	12.2	9.1	12.3	15.8	13.8	11.5	12.8	117.254	102.412	85.3432	94.9907	0.804029	-0.284641
High	Q8BS40	Cptp	Ceramide-1-phosphate transfer protein OS=Mus musculus OX=10090 GN=Cptp PE=1 SV=1	0.003	3.242	6	1	1	1	1	216	24.6	6.74	2.99	1	1	1	1	21.9	19.1	13.3	20.1	24.2	21.6	16.7	20.9	116.067	103.597	80.0959	100.24	0.623588	-0.284615
High	Q8K021	Scamp1	Secretory carrier-associated membrane protein 1 OS=Mus musculus OX=10090 GN=Scamp1 PE=1 SV=1	0	43.778	29	1	6	12	6	338	38	7.71	56.17	5	5	5	5	209.9	226.9	133.1	226	232.3	256.8	167.3	234.3	104.322	115.325	75.1319	105.221	0.462352	-0.28437
High	P97433	Arhgef28	Rho guanine nucleotide exchange factor 28 OS=Mus musculus OX=10090 GN=Arhgef28 PE=1 SV=1	0	11.504	2	1	3	4	3	1693	190.2	5.97	11.77	1	1	1	1	20.1	17.9	12	19.1	22.2	20.3	15.1	19.8	114.729	104.91	78.0362	102.326	0.564768	-0.284236
High	Q9Z247	Fkbp9	Peptidyl-prolyl cis-trans isomerase FKBP9 OS=Mus musculus OX=10090 GN=Fkbp9 PE=1 SV=1	0	89.427	27	1	14	18	14	570	63	5.21	64.83	14	14	14	14	618.4	672.2	392.4	669.3	684.3	760.7	493.1	694.1	103.989	115.599	74.9335	105.478	0.451397	-0.283506
High	Q3V1M1	Igsf10	Immunoglobulin superfamily member 10 OS=Mus musculus OX=10090 GN=Igsf10 PE=2 SV=2	0	14.637	2	1	5	5	5	2594	285.4	9.29	10.99	3	3	3	3	83.6	70.3	53.3	71.7	92.6	79.5	67	74.4	118.15	101.435	85.4864	94.9282	0.74927	-0.283465
High	P51885	Lum	Lumican OS=Mus musculus OX=10090 GN=Lum PE=1 SV=2	0	91.345	46	1	11	35	11	338	38.2	6.43	129.45	16	16	16	16	988.9	1046.3	677.4	984.5	1094.4	1184.1	851.1	1021	105.469	114.114	82.0219	98.3954	0.773424	-0.283427
High	Q8CCJ4	Amer2	APC membrane recruitment protein 2 OS=Mus musculus OX=10090 GN=Amer2 PE=1 SV=2	0	33.846	14	1	6	6	6	672	69.9	6.64	20.69	5	5	5	5	191.7	193.8	123.9	191.8	212.2	219.3	155.7	198.9	107.976	111.589	79.2266	101.208	0.656103	-0.283168
High	Q3UV70	Pdp1	[Pyruvate dehydrogenase [acetyl-transferring]]-phosphatase 1, mitochondrial OS=Mus musculus OX=10090 GN=Pdp1 PE=1 SV=1	0	30.045	17	1	6	6	6	538	61.1	6.67	23.68	6	6	6	6	127.5	139.3	89.7	127.9	141.1	157.6	112.8	132.7	103.712	115.84	82.9107	97.5377	0.756159	-0.282974
High	Q8BL99	Dop1a	Protein dopey-1 OS=Mus musculus OX=10090 GN=Dop1a PE=1 SV=2	0	29.356	4	1	7	7	7	2399	269.1	6.24	24.15	3	3	3	3	85.7	91.4	56.1	89.2	94.9	103.4	70.5	92.5	105.065	114.476	78.0515	102.408	0.565053	-0.282813
High	Q91V36	Nrbp2	Nuclear receptor-binding protein 2 OS=Mus musculus OX=10090 GN=Nrbp2 PE=1 SV=2	0	20.565	14	1	6	7	6	499	57.3	6.35	21.58	5	5	5	5	197.6	191.4	134.8	181.9	218.7	216.6	169.4	188.6	110.274	109.215	85.4154	95.0964	1.24168	-0.28205
High	A2A8L1	Chd5	Chromodomain-helicase-DNA-binding protein 5 OS=Mus musculus OX=10090 GN=Chd5 PE=1 SV=1	0	199.362	15	1	26	53	9	1946	222.4	6.24	205.32	14	14	14	14	507.9	474.7	296.9	512.1	562.1	537.2	373	531.1	112.229	107.258	74.4734	106.04	0.461222	-0.282031
High	Q8BFW7	Lpp	Lipoma-preferred partner homolog OS=Mus musculus OX=10090 GN=Lpp PE=1 SV=1	0	70.439	37	1	12	19	12	613	65.8	7.37	70.24	13	13	13	13	499.9	540.4	329.8	524.3	553.3	611.5	414.3	543.7	104.259	115.225	78.0667	102.45	0.551784	-0.281985
High	Q80U28	Madd	MAP kinase-activating death domain protein OS=Mus musculus OX=10090 GN=Madd PE=1 SV=2	0	58.242	12	1	12	13	12	1577	175.1	6.04	43.2	7	7	7	7	206.3	201	123	212.5	228.4	227.5	154.6	220.4	109.953	109.52	74.4253	106.102	0.463813	-0.281827
High	P23249	Mov10	Putative helicase MOV-10 OS=Mus musculus OX=10090 GN=Mov10 PE=1 SV=2	0	121.007	38	1	32	39	32	1004	113.5	9.01	116.48	22	22	22	22	1070.7	868	646.1	936.3	1184.9	982.3	811.8	970.9	119.993	99.4759	82.2097	98.3215	0.563411	-0.281768
High	Q9Z0J1	Reck	Reversion-inducing cysteine-rich protein with Kazal motifs OS=Mus musculus OX=10090 GN=Reck PE=1 SV=2	0	62.52	16	1	13	16	13	971	106	6.71	56.35	13	13	13	13	519	590.5	330.5	585.4	574.4	668.3	415.3	607	101.439	118.022	73.3422	107.196	0.386093	-0.281659
High	Q9JKK7	Tmod2	Tropomodulin-2 OS=Mus musculus OX=10090 GN=Tmod2 PE=1 SV=2	0	88.238	51	1	13	19	12	351	39.5	5.35	75.61	12	12	12	12	573.1	572.7	376.7	561	634.2	648.2	473.3	581.7	108.531	110.927	80.996	99.5465	0.763504	-0.281603
High	Q9QXV1	Cbx8	Chromobox protein homolog 8 OS=Mus musculus OX=10090 GN=Cbx8 PE=1 SV=1	0	29.104	29	1	8	9	8	362	39.8	9.94	27.5	7	7	7	7	198.3	216.2	140.7	197.9	219.5	244.7	176.7	205.2	103.77	115.684	83.5362	97.0098	0.789034	-0.281552
High	P29391	Ftl1	Ferritin light chain 1 OS=Mus musculus OX=10090 GN=Ftl1 PE=1 SV=2	0	69.587	60	1	8	19	8	183	20.8	6	75.44	11	11	11	11	533	539.4	406.6	459.6	589.9	610.4	510.9	476.6	107.853	111.601	93.4089	87.1378	1.47691	-0.281542
High	Q9JLZ3	Auh	Methylglutaconyl-CoA hydratase, mitochondrial OS=Mus musculus OX=10090 GN=Auh PE=1 SV=1	0	21.139	23	1	6	6	6	314	33.4	9.51	19.24	6	6	6	6	180.9	178.7	116.7	178.1	200.2	202.2	146.6	184.6	109.16	110.251	79.9346	100.654	0.692975	-0.280928
High	A2AAE1	Kiaa1109	Transmembrane protein KIAA1109 OS=Mus musculus OX=10090 GN=Kiaa1109 PE=1 SV=4	0	11.836	1	1	3	3	3	5005	555	6.61	11.84	3	3	3	3	46.5	47	31	45.5	51.4	53.2	39	47.1	107.813	111.589	81.8039	98.7939	0.807468	-0.280798
High	Q6PDC0	Rundc3b	RUN domain-containing protein 3B OS=Mus musculus OX=10090 GN=Rundc3b PE=1 SV=1	0	14.296	7	1	2	3	2	408	45.1	5.17	11.58	2	2	2	2	28.5	31.5	19.2	30.2	31.6	35.7	24.1	31.3	103.015	116.381	78.5656	102.037	0.542416	-0.280721
High	Q80X71	Tmem106b	Transmembrane protein 106B OS=Mus musculus OX=10090 GN=Tmem106b PE=1 SV=1	0	5.589	7	1	2	2	2	275	31.2	6.68	5.15	1	1	1	1	35.7	25.1	22	27.2	39.5	28.4	27.7	28.2	127.625	91.7609	89.4992	91.1147	0.4066	-0.280563
High	Q9DB70	Fundc1	FUN14 domain-containing protein 1 OS=Mus musculus OX=10090 GN=Fundc1 PE=1 SV=1	0	12.204	11	1	1	3	1	155	17.1	8.63	11.54	1	1	1	1	33.6	24.6	21.6	25.6	37.2	27.9	27.1	26.5	125.358	94.0185	91.3227	89.3008	0.464979	-0.280425
High	Q9Z0H8	Clip2	CAP-Gly domain-containing linker protein 2 OS=Mus musculus OX=10090 GN=Clip2 PE=1 SV=2	0	201.975	46	1	44	58	37	1047	115.8	6.48	195.79	34	34	34	34	1760.2	1638.2	1135.2	1643.9	1948	1853.9	1426.4	1704.7	112.39	106.961	82.2963	98.3528	0.823018	-0.280051
High	Q9R1E0	Foxo1	Forkhead box protein O1 OS=Mus musculus OX=10090 GN=Foxo1 PE=1 SV=2	0	9.312	4	1	3	3	2	652	69.5	6.95	8.6	2	2	2	2	59.5	58.6	37.8	59.2	65.8	66.3	47.4	61.4	109.257	110.087	78.7049	101.951	0.621975	-0.279952
High	Q0KL02	Trio	Triple functional domain protein OS=Mus musculus OX=10090 GN=Trio PE=1 SV=3	0	263.566	23	1	58	78	50	3102	347.6	6.35	267.04	46	46	46	46	1944.3	2047.8	1275.3	2004.7	2151.7	2317.4	1602.4	2078.9	105.6	113.732	78.6415	102.027	0.587522	-0.279769
High	Q9DCF9	Ssr3	Translocon-associated protein subunit gamma OS=Mus musculus OX=10090 GN=Ssr3 PE=1 SV=1	0	6.919	8	1	1	2	1	185	21.1	9.61	9.17	1	1	1	1	22.1	23.6	11.5	26.6	24.4	26.7	14.5	27.6	104.721	114.592	62.2318	118.455	0.244795	-0.279503
High	Q6JPI3	Med13l	Mediator of RNA polymerase II transcription subunit 13-like OS=Mus musculus OX=10090 GN=Med13l PE=1 SV=2	0	18.799	3	1	6	6	5	2207	241.6	6.14	17.89	3	3	3	3	93.3	113.2	60.3	110.8	103.3	128.1	75.8	114.9	97.8915	121.393	71.8313	108.884	0.325932	-0.279084
High	Q3TLI0	Trappc10	Trafficking protein particle complex subunit 10 OS=Mus musculus OX=10090 GN=Trappc10 PE=1 SV=2	0	8.555	4	1	3	3	3	1259	141.5	5.96	9.74	2	2	2	2	59.8	61.6	40.3	59.1	66.2	69.7	50.7	61.3	106.817	112.465	81.8072	98.9109	0.781093	-0.279047
High	P51910	Apod	Apolipoprotein D OS=Mus musculus OX=10090 GN=Apod PE=1 SV=1	0	7.428	13	1	2	2	2	189	21.5	4.91	5.69	2	2	2	2	57.1	51.8	34.6	55	63.2	58.6	43.4	57	113.771	105.491	78.1278	102.61	0.561965	-0.278755
High	Q9JLR1	Sec61a2	Protein transport protein Sec61 subunit alpha isoform 2 OS=Mus musculus OX=10090 GN=Sec61a2 PE=2 SV=3	0	45.223	22	1	7	13	3	476	52.2	8.06	48.11	2	2	2	2	53.7	61.2	39	55	59.5	69.2	49.1	57	101.363	117.888	83.6457	97.1039	0.673849	-0.278587
High	Q8R5H6	Wasf1	Wiskott-Aldrich syndrome protein family member 1 OS=Mus musculus OX=10090 GN=Wasf1 PE=1 SV=2	0	62.146	27	1	12	17	9	559	61.5	6.37	62.75	7	7	7	7	239	253.1	165.7	237.3	264.5	286.4	208.2	246	105.263	113.979	82.8574	97.9007	0.805299	-0.278463
High	Q922Q5	Slc35b3	Adenosine 3'-phospho 5'-phosphosulfate transporter 2 OS=Mus musculus OX=10090 GN=Slc35b3 PE=2 SV=1	0.006	2.78	4	1	1	1	1	369	40.9	9.51	2.01	1	1	1	1	38.6	36.3	27.7	33.2	42.8	41.1	34.8	34.4	111.822	107.381	90.921	89.8759	1.86877	-0.277899
High	Q5RKZ7	Mocs1	Molybdenum cofactor biosynthesis protein 1 OS=Mus musculus OX=10090 GN=Mocs1 PE=1 SV=2	0	11.703	9	1	4	4	4	636	69.8	9.14	12.13	3	3	3	3	77.7	90	55.4	82.2	86	101.8	69.7	85.2	100.379	118.821	81.354	99.4456	0.561827	-0.27786
High	P02104	Hbb-y	Hemoglobin subunit epsilon-Y2 OS=Mus musculus OX=10090 GN=Hbb-y PE=1 SV=2	0	205.421	67	1	13	251	11	147	16.1	8.18	895.49	21	21	20	21	5628	5010.4	3233.9	5546.1	6228.4	5670.1	4063.5	5751.3	114.739	104.454	74.8573	105.95	0.443201	-0.277749
High	Q811W2	Cyp26b1	Cytochrome P450 26B1 OS=Mus musculus OX=10090 GN=Cyp26b1 PE=1 SV=1	0.016	2.003	3	1	1	1	1	512	57.3	8.46	2.36	1	1	1	1	32.3	33	18.1	36.2	35.8	37.3	22.8	37.5	107.346	111.844	68.3658	112.444	0.320749	-0.277713
High	Q6F3F9	Adgrg6	Adhesion G-protein coupled receptor G6 OS=Mus musculus OX=10090 GN=Adgrg6 PE=1 SV=1	0.04	1.422	1	1	1	1	1	1165	129.6	6.68	2.84	1	1	1	1	54.9	54.9	43.6	44.9	60.7	62.1	54.7	46.6	108.344	110.843	97.635	83.1772	0.920918	-0.277676
High	Q7TSY6	Celf4	CUGBP Elav-like family member 4 OS=Mus musculus OX=10090 GN=Celf4 PE=1 SV=2	0	17.171	9	1	4	4	4	486	51.9	8	12.59	2	2	2	2	56.8	60.5	27.7	70.9	62.9	68.5	34.8	73.6	104.921	114.262	58.0484	122.769	0.209754	-0.277601
High	Q91YE5	Baz2a	Bromodomain adjacent to zinc finger domain protein 2A OS=Mus musculus OX=10090 GN=Baz2a PE=1 SV=2	0	15.286	4	1	5	6	5	1889	209.5	6.51	17.87	1	1	1	1	30.4	30.4	18.8	31.4	33.6	34.4	23.6	32.5	108.3	110.878	76.0677	104.754	0.501449	-0.277534
High	O70309	Itgb5	Integrin beta-5 OS=Mus musculus OX=10090 GN=Itgb5 PE=1 SV=2	0	71.684	27	1	14	18	14	798	87.9	6.16	66.7	9	9	9	9	509.5	410.3	306.2	447	563.9	464.3	384.7	463.6	120.203	98.9715	82.0037	98.8223	0.535292	-0.277474
High	Q8C6G1	Cfap410	Cilia- and flagella-associated protein 410 OS=Mus musculus OX=10090 GN=Cfap410 PE=1 SV=1	0	8.057	11	1	2	2	2	249	28.2	6.93	6.83	1	1	1	1	23.7	15.2	14.2	17.3	26.2	17.3	17.9	18	131.99	87.1537	90.1763	90.6801	0.316331	-0.277032
High	Q8BUR4	Dock1	Dedicator of cytokinesis protein 1 OS=Mus musculus OX=10090 GN=Dock1 PE=1 SV=3	0	250.579	36	1	50	65	49	1865	214.9	7.62	223.27	48	48	48	48	1991.9	2093	1336.5	2020.4	2204.4	2368.6	1679.3	2095.1	105.633	113.501	80.4706	100.395	0.664882	-0.276894
High	Q8K2Q7	Brox	BRO1 domain-containing protein BROX OS=Mus musculus OX=10090 GN=Brox PE=1 SV=1	0	59.884	28	1	8	19	8	411	46.2	7.69	61.99	7	7	7	7	476.8	492.1	328	465.9	527.7	556.9	412.1	483.2	106.611	112.511	83.2567	97.6211	0.878669	-0.27672
High	Q6VVW5	Npr2	Atrial natriuretic peptide receptor 2 OS=Mus musculus OX=10090 GN=Npr2 PE=1 SV=2	0	34.633	10	1	7	8	6	1047	117	6.87	29.51	1	1	1	1	26.2	27.6	19.4	24.4	29	31.2	24.4	25.3	105.551	113.558	88.808	92.0837	1.32377	-0.276518
High	Q9CZH7	Mxra7	Matrix-remodeling-associated protein 7 OS=Mus musculus OX=10090 GN=Mxra7 PE=1 SV=2	0	24.942	37	1	4	4	4	178	19.4	4.26	17.5	3	3	2	3	102.6	122.8	69.4	117.1	113.6	139	87.2	121.4	98.5256	120.555	75.6288	105.291	0.386604	-0.276115
High	Q8C078	Camkk2	Calcium/calmodulin-dependent protein kinase kinase 2 OS=Mus musculus OX=10090 GN=Camkk2 PE=1 SV=2	0	10.664	11	1	5	6	5	588	64.6	5.9	14.41	3	3	3	3	144.9	147.6	95.6	144.9	160.3	167.1	120.2	150.2	107.26	111.81	80.4282	100.502	0.688638	-0.275959
High	Q9Z175	Loxl3	Lysyl oxidase homolog 3 OS=Mus musculus OX=10090 GN=Loxl3 PE=1 SV=2	0.006	2.843	2	1	1	1	1	754	83.7	7.01	3.68	1	1	1	1	26.8	31.7	20.2	27.7	29.6	35.9	25.4	28.7	98.9967	120.067	84.9498	95.9866	0.60159	-0.275866
High	Q9JJJ7	Porcn	Protein-serine O-palmitoleoyltransferase porcupine OS=Mus musculus OX=10090 GN=Porcn PE=1 SV=1	0.001	3.793	3	1	1	1	1	461	52.5	8.98	2.77	1	1	1	1	20.2	20.4	14.4	18.8	22.3	23.1	18	19.5	107.6	111.46	86.8516	94.0893	1.36434	-0.275802
High	Q9CZJ0	Mpped2	Metallophosphoesterase MPPED2 OS=Mus musculus OX=10090 GN=Mpped2 PE=2 SV=1	0	55.462	37	1	6	11	6	294	33.4	6.32	48.79	7	7	7	7	176.2	127.8	97.9	152	195.1	144.6	123	157.6	125.81	93.2452	79.3165	101.628	0.360005	-0.275746
High	P29788	Vtn	Vitronectin OS=Mus musculus OX=10090 GN=Vtn PE=1 SV=2	0	8.438	5	1	2	3	2	478	54.8	5.88	10.68	1	1	1	1	3.6	8.8	3.3	7	3.9	9.9	4.1	7.3	61.9048	157.143	65.0794	115.873	0.120122	-0.275634
High	P55821	Stmn2	Stathmin-2 OS=Mus musculus OX=10090 GN=Stmn2 PE=1 SV=1	0	72.474	59	1	11	31	6	179	20.8	8.32	111.19	6	6	6	6	157.3	162.3	98.5	165.7	174	183.7	123.7	171.8	106.552	112.492	75.7502	105.205	0.479285	-0.275592
High	O70209	Pdlim3	PDZ and LIM domain protein 3 OS=Mus musculus OX=10090 GN=Pdlim3 PE=1 SV=1	0	15.105	19	1	4	4	4	316	34.3	7.91	13.48	2	2	2	2	56.2	59.4	39.6	55.1	62.2	67.2	49.8	57.1	105.29	113.754	84.2996	96.6568	0.897019	-0.275576
High	Q3UMR0	Ankrd27	Ankyrin repeat domain-containing protein 27 OS=Mus musculus OX=10090 GN=Ankrd27 PE=1 SV=2	0	8.013	2	1	1	2	1	1048	116.7	6.65	6.99	2	2	2	2	29.9	29.3	19.2	29.5	33.1	33.1	24.1	30.6	109.512	109.512	79.7353	101.241	0.660773	-0.27529
High	Q3UR78	Gm1673	Neuropeptide-like protein C4orf48 homolog OS=Mus musculus OX=10090 GN=Gm1673 PE=2 SV=2	0.002	3.686	11	1	1	1	1	90	9.8	8.94	2.87	1	1	1	1	18.5	19.6	13.6	17.4	20.4	22.2	17.1	18.1	104.884	114.139	87.9177	93.0591	1.15872	-0.275278
High	P35803	Gpm6b	Neuronal membrane glycoprotein M6-b OS=Mus musculus OX=10090 GN=Gpm6b PE=1 SV=2	0	33.715	18	1	6	9	6	328	36.2	6.14	29.87	5	5	5	5	295.9	279.7	180.3	294.6	327.4	316.5	226.6	305.5	111.361	107.653	77.0748	103.912	0.531091	-0.275139
High	Q9JHH9	Copz2	Coatomer subunit zeta-2 OS=Mus musculus OX=10090 GN=Copz2 PE=1 SV=1	0	13.389	22	1	4	6	4	205	22.9	5.17	18.89	3	3	3	3	81.1	93	53.7	90.4	89.8	105.3	67.5	93.8	100.786	118.182	75.7576	105.275	0.415946	-0.274467
High	Q8BUL6	Plekha1	Pleckstrin homology domain-containing family A member 1 OS=Mus musculus OX=10090 GN=Plekha1 PE=1 SV=1	0	9.388	11	1	3	3	3	383	43.3	9.22	10.52	2	2	2	2	20.8	24.1	15.6	21.2	23	27.3	19.6	22	100.109	118.825	85.3101	95.7563	0.657512	-0.273975
High	Q3UMR5	Mcu	Calcium uniporter protein, mitochondrial OS=Mus musculus OX=10090 GN=Mcu PE=1 SV=2	0	49.669	33	1	10	13	10	350	39.7	8.56	45.97	9	9	9	9	520.5	581.3	347.9	562.5	576	657.8	437.1	583.3	102.209	116.724	77.5619	103.505	0.480384	-0.273974
High	O89013	Leprot	Leptin receptor gene-related protein OS=Mus musculus OX=10090 GN=Leprot PE=1 SV=1	0	6.1	10	1	1	1	1	131	14.3	4.96	3.77	1	1	1	1	12.4	11.3	7.2	12.5	13.8	12.8	9.1	12.9	113.58	105.35	74.8971	106.173	0.439587	-0.273923
High	P70178	Six5	Homeobox protein SIX5 OS=Mus musculus OX=10090 GN=Six5 PE=1 SV=2	0	14.046	7	1	4	4	3	719	73.7	5.14	13.04	2	2	2	2	54.8	47.7	35.8	48	60.6	54	45	49.8	115.759	103.152	85.9599	95.1289	0.869816	-0.273648
High	Q01405	Sec23a	Protein transport protein Sec23A OS=Mus musculus OX=10090 GN=Sec23a PE=1 SV=2	0	159.922	49	1	24	49	21	765	86.1	7.08	194.42	18	18	18	18	1141.4	1162.4	754	1144	1263.1	1315.5	947.4	1186.3	107.217	111.665	80.4193	100.698	0.67633	-0.273231
High	O70404	Vamp8	Vesicle-associated membrane protein 8 OS=Mus musculus OX=10090 GN=Vamp8 PE=1 SV=1	0	9.668	19	1	2	4	2	101	11.4	8.19	14.71	2	2	2	2	71.1	73.8	49.2	69.9	78.7	83.6	61.8	72.5	106.136	112.744	83.3446	97.7748	0.84891	-0.273204
High	Q8C8N2	Scai	Protein SCAI OS=Mus musculus OX=10090 GN=Scai PE=1 SV=2	0	53.536	21	1	11	15	11	606	70.2	8.6	49.66	10	10	10	10	283.4	279.6	175.8	289.9	313.7	316.4	220.9	300.6	108.961	109.899	76.728	104.411	0.514544	-0.272914
High	Q91YD6	Vill	Villin-like protein OS=Mus musculus OX=10090 GN=Vill PE=1 SV=1	0	52.859	18	1	11	13	11	859	96.4	6.35	45.05	9	9	9	9	185.6	167.4	111.9	179.8	205.5	189.5	140.6	186.4	113.85	104.986	77.8947	103.269	0.528293	-0.272562
High	P54869	Hmgcs2	Hydroxymethylglutaryl-CoA synthase, mitochondrial OS=Mus musculus OX=10090 GN=Hmgcs2 PE=1 SV=2	0	9.481	5	1	2	4	1	508	56.8	8.41	11.64	1	1	1	1	13.7	8.1	8.6	9	15.2	9.2	10.8	9.4	136.323	82.5112	96.861	84.3049	0.246865	-0.272526
High	Q3TFQ1	Spryd7	SPRY domain-containing protein 7 OS=Mus musculus OX=10090 GN=Spryd7 PE=1 SV=2	0	10.273	14	1	2	4	2	196	21.7	6.7	4.47	2	2	2	2	77.6	77.1	51.3	76.1	85.9	87.3	64.5	78.9	108.528	110.297	81.4908	99.6841	0.754231	-0.272394
High	Q8BM85	Tbck	TBC domain-containing protein kinase-like protein OS=Mus musculus OX=10090 GN=Tbck PE=1 SV=1	0	19.35	9	1	5	5	5	762	86.3	6.2	18.8	3	3	3	3	86.5	100.4	61.7	92.4	95.8	113.6	77.6	95.8	100.104	118.704	81.0867	100.104	0.533261	-0.272158
High	Q9D6I7	Dipk1a	Divergent protein kinase domain 1A OS=Mus musculus OX=10090 GN=Dipk1a PE=2 SV=1	0	6.534	4	1	1	1	1	428	48.9	7.03	5.98	1	1	1	1	31.1	31.9	20.1	31.9	34.4	36.1	25.3	33.1	106.749	112.025	78.5105	102.715	0.569786	-0.271655
High	Q8K0U4	Hspa12a	Heat shock 70 kDa protein 12A OS=Mus musculus OX=10090 GN=Hspa12a PE=1 SV=1	0	83.883	28	1	16	21	15	675	74.8	6.77	69.2	11	11	11	11	811.5	845	488.9	889.4	898	956.2	614.4	922.3	105.931	112.796	72.4763	108.797	0.378834	-0.270961
High	Q5DTW2	Sfmbt2	Scm-like with four MBT domains protein 2 OS=Mus musculus OX=10090 GN=Sfmbt2 PE=1 SV=2	0.037	1.482	1	1	1	1	1	938	105.9	8.25	2.55	1	1	1	1	37.3	31.2	25.7	30.1	41.3	35.3	32.3	31.2	117.916	100.785	92.2198	89.0792	0.784375	-0.270588
High	E9Q8I9	Fry	Protein furry homolog OS=Mus musculus OX=10090 GN=Fry PE=1 SV=1	0	56.339	6	1	14	15	14	3020	338.9	6.01	47.6	11	11	11	11	300.9	322.8	181.5	339	333	365.3	228.1	351.5	104.234	114.344	71.3984	110.024	0.346192	-0.268789
High	Q9Z1Z0	Uso1	General vesicular transport factor p115 OS=Mus musculus OX=10090 GN=Uso1 PE=1 SV=2	0	248.763	44	1	35	60	35	959	106.9	4.93	256.2	41	41	41	41	2079.8	2151.7	1402.8	2091.5	2301.7	2435	1762.7	2168.9	106.212	112.363	81.3401	100.084	0.69683	-0.268766
High	Q8VEH5	Epm2aip1	EPM2A-interacting protein 1 OS=Mus musculus OX=10090 GN=Epm2aip1 PE=1 SV=1	0	94.397	39	1	17	23	17	606	70.1	5.87	82.42	15	15	15	15	373	427.7	263.4	398.8	412.8	484	330.9	413.5	100.609	117.962	80.6483	100.78	0.526268	-0.268708
High	O08583	Alyref	THO complex subunit 4 OS=Mus musculus OX=10090 GN=Alyref PE=1 SV=3	0	114.811	45	1	7	37	4	255	26.9	11.15	142.3	8	8	8	8	255.9	462.6	214.2	386.4	283.2	523.6	269.1	400.7	76.7168	141.839	72.8972	108.547	0.176096	-0.268481
High	Q78XF5	Ostc	Oligosaccharyltransferase complex subunit OSTC OS=Mus musculus OX=10090 GN=Ostc PE=1 SV=1	0	7.645	8	1	1	4	1	149	16.8	9.13	15.81	2	2	2	2	202.9	215.1	126.4	221.5	224.5	243.4	158.8	229.7	104.858	113.685	74.1709	107.286	0.406795	-0.268286
High	P97333	Nrp1	Neuropilin-1 OS=Mus musculus OX=10090 GN=Nrp1 PE=1 SV=2	0	66.818	16	1	11	13	11	923	102.9	5.9	54.6	10	10	10	10	317.2	283.4	203.1	291.8	351	320.8	255.2	302.6	114.183	104.359	83.0189	98.4385	0.748514	-0.268284
High	Q8BHR2	Enox1	Ecto-NOX disulfide-thiol exchanger 1 OS=Mus musculus OX=10090 GN=Enox1 PE=2 SV=1	0.001	4.246	2	1	1	1	1	643	73.2	5.66	2.88	1	1	1	1	69	54.3	43.3	57.8	76.4	61.5	54.5	60	121.078	97.4643	86.3708	95.0872	0.55568	-0.268275
High	O88947	F10	Coagulation factor X OS=Mus musculus OX=10090 GN=F10 PE=1 SV=1	0.038	1.442	2	1	1	1	1	481	54	5.66	2.78	1	1	1	1	17.1	12.9	14.5	9.4	19	14.6	18.2	9.7	123.577	94.9593	118.374	63.0894	0.213466	-0.268196
High	Q3TY60	Fam131b	Protein FAM131B OS=Mus musculus OX=10090 GN=Fam131b PE=1 SV=1	0.001	4.02	4	1	1	1	1	332	35.9	4.45	2.16	1	1	1	1	32.1	28.5	22.2	27.5	35.5	32.3	27.8	28.5	114.424	104.11	89.6052	91.8614	1.13901	-0.26815
High	Q3KNJ2	Nhej1	Non-homologous end-joining factor 1 OS=Mus musculus OX=10090 GN=Nhej1 PE=1 SV=1	0	14.212	13	1	2	2	2	295	32.7	6.74	10.01	2	2	2	2	46.6	45.6	34	41.4	51.6	51.6	42.7	43	109.264	109.264	90.4182	91.0535	3.44879	-0.268076
High	Q922B1	Macrod1	ADP-ribose glycohydrolase MACROD1 OS=Mus musculus OX=10090 GN=Macrod1 PE=1 SV=2	0	15.543	15	1	3	4	3	323	35.3	8.85	16.3	2	2	2	2	57.7	50.9	39.1	49.8	63.9	57.6	49.2	51.7	114.928	103.597	88.4892	92.9856	1.03057	-0.26803
High	Q9ESD7	Dysf	Dysferlin OS=Mus musculus OX=10090 GN=Dysf PE=1 SV=3	0	51.96	9	1	13	15	12	2090	237.8	5.6	54.68	10	10	10	10	157	158.7	105.3	155.2	173.7	179.6	132.4	161	107.438	111.087	81.8927	99.5825	0.751136	-0.268025
High	Q8BTG7	Ndrg4	Protein NDRG4 OS=Mus musculus OX=10090 GN=Ndrg4 PE=1 SV=1	0	16.714	16	1	4	5	4	352	38.5	6.32	18.23	2	2	2	2	101.1	105.6	64.8	106.8	111.8	119.5	81.4	110.7	105.621	112.896	76.9013	104.582	0.487294	-0.267908
High	Q7TPH6	Mycbp2	E3 ubiquitin-protein ligase MYCBP2 OS=Mus musculus OX=10090 GN=Mycbp2 PE=1 SV=3	0	126.731	9	1	33	39	33	4749	520.9	7.09	116.56	24	24	24	24	942.8	891.1	637.1	871.7	1043.4	1008.5	800.5	904	111.106	107.39	85.2412	96.2624	1.05984	-0.267612
High	Q9JME5	Ap3b2	AP-3 complex subunit beta-2 OS=Mus musculus OX=10090 GN=Ap3b2 PE=1 SV=2	0	109.538	33	1	30	37	27	1082	119.1	5.63	113.19	24	24	24	24	942.5	931.1	618.7	930.4	1043.1	1053.7	777.4	964.9	108.682	109.786	80.9982	100.534	0.701887	-0.267196
High	A2A699	Fam171a2	Protein FAM171A2 OS=Mus musculus OX=10090 GN=Fam171a2 PE=1 SV=1	0	34.38	17	1	9	11	9	822	87.4	8.05	38.46	7	7	7	7	328.7	293.3	201.2	313.8	363.8	331.9	252.9	325.4	114.223	104.207	79.4035	102.166	0.55682	-0.266647
High	Q9CZW6	Rnf146	E3 ubiquitin-protein ligase RNF146 OS=Mus musculus OX=10090 GN=Rnf146 PE=1 SV=2	0.002	3.387	8	1	2	2	2	359	38.9	5.2	5	1	1	1	1	17.8	18.7	15.8	13.7	19.7	21.2	19.8	14.2	105.207	113.218	105.741	75.8344	0.449203	-0.266566
High	P62046	Lrch1	Leucine-rich repeat and calponin homology domain-containing protein 1 OS=Mus musculus OX=10090 GN=Lrch1 PE=1 SV=2	0	25.57	11	1	6	9	5	709	79	6.13	32.36	7	7	7	7	211.7	231.2	135.3	233.6	234.3	261.6	170.1	242.2	103.193	115.217	74.9174	106.673	0.406596	-0.266355
High	P30561	Ahr	Aryl hydrocarbon receptor OS=Mus musculus OX=10090 GN=Ahr PE=1 SV=3	0.02	1.875	2	1	1	1	1	848	95	6.47	3.47	1	1	1	1	25.3	22.5	17	22.3	28	25.4	21.3	23.1	114.519	103.885	87.1166	94.4785	0.981178	-0.26628
High	Q99J31	Ophn1	Oligophrenin-1 OS=Mus musculus OX=10090 GN=Ophn1 PE=1 SV=1	0	34.54	14	1	9	11	9	802	91.9	7.96	37.03	9	9	9	9	289	296.3	185.7	300.4	319.8	335.3	233.3	311.5	106.609	111.776	77.7731	103.842	0.523509	-0.265988
High	P30415	Nktr	NK-tumor recognition protein OS=Mus musculus OX=10090 GN=Nktr PE=1 SV=4	0	32.356	8	1	10	11	10	1453	163.4	10.05	29.87	8	8	8	8	286.6	250.9	209.3	228.8	317.2	283.9	262.9	237.3	115.209	103.115	95.4872	86.189	0.858201	-0.2651
High	P50428	Arsa	Arylsulfatase A OS=Mus musculus OX=10090 GN=Arsa PE=1 SV=2	0	18.829	17	1	4	5	4	506	53.7	5.87	19.78	2	2	2	2	92	82.4	54.9	90	101.8	93.2	69	93.3	113.966	104.338	77.246	104.45	0.476501	-0.264811
High	Q9ET22	Dpp7	Dipeptidyl peptidase 2 OS=Mus musculus OX=10090 GN=Dpp7 PE=1 SV=2	0	15.829	11	1	5	6	5	506	56.2	5.39	17.79	4	4	4	4	118.6	143.5	93	122.9	131.2	162.4	116.9	127.5	97.5465	120.743	86.9145	94.7955	0.560905	-0.264608
High	O88307	Sorl1	Sortilin-related receptor OS=Mus musculus OX=10090 GN=Sorl1 PE=1 SV=3	0	73.1	11	1	19	21	19	2215	246.9	5.54	63.19	15	15	15	15	394.4	355.6	249.3	371.3	436.4	402.4	313.3	385	113.565	104.717	81.5302	100.189	0.659126	-0.26448
High	Q921X9	Pdia5	Protein disulfide-isomerase A5 OS=Mus musculus OX=10090 GN=Pdia5 PE=1 SV=1	0	24.822	13	1	6	6	6	517	59.2	7.5	19.05	4	4	4	4	344.3	352.4	231.9	345.4	381	398.8	291.4	358.2	106.618	111.599	81.5447	100.238	0.698975	-0.263553
High	P61620	Sec61a1	Protein transport protein Sec61 subunit alpha isoform 1 OS=Mus musculus OX=10090 GN=Sec61a1 PE=1 SV=2	0	50.326	33	1	11	20	7	476	52.2	8.06	71.13	7	7	7	7	206.8	293.3	172.7	241.4	228.9	331.9	217	250.3	89.0575	129.131	84.4276	97.3835	0.320551	-0.263137
High	Q07079	Igfbp5	Insulin-like growth factor-binding protein 5 OS=Mus musculus OX=10090 GN=Igfbp5 PE=1 SV=1	0	19.374	28	1	5	6	5	271	30.4	8.12	23.47	4	4	4	4	300.3	323.8	205.4	312.9	332.4	366.5	258.1	324.5	103.753	114.397	80.5618	101.288	0.586809	-0.26258
High	Q3UUQ7	Pgap1	GPI inositol-deacylase OS=Mus musculus OX=10090 GN=Pgap1 PE=1 SV=3	0	68.457	19	1	12	18	12	922	104.5	8.91	65.33	11	11	11	11	486.1	440.6	323	441.8	537.9	498.6	405.9	458.2	113.206	104.935	85.4257	96.4327	0.924673	-0.26245
High	P29387	Gnb4	Guanine nucleotide-binding protein subunit beta-4 OS=Mus musculus OX=10090 GN=Gnb4 PE=1 SV=4	0	43.887	24	1	5	10	3	340	37.4	6.16	40.23	3	3	3	3	67.3	67.6	48.6	62.6	74.5	76.5	61	64.9	107.62	110.509	88.1185	93.7523	1.52547	-0.26227
High	Q91Z92	B3galt6	Beta-1,3-galactosyltransferase 6 OS=Mus musculus OX=10090 GN=B3galt6 PE=2 SV=1	0	17.765	21	1	6	6	6	325	37	8.82	17.85	1	1	1	1	56.7	48.3	36.3	50.4	62.8	54.6	45.6	52.3	116.674	101.44	84.719	97.1667	0.681153	-0.262052
High	Q5IRJ6	Slc30a9	Zinc transporter 9 OS=Mus musculus OX=10090 GN=Slc30a9 PE=1 SV=2	0	26.048	11	1	5	7	5	567	62.8	8.69	25.21	6	6	6	6	118.7	142.5	89.8	126.5	131.4	161.3	112.9	131.2	97.9136	120.194	84.1282	97.7645	0.521739	-0.26195
High	P56391	Cox6b1	Cytochrome c oxidase subunit 6B1 OS=Mus musculus OX=10090 GN=Cox6b1 PE=1 SV=2	0	29.636	53	1	6	13	6	86	10.1	8.72	46.64	5	5	5	5	190.1	239.3	155.8	198.4	210.4	270.8	195.7	205.7	95.3546	122.728	88.6925	93.2246	0.493629	-0.261596
High	Q9CWS0	Ddah1	N(G),N(G)-dimethylarginine dimethylaminohydrolase 1 OS=Mus musculus OX=10090 GN=Ddah1 PE=1 SV=3	0	75.024	61	1	12	23	11	285	31.4	5.97	81.2	10	9	10	10	533.3	566.4	369.9	542.2	590.2	641	464.8	562.3	104.539	113.537	82.3274	99.597	0.6875	-0.261488
High	Q9D0E3	Lysmd1	LysM and putative peptidoglycan-binding domain-containing protein 1 OS=Mus musculus OX=10090 GN=Lysmd1 PE=1 SV=1	0	8.904	13	1	3	3	2	226	24.8	8.92	8.91	1	1	1	1	52.8	69.5	38.8	63.2	58.4	78.6	48.8	65.5	92.9566	125.109	77.6761	104.258	0.320748	-0.26135
High	Q9CWG9	Bloc1s2	Biogenesis of lysosome-related organelles complex 1 subunit 2 OS=Mus musculus OX=10090 GN=Bloc1s2 PE=1 SV=1	0	12.6	38	1	4	4	4	143	16.3	4.88	12.78	2	2	2	2	39.9	34.1	27.8	32.9	44.1	38.6	34.9	34.1	116.282	101.78	92.0237	89.9143	0.879059	-0.261291
High	O55042	Snca	Alpha-synuclein OS=Mus musculus OX=10090 GN=Snca PE=1 SV=2	0	29.663	49	1	5	6	4	140	14.5	4.77	26.7	4	4	4	4	122.2	128.1	86.5	120.6	135.2	145	108.7	125.1	105.214	112.84	84.5914	97.3541	0.864017	-0.261182
High	Q62469	Itga2	Integrin alpha-2 OS=Mus musculus OX=10090 GN=Itga2 PE=1 SV=2	0	41.001	12	1	10	10	10	1178	128.9	5.21	33.84	7	7	7	7	182.8	166.6	113.3	177.2	202.3	188.5	142.3	183.8	112.875	105.175	79.3974	102.553	0.556346	-0.261116
High	Q8C0C0	Zhx2	Zinc fingers and homeoboxes protein 2 OS=Mus musculus OX=10090 GN=Zhx2 PE=1 SV=1	0	16.634	10	1	7	7	7	836	92.2	7.46	21.17	4	4	4	4	180	181.6	129	169.3	199.2	205.5	162.1	175.6	107.328	110.722	87.3384	94.6121	1.33413	-0.261111
High	Q9EQ06	Hsd17b11	Estradiol 17-beta-dehydrogenase 11 OS=Mus musculus OX=10090 GN=Hsd17b11 PE=1 SV=1	0	36.457	37	1	9	11	9	298	32.9	8.66	34.28	8	8	8	8	345.8	281.5	224.6	292.2	382.7	318.6	282.2	303	118.99	99.0595	87.7419	94.2091	0.646053	-0.261102
High	Q00493	Cpe	Carboxypeptidase E OS=Mus musculus OX=10090 GN=Cpe PE=1 SV=2	0	56.806	30	1	12	13	12	476	53.2	5.19	47.46	11	11	11	11	321.4	336.1	211.1	336.7	355.7	380.4	265.2	349.1	105.361	112.678	78.5545	103.406	0.526677	-0.260958
High	Q8K009	Aldh1l2	Mitochondrial 10-formyltetrahydrofolate dehydrogenase OS=Mus musculus OX=10090 GN=Aldh1l2 PE=1 SV=2	0	36.619	14	1	11	11	9	923	101.5	6.29	35.3	7	7	7	7	233.2	234.7	134.2	258.9	258.1	265.6	168.7	268.5	107.441	110.563	70.2258	111.77	0.319512	-0.260447
High	Q3UH66	Wnk2	Serine/threonine-protein kinase WNK2 OS=Mus musculus OX=10090 GN=Wnk2 PE=1 SV=2	0	126.548	14	1	24	29	16	2149	227.4	5.91	111.19	14	14	14	14	367.9	364.7	238.7	370.9	407.1	412.7	299.9	384.6	108.25	109.739	79.7447	102.267	0.595448	-0.260221
High	Q80ZJ1	Rap2a	Ras-related protein Rap-2a OS=Mus musculus OX=10090 GN=Rap2a PE=1 SV=2	0	36.403	45	1	6	11	2	183	20.6	4.82	44.14	2	2	2	2	159.9	160	107.1	158.6	177	181.1	134.5	164.5	107.746	110.242	81.8749	100.137	0.72151	-0.260217
High	P17665	Cox7c	Cytochrome c oxidase subunit 7C, mitochondrial OS=Mus musculus OX=10090 GN=Cox7c PE=1 SV=1	0.002	3.481	14	1	1	1	1	63	7.3	11	1.9	1	1	1	1	57.8	49.5	38.8	49.7	64	56	48.7	51.5	116.258	101.726	88.465	93.5513	0.835646	-0.260152
High	Q6P1D5	Sez6l	Seizure 6-like protein OS=Mus musculus OX=10090 GN=Sez6l PE=1 SV=1	0.021	1.856	1	1	1	1	1	963	104.8	4.69	2.67	1	1	1	1	14.8	11.7	9.9	11.9	16.4	13.3	12.5	12.3	120.367	97.6147	91.7431	90.2752	0.592222	-0.260123
High	P70313	Nos3	Nitric oxide synthase, endothelial OS=Mus musculus OX=10090 GN=Nos3 PE=1 SV=4	0	13.62	2	1	2	3	2	1202	132.8	7.02	11.65	1	1	1	1	34.7	33	23.3	32.8	38.4	37.4	29.3	34	110.424	107.549	84.2559	97.7714	0.913263	-0.259992
High	Q9CQ92	Fis1	Mitochondrial fission 1 protein OS=Mus musculus OX=10090 GN=Fis1 PE=1 SV=1	0	42.275	32	1	5	14	5	152	17	8.53	44.14	5	5	5	5	433.1	453.4	288.9	449.2	479.3	513.1	363	465.8	105.271	112.695	79.7277	102.306	0.569831	-0.259898
High	Q9WVJ3	Cpq	Carboxypeptidase Q OS=Mus musculus OX=10090 GN=Cpq PE=1 SV=1	0	30.076	20	1	7	8	7	470	51.8	6.21	29.26	7	7	7	7	313.7	310.6	182.4	341.8	347.2	351.5	229.2	354.4	108.305	109.647	71.4965	110.551	0.340329	-0.259693
High	Q8K215	Lyrm4	LYR motif-containing protein 4 OS=Mus musculus OX=10090 GN=Lyrm4 PE=1 SV=1	0	9.694	35	1	3	4	3	91	10.8	10.13	7.77	3	3	3	3	103.4	100.7	75.3	92.6	114.4	113.9	94.7	96	109.212	108.735	90.4057	91.6468	2.88316	-0.259626
High	P55284	Cdh5	Cadherin-5 OS=Mus musculus OX=10090 GN=Cdh5 PE=1 SV=2	0	67.95	24	1	14	19	14	784	87.8	5.3	68.84	13	13	13	13	430.9	406.2	300.4	390.4	476.8	459.7	377.5	404.8	110.961	106.982	87.852	94.2053	1.3915	-0.259557
High	Q8BRK9	Man2a2	Alpha-mannosidase 2x OS=Mus musculus OX=10090 GN=Man2a2 PE=1 SV=2	0	28.658	8	1	5	5	5	1152	130.6	6.87	21.22	4	4	4	4	117.7	130.6	79.3	128	130.3	147.8	99.7	132.7	102.096	115.808	78.1195	103.976	0.460627	-0.258994
High	Q587J6	L1td1	LINE-1 type transposase domain-containing protein 1 OS=Mus musculus OX=10090 GN=L1td1 PE=2 SV=1	0.048	1.298	1	1	1	1	1	782	88.1	5.45	0	1	1	1	1	16.5	21	9.9	21.8	18.2	23.8	12.5	22.6	94.4228	123.476	64.8508	117.25	0.213351	-0.258918
Medium	Q6PGC7	Slc35e3	Solute carrier family 35 member E3 OS=Mus musculus OX=10090 GN=Slc35e3 PE=2 SV=1	0.078	1.023	2	1	1	1	1	313	34.9	9.35	2.4	1	1	1	1	65.6	32.7	35.7	45.2	72.6	37	44.8	46.8	144.334	73.5586	89.0656	93.0417	0.178253	-0.258828
High	Q8VIM9	Irgq	Immunity-related GTPase family Q protein OS=Mus musculus OX=10090 GN=Irgq PE=1 SV=1	0	68.556	34	1	13	16	13	583	59.3	4.83	53.8	14	14	14	14	613.9	601.7	410.5	598.8	679.4	680.9	515.9	621	108.826	109.066	82.6366	99.4714	0.773787	-0.258819
High	Q8CFZ4	Gpc3	Glypican-3 OS=Mus musculus OX=10090 GN=Gpc3 PE=1 SV=1	0	39.326	11	1	5	8	5	579	65.3	6.58	32.38	4	4	4	4	162.1	177.7	102.2	183	179.4	201.2	128.4	189.7	102.705	115.185	73.5079	108.602	0.358503	-0.258795
High	Q61576	Fkbp10	Peptidyl-prolyl cis-trans isomerase FKBP10 OS=Mus musculus OX=10090 GN=Fkbp10 PE=1 SV=2	0	97.772	40	1	19	29	19	581	64.7	5.64	94.61	18	18	18	18	702	672.5	454	689.6	776.9	761	570.5	715.2	110.058	107.806	80.8188	101.317	0.648212	-0.258408
High	Q9CWP8	Pold4	DNA polymerase delta subunit 4 OS=Mus musculus OX=10090 GN=Pold4 PE=1 SV=1	0	14.068	48	1	3	3	3	107	12.4	6.52	12.06	1	1	1	1	18.9	18.2	11.5	19.6	20.9	20.6	14.4	20.3	109.711	108.136	75.5906	106.562	0.431644	-0.258176
High	Q8BX22	Sall4	Sal-like protein 4 OS=Mus musculus OX=10090 GN=Sall4 PE=1 SV=2	0.008	2.604	3	1	1	1	1	1067	113	7.81	0	1	1	1	1	68.9	77.4	56.5	63.8	76.2	87.6	70.9	66.1	101.33	116.489	94.2819	87.8989	0.786389	-0.257759
High	O88572	Lrp6	Low-density lipoprotein receptor-related protein 6 OS=Mus musculus OX=10090 GN=Lrp6 PE=1 SV=1	0	17.771	5	1	6	7	6	1613	180.1	5.33	21.6	3	3	3	3	147.6	164.2	107.2	151.7	163.3	185.8	134.7	157.3	101.887	115.926	84.0431	98.1438	0.669143	-0.257672
High	Q3UHQ6	Dop1b	Protein dopey-2 OS=Mus musculus OX=10090 GN=Dop1b PE=1 SV=3	0	28.266	5	1	9	10	9	2295	257.3	6.13	32.58	4	4	4	4	203.8	194.9	136.2	194.8	225.5	220.5	171.1	202	110.121	107.679	83.5551	98.6449	0.842196	-0.257481
High	Q8BWY4	Mblac1	Metallo-beta-lactamase domain-containing protein 1 OS=Mus musculus OX=10090 GN=Mblac1 PE=1 SV=1	0	8.15	8	1	2	2	2	260	26.9	4.88	6.02	2	2	2	2	132.3	135.1	95.1	126.3	146.4	152.9	119.5	130.9	106.531	111.261	86.9565	95.252	1.18161	-0.257358
High	Q9EQS9	Igdcc4	Immunoglobulin superfamily DCC subclass member 4 OS=Mus musculus OX=10090 GN=Igdcc4 PE=2 SV=1	0	31.02	6	1	4	9	4	1252	134.7	6.18	31.32	3	3	3	3	42.6	52	29.7	49.4	47.1	58.8	37.4	51.2	96.8638	120.925	76.9152	105.296	0.357154	-0.257324
High	Q8BX57	Pxk	PX domain-containing protein kinase-like protein OS=Mus musculus OX=10090 GN=Pxk PE=1 SV=2	0	35.861	11	1	5	7	5	582	65.2	9.38	27.23	6	6	6	6	196.1	207.2	132.8	203.4	217	234.5	166.9	210.9	104.667	113.107	80.5016	101.724	0.586912	-0.257103
High	Q8R0G7	Spns1	Protein spinster homolog 1 OS=Mus musculus OX=10090 GN=Spns1 PE=2 SV=1	0	19.916	10	1	3	5	3	528	56.7	7.15	20.93	2	2	2	2	76.6	82.7	61.6	69.3	84.8	93.6	77.4	71.9	103.509	114.251	94.4767	87.7632	0.967242	-0.256901
High	Q8BSY0	Asph	Aspartyl/asparaginyl beta-hydroxylase OS=Mus musculus OX=10090 GN=Asph PE=1 SV=1	0	162.748	38	1	25	47	25	741	83	5.08	187.95	27	27	27	27	1998.8	2054.7	1345.9	2031.6	2212	2325.3	1691.1	2106.7	106.153	111.591	81.1556	101.1	0.643453	-0.25667
High	Q8C110	Slitrk6	SLIT and NTRK-like protein 6 OS=Mus musculus OX=10090 GN=Slitrk6 PE=1 SV=1	0.011	2.273	1	1	1	1	1	840	95	6.49	3.23	1	1	1	1	29.7	30.6	20.1	30	32.8	34.7	25.3	31.2	105.806	111.935	81.6129	100.645	0.663123	-0.256637
High	Q8VHC3	Selenom	Selenoprotein M OS=Mus musculus OX=10090 GN=Selenom PE=1 SV=3	0	22.001	30	1	3	5	3	145	16.4	5.54	19.36	4	4	4	4	120.1	126.9	82.1	123.8	133	143.6	103.2	128.4	104.683	113.026	81.2279	101.063	0.615594	-0.256166
High	Q5FWK3	Arhgap1	Rho GTPase-activating protein 1 OS=Mus musculus OX=10090 GN=Arhgap1 PE=1 SV=1	0	121.857	47	1	15	39	15	439	50.4	6.44	154.3	20	20	20	20	918.8	979.3	627.9	955.7	1016.8	1108.2	788.9	991.1	104.154	113.516	80.8092	101.521	0.586473	-0.255586
High	Q8R4Y4	Stab1	Stabilin-1 OS=Mus musculus OX=10090 GN=Stab1 PE=1 SV=1	0	42.499	7	1	15	15	15	2571	276.1	6.65	40.07	9	9	9	9	199.6	209.6	149.8	188.6	220.9	237.2	188.2	195.6	104.953	112.697	89.4168	92.9327	1.27883	-0.255308
High	Q8K1S3	Unc5b	Netrin receptor UNC5B OS=Mus musculus OX=10090 GN=Unc5b PE=1 SV=1	0.009	2.459	3	1	1	1	1	945	103.7	6.16	4.19	1	1	1	1	4	9.2	7.5	2.9	4.4	10.4	9.4	3	64.7059	152.941	138.235	44.1176	0.0915202	-0.255257
High	P60954	Nol4	Nucleolar protein 4 OS=Mus musculus OX=10090 GN=Nol4 PE=2 SV=2	0.001	4.143	2	1	1	1	1	483	53.4	5.01	2.9	1	1	1	1	44	40.3	24.3	46.8	48.7	45.7	30.6	48.5	112.277	105.36	70.5476	111.816	0.312569	-0.255109
High	Q8BHC0	Lyve1	Lymphatic vessel endothelial hyaluronic acid receptor 1 OS=Mus musculus OX=10090 GN=Lyve1 PE=1 SV=1	0.01	2.323	4	1	1	1	1	318	34.6	8.03	2.64	1	1	1	1	54.3	38.5	38.2	37.5	60.1	43.6	48	38.9	126.128	91.5005	100.735	81.6369	0.331604	-0.254988
High	P28184	Mt3	Metallothionein-3 OS=Mus musculus OX=10090 GN=Mt3 PE=1 SV=1	0	6.252	18	1	1	3	1	68	7	7.47	12.07	1	1	1	1	36.6	32.5	22.7	35	40.5	36.8	28.5	36.3	114.004	103.589	80.2252	102.182	0.545225	-0.254475
High	Q8R2E9	Ero1b	ERO1-like protein beta OS=Mus musculus OX=10090 GN=Ero1b PE=1 SV=1	0	13.207	10	1	4	4	3	467	53.5	8.09	12.21	2	2	2	2	95.3	104.1	81.2	82.2	105.5	117.8	102	85.2	102.801	114.787	99.391	83.0207	0.647078	-0.254403
High	Q61391	Mme	Neprilysin OS=Mus musculus OX=10090 GN=Mme PE=1 SV=3	0	142.683	36	1	22	32	21	750	85.6	5.81	122.91	19	19	19	19	750.4	691	497.3	701.2	830.5	782	624.9	727.1	112.059	105.515	84.3178	98.1076	0.82963	-0.254204
High	Q6P1Y1	Rtl3	Retrotransposon Gag-like protein 3 OS=Mus musculus OX=10090 GN=Rtl3 PE=1 SV=1	0	14.962	15	1	4	5	4	553	61.3	4.5	15.38	2	2	2	2	56.3	57.1	33.3	62.3	62.3	64.6	41.8	64.6	106.815	110.759	71.6674	110.759	0.331548	-0.254194
High	Q8K1A6	Cc2d1a	Coiled-coil and C2 domain-containing protein 1A OS=Mus musculus OX=10090 GN=Cc2d1a PE=1 SV=2	0	46.171	16	1	10	11	10	943	103.6	7.84	41.79	7	7	7	7	238.7	233.4	150.7	244.5	264.1	264.1	189.3	253.6	108.784	108.784	77.9734	104.459	0.499743	-0.254103
High	O55187	Cbx4	E3 SUMO-protein ligase CBX4 OS=Mus musculus OX=10090 GN=Cbx4 PE=1 SV=2	0	9.055	5	1	3	3	3	551	60.5	9.33	5.91	1	1	1	1	15.5	16.1	7.8	19.2	17.1	18.2	9.7	19.9	105.393	112.173	59.7843	122.65	0.197365	-0.254071
High	Q99PL6	Ubxn6	UBX domain-containing protein 6 OS=Mus musculus OX=10090 GN=Ubxn6 PE=1 SV=1	0	46.293	29	1	9	12	9	442	49.8	8.54	45.92	8	8	8	8	198.4	204.9	128.6	209.2	219.6	231.9	161.6	217	105.819	111.746	77.8701	104.566	0.482864	-0.254052
High	Q8R516	Mib2	E3 ubiquitin-protein ligase MIB2 OS=Mus musculus OX=10090 GN=Mib2 PE=1 SV=2	0	11.568	4	1	2	2	2	973	105.9	8.09	8.01	1	1	1	1	16.8	16.9	12.5	15.4	18.6	19.2	15.7	16	107.05	110.504	90.3597	92.0863	1.93831	-0.253903
High	P10287	Cdh3	Cadherin-3 OS=Mus musculus OX=10090 GN=Cdh3 PE=1 SV=2	0	20.702	8	1	4	6	4	822	90.6	4.79	23.81	4	4	4	4	128.3	129.3	84.9	130.3	142	146.3	106.7	135.1	107.15	110.394	80.5131	101.943	0.608253	-0.253757
High	Q61321	Six4	Homeobox protein SIX4 OS=Mus musculus OX=10090 GN=Six4 PE=1 SV=1	0	19.03	8	1	4	4	3	775	82.2	5.94	15.68	2	2	2	2	18.1	26	14.2	22.9	20.1	29.5	17.9	23.7	88.1579	129.386	78.5088	103.947	0.265461	-0.253757
High	Q8K1N1	Pnpla8	Calcium-independent phospholipase A2-gamma OS=Mus musculus OX=10090 GN=Pnpla8 PE=1 SV=1	0	30.663	15	1	9	10	9	776	87.3	9.23	30.36	7	7	7	7	276.9	245.5	195	236.2	306.4	277.8	245	245	114.094	103.444	91.2307	91.2307	1.08777	-0.253681
High	Q80XK6	Atg2b	Autophagy-related protein 2 homolog B OS=Mus musculus OX=10090 GN=Atg2b PE=1 SV=3	0	45.647	8	1	13	14	13	2075	231.3	5.88	47.07	12	12	12	12	269.2	270.1	188.1	260.3	297.9	305.7	236.4	269.9	107.361	110.172	85.1969	97.27	0.975854	-0.2536
High	Q8R143	Pttg1ip	Pituitary tumor-transforming gene 1 protein-interacting protein OS=Mus musculus OX=10090 GN=Pttg1ip PE=1 SV=1	0.011	2.224	4	1	1	1	1	174	20	8.63	2.77	1	1	1	1	34.7	30.2	19.1	35.6	38.4	34.2	24	36.9	115.056	102.472	71.9101	110.562	0.319346	-0.253527
High	Q91ZW2	Pofut1	GDP-fucose protein O-fucosyltransferase 1 OS=Mus musculus OX=10090 GN=Pofut1 PE=1 SV=1	0	39.031	29	1	8	10	8	393	44.7	8.41	32.51	7	7	7	7	207.5	243.7	146.8	231.1	229.7	275.8	184.5	239.7	98.8276	118.662	79.3804	103.13	0.425462	-0.252966
High	Q8BX13	Ube3d	E3 ubiquitin-protein ligase E3D OS=Mus musculus OX=10090 GN=Ube3d PE=2 SV=1	0	5.034	7	1	2	2	2	368	40.7	7.66	4.69	1	1	1	1	18.2	17.4	15.1	13.9	20.1	19.7	19	14.4	109.836	107.65	103.825	78.6885	0.524131	-0.25292
High	Q920A0	Optc	Opticin OS=Mus musculus OX=10090 GN=Optc PE=1 SV=2	0.024	1.744	5	1	1	1	1	328	36.4	4.98	2.74	1	1	1	1	17.4	10.6	12	10.7	19.2	11.9	15	11.1	134.266	83.2168	104.895	77.6224	0.216695	-0.252865
High	Q920G9	Gmcl1	Germ cell-less protein-like 1 OS=Mus musculus OX=10090 GN=Gmcl1 PE=1 SV=2	0	13.904	10	1	3	4	3	524	59.6	6.84	14.78	3	3	3	3	29.5	31	22.5	27.5	32.7	35.1	28.3	28.6	104.892	112.59	90.7779	91.7402	1.33987	-0.252857
High	Q9JJK2	Lancl2	LanC-like protein 2 OS=Mus musculus OX=10090 GN=Lancl2 PE=1 SV=1	0	124.609	46	1	17	34	17	450	50.7	7.28	145.41	20	20	20	20	842.2	1061.5	634.4	958	932	1201.2	797.1	993.4	95.0124	122.456	81.26	101.272	0.384432	-0.252657
High	Q8VDW4	Ube2w	Ubiquitin-conjugating enzyme E2 W OS=Mus musculus OX=10090 GN=Ube2w PE=1 SV=1	0.002	3.502	12	1	1	1	1	151	17.3	7.75	3.03	1	1	1	1	12.8	11.2	7.2	12.9	14.1	12.7	9.1	13.4	114.402	103.043	73.8337	108.722	0.354431	-0.252308
High	Q8K4I3	Arhgef6	Rho guanine nucleotide exchange factor 6 OS=Mus musculus OX=10090 GN=Arhgef6 PE=1 SV=1	0	15.028	6	1	3	3	2	771	87	5.87	10.25	1	1	1	1	22.3	26.7	18.8	21.7	24.7	30.2	23.6	22.5	97.8218	119.604	93.4653	89.1089	0.588209	-0.252039
High	Q8VCW4	Unc93b1	Protein unc-93 homolog B1 OS=Mus musculus OX=10090 GN=Unc93b1 PE=1 SV=2	0.003	3.219	2	1	1	1	1	598	66.9	6.42	3.48	1	1	1	1	22.9	30.5	16.7	28.2	25.4	34.5	21	29.3	92.196	125.227	76.225	106.352	0.285655	-0.251998
High	Q9ES03	Tbx20	T-box transcription factor TBX20 OS=Mus musculus OX=10090 GN=Tbx20 PE=2 SV=3	0.022	1.836	3	1	1	1	1	445	49.1	7.71	3.23	1	1	1	1	18.8	25.2	15.4	21.2	20.8	28.5	19.4	22	91.731	125.689	85.5568	97.0232	0.362311	-0.251957
High	Q9CSB4	Pard3b	Partitioning defective 3 homolog B OS=Mus musculus OX=10090 GN=Pard3b PE=1 SV=2	0.01	2.291	2	1	2	2	2	1203	132.7	8.56	5.42	1	1	1	1	19	20.1	12.3	20.6	21	22.7	15.4	21.3	104.478	112.935	76.6169	105.97	0.428248	-0.251853
High	Q8CD26	Slc35e1	Solute carrier family 35 member E1 OS=Mus musculus OX=10090 GN=Slc35e1 PE=1 SV=2	0	4.585	3	1	1	1	1	409	44.3	9.88	3.23	1	1	1	1	38.8	41	23.9	43.4	42.9	46.4	30	45	104.443	112.964	73.0371	109.556	0.344512	-0.25177
High	Q99L43	Cds2	Phosphatidate cytidylyltransferase 2 OS=Mus musculus OX=10090 GN=Cds2 PE=1 SV=1	0	35.589	21	1	6	10	6	444	51.3	7.05	34.71	8	8	8	8	321	343.6	217.2	339.6	355.2	388.8	272.9	352.2	103.776	113.593	79.7312	102.9	0.521227	-0.251216
High	Q925T6	Grip1	Glutamate receptor-interacting protein 1 OS=Mus musculus OX=10090 GN=Grip1 PE=1 SV=1	0	42.221	19	1	13	14	13	1127	122	6.55	47.49	11	11	11	11	438.9	369.9	292	379	485.7	418.6	366.9	393	116.741	100.613	88.1865	94.4598	0.736776	-0.250992
High	Q8BKU8	Tmem87b	Transmembrane protein 87B OS=Mus musculus OX=10090 GN=Tmem87b PE=2 SV=1	0	5.468	5	1	2	2	2	555	62.9	6	5.36	1	1	1	1	66.7	70.1	46.9	67.4	73.9	79.3	58.9	69.9	104.823	112.482	83.5461	99.1489	0.734621	-0.250284
High	O89103	Cd93	Complement component C1q receptor OS=Mus musculus OX=10090 GN=Cd93 PE=1 SV=1	0	26.125	13	1	7	8	7	644	69.3	5.07	28.25	7	7	7	7	321.3	382.6	229.5	361.4	355.6	433	288.4	374.7	97.9817	119.308	79.4655	103.244	0.407819	-0.250067
High	P18911	Rarg	Retinoic acid receptor gamma OS=Mus musculus OX=10090 GN=Rarg PE=1 SV=3	0	36.77	28	1	10	12	8	458	50.9	7.66	39.54	4	4	4	4	113.5	115.7	72	120.7	125.6	130.9	90.5	125.2	106.396	110.885	76.6624	106.057	0.436732	-0.249933
High	Q80WG7	Trim36	E3 ubiquitin-protein ligase Trim36 OS=Mus musculus OX=10090 GN=Trim36 PE=1 SV=2	0	47.09	23	1	11	12	11	729	82.7	6.25	41.19	8	8	8	8	127.4	135	88.7	130.8	141	152.8	111.4	135.7	104.271	112.997	82.3812	100.351	0.644838	-0.249739
High	P48301	Tead2	Transcriptional enhancer factor TEF-4 OS=Mus musculus OX=10090 GN=Tead2 PE=2 SV=1	0	11.59	9	1	3	3	2	445	49	6.35	10.32	1	1	1	1	70.5	165.8	57.5	145.8	78	187.6	72.2	151.2	63.8037	153.456	59.0593	123.681	0.105409	-0.249626
High	P63013	Prrx1	Paired mesoderm homeobox protein 1 OS=Mus musculus OX=10090 GN=Prrx1 PE=1 SV=1	0	28.453	41	1	6	8	5	245	27.3	9.47	32.2	5	5	5	5	116.2	120.4	75.3	123.7	128.6	136.3	94.6	128.3	105.453	111.767	77.5728	105.207	0.459405	-0.249051
High	Q9JI78	Ngly1	Peptide-N(4)-(N-acetyl-beta-glucosaminyl)asparagine amidase OS=Mus musculus OX=10090 GN=Ngly1 PE=1 SV=2	0	45.764	21	1	11	12	11	651	74.2	6.89	37.82	9	9	9	9	264.3	282.2	191.6	264.2	292.5	319.3	240.8	274	103.852	113.368	85.4962	97.2839	0.822549	-0.249048
High	Q9CQ45	Nenf	Neudesin OS=Mus musculus OX=10090 GN=Nenf PE=1 SV=1	0	24.331	38	1	5	8	5	171	18.9	5.27	29.57	6	6	6	6	141.6	135.3	97	133.8	156.7	153.1	121.9	138.8	109.869	107.344	85.4689	97.3181	0.98126	-0.248947
High	Q9EP52	Twsg1	Twisted gastrulation protein homolog 1 OS=Mus musculus OX=10090 GN=Twsg1 PE=1 SV=1	0	15.618	30	1	4	5	4	222	24.8	5.5	17.2	3	3	3	3	45.3	51.1	31.9	48.9	50.1	57.8	40.1	50.7	100.856	116.356	80.7247	102.063	0.492605	-0.248931
High	Q5HZG4	Taf3	Transcription initiation factor TFIID subunit 3 OS=Mus musculus OX=10090 GN=Taf3 PE=1 SV=2	0.001	4.099	2	1	1	1	1	932	105	9.19	3.21	1	1	1	1	20	22.9	13.8	22.2	22.1	25.9	17.4	23	100	117.195	78.733	104.072	0.421732	-0.248679
High	P70280	Vamp7	Vesicle-associated membrane protein 7 OS=Mus musculus OX=10090 GN=Vamp7 PE=1 SV=1	0	26.624	38	1	8	8	8	220	25	8.6	24.18	7	7	7	7	154.5	185.9	118.4	166.2	170.9	210.4	148.8	172.3	97.3235	119.818	84.738	98.1207	0.494163	-0.247904
High	A2APV2	Fmnl2	Formin-like protein 2 OS=Mus musculus OX=10090 GN=Fmnl2 PE=1 SV=2	0	88.569	23	1	22	26	14	1086	123	7.53	87	12	12	12	12	672.6	705.3	465.4	688.9	744.4	798.2	584.8	714.4	104.779	112.351	82.314	100.556	0.64667	-0.24774
High	Q924A2	Cic	Protein capicua homolog OS=Mus musculus OX=10090 GN=Cic PE=1 SV=2	0	15.316	2	1	4	5	4	2510	258	8.02	14.47	3	3	3	3	76.5	89.1	61.1	76.8	84.7	100.8	76.7	79.6	99.1223	117.964	89.7601	93.1539	0.662013	-0.247101
High	Q9JIG8	Praf2	PRA1 family protein 2 OS=Mus musculus OX=10090 GN=Praf2 PE=1 SV=1	0	20.719	27	1	5	8	5	178	19.5	9.6	26.71	6	6	6	6	323.3	273.3	197.5	302.7	357.8	309.3	248.2	313.9	116.433	100.651	80.768	102.148	0.48761	-0.247076
High	Q8R5M0	Gipc3	PDZ domain-containing protein GIPC3 OS=Mus musculus OX=10090 GN=Gipc3 PE=1 SV=1	0	10.406	11	1	2	4	1	297	32.1	5.73	12.72	1	1	1	1	7.9	9.7	4.4	10.7	8.8	10.9	5.5	11.1	96.9697	120.11	60.6061	122.314	0.183482	-0.247012
High	Q9Z0H4	Celf2	CUGBP Elav-like family member 2 OS=Mus musculus OX=10090 GN=Celf2 PE=1 SV=1	0	70.282	29	1	13	21	12	508	54.2	8.76	78.71	12	12	12	12	657.2	670	469.3	638.9	727.4	758.3	589.7	662.6	106.267	110.782	86.1505	96.8006	1.01043	-0.246563
High	P32883	Kras	GTPase KRas OS=Mus musculus OX=10090 GN=Kras PE=1 SV=1	0	108.372	56	1	8	27	3	189	21.6	6.77	121.33	3	3	3	3	122.4	109.5	80.2	113.8	135.5	124	100.8	118	113.318	103.701	84.2986	98.6828	0.724891	-0.246122
High	Q9Z2P8	Vamp5	Vesicle-associated membrane protein 5 OS=Mus musculus OX=10090 GN=Vamp5 PE=1 SV=1	0	6.659	19	1	1	1	1	102	11.4	7.97	5.37	1	1	1	1	18.9	20.4	13.2	19.7	20.9	23.1	16.6	20.5	103.083	113.933	81.8742	101.11	0.580528	-0.246084
High	P24529	Th	Tyrosine 3-monooxygenase OS=Mus musculus OX=10090 GN=Th PE=1 SV=3	0.009	2.53	3	1	1	1	1	498	56	6.15	3.29	1	1	1	1	24.5	34.1	24.3	23.9	27.1	38.6	30.6	24.8	89.5128	127.498	101.073	81.9158	0.293886	-0.246007
High	Q8BYI8	Fam234b	Protein FAM234B OS=Mus musculus OX=10090 GN=Fam234b PE=1 SV=1	0.003	3.167	2	1	1	1	1	624	67	5.03	2.65	1	1	1	1	3.8	8.1	3.8	6.4	4.2	9.2	4.7	6.6	68.0162	148.988	76.1134	106.883	0.135094	-0.24591
High	Q8BHB9	Clic6	Chloride intracellular channel protein 6 OS=Mus musculus OX=10090 GN=Clic6 PE=1 SV=1	0	52.992	29	1	10	15	10	596	62.8	4.32	58.4	13	13	13	13	304.5	284.8	155.4	347.9	337	322.4	195.3	360.8	110.901	106.096	64.2698	118.733	0.223965	-0.24581
High	Q8BTH8	Csnk1g1	Casein kinase I isoform gamma-1 OS=Mus musculus OX=10090 GN=Csnk1g1 PE=1 SV=2	0	16.583	11	1	5	5	3	459	52.7	9.01	12.44	1	1	1	1	99.6	86.7	60.7	95.9	110.2	98.1	76.3	99.5	114.762	102.161	79.4585	103.619	0.470106	-0.244728
High	Q9CRC0	Vkorc1	Vitamin K epoxide reductase complex subunit 1 OS=Mus musculus OX=10090 GN=Vkorc1 PE=1 SV=1	0	6.177	8	1	1	1	1	161	17.8	9.14	4.24	1	1	1	1	13.8	18.2	8.8	18.5	15.3	20.6	11.1	19.2	92.4471	124.471	67.0695	116.012	0.206373	-0.244666
High	P0C605	Prkg1	cGMP-dependent protein kinase 1 OS=Mus musculus OX=10090 GN=Prkg1 PE=1 SV=1	0	67.656	28	1	15	16	14	671	76.3	6.04	53.43	10	10	10	10	409.1	387.3	260.7	409.5	452.8	438.3	327.5	424.6	110.224	106.694	79.7225	103.359	0.532046	-0.244663
High	Q8CB44	Gramd4	GRAM domain-containing protein 4 OS=Mus musculus OX=10090 GN=Gramd4 PE=1 SV=1	0	30.023	12	1	5	6	5	633	72.2	9.07	25.86	5	5	4	5	87.4	85.8	60.6	84.1	96.7	97	76.2	87.3	108.287	108.623	85.3303	97.7604	0.943356	-0.244533
High	Q9WTS6	Tenm3	Teneurin-3 OS=Mus musculus OX=10090 GN=Tenm3 PE=1 SV=1	0	137.318	14	1	25	32	22	2715	302.9	6.51	121.51	20	20	20	20	510.5	542	368.8	512.3	564.9	613.3	463.4	531.2	103.995	112.905	85.3093	97.7909	0.799954	-0.244396
High	Q99MZ6	Myo7b	Unconventional myosin-VIIb OS=Mus musculus OX=10090 GN=Myo7b PE=1 SV=3	0.011	2.223	0	1	1	1	1	2113	240.7	8.92	2.43	1	1	1	1	71.3	60.6	48.4	61.4	79	68.6	60.9	63.7	116.091	100.808	89.493	93.6076	0.778729	-0.244389
High	Q6PDS0	Vstm2l	V-set and transmembrane domain-containing protein 2-like protein OS=Mus musculus OX=10090 GN=Vstm2l PE=2 SV=1	0	4.578	5	1	1	1	1	220	23.7	8.22	2.61	1	1	1	1	24.3	8.6	15.2	11.4	26.9	9.7	19.1	11.8	159.407	57.4815	113.185	69.9259	0.102926	-0.244237
High	Q811B5	Prr3	Proline-rich protein 3 OS=Mus musculus OX=10090 GN=Prr3 PE=2 SV=1	0	17.177	15	1	3	4	3	190	21.2	9.85	14.95	2	2	2	2	67.4	72.5	50.3	66.5	74.6	82.1	63.3	69	103.253	113.633	87.6125	95.5017	0.916338	-0.244192
High	Q91V98	Cd248	Endosialin OS=Mus musculus OX=10090 GN=Cd248 PE=1 SV=1	0	49.046	12	1	7	16	7	765	81.8	5.66	63.74	5	5	5	5	223.3	220.9	139.7	235.4	247.1	250	175.5	244.2	107.81	109.075	76.5707	106.545	0.424835	-0.244178
High	P97384	Anxa11	Annexin A11 OS=Mus musculus OX=10090 GN=Anxa11 PE=1 SV=2	0	38.841	19	1	8	10	8	503	54	7.66	31.3	5	5	5	5	124.7	122.8	85	122.6	138	139	106.7	127.2	108.045	108.828	83.5389	99.589	0.765192	-0.243994
High	Q61161	Map4k2	Mitogen-activated protein kinase kinase kinase kinase 2 OS=Mus musculus OX=10090 GN=Map4k2 PE=1 SV=1	0.005	2.942	4	1	1	2	1	821	91.2	6.46	0	1	1	1	1	12	12.1	8.9	11.2	13.3	13.7	11.2	11.6	106.827	110.04	89.9598	93.1727	1.75298	-0.243926
High	P08680	Alas2	5-aminolevulinate synthase, erythroid-specific, mitochondrial OS=Mus musculus OX=10090 GN=Alas2 PE=1 SV=3	0	9.268	4	1	2	2	2	587	64.7	7.83	5.61	1	1	1	1	23.6	22.9	17.4	21.4	26.2	25.9	21.8	22.2	109.053	107.804	90.7388	92.4037	2.39957	-0.24378
High	Q8BLI4	Dse	Dermatan-sulfate epimerase OS=Mus musculus OX=10090 GN=Dse PE=2 SV=1	0	10.859	4	1	2	2	2	958	109.7	7.25	8.34	2	2	2	2	51.5	60	40.8	52.4	57	67.9	51.2	54.3	98.9583	117.882	88.8889	94.2708	0.640965	-0.24353
High	O08547	Sec22b	Vesicle-trafficking protein SEC22b OS=Mus musculus OX=10090 GN=Sec22b PE=1 SV=3	0	74.349	56	1	9	23	9	215	24.7	8.51	77.23	10	10	10	10	756.9	773.4	527.1	756.5	837.6	875.2	662.3	784.5	106.039	110.799	83.8461	99.3164	0.760873	-0.243491
High	P14211	Calr	Calreticulin OS=Mus musculus OX=10090 GN=Calr PE=1 SV=1	0	302.929	63	1	25	152	25	416	48	4.49	589.45	40	40	40	40	5586.4	5641.5	3781.6	5655.1	6182.4	6384.4	4751.7	5864.3	106.672	110.158	81.9866	101.184	0.645212	-0.243377
High	Q61827	Mafk	Transcription factor MafK OS=Mus musculus OX=10090 GN=Mafk PE=1 SV=1	0	5.235	10	1	2	2	2	156	17.5	10.1	5.78	1	1	1	1	18.6	18.9	14.2	16.8	20.5	21.4	17.9	17.5	106.08	110.737	92.6261	90.5563	1.6662	-0.243201
High	Q8CEZ4	Mab21l4	Protein mab-21-like 4 OS=Mus musculus OX=10090 GN=Mab21l4 PE=1 SV=2	0.041	1.399	2	1	1	1	1	452	50.5	6.52	2.19	1	1	1	1	33.9	35.8	25.6	32.6	37.5	40.5	32.1	33.8	104.239	112.578	89.2286	93.9541	1.13169	-0.243196
High	Q69ZW3	Ehbp1	EH domain-binding protein 1 OS=Mus musculus OX=10090 GN=Ehbp1 PE=1 SV=3	0	98.966	28	1	23	27	23	1231	139	5.38	103.27	17	17	17	17	598.6	605.4	387.4	628.8	662.5	685.1	486.8	652.1	106.576	110.211	78.3109	104.902	0.472093	-0.242751
High	Q9Z2C5	Mtm1	Myotubularin OS=Mus musculus OX=10090 GN=Mtm1 PE=1 SV=2	0.009	2.442	3	1	1	1	1	603	69.5	7.75	3.63	1	1	1	1	25.8	29.5	16.3	30.8	28.6	33.4	20.5	31.9	100	116.783	71.6783	111.538	0.285583	-0.242701
High	P09803	Cdh1	Cadherin-1 OS=Mus musculus OX=10090 GN=Cdh1 PE=1 SV=1	0	44.615	14	1	7	8	7	884	98.2	4.83	36.18	7	7	6	7	131.4	128.4	88.4	130	145.5	145.3	111	134.8	108.461	108.312	82.7432	100.485	0.699601	-0.242542
High	Q8VED9	Lgalsl	Galectin-related protein OS=Mus musculus OX=10090 GN=Lgalsl PE=1 SV=1	0	17.17	31	1	4	4	4	172	18.9	5.35	14.45	3	3	3	3	101.8	89.6	65.9	94.7	112.7	101.4	82.8	98.2	114.098	102.658	83.8269	99.4179	0.649431	-0.242295
High	Q8BWT5	Dip2a	Disco-interacting protein 2 homolog A OS=Mus musculus OX=10090 GN=Dip2a PE=1 SV=3	0	21.719	10	1	9	9	7	1523	165.1	7.61	25.61	4	4	4	4	95.4	87.3	71.7	79.7	105.6	98.8	90.1	82.7	111.983	104.772	95.5461	87.6988	1.06056	-0.242292
High	P55772	Entpd1	Ectonucleoside triphosphate diphosphohydrolase 1 OS=Mus musculus OX=10090 GN=Entpd1 PE=1 SV=1	0	7.084	7	1	2	2	2	510	57.2	5.86	5.91	2	2	2	2	52.4	55.2	37.8	52.4	58	62.5	47.5	54.4	104.317	112.41	85.4317	97.8417	0.817871	-0.241879
High	Q8K0L9	Zbtb20	Zinc finger and BTB domain-containing protein 20 OS=Mus musculus OX=10090 GN=Zbtb20 PE=1 SV=1	0.007	2.727	3	1	1	1	1	741	81	6.55	2.75	1	1	1	1	29.6	26.1	19.1	27.5	32.7	29.5	24	28.6	113.937	102.787	83.6237	99.6516	0.63871	-0.241852
High	Q4VA55	Pwwp3b	PWWP domain-containing DNA repair factor 3B OS=Mus musculus OX=10090 GN=Pwwp3b PE=1 SV=2	0.003	3.148	1	1	1	1	1	681	76.9	4.93	2.47	1	1	1	1	46.9	42.4	27.4	48.2	51.9	47.9	34.5	49.9	112.704	104.017	74.9186	108.36	0.360158	-0.241797
High	Q8K2H1	Pphln1	Periphilin-1 OS=Mus musculus OX=10090 GN=Pphln1 PE=1 SV=1	0	10.331	7	1	3	3	3	381	43.8	8.54	8.44	2	2	2	2	36.8	40.3	28.6	35.7	40.7	45.6	36	37	102.197	114.501	90.3955	92.9065	0.931969	-0.241464
High	Q99P58	Rab27b	Ras-related protein Rab-27B OS=Mus musculus OX=10090 GN=Rab27b PE=1 SV=3	0.001	3.879	5	1	1	1	1	218	24.5	5.54	3.07	1	1	1	1	44.6	49.9	32.3	47.2	49.3	56.5	40.6	48.9	100.973	115.719	83.1541	100.154	0.55813	-0.24138
High	Q8K2I1	Fntb	Protein farnesyltransferase subunit beta OS=Mus musculus OX=10090 GN=Fntb PE=1 SV=1	0	23.03	18	1	6	7	6	437	48.8	5.8	23.09	3	3	3	3	79.2	90.7	59.1	83.5	87.6	102.6	74.3	86.6	99.8006	116.89	84.6482	98.6614	0.567344	-0.241353
High	Q60675	Lama2	Laminin subunit alpha-2 OS=Mus musculus OX=10090 GN=Lama2 PE=1 SV=2	0	33.602	3	1	7	9	7	3118	343.6	6.09	30.82	5	5	5	5	59.4	62.9	37.9	65.8	65.8	71.2	47.6	68.3	104.073	112.614	75.2867	108.027	0.369491	-0.241295
High	Q9D8L5	Ccdc91	Coiled-coil domain-containing protein 91 OS=Mus musculus OX=10090 GN=Ccdc91 PE=1 SV=2	0	17.869	14	1	6	6	6	442	50	5.07	17.08	6	6	6	6	169.9	176.9	119.1	172.5	188.1	200.2	149.7	178.8	104.967	111.719	83.5379	99.7768	0.702151	-0.241278
High	Q8R5A6	Tbc1d22a	TBC1 domain family member 22A OS=Mus musculus OX=10090 GN=Tbc1d22a PE=1 SV=3	0	12.05	12	1	5	6	5	516	59.3	6.46	16.42	2	2	2	2	67.4	68.5	47.5	66.5	74.6	77.5	59.7	69	106.268	110.399	85.0427	98.2906	0.858659	-0.241008
High	P05480	Src	Neuronal proto-oncogene tyrosine-protein kinase Src OS=Mus musculus OX=10090 GN=Src PE=1 SV=4	0	110.916	47	1	18	29	14	541	60.6	7.84	99.95	12	12	12	12	432	419	300.5	412.9	478.1	474.2	377.6	428.2	108.777	107.889	85.9109	97.4234	0.993752	-0.240994
High	Q8K183	Pdxk	Pyridoxal kinase OS=Mus musculus OX=10090 GN=Pdxk PE=1 SV=1	0	24.981	20	1	5	7	5	312	35	6.29	24.83	4	4	4	4	114.1	121.7	84.8	112.6	126.3	137.7	106.6	116.8	103.652	113.008	87.4846	95.8556	0.930929	-0.240909
High	O35393	Efnb3	Ephrin-B3 OS=Mus musculus OX=10090 GN=Efnb3 PE=1 SV=1	0	37.829	24	1	6	7	6	340	35.9	8.25	27.25	3	3	3	3	55	62.4	40	59	60.9	70.6	50.2	61.1	100.329	116.31	82.7018	100.659	0.520024	-0.240609
High	Q8BLU0	Flrt2	Leucine-rich repeat transmembrane protein FLRT2 OS=Mus musculus OX=10090 GN=Flrt2 PE=1 SV=1	0	40.033	19	1	11	11	11	660	73.9	7.91	34.45	9	9	9	9	235.2	229	162.6	227	260.3	259.2	204.3	235.4	108.549	108.09	85.196	98.1651	0.902142	-0.240604
High	Q9CZ83	Mrpl55	39S ribosomal protein L55, mitochondrial OS=Mus musculus OX=10090 GN=Mrpl55 PE=1 SV=1	0	12.318	24	1	2	3	2	127	15.1	10.51	9.21	2	2	2	2	46	43.6	35.5	38.9	50.9	49.4	44.6	40.3	109.935	106.695	96.3283	87.041	1.11206	-0.240485
High	Q60692	Psmb6	Proteasome subunit beta type-6 OS=Mus musculus OX=10090 GN=Psmb6 PE=1 SV=3	0	49.717	50	1	7	15	7	238	25.4	5.11	56.47	6	6	6	6	241.5	324.8	206.2	268.6	267.3	367.6	259.1	278.5	91.1898	125.407	88.3923	95.0107	0.355463	-0.239996
High	Q6KAU4	Mvb12b	Multivesicular body subunit 12B OS=Mus musculus OX=10090 GN=Mvb12b PE=1 SV=2	0	41.533	34	1	6	11	6	317	35.4	7.93	47.17	5	5	5	5	216.9	202.6	147.1	204.9	240	229.3	184.9	212.5	110.765	105.827	85.3352	98.0732	0.863331	-0.239919
High	A2CG49	Kalrn	Kalirin OS=Mus musculus OX=10090 GN=Kalrn PE=1 SV=1	0	134.194	13	1	32	37	24	2964	336.8	6.07	124.08	26	26	26	26	965.1	888.3	637.4	920.6	1068	1005.2	801	954.6	111.575	105.015	83.6816	99.7284	0.709735	-0.239895
High	P61953	Gng11	Guanine nucleotide-binding protein G(I)/G(S)/G(O) subunit gamma-11 OS=Mus musculus OX=10090 GN=Gng11 PE=1 SV=1	0.026	1.707	10	1	1	1	1	73	8.5	5.54	2.74	1	1	1	1	21.1	20.3	15.2	19.5	23.4	23	19	20.3	109.218	107.351	88.6814	94.7491	1.47101	-0.239595
High	P46414	Cdkn1b	Cyclin-dependent kinase inhibitor 1B OS=Mus musculus OX=10090 GN=Cdkn1b PE=1 SV=2	0	46.084	59	1	8	12	8	197	22.2	7.02	45.41	9	9	9	9	283.9	275.2	191.2	279.3	314.2	311.5	240.3	289.7	108.748	107.813	83.1704	100.268	0.712674	-0.239479
High	Q06185	Atp5me	ATP synthase subunit e, mitochondrial OS=Mus musculus OX=10090 GN=Atp5me PE=1 SV=2	0	21.475	52	1	3	7	3	71	8.2	9.35	25.93	3	3	3	3	152.6	168.1	104.1	167.2	168.9	190.2	130.8	173.4	101.854	114.699	78.8783	104.568	0.433976	-0.239365
High	P43024	Cox6a1	Cytochrome c oxidase subunit 6A1, mitochondrial OS=Mus musculus OX=10090 GN=Cox6a1 PE=1 SV=2	0	39.335	59	1	3	9	3	111	12.3	9.98	34.51	4	4	4	4	114.3	128.9	82	123.3	126.5	145.9	103	127.8	100.556	115.978	81.876	101.59	0.499443	-0.239083
High	P40224	Cxcl12	Stromal cell-derived factor 1 OS=Mus musculus OX=10090 GN=Cxcl12 PE=2 SV=2	0	6.535	24	1	2	2	2	93	10.6	9.74	6.05	1	1	1	1	34	37.3	20.1	40.9	37.7	42.2	25.3	42.4	102.168	114.363	68.5637	114.905	0.251165	-0.23904
High	P10417	Bcl2	Apoptosis regulator Bcl-2 OS=Mus musculus OX=10090 GN=Bcl2 PE=1 SV=3	0.003	3.198	4	1	1	1	1	236	26.4	7.18	3.59	1	1	1	1	24.7	22.1	17	22.2	27.3	25.1	21.4	23	112.81	103.719	88.4298	95.0413	1.00621	-0.239007
High	Q9CZK6	Anks3	Ankyrin repeat and SAM domain-containing protein 3 OS=Mus musculus OX=10090 GN=Anks3 PE=1 SV=2	0	20.439	10	1	5	5	5	655	72	5.58	10.88	3	3	3	3	68.3	70.9	50	66.7	75.6	80.3	62.9	69.2	105	111.528	87.3611	96.1111	1.02975	-0.23899
High	Q91V12	Acot7	Cytosolic acyl coenzyme A thioester hydrolase OS=Mus musculus OX=10090 GN=Acot7 PE=1 SV=2	0	77.034	28	1	9	17	9	381	42.5	8.68	66.92	11	11	11	11	584.5	573.4	406.6	566.2	646.9	649	510.9	587.2	108.087	108.438	85.3634	98.1119	0.914642	-0.238945
High	A1A5B6	Tbc1d25	TBC1 domain family member 25 OS=Mus musculus OX=10090 GN=Tbc1d25 PE=1 SV=1	0	10.085	4	1	3	3	3	742	82.5	6.79	7.63	2	2	2	2	51.4	41.8	35.5	42.3	56.9	47.4	44.5	43.9	118.111	98.3913	92.3716	91.1261	0.626012	-0.238621
High	Q9Z1G4	Atp6v0a1	V-type proton ATPase 116 kDa subunit a isoform 1 OS=Mus musculus OX=10090 GN=Atp6v0a1 PE=1 SV=3	0	92.133	26	1	19	23	18	839	96.4	6.76	83.79	17	17	17	17	618.6	634.7	423	634.3	684.7	718.3	531.5	657.7	105.655	110.84	82.0153	101.489	0.613982	-0.238524
High	Q9CZP5	Bcs1l	Mitochondrial chaperone BCS1 OS=Mus musculus OX=10090 GN=Bcs1l PE=1 SV=1	0	30.123	14	1	4	6	4	418	47.4	7.93	24.76	6	6	6	6	136.3	157.3	103.9	142.8	150.8	178	130.6	148.1	99.2922	117.202	85.9918	97.5144	0.583281	-0.238497
High	P70211	Dcc	Netrin receptor DCC OS=Mus musculus OX=10090 GN=Dcc PE=1 SV=2	0	41.635	13	1	13	13	13	1447	158.2	6.73	40.27	10	10	10	10	253.7	235.4	176.9	233	280.8	266.4	222.3	241.6	111.087	105.39	87.9438	95.5791	1.12535	-0.238254
High	Q3UE31		Uncharacterized protein KIAA0930 homolog OS=Mus musculus OX=10090 PE=1 SV=2	0	17.849	11	1	4	5	4	404	45.9	8.13	15.78	4	4	4	4	132.6	136.8	94.9	131.5	146.8	154.8	119.3	136.4	105.365	111.107	85.6271	97.9006	0.868602	-0.238184
High	Q9EQF6	Dpysl5	Dihydropyrimidinase-related protein 5 OS=Mus musculus OX=10090 GN=Dpysl5 PE=1 SV=1	0	218.984	58	1	27	67	27	564	61.5	7.09	236.83	32	32	32	32	2019.1	2175.1	1417.1	2122.4	2234.5	2461.5	1780.6	2200.9	103.002	113.466	82.0789	101.453	0.561685	-0.23812
High	Q8BH61	F13a1	Coagulation factor XIII A chain OS=Mus musculus OX=10090 GN=F13a1 PE=1 SV=3	0	44.157	21	1	11	12	11	732	83.2	5.92	41.12	12	12	12	12	437.3	432	293.4	440.1	484	488.9	368.7	456.4	107.675	108.765	82.0245	101.535	0.63234	-0.237723
High	Q8K083	Znf536	Zinc finger protein 536 OS=Mus musculus OX=10090 GN=Znf536 PE=2 SV=1	0	11.074	4	1	4	5	2	1302	141.5	7.33	9.82	1	1	1	1	95.7	172.8	75.4	155.3	106	195.6	94.7	161.1	76.0675	140.366	67.9584	115.608	0.142201	-0.23762
High	Q922P8	Tmem132a	Transmembrane protein 132A OS=Mus musculus OX=10090 GN=Tmem132a PE=1 SV=2	0	60.696	16	1	10	15	10	1018	110.2	5.63	58.09	9	9	9	9	149.3	182.5	109.6	171.3	165.2	206.5	137.7	177.6	96.1863	120.233	80.1747	103.406	0.367139	-0.237414
High	Q9D968	Hcfc2	Host cell factor 2 OS=Mus musculus OX=10090 GN=Hcfc2 PE=1 SV=2	0	23.115	9	1	5	6	5	722	79.4	8.35	19.8	3	3	3	3	63.7	61.2	35.5	71.4	70.5	69.3	44.6	74	109.133	107.276	69.0402	114.551	0.262068	-0.23726
High	O70566	Diaph2	Protein diaphanous homolog 2 OS=Mus musculus OX=10090 GN=Diaph2 PE=1 SV=2	0	36.31	6	1	5	9	5	1098	124.8	6.92	38.2	4	4	4	4	83.7	63.9	55.4	67.8	92.6	72.3	69.6	70.3	121.522	94.8819	91.3386	92.2572	0.464612	-0.237195
High	Q3U962	Col5a2	Collagen alpha-2(V) chain OS=Mus musculus OX=10090 GN=Col5a2 PE=1 SV=1	0	87.239	10	1	9	17	8	1497	144.9	6.7	85.17	8	8	8	8	235.3	200.2	146.5	221.1	260.4	226.6	184	229.2	115.708	100.689	81.7596	101.844	0.495009	-0.237082
High	Q3TEW6	Mpzl1	Myelin protein zero-like protein 1 OS=Mus musculus OX=10090 GN=Mpzl1 PE=1 SV=1	0	10.011	16	1	4	4	4	270	29.5	8.43	7.9	3	3	3	3	137.4	132.8	96.6	130.4	152.1	150.2	121.3	135.2	108.876	107.516	86.8289	96.7788	1.08026	-0.237022
High	Q9EP72	Emc7	ER membrane protein complex subunit 7 OS=Mus musculus OX=10090 GN=Emc7 PE=1 SV=1	0	8.281	16	1	3	3	3	241	26.3	9.23	7.53	2	2	2	2	75.8	69.3	54.1	67.3	83.9	78.5	68	69.8	111.792	104.597	90.6063	93.0047	1.3046	-0.236976
High	P39688	Fyn	Tyrosine-protein kinase Fyn OS=Mus musculus OX=10090 GN=Fyn PE=1 SV=4	0	47.55	25	1	13	16	7	537	60.6	6.67	44.27	5	5	5	5	153.8	161.8	99.7	168.3	170.2	183.1	125.2	174.6	104.241	112.142	76.6804	106.936	0.392776	-0.236893
High	Q80TB8	Vat1l	Synaptic vesicle membrane protein VAT-1 homolog-like OS=Mus musculus OX=10090 GN=Vat1l PE=1 SV=2	0	46.008	34	1	12	14	12	417	45.8	5.06	44.28	11	11	11	11	638.9	603.5	425.1	622.6	707.1	683	534.1	645.6	110.063	106.312	83.1349	100.49	0.684306	-0.236769
High	Q09143	Slc7a1	High affinity cationic amino acid transporter 1 OS=Mus musculus OX=10090 GN=Slc7a1 PE=1 SV=1	0	31.855	10	1	4	5	4	622	67	7.06	22.55	4	4	4	4	99.4	104.3	75.5	95.3	110	118.1	94.8	98.8	104.34	112.023	89.9217	93.7159	1.20376	-0.236587
High	Q9CYT6	Cap2	Adenylyl cyclase-associated protein 2 OS=Mus musculus OX=10090 GN=Cap2 PE=1 SV=1	0	51.43	30	1	9	11	9	476	52.8	6.43	40.61	9	9	9	9	368.8	385.3	266.9	367.6	408.1	436.1	335.4	381.2	104.587	111.763	85.9559	97.6935	0.852967	-0.236417
High	P56542	Dnase2	Deoxyribonuclease-2-alpha OS=Mus musculus OX=10090 GN=Dnase2 PE=1 SV=1	0	11.549	10	1	3	3	3	353	38.8	7.46	10.03	2	2	2	2	29.5	21.4	16.6	26.4	32.7	24.2	20.9	27.4	124.335	92.0152	79.4677	104.183	0.295142	-0.236405
High	Q5SWP3	Nacad	NAC-alpha domain-containing protein 1 OS=Mus musculus OX=10090 GN=Nacad PE=1 SV=1	0	98.623	16	1	16	20	16	1504	156.7	4.56	75.53	17	17	17	17	615	534	393.9	574.6	680.7	604.3	494.9	595.9	114.606	101.743	83.3235	100.328	0.57652	-0.236382
High	Q9Z0P4	Palm	Paralemmin-1 OS=Mus musculus OX=10090 GN=Palm PE=1 SV=1	0	116.634	52	1	18	30	17	383	41.6	4.84	108.98	19	19	19	19	740	768.3	497.4	779.4	818.9	869.5	625	808.3	104.93	111.414	80.0846	103.572	0.504455	-0.236316
High	Q925H1	Trps1	Zinc finger transcription factor Trps1 OS=Mus musculus OX=10090 GN=Trps1 PE=1 SV=1	0	83.587	18	1	19	22	19	1281	140.9	7.59	72.34	19	19	19	19	677.2	652.1	440.6	684.1	749.5	738	553.6	709.4	108.998	107.326	80.509	103.167	0.539914	-0.236035
High	Q91V57	Chn1	N-chimaerin OS=Mus musculus OX=10090 GN=Chn1 PE=1 SV=2	0	58.178	31	1	12	14	12	459	53.2	6.76	51.18	11	11	11	11	583.7	639.2	387	652.4	646	723.3	486.3	676.5	102.05	114.261	76.8216	106.868	0.375039	-0.235836
High	Q7TSI0	Znf12	Zinc finger protein 12 OS=Mus musculus OX=10090 GN=Znf12 PE=2 SV=1	0	9.302	5	1	3	3	2	686	78.6	7.72	5.28	2	2	2	2	37.1	29.3	19.5	37.3	41.1	33.2	24.5	38.6	119.651	96.6521	71.3246	112.373	0.252354	-0.235722
High	Q9CQ26	Stambp	STAM-binding protein OS=Mus musculus OX=10090 GN=Stambp PE=1 SV=1	0	22.035	15	1	5	5	5	424	48.5	6.64	12.66	2	2	2	2	44.4	44	30.2	44.3	49.1	49.8	38	46	107.381	108.912	83.1055	100.601	0.689127	-0.235581
High	Q8C3I8	Hgh1	Protein HGH1 homolog OS=Mus musculus OX=10090 GN=Hgh1 PE=1 SV=1	0	18.711	21	1	5	5	5	393	42.9	4.74	16.21	4	4	4	4	48.3	54.8	38	48.6	53.5	62	47.7	50.4	100.187	116.105	89.3258	94.382	0.720912	-0.235568
High	Q9CR60	Golt1b	Vesicle transport protein GOT1B OS=Mus musculus OX=10090 GN=Golt1b PE=1 SV=1	0	8.747	17	1	2	2	2	138	15.4	10.58	6.14	2	2	2	2	92.9	115	62.9	114.6	102.9	130.1	79.1	118.8	95.521	120.77	73.4277	110.281	0.266011	-0.235558
High	O88322	Nid2	Nidogen-2 OS=Mus musculus OX=10090 GN=Nid2 PE=1 SV=2	0	132.458	27	1	25	31	24	1403	153.8	5.38	114.92	19	19	19	19	737.4	686.4	500.7	698.1	816	776.8	629.1	723.9	110.802	105.479	85.4233	98.2959	0.840429	-0.235403
High	P54227	Stmn1	Stathmin OS=Mus musculus OX=10090 GN=Stmn1 PE=1 SV=2	0	83.357	68	1	14	73	9	149	17.3	5.97	232.78	9	9	9	9	1554.5	1647.8	1124.6	1574	1720.3	1864.8	1413.1	1632.3	103.781	112.498	85.2485	98.4722	0.752752	-0.235382
High	Q8BL66	Eea1	Early endosome antigen 1 OS=Mus musculus OX=10090 GN=Eea1 PE=1 SV=2	0	239.177	42	1	49	62	49	1411	160.8	5.77	216.16	46	46	46	46	1721	1785.6	1187.6	1777	1904.6	2020.7	1492.2	1842.7	104.934	111.33	82.2126	101.523	0.600204	-0.235159
High	Q8CEI1	Bola3	BolA-like protein 3 OS=Mus musculus OX=10090 GN=Bola3 PE=1 SV=1	0	6.232	28	1	3	3	3	110	12.2	8.97	4.91	2	2	2	2	63.8	69.8	51.8	59.7	70.6	79	65.1	62	102.06	114.203	94.1091	89.6278	0.894469	-0.235146
High	Q9ERU3	Znf22	Zinc finger protein 22 OS=Mus musculus OX=10090 GN=Znf22 PE=1 SV=2	0	11.651	16	1	4	4	3	237	27.3	10.29	8.44	2	2	2	2	120.8	134.2	95.5	118.2	133.7	151.8	120.1	122.5	101.269	114.978	90.9676	92.7855	0.844703	-0.234911
High	Q62513	Znf260	Zinc finger protein 260 OS=Mus musculus OX=10090 GN=Znf260 PE=1 SV=1	0	9.735	5	1	2	2	2	407	46.4	8.84	6.82	2	2	2	2	68	67.7	44	71.2	75.2	76.6	55.2	73.8	107.123	109.117	78.6325	105.128	0.461051	-0.234801
High	O89026	Robo1	Roundabout homolog 1 OS=Mus musculus OX=10090 GN=Robo1 PE=1 SV=1	0	107.108	17	1	21	27	20	1612	176.3	6.18	93.08	15	15	15	15	640.7	605.9	430.4	621.6	709.1	685.7	540.8	644.6	109.929	106.302	83.8385	99.9302	0.726652	-0.234684
High	Q9WUK2	Eif4h	Eukaryotic translation initiation factor 4H OS=Mus musculus OX=10090 GN=Eif4h PE=1 SV=3	0	57.112	44	1	9	32	9	248	27.3	7.23	138.7	9	9	8	9	453.4	795.8	434.4	623.2	501.7	900.6	545.9	646.3	77.3482	138.848	84.1627	99.6415	0.179752	-0.234169
High	Q80ZJ6	Zer1	Protein zer-1 homolog OS=Mus musculus OX=10090 GN=Zer1 PE=1 SV=1	0	31.748	11	1	7	8	7	779	89	5.94	28.79	6	6	6	6	125.3	149.4	99.3	132.1	138.7	169.1	124.8	136.9	97.4188	118.771	87.6558	96.1545	0.529034	-0.234079
High	Q8BIG7	Comtd1	Catechol O-methyltransferase domain-containing protein 1 OS=Mus musculus OX=10090 GN=Comtd1 PE=1 SV=1	0	33.357	27	1	4	8	4	262	28.9	8.32	31.83	5	5	5	5	137.5	129.5	100	123.7	152.1	146.5	125.6	128.3	110.118	106.063	90.9321	92.8869	1.73226	-0.233954
High	P47226	Tes	Testin OS=Mus musculus OX=10090 GN=Tes PE=1 SV=1	0	125.924	44	1	18	29	18	423	48	8.31	112.84	21	21	21	21	873.2	1019.1	603.7	1007.1	966.4	1153.3	758.5	1044.4	98.5469	117.606	77.3467	106.501	0.344553	-0.233541
High	P35283	Rab12	Ras-related protein Rab-12 OS=Mus musculus OX=10090 GN=Rab12 PE=1 SV=3	0	35.288	51	1	12	14	11	243	27.3	8.41	42.46	10	10	10	10	521.9	500.1	349.6	514.4	577.6	565.9	439.3	533.4	109.177	106.965	83.0356	100.822	0.672458	-0.23339
High	Q8VDZ4	Zdhhc5	Palmitoyltransferase ZDHHC5 OS=Mus musculus OX=10090 GN=Zdhhc5 PE=1 SV=1	0	5.817	3	1	2	2	2	715	77.5	9.01	5.35	2	2	2	2	48.9	48.7	33.8	48.6	54.1	55.1	42.5	50.4	107.076	109.055	84.1168	99.7526	0.749437	-0.233222
High	Q8R0A5	Tceal3	Transcription elongation factor A protein-like 3 OS=Mus musculus OX=10090 GN=Tceal3 PE=1 SV=2	0	11.733	30	1	5	9	1	200	22.5	5.44	25.98	1	1	1	1	162.7	47	92.2	79.7	180	53.2	115.8	82.6	166.821	49.3049	107.322	76.5524	0.0884552	-0.233156
High	Q91WF3	Adcy4	Adenylate cyclase type 4 OS=Mus musculus OX=10090 GN=Adcy4 PE=1 SV=1	0	7.657	3	1	2	2	2	1077	120.3	7.88	6.81	2	2	2	2	52.7	55.6	35	57.1	58.3	63	43.9	59.3	103.875	112.249	78.2183	105.657	0.421559	-0.233137
High	Q8R2R9	Ap3m2	AP-3 complex subunit mu-2 OS=Mus musculus OX=10090 GN=Ap3m2 PE=1 SV=1	0	37.093	29	1	8	11	4	418	46.9	7.56	40.17	4	4	4	4	86.6	93	57.7	95.2	95.9	105.3	72.5	98.7	103.008	113.104	77.8733	106.015	0.404892	-0.232948
High	Q64104	Nr2e1	Nuclear receptor subfamily 2 group E member 1 OS=Mus musculus OX=10090 GN=Nr2e1 PE=1 SV=1	0	13.136	9	1	3	3	3	385	42.6	8.94	9.46	3	3	3	3	197.9	107.8	132.6	119.3	219.1	122	166.6	123.7	138.803	77.2886	105.543	78.3655	0.168051	-0.23265
High	Q60722	Tcf4	Transcription factor 4 OS=Mus musculus OX=10090 GN=Tcf4 PE=1 SV=1	0	27.71	9	1	6	6	4	670	71.6	7.17	19.93	4	4	4	4	235	222.9	149	240.1	260.1	252.2	187.2	249	109.689	106.357	78.9457	105.008	0.461448	-0.231999
High	O70443	Gnaz	Guanine nucleotide-binding protein G(z) subunit alpha OS=Mus musculus OX=10090 GN=Gnaz PE=1 SV=4	0	23.113	23	1	7	7	6	355	40.8	7.61	21.27	5	5	5	5	253.4	244.8	175.1	245.6	280.4	277.1	220	254.7	108.661	107.382	85.2548	98.7018	0.854149	-0.231956
High	Q80TF3	Pcdh19	Protocadherin-19 OS=Mus musculus OX=10090 GN=Pcdh19 PE=1 SV=3	0	8.66	6	1	4	4	4	1145	126	5.5	10.01	2	2	2	2	47.4	32.8	30	37.2	52.5	37.1	37.7	38.6	126.582	89.4515	90.8981	93.0681	0.319861	-0.231816
High	Q3TIR3	Ric8a	Synembryn-A OS=Mus musculus OX=10090 GN=Ric8a PE=1 SV=2	0	89.237	35	1	17	24	16	530	59.8	5.68	77.1	18	18	18	18	612.7	707.5	439.8	681.5	678.1	800.7	552.6	706.7	99.0614	116.972	80.7275	103.239	0.421156	-0.231805
High	P70452	Stx4	Syntaxin-4 OS=Mus musculus OX=10090 GN=Stx4 PE=1 SV=1	0	26.737	33	1	5	6	5	298	34.1	6.14	23.26	4	4	4	4	134.1	128.6	98.6	122	148.4	145.5	123.8	126.5	109.078	106.946	90.996	92.9805	2.06943	-0.231667
High	Q9Z2G1	Fem1aa	Protein fem-1 homolog A-A OS=Mus musculus OX=10090 GN=Fem1aa PE=2 SV=1	0	19.994	9	1	4	5	3	654	72	6.52	17.31	4	4	4	4	93	88.5	57.2	97.5	103	100.1	71.9	101.1	109.545	106.461	76.469	107.525	0.384865	-0.231418
High	Q80U30	Clec16a	Protein CLEC16A OS=Mus musculus OX=10090 GN=Clec16a PE=1 SV=2	0.004	3.064	1	1	1	1	1	1036	116.2	6.05	2.59	1	1	1	1	34.4	30.1	26.9	26.6	38.1	34.1	33.9	27.6	113.987	102.019	101.421	82.5729	0.540891	-0.231412
High	Q9WTQ5	Akap12	A-kinase anchor protein 12 OS=Mus musculus OX=10090 GN=Akap12 PE=1 SV=1	0	552.524	50	1	62	135	62	1684	180.6	4.44	576.5	75	74	75	75	3905.5	3908.1	2602.6	4029.7	4322.1	4422.7	3270.3	4178.8	106.759	109.244	80.7786	103.219	0.535598	-0.231359
High	O35607	Bmpr2	Bone morphogenetic protein receptor type-2 OS=Mus musculus OX=10090 GN=Bmpr2 PE=1 SV=1	0	24.948	8	1	7	7	7	1038	114.9	6.23	22.31	5	5	5	5	114	127.1	86.7	116.8	126.2	143.8	108.9	121.1	100.96	115.04	87.12	96.88	0.694622	-0.231326
Medium	Q9CQA6	Chchd1	Coiled-coil-helix-coiled-coil-helix domain-containing protein 1 OS=Mus musculus OX=10090 GN=Chchd1 PE=1 SV=1	0.059	1.195	17	1	1	1	1	118	13.6	10.15	0	1	1	1	1	6.7	7.7	4.1	8.4	7.5	8.7	5.1	8.7	100	116	68	116	0.22786	-0.231326
High	Q99ME3	Sncaip	Synphilin-1 OS=Mus musculus OX=10090 GN=Sncaip PE=2 SV=2	0	24.363	5	1	4	5	4	962	105.5	6.52	18.94	4	4	4	4	88.6	108.6	60.5	108.2	98	122.9	76	112.2	95.8201	120.166	74.3095	109.704	0.272237	-0.231127
High	Q9CYZ8	Ssbp2	Single-stranded DNA-binding protein 2 OS=Mus musculus OX=10090 GN=Ssbp2 PE=1 SV=1	0	11.382	14	1	3	4	2	361	37.8	6.64	14.2	2	2	2	2	20.2	32.3	17	27.8	22.3	36.5	21.3	28.8	81.91	134.068	78.2369	105.785	0.192352	-0.231006
High	Q9ERN0	Scamp2	Secretory carrier-associated membrane protein 2 OS=Mus musculus OX=10090 GN=Scamp2 PE=1 SV=1	0	14.111	10	1	2	2	2	329	36.4	6.32	10.13	2	2	2	2	35.3	32.5	28.7	27.5	39	36.8	36.1	28.5	111.111	104.843	102.849	81.1966	0.534611	-0.230664
High	Q9DB10	Smdt1	Essential MCU regulator, mitochondrial OS=Mus musculus OX=10090 GN=Smdt1 PE=1 SV=1	0.04	1.423	9	1	1	1	1	107	11.5	8.62	2.4	1	1	1	1	38.4	18.9	23.9	23.3	42.4	21.3	30.1	24.2	143.729	72.2034	102.034	82.0339	0.149168	-0.230341
High	Q499E5	Stox2	Storkhead-box protein 2 OS=Mus musculus OX=10090 GN=Stox2 PE=2 SV=2	0	14.811	5	1	3	3	3	926	102.7	8.46	12.1	1	1	1	1	31.1	34.9	26.4	28.8	34.4	39.5	33.1	29.9	100.511	115.413	96.7129	87.363	0.673819	-0.230223
High	Q8C525	Mb21d2	Protein MB21D2 OS=Mus musculus OX=10090 GN=Mb21d2 PE=1 SV=1	0	17.078	17	1	5	5	5	428	48.4	7.68	15.43	5	5	5	5	176.8	176.2	118	181.9	195.6	199.4	148.2	188.6	106.914	108.992	81.0057	103.088	0.540042	-0.229961
High	Q8BJU2	Tspan9	Tetraspanin-9 OS=Mus musculus OX=10090 GN=Tspan9 PE=1 SV=1	0	4.73	5	1	1	1	1	239	26.7	7.42	3.81	1	1	1	1	22.4	21.4	14.5	22.7	24.7	24.2	18.2	23.5	109.051	106.843	80.3532	103.753	0.508657	-0.229787
High	P29319	Epha3	Ephrin type-A receptor 3 OS=Mus musculus OX=10090 GN=Epha3 PE=1 SV=1	0	53.826	17	1	14	16	12	983	109.9	7.2	50.56	9	9	9	9	379	334.1	262.1	338.1	419.4	378.1	329.4	350.7	113.535	102.355	89.1716	94.9377	0.900984	-0.229738
High	O35375	Nrp2	Neuropilin-2 OS=Mus musculus OX=10090 GN=Nrp2 PE=1 SV=2	0	107.52	27	1	17	24	17	931	104.6	5.24	92.24	18	18	18	18	612.8	520.4	435.2	514.8	678.1	589	546.8	533.8	115.534	100.354	93.1635	90.9486	0.76247	-0.229698
High	Q8K0F1	Tbc1d23	TBC1 domain family member 23 OS=Mus musculus OX=10090 GN=Tbc1d23 PE=1 SV=1	0	15.501	9	1	4	5	4	684	76.4	5.36	17.94	3	3	3	3	49	52.3	40	45	54.3	59.2	50.2	46.6	103.281	112.601	95.4826	88.6353	0.954801	-0.229613
High	Q8BXJ2	Trerf1	Transcriptional-regulating factor 1 OS=Mus musculus OX=10090 GN=Trerf1 PE=1 SV=1	0	20.784	6	1	4	4	4	1205	132.3	6.77	14.56	3	3	3	3	116.8	153.8	89.1	141.4	129.2	174	112	146.6	91.99	123.888	79.7437	104.379	0.289745	-0.229547
High	Q8BMK4	Ckap4	Cytoskeleton-associated protein 4 OS=Mus musculus OX=10090 GN=Ckap4 PE=1 SV=2	0	173.931	56	1	29	51	29	575	63.7	5.64	183.45	31	31	31	31	1639.8	1646	1125.3	1662.6	1814.7	1862.7	1414	1724.1	106.504	109.321	82.9873	101.187	0.641522	-0.228795
High	Q7TN29	Smap2	Stromal membrane-associated protein 2 OS=Mus musculus OX=10090 GN=Smap2 PE=1 SV=1	0	32.02	31	1	9	12	9	428	46.5	8.87	37.62	8	8	8	8	373.1	335.5	252.5	346.4	412.9	379.7	317.3	359.2	112.423	103.383	86.393	97.8014	0.791653	-0.228503
High	Q5SYH2	Tmem199	Transmembrane protein 199 OS=Mus musculus OX=10090 GN=Tmem199 PE=1 SV=1	0.018	1.945	5	1	1	1	1	208	23.1	9.1	2.65	1	1	1	1	27.9	25.2	22.5	21.6	30.9	28.5	28.3	22.4	112.262	103.542	102.816	81.3806	0.515209	-0.228477
High	O89017	Lgmn	Legumain OS=Mus musculus OX=10090 GN=Lgmn PE=1 SV=1	0	35.775	19	1	6	9	6	435	49.3	6.39	36.77	7	7	7	7	300.4	323.3	213.4	316.3	332.4	365.9	268.1	328	102.719	113.072	82.8492	101.36	0.558556	-0.228293
High	Q8R4H2	Arhgef12	Rho guanine nucleotide exchange factor 12 OS=Mus musculus OX=10090 GN=Arhgef12 PE=1 SV=2	0	135.684	26	1	28	32	28	1543	172.2	5.74	116.76	22	22	22	22	730.5	709.9	488.9	734.7	808.4	803.4	614.3	761.9	108.22	107.55	82.2356	101.995	0.599092	-0.227983
High	P70205	Adcyap1r1	Pituitary adenylate cyclase-activating polypeptide type I receptor OS=Mus musculus OX=10090 GN=Adcyap1r1 PE=1 SV=1	0.003	3.234	3	1	2	2	2	496	56.6	6.52	4.82	2	2	2	2	37.7	39.9	23.7	42.9	41.7	45.2	29.7	44.5	103.538	112.228	73.743	110.49	0.30762	-0.227937
High	Q6NVE8	Wdr44	WD repeat-containing protein 44 OS=Mus musculus OX=10090 GN=Wdr44 PE=1 SV=1	0	41.3	21	1	10	10	10	915	101.5	5.24	39.42	7	7	7	7	167.8	163.7	109.3	173.1	185.7	185.3	137.3	179.5	107.997	107.764	79.8488	104.391	0.484585	-0.227847
High	O89112	Lancl1	Glutathione S-transferase LANCL1 OS=Mus musculus OX=10090 GN=Lancl1 PE=1 SV=1	0	47.432	36	1	10	15	10	399	45.3	7.77	55.56	7	7	7	7	150.4	145.8	105.9	144.7	166.5	165	133.1	150	108.363	107.387	86.6254	97.6245	0.98487	-0.227697
High	Q8BWP8	B4gat1	Beta-1,4-glucuronyltransferase 1 OS=Mus musculus OX=10090 GN=B4gat1 PE=1 SV=1	0	4.508	4	1	1	1	1	415	47.4	7.27	2.99	1	1	1	1	8.4	3.9	3.8	6.8	9.3	4.4	4.7	7	146.457	69.2913	74.0157	110.236	0.126969	-0.227667
High	P35822	Ptprk	Receptor-type tyrosine-protein phosphatase kappa OS=Mus musculus OX=10090 GN=Ptprk PE=1 SV=1	0	12.953	4	1	5	5	4	1457	164.1	5.95	14.74	3	3	3	3	67.9	94.7	62.4	74.5	75.1	107.2	78.4	77.3	88.8757	126.864	92.7811	91.4793	0.305804	-0.227546
High	Q5SSZ5	Tns3	Tensin-3 OS=Mus musculus OX=10090 GN=Tns3 PE=1 SV=1	0	74.542	15	1	17	21	17	1440	155.5	6.65	75.05	15	15	15	15	703.6	705.6	490.5	704.6	778.6	798.5	616.4	730.6	106.508	109.23	84.32	99.9419	0.733018	-0.227524
High	P51807	Dynlt1	Dynein light chain Tctex-type 1 OS=Mus musculus OX=10090 GN=Dynlt1 PE=1 SV=1	0	32.953	50	1	4	11	4	113	12.5	5.08	43.15	5	5	5	5	343	384	244.7	374.3	379.6	434.6	307.5	388.1	100.57	115.141	81.4677	102.822	0.459388	-0.227125
High	Q8CFI0	Nedd4l	E3 ubiquitin-protein ligase NEDD4-like OS=Mus musculus OX=10090 GN=Nedd4l PE=1 SV=2	0	101.603	29	1	21	33	16	1004	115.3	6.15	120.29	14	14	14	14	419.5	427.1	277.4	444.7	464.2	483.4	348.5	461.1	105.668	110.039	79.3308	104.962	0.454164	-0.227069
High	P68369	Tuba1a	Tubulin alpha-1A chain OS=Mus musculus OX=10090 GN=Tuba1a PE=1 SV=1	0	663.722	85	1	37	760	3	451	50.1	5.06	3182.9	5	5	5	5	1033	1237.4	775.4	1156.1	1143.2	1400.3	974.3	1198.8	96.9512	118.755	82.6273	101.666	0.408208	-0.227061
High	Q8BHZ4	Znf592	Zinc finger protein 592 OS=Mus musculus OX=10090 GN=Znf592 PE=1 SV=3	0	10.798	3	1	4	4	4	1262	137.4	7.96	10.25	3	3	3	3	197.1	202.4	127.3	214.4	218.2	229.1	159.9	222.3	105.22	110.476	77.1067	107.197	0.384836	-0.226915
High	Q80TQ5	Plekhm2	Pleckstrin homology domain-containing family M member 2 OS=Mus musculus OX=10090 GN=Plekhm2 PE=1 SV=2	0	29.665	9	1	6	7	6	1018	112.7	4.96	28.08	4	4	4	4	103.5	110.3	71.9	110.2	114.6	124.9	90.4	114.3	103.197	112.472	81.4048	102.927	0.505737	-0.226515
High	O70166	Stmn3	Stathmin-3 OS=Mus musculus OX=10090 GN=Stmn3 PE=1 SV=1	0	8.279	11	1	2	3	2	180	20.9	7.49	9.02	2	2	2	2	95.6	104.2	66.6	103.7	105.8	117.9	83.7	107.5	102	113.666	80.6941	103.639	0.460322	-0.226483
High	Q8R1I1	Uqcr10	Cytochrome b-c1 complex subunit 9 OS=Mus musculus OX=10090 GN=Uqcr10 PE=1 SV=1	0	18.611	38	1	2	7	2	64	7.4	9.19	32.11	3	3	3	3	147	152.6	95	161.4	162.7	172.7	119.4	167.3	104.613	111.043	76.7722	107.571	0.370776	-0.226341
High	Q91WS7	Depdc7	DEP domain-containing protein 7 OS=Mus musculus OX=10090 GN=Depdc7 PE=2 SV=1	0.023	1.809	2	1	1	1	1	511	58.4	7.61	3.08	1	1	1	1	128.1	96.6	84.2	105.1	141.8	109.4	105.8	109	121.717	93.9056	90.8155	93.5622	0.419876	-0.225842
High	Q5SQF8	Sap30l	Histone deacetylase complex subunit SAP30L OS=Mus musculus OX=10090 GN=Sap30l PE=1 SV=1	0.003	3.245	5	1	1	1	1	182	20.7	9.48	3.37	1	1	1	1	53.6	53.1	35.6	55.3	59.3	60.1	44.7	57.4	107.088	108.533	80.7223	103.657	0.510839	-0.22582
High	Q80X90	Flnb	Filamin-B OS=Mus musculus OX=10090 GN=Flnb PE=1 SV=3	0	730.578	57	1	110	207	98	2602	277.7	5.71	795.82	113	113	113	113	5524.1	5802.1	3961.5	5656.4	6113.5	6566.1	4977.8	5865.7	103.957	111.654	84.6453	99.7437	0.687945	-0.225679
High	Q91X51	Gorasp1	Golgi reassembly-stacking protein 1 OS=Mus musculus OX=10090 GN=Gorasp1 PE=1 SV=3	0	33.193	22	1	6	8	5	446	46.9	4.65	36.2	7	7	7	7	162.4	156.7	107.2	164.6	179.8	177.3	134.7	170.7	108.558	107.049	81.3283	103.064	0.538155	-0.225628
High	P70429	Evl	Ena/VASP-like protein OS=Mus musculus OX=10090 GN=Evl PE=1 SV=2	0	95.822	37	1	13	21	13	414	44.3	8.85	88.5	15	15	15	15	529.9	541.3	364.6	547	586.4	612.6	458.2	567.3	105.444	110.155	82.3915	102.009	0.581513	-0.225504
High	Q9D964	Gatm	Glycine amidinotransferase, mitochondrial OS=Mus musculus OX=10090 GN=Gatm PE=1 SV=1	0	43.476	28	1	8	11	8	423	48.3	7.88	38.9	7	7	7	7	187	201.9	144.3	184.2	206.9	228.5	181.3	191.1	102.451	113.147	89.7747	94.6274	0.937454	-0.225488
High	Q61127	Nab2	NGFI-A-binding protein 2 OS=Mus musculus OX=10090 GN=Nab2 PE=1 SV=2	0	19.773	16	1	6	6	5	525	56.5	6.86	20.44	5	5	5	5	85.4	93	60.8	91.1	94.6	105.2	76.4	94.5	102.077	113.515	82.4386	101.969	0.519074	-0.225404
High	Q60771	Cldn11	Claudin-11 OS=Mus musculus OX=10090 GN=Cldn11 PE=1 SV=1	0.001	3.889	8	1	2	2	2	207	22.1	7.91	5.12	2	2	2	2	117.8	62.6	81.2	67.5	130.4	70.8	102.1	70	139.727	75.8639	109.403	75.0067	0.149465	-0.225383
High	Q9DC04	Rgs3	Regulator of G-protein signaling 3 OS=Mus musculus OX=10090 GN=Rgs3 PE=1 SV=2	0	42.582	11	1	10	12	10	966	106.2	5.86	36.29	7	7	7	7	285.3	244	177.9	272.8	315.8	276.1	223.5	282.9	115.014	100.555	81.3985	103.032	0.452935	-0.225076
High	Q5DTU0	Afap1l2	Actin filament-associated protein 1-like 2 OS=Mus musculus OX=10090 GN=Afap1l2 PE=1 SV=2	0.014	2.085	1	1	1	1	1	825	92.1	5.44	0	1	1	1	1	21.5	18.7	12	22.6	23.8	21.2	15	23.5	114.012	101.557	71.8563	112.575	0.26693	-0.225067
High	Q5PR68	Cep112	Centrosomal protein of 112 kDa OS=Mus musculus OX=10090 GN=Cep112 PE=2 SV=2	0	14.372	6	1	5	5	5	954	112.6	6.8	13.63	1	1	1	1	16.6	16.3	11.6	16.2	18.3	18.4	14.6	16.8	107.489	108.076	85.7562	98.6784	0.861098	-0.225016
High	O08665	Sema3a	Semaphorin-3A OS=Mus musculus OX=10090 GN=Sema3a PE=1 SV=2	0.014	2.094	1	1	1	1	1	772	88.8	7.42	0	1	1	1	1	21.1	21	15.2	20.5	23.4	23.7	19.1	21.2	107.094	108.467	87.4142	97.0252	1.07263	-0.224947
High	O08539	Bin1	Myc box-dependent-interacting protein 1 OS=Mus musculus OX=10090 GN=Bin1 PE=1 SV=1	0	168.867	44	1	20	44	19	588	64.4	5.03	174.7	28	28	28	28	1044.8	939.5	710.5	970.7	1156.3	1063.3	892.7	1006.6	112.292	103.261	86.693	97.7543	0.791861	-0.224832
High	Q8BX80	Engase	Cytosolic endo-beta-N-acetylglucosaminidase OS=Mus musculus OX=10090 GN=Engase PE=1 SV=1	0	29.694	17	1	10	11	10	734	82.9	6.65	32.17	7	7	7	7	143.5	145.2	118.4	123.3	158.9	164.3	148.8	127.8	105.969	109.57	99.2331	85.2284	0.786323	-0.224626
High	Q6PGH0	Ubtd2	Ubiquitin domain-containing protein 2 OS=Mus musculus OX=10090 GN=Ubtd2 PE=2 SV=1	0	12.19	17	1	3	3	3	234	26.1	5.83	11.38	3	3	3	3	104.5	106.2	74.3	104.7	115.7	120.2	93.3	108.6	105.71	109.822	85.2444	99.2234	0.778114	-0.224535
High	Q80YA3	Ddhd1	Phospholipase DDHD1 OS=Mus musculus OX=10090 GN=Ddhd1 PE=1 SV=1	0	6.645	3	1	1	1	1	547	61.8	6.61	3.93	1	1	1	1	11.7	9.4	7.1	10.8	13	10.6	9	11.2	118.721	96.8037	82.1918	102.283	0.390939	-0.224432
High	Q9ESL4	Map3k20	Mitogen-activated protein kinase kinase kinase 20 OS=Mus musculus OX=10090 GN=Map3k20 PE=1 SV=1	0	13.196	6	1	4	4	4	802	91.7	7.74	13	4	4	4	4	166.2	173.6	116.7	172.6	184	196.4	146.6	179	104.249	111.275	83.0595	101.416	0.593406	-0.224417
High	Q5SQX6	Cyfip2	Cytoplasmic FMR1-interacting protein 2 OS=Mus musculus OX=10090 GN=Cyfip2 PE=1 SV=2	0	188.319	35	1	37	53	18	1253	145.6	7.05	193.65	17	17	17	17	553.4	549	383.6	553.6	612.5	621.3	482	574.1	106.992	108.529	84.1958	100.284	0.70939	-0.224362
High	Q9CY18	Snx7	Sorting nexin-7 OS=Mus musculus OX=10090 GN=Snx7 PE=1 SV=1	0.002	3.586	4	1	2	2	2	387	45	5.07	4.4	2	2	2	2	80.7	72.8	58.1	71.2	89.3	82.3	73	73.9	112.151	103.359	91.6797	92.81	1.13921	-0.224215
High	Q9ESE1	Lrba	Lipopolysaccharide-responsive and beige-like anchor protein OS=Mus musculus OX=10090 GN=Lrba PE=1 SV=1	0	64.791	6	1	11	14	7	2856	316.9	5.69	52.08	4	4	4	4	125.7	118.5	82.1	126.1	139.1	134.1	103.2	130.7	109.722	105.778	81.4041	103.096	0.53026	-0.224066
High	Q3U0Y2	Tmem35b	Transmembrane protein 35B OS=Mus musculus OX=10090 GN=Tmem35b PE=1 SV=2	0.003	3.117	9	1	1	1	1	150	16.2	9	3.69	1	1	1	1	41.6	55.2	36	46	46	62.5	45.2	47.7	91.3605	124.131	89.7716	94.7368	0.349256	-0.223945
High	P97372	Psme2	Proteasome activator complex subunit 2 OS=Mus musculus OX=10090 GN=Psme2 PE=1 SV=4	0	92.304	58	1	12	23	12	239	27	5.76	92.24	15	15	15	15	694.9	742.1	466.5	763.3	769.1	839.8	586.1	791.5	103.01	112.479	78.4999	106.01	0.399837	-0.223918
High	Q3UBX0	Tmem109	Transmembrane protein 109 OS=Mus musculus OX=10090 GN=Tmem109 PE=1 SV=2	0	9.01	9	1	2	2	2	243	26.3	9.89	5.13	2	2	2	2	92.4	85.8	59.5	92.6	102.3	97.1	74.8	96	110.535	104.916	80.8212	103.728	0.494527	-0.223357
High	P62880	Gnb2	Guanine nucleotide-binding protein G(I)/G(S)/G(T) subunit beta-2 OS=Mus musculus OX=10090 GN=Gnb2 PE=1 SV=3	0	101.374	40	1	10	37	5	340	37.3	6	154.18	8	8	8	8	289.2	365.2	229.3	328	320	413.3	288.1	340.1	94.014	121.425	84.6419	99.9192	0.367937	-0.22318
High	Q9CXS4	Cenpv	Centromere protein V OS=Mus musculus OX=10090 GN=Cenpv PE=1 SV=2	0	44.56	31	1	5	10	5	252	27.5	9.79	37.9	6	6	6	6	127.2	122.3	88.2	123.7	140.8	138.4	110.9	128.3	108.642	106.79	85.571	98.9969	0.822746	-0.223082
High	Q6P1I6	Psd2	PH and SEC7 domain-containing protein 2 OS=Mus musculus OX=10090 GN=Psd2 PE=1 SV=1	0.01	2.413	1	1	1	1	1	770	84.2	5.21	2.32	1	1	1	1	48.5	52	34.1	51.6	53.7	58.8	42.9	53.5	102.824	112.59	82.1446	102.441	0.517122	-0.22282
High	P16015	Ca3	Carbonic anhydrase 3 OS=Mus musculus OX=10090 GN=Ca3 PE=1 SV=3	0.003	3.266	11	1	2	2	2	260	29.3	7.37	6.74	2	2	2	2	48.1	48.2	27.9	55.2	53.2	54.5	35.1	57.2	106.4	109	70.2	114.4	0.252882	-0.222616
High	Q80W14	Prpf40b	Pre-mRNA-processing factor 40 homolog B OS=Mus musculus OX=10090 GN=Prpf40b PE=1 SV=2	0	70.023	23	1	15	21	14	870	99.2	6.96	64.25	10	10	10	10	224.4	230.9	159.9	227.6	248.4	261.3	200.9	236	104.965	110.416	84.8933	99.7253	0.721783	-0.222345
High	O08908	Pik3r2	Phosphatidylinositol 3-kinase regulatory subunit beta OS=Mus musculus OX=10090 GN=Pik3r2 PE=1 SV=2	0	33.52	14	1	9	11	6	722	81.2	6.07	36.72	4	4	4	4	122.6	114.8	85.2	116.4	135.7	129.9	107	120.7	110.034	105.331	86.7626	97.8715	0.898209	-0.222121
High	Q5SVD0	Rflnb	Refilin-B OS=Mus musculus OX=10090 GN=Rflnb PE=1 SV=1	0	27.34	29	1	4	5	4	216	23.4	5.9	21.6	4	4	4	4	302.9	323.5	196	342.5	335.2	366.1	246.3	355.2	102.917	112.404	75.6217	109.057	0.325868	-0.221467
High	P97368	Meis3	Homeobox protein Meis3 OS=Mus musculus OX=10090 GN=Meis3 PE=2 SV=2	0	21.03	15	1	3	7	1	378	41.7	5.31	27.7	1	1	1	1	8.1	10.1	4.1	12	9	11.4	5.1	12.4	94.9868	120.317	53.8259	130.871	0.129391	-0.221214
High	Q8BU33	Ilvbl	Acetolactate synthase-like protein OS=Mus musculus OX=10090 GN=Ilvbl PE=1 SV=1	0	65.333	28	1	12	14	12	632	68.1	8.69	49.17	9	9	9	9	174.6	183.6	118.1	188.7	193.2	207.8	148.4	195.6	103.732	111.57	79.6779	105.02	0.434617	-0.221194
High	Q6R891	Ppp1r9b	Neurabin-2 OS=Mus musculus OX=10090 GN=Ppp1r9b PE=1 SV=1	0	155.617	39	1	25	38	25	817	89.5	4.92	154.64	28	28	28	28	1129.8	1155	777.2	1173.8	1250.3	1307.1	976.6	1217.3	105.26	110.041	82.2175	102.481	0.553316	-0.22118
High	Q9Z2W8	Gria4	Glutamate receptor 4 OS=Mus musculus OX=10090 GN=Gria4 PE=1 SV=2	0.009	2.511	1	1	1	1	1	902	100.8	8.07	2.25	1	1	1	1	58	65.1	37	69.2	64.2	73.7	46.5	71.8	100.234	115.066	72.5995	112.1	0.264492	-0.221172
High	P81117	Nucb2	Nucleobindin-2 OS=Mus musculus OX=10090 GN=Nucb2 PE=1 SV=2	0	75.552	33	1	11	16	11	420	50.3	5.15	63.29	9	9	9	9	234.7	256.8	182.7	234	259.7	290.7	229.5	242.7	101.584	113.71	89.7712	94.9345	0.838319	-0.221082
High	Q3U1T3	Brms1l	Breast cancer metastasis-suppressor 1-like protein OS=Mus musculus OX=10090 GN=Brms1l PE=2 SV=1	0	20.7	17	1	5	6	5	323	37.6	5.15	18.82	2	2	2	2	52.3	56.6	38.2	54.4	57.8	64	48.1	56.4	102.165	113.124	85.0199	99.6907	0.626227	-0.221011
High	Q6P3E7	Hdac10	Polyamine deacetylase HDAC10 OS=Mus musculus OX=10090 GN=Hdac10 PE=2 SV=2	0	26.331	14	1	7	7	7	666	72.1	5.39	22.43	5	5	5	5	84.8	105	71.5	89.4	93.9	118.8	89.8	92.7	95.0405	120.243	90.8907	93.8259	0.45314	-0.220924
High	Q3TCN2	Plbd2	Putative phospholipase B-like 2 OS=Mus musculus OX=10090 GN=Plbd2 PE=1 SV=2	0	39.785	18	1	9	12	9	594	66.2	6.13	43.21	7	7	7	7	301.8	275.2	198.2	294	334	311.4	249	304.8	111.408	103.869	83.0554	101.668	0.572358	-0.220829
High	Q6PGN3	Dclk2	Serine/threonine-protein kinase DCLK2 OS=Mus musculus OX=10090 GN=Dclk2 PE=1 SV=1	0	112.005	35	1	22	34	19	756	82.9	8.44	118.9	20	20	20	20	691.5	671.8	462.1	702.4	765.3	760.3	580.7	728.4	107.99	107.285	81.9417	102.783	0.551391	-0.220801
High	Q9JJC9	Herpud2	Homocysteine-responsive endoplasmic reticulum-resident ubiquitin-like domain member 2 protein OS=Mus musculus OX=10090 GN=Herpud2 PE=2 SV=1	0.018	1.924	2	1	1	1	1	404	44.5	5.07	2.39	1	1	1	1	115.1	100.2	77.7	105.1	127.4	113.3	97.6	109	113.928	101.319	87.2792	97.4737	0.695529	-0.220396
High	Q61735	Cd47	Leukocyte surface antigen CD47 OS=Mus musculus OX=10090 GN=Cd47 PE=1 SV=2	0	23.444	9	1	2	7	2	303	33.1	8.63	25.95	3	3	3	3	286.5	266.8	180.9	293.3	317.1	302	227.3	304.1	110.248	104.998	79.0265	105.728	0.421672	-0.220374
High	Q6P3Z3	Thap4	THAP domain-containing protein 4 OS=Mus musculus OX=10090 GN=Thap4 PE=1 SV=1	0.006	2.837	4	1	2	2	2	569	62.5	9.1	4.62	1	1	1	1	13.3	17	10.1	15.8	14.7	19.2	12.7	16.4	93.3333	121.905	80.6349	104.127	0.304008	-0.220266
High	O88741	Gdap1	Ganglioside-induced differentiation-associated protein 1 OS=Mus musculus OX=10090 GN=Gdap1 PE=1 SV=1	0	14.381	11	1	3	3	3	358	41.3	8.37	12.62	3	3	3	3	50.5	53	34.4	54.3	55.9	60	43.2	56.3	103.807	111.421	80.2228	104.55	0.45142	-0.220112
High	Q8R0S1	Atf7	Cyclic AMP-dependent transcription factor ATF-7 OS=Mus musculus OX=10090 GN=Atf7 PE=2 SV=1	0	33.947	19	1	7	7	4	413	44.6	8.35	24	4	4	4	4	139.4	109.3	95.5	114.4	154.3	123.7	120.1	118.6	119.45	95.7616	92.9746	91.8134	0.484875	-0.219886
High	Q3UPL0	Sec31a	Protein transport protein Sec31A OS=Mus musculus OX=10090 GN=Sec31a PE=1 SV=2	0	278.112	47	1	44	80	43	1230	133.5	6.76	300.8	46	46	46	46	2469	2423.3	1661.8	2519.6	2732.4	2742.4	2088.1	2612.8	107.409	107.802	82.0818	102.707	0.555845	-0.219869
High	P98195	Atp9b	Probable phospholipid-transporting ATPase IIB OS=Mus musculus OX=10090 GN=Atp9b PE=1 SV=4	0	24.01	8	1	6	6	4	1146	128.9	7.64	18.91	2	2	2	2	47.7	50.9	36.5	47.2	52.8	57.6	45.9	48.9	102.924	112.281	89.4737	95.3216	0.956448	-0.219781
High	Q60855	Ripk1	Receptor-interacting serine/threonine-protein kinase 1 OS=Mus musculus OX=10090 GN=Ripk1 PE=1 SV=1	0	11.789	10	1	5	5	5	656	74.8	6.47	14.31	5	5	5	5	315.9	284.1	211.8	299.1	349.6	321.5	266.1	310.2	112.105	103.094	85.3295	99.4709	0.673055	-0.219708
High	Q9WUH7	Sema4g	Semaphorin-4G OS=Mus musculus OX=10090 GN=Sema4g PE=1 SV=1	0.04	1.408	1	1	1	1	1	837	92.3	7.94	2.92	1	1	1	1	33.3	29.3	25.6	27.1	36.9	33.2	32.1	28.1	113.277	101.919	98.5418	86.2625	0.677245	-0.219651
High	O70589	Cask	Peripheral plasma membrane protein CASK OS=Mus musculus OX=10090 GN=Cask PE=1 SV=2	0	127.674	42	1	28	37	28	926	105	6.43	134.47	23	23	22	23	810.5	769.7	544.4	804.5	897	871	684.1	834.3	109.177	106.013	83.2644	101.546	0.61675	-0.219566
High	Q8C341	Suco	SUN domain-containing ossification factor OS=Mus musculus OX=10090 GN=Suco PE=1 SV=3	0	14.308	3	1	3	4	3	1250	139.1	5.02	11.09	2	2	2	2	57.3	45.4	33.9	54	63.4	51.4	42.6	56	118.838	96.3449	79.85	104.967	0.332695	-0.219463
High	Q80YT7	Pde4dip	Myomegalin OS=Mus musculus OX=10090 GN=Pde4dip PE=1 SV=2	0	61.635	7	1	13	16	13	2224	250.5	5.53	49.93	11	11	11	11	264.5	255.5	182.1	261.1	292.7	289.1	228.9	270.8	108.257	106.926	84.6602	100.157	0.719141	-0.219461
High	P49442	Inpp1	Inositol polyphosphate 1-phosphatase OS=Mus musculus OX=10090 GN=Inpp1 PE=1 SV=2	0	29.881	17	1	5	9	5	396	43.3	5.01	31.35	6	6	6	6	334	330.8	215.2	355.5	369.7	374.3	270.4	368.7	106.919	108.25	78.2011	106.63	0.399954	-0.219261
High	P56379	Atp5mpl	ATP synthase subunit ATP5MPL, mitochondrial OS=Mus musculus OX=10090 GN=Atp5mpl PE=1 SV=1	0	5.014	14	1	1	2	1	58	6.7	9.99	6.71	1	1	1	1	94.7	90	58.2	100.9	104.9	101.9	73.1	104.6	109.129	106.008	76.0468	108.817	0.342154	-0.218793
High	Q8R2L5	Mrps18c	28S ribosomal protein S18c, mitochondrial OS=Mus musculus OX=10090 GN=Mrps18c PE=1 SV=1	0	5.458	13	1	1	1	1	143	16.3	9.41	3.45	1	1	1	1	1.5	9.9	2.9	7	1.6	11.2	3.7	7.3	26.8908	188.235	62.1849	122.689	0.0570086	-0.21864
High	Q9JK48	Sh3glb1	Endophilin-B1 OS=Mus musculus OX=10090 GN=Sh3glb1 PE=1 SV=1	0	57.326	34	1	10	18	9	365	40.8	6.04	65.67	11	11	11	11	464.6	478.1	327.7	477.6	514.1	541.1	411.8	495.3	104.795	110.299	83.9423	100.963	0.629424	-0.218183
High	P50285	Fmo1	Dimethylaniline monooxygenase [N-oxide-forming] 1 OS=Mus musculus OX=10090 GN=Fmo1 PE=1 SV=1	0	23.323	20	1	7	7	7	532	59.9	8.47	25.65	5	5	5	5	128.4	135.1	83.6	143.2	142.1	152.9	105.1	148.5	103.609	111.484	76.6314	108.276	0.344033	-0.21816
High	P22725	Wnt5a	Protein Wnt-5a OS=Mus musculus OX=10090 GN=Wnt5a PE=1 SV=2	0	16.001	20	1	6	6	6	380	42.3	8.46	20.12	5	5	5	5	92.8	85.1	64.6	86.6	102.6	96.3	81.2	89.8	110.949	104.136	87.8075	97.1073	0.918758	-0.218047
High	P03975	Iap	IgE-binding protein OS=Mus musculus OX=10090 GN=Iap PE=2 SV=1	0	24.117	13	1	7	9	7	557	62.7	9.31	25.83	6	6	6	6	196.6	168	131.6	178.6	217.6	190.2	165.3	185.3	114.768	100.316	87.1835	97.7321	0.631397	-0.218036
High	Q8BP78	Fra10ac1	Protein FRA10AC1 homolog OS=Mus musculus OX=10090 GN=Fra10ac1 PE=1 SV=3	0.001	4.328	5	1	1	1	1	315	37.2	7.28	3.62	1	1	1	1	12.2	12	11	9.2	13.5	13.6	13.8	9.5	107.143	107.937	109.524	75.3968	0.327332	-0.217963
High	Q9CPZ6	Ormdl3	ORM1-like protein 3 OS=Mus musculus OX=10090 GN=Ormdl3 PE=2 SV=1	0	6.848	12	1	2	5	2	153	17.5	9.64	13.64	2	2	2	2	187.3	157.3	116.3	178.6	207.3	178	146.1	185.2	115.713	99.3581	81.5518	103.377	0.415637	-0.217844
High	Q9JJF0	Nap1l5	Nucleosome assembly protein 1-like 5 OS=Mus musculus OX=10090 GN=Nap1l5 PE=1 SV=1	0.003	3.176	6	1	1	1	1	156	17	4.32	2.98	1	1	1	1	38.6	45.5	29.4	42.5	42.7	51.5	36.9	44.1	97.4886	117.58	84.2466	100.685	0.437258	-0.217805
High	P70389	Igfals	Insulin-like growth factor-binding protein complex acid labile subunit OS=Mus musculus OX=10090 GN=Igfals PE=1 SV=1	0	5.417	3	1	1	1	1	603	66.9	6.6	3.35	1	1	1	1	6.5	2.4	3.8	3.7	7.2	2.8	4.7	3.9	154.839	60.2151	101.075	83.871	0.105376	-0.217591
Medium	A2ALK8	Ptpn3	Tyrosine-protein phosphatase non-receptor type 3 OS=Mus musculus OX=10090 GN=Ptpn3 PE=1 SV=1	0.06	1.187	1	1	1	2	1	913	103.8	7.2	5.36	1	1	1	1	66	61.1	36.6	73.6	73	69.2	45.9	76.4	110.397	104.65	69.414	115.539	0.234852	-0.217497
High	Q9D7I5	Lhpp	Phospholysine phosphohistidine inorganic pyrophosphate phosphatase OS=Mus musculus OX=10090 GN=Lhpp PE=1 SV=1	0	33.133	23	1	3	8	3	270	29.1	5.1	35.03	3	3	3	3	51.7	60.6	40.7	55	57.2	68.6	51.2	57	97.7778	117.265	87.5214	97.4359	0.520914	-0.217431
High	P47867	Scg3	Secretogranin-3 OS=Mus musculus OX=10090 GN=Scg3 PE=1 SV=1	0	112.964	48	1	15	26	15	471	53.3	4.93	99.33	18	18	18	18	470.7	513.2	348	492.2	520.9	580.8	437.2	510.5	101.669	113.36	85.3323	99.6389	0.613019	-0.217229
High	P0C7T6	Atxn1l	Ataxin-1-like OS=Mus musculus OX=10090 GN=Atxn1l PE=1 SV=1	0	12.427	13	1	6	6	6	687	73.3	6.49	17.68	4	4	4	4	79.1	75.1	51.3	80.9	87.5	85	64.5	83.9	109.068	105.952	80.3989	104.581	0.46519	-0.217105
High	Q91ZJ5	Ugp2	UTP--glucose-1-phosphate uridylyltransferase OS=Mus musculus OX=10090 GN=Ugp2 PE=1 SV=3	0	155.413	57	1	22	51	22	508	56.9	7.61	174.12	29	29	29	29	1092	1123.5	760.6	1136.2	1208.5	1271.4	955.7	1178.3	104.77	110.223	82.854	102.152	0.561863	-0.216722
High	Q91YN5	Uap1	UDP-N-acetylhexosamine pyrophosphorylase OS=Mus musculus OX=10090 GN=Uap1 PE=1 SV=1	0	71.275	35	1	15	21	14	522	58.6	6.49	68.64	13	13	13	13	639.4	672.4	475.8	642.4	707.7	760.9	597.8	666.1	103.597	111.385	87.5096	97.5078	0.848651	-0.216559
High	Q9CWF2	Tubb2b	Tubulin beta-2B chain OS=Mus musculus OX=10090 GN=Tubb2b PE=1 SV=1	0	634.176	84	1	34	586	2	445	49.9	4.89	2097.68	3	3	3	3	560	538.1	362.5	580.7	619.7	609	455.5	602.1	108.42	106.548	79.6921	105.341	0.438595	-0.216339
High	Q9R0E1	Plod3	Multifunctional procollagen lysine hydroxylase and glycosyltransferase LH3 OS=Mus musculus OX=10090 GN=Plod3 PE=1 SV=1	0	86.098	31	1	16	24	15	741	84.9	6.23	89.03	14	14	14	14	402.1	389.8	279.7	396.6	445	441.2	351.5	411.3	107.944	107.022	85.2638	99.7696	0.752745	-0.216327
High	Q922B9	Itprid2	Protein ITPRID2 OS=Mus musculus OX=10090 GN=Itprid2 PE=1 SV=3	0	7.972	2	1	2	2	2	1252	136.9	5.26	6.22	2	2	2	2	55.9	45	34.9	51.3	61.9	50.9	43.9	53.2	117.961	96.9986	83.6589	101.382	0.408938	-0.216224
High	Q67FY2	Bcl9l	B-cell CLL/lymphoma 9-like protein OS=Mus musculus OX=10090 GN=Bcl9l PE=1 SV=1	0	49.637	11	1	11	14	11	1494	156.6	8.63	54.68	9	9	9	9	177.8	183.7	116.5	195	196.7	207.9	146.3	202.2	104.475	110.424	77.7055	107.396	0.367741	-0.215338
High	Q9CQE5	Rgs10	Regulator of G-protein signaling 10 OS=Mus musculus OX=10090 GN=Rgs10 PE=1 SV=1	0	20.515	32	1	4	4	4	181	21.1	6.81	13.74	2	2	2	2	68.3	55.6	49.6	55	75.6	62.9	62.3	57	117.3	97.595	96.6641	88.4407	0.525788	-0.215292
High	Q8BHZ0	Fam49a	Protein FAM49A OS=Mus musculus OX=10090 GN=Fam49a PE=1 SV=1	0	49.498	41	1	9	11	7	323	37.3	6.01	41.9	7	7	7	7	157.9	157.4	103.5	167.7	174.8	178.1	130.1	173.9	106.439	108.449	79.2206	105.891	0.416985	-0.215188
High	Q9Z0E0	Ncdn	Neurochondrin OS=Mus musculus OX=10090 GN=Ncdn PE=1 SV=1	0	103.132	36	1	18	26	18	729	78.8	5.54	92.74	16	16	16	16	437.8	469.1	329.6	444.4	484.5	530.9	414.2	460.9	102.513	112.33	87.6382	97.5192	0.778168	-0.214528
High	Q78IS1	Tmed3	Transmembrane emp24 domain-containing protein 3 OS=Mus musculus OX=10090 GN=Tmed3 PE=1 SV=1	0	20.654	24	1	3	4	3	221	25.4	5.96	16.96	2	2	2	2	65.6	70.4	48.3	68	72.6	79.7	60.7	70.6	102.398	112.412	85.6135	99.5769	0.643041	-0.214049
High	Q61490	Alcam	CD166 antigen OS=Mus musculus OX=10090 GN=Alcam PE=1 SV=3	0	86.428	33	1	16	31	16	583	65.1	6.15	106.01	19	19	19	19	1333.6	1380	880.4	1458.7	1475.9	1561.7	1106.3	1512.6	104.368	110.436	78.2321	106.964	0.376461	-0.213971
High	O35495	Cdk14	Cyclin-dependent kinase 14 OS=Mus musculus OX=10090 GN=Cdk14 PE=1 SV=2	0	21.823	13	1	6	8	4	469	53	8.92	25.08	3	3	3	3	177.5	172.1	116	184.6	196.4	194.7	145.7	191.5	107.868	106.934	80.022	105.176	0.44205	-0.213933
High	Q80TQ2	Cyld	Ubiquitin carboxyl-terminal hydrolase CYLD OS=Mus musculus OX=10090 GN=Cyld PE=1 SV=2	0	33.711	10	1	6	8	6	952	106.5	5.63	32.26	6	6	6	6	109.9	107.6	68.3	119.6	121.6	121.7	85.8	124	107.349	107.438	75.7449	109.468	0.323475	-0.213722
High	Q9WTI7	Myo1c	Unconventional myosin-Ic OS=Mus musculus OX=10090 GN=Myo1c PE=1 SV=2	0	83.625	23	1	20	22	20	1063	121.9	9.35	73.03	13	13	13	13	322.1	303.8	235.2	297.3	356.4	343.8	295.5	308.3	109.325	105.46	90.6442	94.5706	1.48108	-0.213696
High	P54830	Ptpn5	Tyrosine-protein phosphatase non-receptor type 5 OS=Mus musculus OX=10090 GN=Ptpn5 PE=1 SV=2	0	8.232	5	1	2	2	2	541	60.8	5.2	7.07	2	2	2	2	47.9	45.6	32.7	47.3	53	51.6	41.1	49.1	108.83	105.955	84.3943	100.821	0.663174	-0.213684
High	Q9DC11	Plxdc2	Plexin domain-containing protein 2 OS=Mus musculus OX=10090 GN=Plxdc2 PE=1 SV=1	0	21.116	11	1	4	5	4	530	59.6	6.6	18.7	4	4	4	4	84.7	59.2	57.5	64	93.7	67	72.2	66.4	125.226	89.5423	96.4918	88.7404	0.297356	-0.213443
High	P28798	Grn	Progranulin OS=Mus musculus OX=10090 GN=Grn PE=1 SV=2	0	50.61	15	1	6	10	6	589	63.4	6.8	47.75	8	8	8	8	326	348.7	247.6	328.3	360.8	394.6	311.1	340.5	102.573	112.182	88.4435	96.8017	0.835377	-0.213254
High	Q71LX4	Tln2	Talin-2 OS=Mus musculus OX=10090 GN=Tln2 PE=1 SV=3	0	454.327	49	1	87	121	73	2375	253.5	5.8	437.82	75	75	75	75	3125.2	3073.6	2190.5	3116.5	3458.7	3478.4	2752.4	3231.8	107.07	107.68	85.205	100.046	0.735827	-0.213174
High	B9EJ86	Osbpl8	Oxysterol-binding protein-related protein 8 OS=Mus musculus OX=10090 GN=Osbpl8 PE=1 SV=1	0	97.198	30	1	23	30	22	889	101.2	6.96	98.69	19	19	19	19	811.5	879.3	570.5	883.8	898.1	995.1	716.9	916.5	101.866	112.868	81.3134	103.953	0.440425	-0.212949
High	Q80Y24	Prickle2	Prickle-like protein 2 OS=Mus musculus OX=10090 GN=Prickle2 PE=1 SV=3	0	20.101	7	1	4	5	4	845	95.7	7.27	18.11	1	1	1	1	14.7	19.2	12.8	16.1	16.2	21.7	16.1	16.6	91.7847	122.946	91.2181	94.051	0.35073	-0.212907
High	Q8BPM0	Daam1	Disheveled-associated activator of morphogenesis 1 OS=Mus musculus OX=10090 GN=Daam1 PE=1 SV=4	0	55.808	18	1	18	18	17	1077	123.3	7.46	56.27	15	15	15	15	432.2	422.4	299	433.4	478.3	478	375.7	449.4	107.399	107.331	84.3606	100.909	0.664077	-0.212894
High	Q9D0F3	Lman1	Protein ERGIC-53 OS=Mus musculus OX=10090 GN=Lman1 PE=1 SV=1	0	110.118	35	1	12	26	12	517	57.8	6.34	109.24	16	16	16	16	657.2	619.9	459	632.7	727.3	701.5	576.7	656.1	109.303	105.425	86.6697	98.6023	0.843431	-0.212865
High	P17439	Gba	Lysosomal acid glucosylceramidase OS=Mus musculus OX=10090 GN=Gba PE=1 SV=1	0	16.225	15	1	5	6	5	515	57.6	7.75	19.52	6	6	6	6	340.5	331.2	247.8	325.2	376.9	374.8	311.4	337.2	107.663	107.063	88.9524	96.3222	1.24813	-0.212828
High	Q8VBU8	Banp	Protein BANP OS=Mus musculus OX=10090 GN=Banp PE=1 SV=1	0	16.759	6	1	3	4	3	548	59.6	5.1	13.42	1	1	1	1	28	28.7	20.2	28.3	31	32.5	25.4	29.4	104.818	109.89	85.8833	99.4083	0.748295	-0.212581
High	Q91XL2	Lnx2	Ligand of Numb protein X 2 OS=Mus musculus OX=10090 GN=Lnx2 PE=1 SV=2	0	13.023	5	1	2	2	2	687	75.1	6.47	8.72	2	2	2	2	53.2	62.2	43.5	54.9	58.8	70.4	54.6	56.9	97.715	116.992	90.7354	94.5575	0.562304	-0.212562
High	Q7M732	Rtl1	Retrotransposon-like protein 1 OS=Mus musculus OX=10090 GN=Rtl1 PE=2 SV=1	0	16.146	3	1	4	5	4	1744	198.9	4.26	16.24	3	3	3	3	49.5	47.8	37.5	45.2	54.8	54.1	47.1	46.9	108.034	106.654	92.8536	92.4593	2.66796	-0.212271
High	Q91ZR1	Rab4b	Ras-related protein Rab-4B OS=Mus musculus OX=10090 GN=Rab4b PE=1 SV=2	0	40.9	47	1	7	13	4	213	23.6	6.06	47.64	3	3	3	3	132.4	144.5	91.3	147.5	146.5	163.5	114.7	152.9	101.454	113.227	79.4321	105.886	0.379915	-0.21219
High	O35143	ATP5IF1	ATPase inhibitor, mitochondrial OS=Mus musculus OX=10090 GN=ATP5IF1 PE=1 SV=2	0	7.001	16	1	3	8	3	106	12.2	9.64	20.51	3	3	3	3	216.5	252.9	169.4	232.4	239.6	286.2	212.9	241	97.8259	116.852	86.9246	98.3975	0.497539	-0.21214
High	Q9JI99	Sgpp1	Sphingosine-1-phosphate phosphatase 1 OS=Mus musculus OX=10090 GN=Sgpp1 PE=1 SV=1	0	6.697	5	1	2	2	2	430	47.7	8	5.13	2	2	2	2	72.3	61.2	45.5	69	80	69.2	57.2	71.6	115.108	99.5683	82.3022	103.022	0.427765	-0.212115
High	Q9CWG8	Ndufaf7	Protein arginine methyltransferase NDUFAF7, mitochondrial OS=Mus musculus OX=10090 GN=Ndufaf7 PE=1 SV=4	0	31.731	19	1	7	8	7	436	48.4	6.95	28.71	4	4	4	4	86.7	94.3	62.2	93.3	96	106.7	78.2	96.8	101.668	113	82.8171	102.515	0.488394	-0.211991
High	E9Q735	Ube4a	Ubiquitin conjugation factor E4 A OS=Mus musculus OX=10090 GN=Ube4a PE=1 SV=1	0	92.893	26	1	20	28	20	1028	118.1	5.33	99.29	20	20	20	20	544	630.8	370.6	646.6	602.1	713.9	465.7	670.5	98.2138	116.451	75.9644	109.371	0.282221	-0.211943
High	Q3TDK6	Rogdi	Protein rogdi homolog OS=Mus musculus OX=10090 GN=Rogdi PE=1 SV=2	0	10.135	8	1	2	2	2	287	32.1	8.18	6.5	1	1	1	1	8.2	7.5	2.7	11.4	9.1	8.5	3.4	11.8	110.976	103.659	41.4634	143.902	0.0957314	-0.211504
High	Q9JLQ2	Git2	ARF GTPase-activating protein GIT2 OS=Mus musculus OX=10090 GN=Git2 PE=1 SV=2	0	36.941	18	1	11	12	7	708	78.7	7.72	38.29	4	4	4	4	182.9	186.8	130	187.2	202.5	211.4	163.3	194.2	105.004	109.619	84.6772	100.7	0.654568	-0.211339
High	F8VPU2	Farp1	FERM, ARHGEF and pleckstrin domain-containing protein 1 OS=Mus musculus OX=10090 GN=Farp1 PE=1 SV=1	0	159.07	39	1	29	50	29	1048	118.8	7.88	175.59	29	29	29	29	1409.7	1360.9	970.2	1406.6	1560.1	1540.1	1219.1	1458.7	108.003	106.618	84.396	100.983	0.654178	-0.211313
High	Q8BG19	Tmtc4	Protein O-mannosyl-transferase TMTC4 OS=Mus musculus OX=10090 GN=Tmtc4 PE=2 SV=1	0	11.191	5	1	3	3	3	741	82.9	8.69	9.86	1	1	1	1	16.1	18.7	10.8	19.3	17.8	21.1	13.6	20	98.2069	116.414	75.0345	110.345	0.269633	-0.211309
High	Q9EP53	Tsc1	Hamartin OS=Mus musculus OX=10090 GN=Tsc1 PE=1 SV=1	0	52.165	16	1	12	14	12	1161	128.7	6.37	45.75	11	11	11	11	208.1	227.8	156.5	217	230.3	257.8	196.6	225	101.264	113.356	86.4461	98.9337	0.632449	-0.211302
High	Q70UZ7	Vwa2	von Willebrand factor A domain-containing protein 2 OS=Mus musculus OX=10090 GN=Vwa2 PE=1 SV=1	0	5.469	2	1	1	1	1	791	85.6	8.68	4.11	1	1	1	1	17.8	11.2	9.9	14.9	19.7	12.6	12.4	15.5	130.897	83.7209	82.392	102.99	0.202131	-0.211269
High	Q91WS0	Cisd1	CDGSH iron-sulfur domain-containing protein 1 OS=Mus musculus OX=10090 GN=Cisd1 PE=1 SV=1	0	16.217	44	1	4	6	4	108	12.1	9.06	18.31	5	5	5	5	407.4	456.1	319.6	418.2	450.9	516.1	401.6	433.7	100.072	114.543	89.1306	96.2548	0.674899	-0.211221
High	Q99KF1	Tmed9	Transmembrane emp24 domain-containing protein 9 OS=Mus musculus OX=10090 GN=Tmed9 PE=1 SV=2	0	87.941	39	1	9	20	8	235	27.1	8.41	86.72	11	11	11	11	280.3	335.3	216.2	312.4	310.2	379.4	271.7	324	96.5378	118.074	84.5561	100.832	0.406115	-0.211174
High	Q91Y74	St3gal4	CMP-N-acetylneuraminate-beta-galactosamide-alpha-2,3-sialyltransferase 4 OS=Mus musculus OX=10090 GN=St3gal4 PE=1 SV=1	0.018	1.921	4	1	1	1	1	333	38	9.36	2.86	1	1	1	1	17.8	31.2	12.2	31.1	19.8	35.3	15.3	32.3	77.1178	137.488	59.591	125.803	0.110431	-0.211091
High	Q3TDN2	Faf2	FAS-associated factor 2 OS=Mus musculus OX=10090 GN=Faf2 PE=1 SV=2	0	115.857	51	1	16	24	16	445	52.4	5.47	98.19	18	18	18	18	625.3	711.5	443	710.4	692	805.1	556.7	736.7	99.1937	115.406	79.7993	105.601	0.357576	-0.211002
High	Q8BH43	Wasf2	Wiskott-Aldrich syndrome protein family member 2 OS=Mus musculus OX=10090 GN=Wasf2 PE=1 SV=1	0	42.847	26	1	12	15	11	497	54	5.53	44.13	10	10	10	10	316.7	337.4	235.1	325.5	350.5	381.8	295.4	337.5	102.696	111.866	86.5514	98.8866	0.701922	-0.210457
High	P11276	Fn1	Fibronectin OS=Mus musculus OX=10090 GN=Fn1 PE=1 SV=4	0	632.015	48	1	77	197	77	2477	272.4	5.59	764.02	83	83	83	83	4208.5	4038.4	2905.3	4171.6	4657.5	4570.2	3650.6	4325.9	108.288	106.258	84.8769	100.578	0.683298	-0.210215
High	Q68FD9	Kiaa1549	UPF0606 protein KIAA1549 OS=Mus musculus OX=10090 GN=Kiaa1549 PE=1 SV=3	0	17.784	5	1	6	6	6	1940	209.1	6.1	17.03	4	4	4	4	124.2	117.2	86.1	120.8	137.4	132.6	108.2	125.2	109.178	105.364	85.9754	99.4835	0.760253	-0.210155
High	Q68ED7	Crtc1	CREB-regulated transcription coactivator 1 OS=Mus musculus OX=10090 GN=Crtc1 PE=1 SV=1	0	40.444	10	1	3	8	3	630	66.9	6.05	30.62	3	3	3	3	79	96.8	59.7	92	87.5	109.6	75	95.4	95.2381	119.293	81.6327	103.837	0.329581	-0.210002
High	Q9D855	Uqcrb	Cytochrome b-c1 complex subunit 7 OS=Mus musculus OX=10090 GN=Uqcrb PE=1 SV=3	0	36.099	47	1	7	12	7	111	13.5	9.11	38.28	8	8	8	8	376.9	492.5	273.3	481.3	417.1	557.3	343.4	499.1	91.8267	122.692	75.6013	109.879	0.226168	-0.209837
High	P51125	Cast	Calpastatin OS=Mus musculus OX=10090 GN=Cast PE=1 SV=2	0	106.843	41	1	22	27	22	788	84.9	5.52	100.14	22	22	22	22	864	884.4	600.3	904.5	956.2	1000.8	754.3	937.9	104.812	109.701	82.6811	102.806	0.528659	-0.209744
High	P12787	Cox5a	Cytochrome c oxidase subunit 5A, mitochondrial OS=Mus musculus OX=10090 GN=Cox5a PE=1 SV=2	0	56.572	53	1	7	29	7	146	16.1	6.54	99.67	10	10	10	10	562.8	648.7	424.6	617.1	622.9	734.1	533.5	639.9	98.4666	116.045	84.3345	101.154	0.449147	-0.209726
High	Q9CQU3	Rer1	Protein RER1 OS=Mus musculus OX=10090 GN=Rer1 PE=1 SV=1	0	15.738	19	1	3	4	3	196	23	9.51	15.51	3	3	3	3	156.1	144	113.1	142.9	172.7	163	142.1	148.2	110.351	104.153	90.7987	94.6965	1.23727	-0.209628
High	Q8VCM3	Zfyve21	Zinc finger FYVE domain-containing protein 21 OS=Mus musculus OX=10090 GN=Zfyve21 PE=1 SV=2	0	7.62	12	1	2	2	2	234	26	8.34	7.29	2	2	2	2	51.4	40.6	33.5	45.1	56.8	46	42.2	46.7	118.519	95.9833	88.0543	97.4439	0.448805	-0.209585
High	Q9R0H0	Acox1	Peroxisomal acyl-coenzyme A oxidase 1 OS=Mus musculus OX=10090 GN=Acox1 PE=1 SV=5	0	122.147	47	1	20	27	20	661	74.6	8.48	105.26	21	21	21	21	606.8	594.3	433.5	595.6	671.5	672.5	544.7	617.6	107.17	107.33	86.9329	98.5676	0.881271	-0.209551
High	Q61909	Runx1t1	Protein CBFA2T1 OS=Mus musculus OX=10090 GN=Runx1t1 PE=2 SV=1	0	28.785	12	1	5	6	4	577	64.3	7.49	25.2	4	4	4	4	76.6	82.1	50.3	87.1	84.7	92.9	63.2	90.4	102.295	112.198	76.3285	109.179	0.31203	-0.209453
High	Q9QXY1	Tjp3	Tight junction protein ZO-3 OS=Mus musculus OX=10090 GN=Tjp3 PE=1 SV=1	0.001	3.791	4	1	2	2	1	905	99.3	6.84	2.35	1	1	1	1	45.7	48.2	39.1	40.3	50.5	54.6	49.1	41.8	103.061	111.429	100.204	85.3061	0.636055	-0.20941
High	Q8CI66	Stoml1	Stomatin-like protein 1 OS=Mus musculus OX=10090 GN=Stoml1 PE=2 SV=1	0.009	2.458	3	1	1	1	1	399	42.9	5.77	2.81	1	1	1	1	52.9	61.5	39.8	58.6	58.5	69.6	50	60.8	97.9489	116.534	83.717	101.8	0.418661	-0.209313
High	Q8BGZ3	Dcaf12	DDB1- and CUL4-associated factor 12 OS=Mus musculus OX=10090 GN=Dcaf12 PE=2 SV=1	0	4.793	4	1	2	2	2	453	50.4	9.03	4.88	2	2	2	2	46.3	50.9	38.9	43.7	51.3	57.6	48.9	45.3	101.034	113.442	96.3072	89.2171	0.743601	-0.209205
High	Q8BSE0	Rmdn2	Regulator of microtubule dynamics protein 2 OS=Mus musculus OX=10090 GN=Rmdn2 PE=1 SV=1	0.007	2.69	7	1	2	2	2	410	47	7.56	5.54	2	2	2	2	30.8	36	22.7	35	34.1	40.8	28.6	36.2	97.6378	116.822	81.8898	103.651	0.37062	-0.208972
High	Q9R0Q3	Tmed2	Transmembrane emp24 domain-containing protein 2 OS=Mus musculus OX=10090 GN=Tmed2 PE=1 SV=1	0	43.886	30	1	6	19	6	201	22.7	5.17	49.48	10	10	10	10	846.7	1004.8	613.2	987.5	937	1137.1	770.5	1024	96.8826	117.572	79.6671	105.878	0.32058	-0.208904
High	Q69ZS0	Pdzrn3	E3 ubiquitin-protein ligase PDZRN3 OS=Mus musculus OX=10090 GN=Pdzrn3 PE=1 SV=3	0	45.102	15	1	10	11	10	1063	119.3	6.05	41.33	6	6	6	6	200.3	195.9	141.3	198.7	221.6	221.7	177.5	206.1	107.196	107.244	85.8629	99.6977	0.764049	-0.208681
High	Q9JIS8	Slc12a4	Solute carrier family 12 member 4 OS=Mus musculus OX=10090 GN=Slc12a4 PE=1 SV=2	0	24.741	9	1	9	9	4	1085	120.5	6.67	26.03	1	1	1	1	37.5	36.8	26	38	41.5	41.7	32.6	39.4	106.959	107.474	84.0206	101.546	0.620747	-0.208587
High	P02469	Lamb1	Laminin subunit beta-1 OS=Mus musculus OX=10090 GN=Lamb1 PE=1 SV=3	0	203.423	28	1	41	62	41	1786	197	4.94	224.11	40	40	40	40	1706.3	1677.8	1173.2	1739.1	1888.3	1898.7	1474.1	1803.4	106.918	107.507	83.4652	102.111	0.58203	-0.20846
High	Q8BMP6	Acbd3	Golgi resident protein GCP60 OS=Mus musculus OX=10090 GN=Acbd3 PE=1 SV=3	0	76.022	34	1	11	23	11	525	60.1	5.11	94.89	15	15	15	15	569.2	603.8	413.8	594.6	629.9	683.3	520	616.6	102.849	111.568	84.9049	100.678	0.598103	-0.208362
High	Q148V7	Relch	RAB11-binding protein RELCH OS=Mus musculus OX=10090 GN=Relch PE=1 SV=1	0	105.847	24	1	23	27	23	1216	134.5	5.34	90	22	22	22	22	670.8	629.4	448.8	670.5	742.4	712.3	564	695.3	109.418	104.982	83.1245	102.476	0.545685	-0.2081
High	Q9JJV2	Pfn2	Profilin-2 OS=Mus musculus OX=10090 GN=Pfn2 PE=1 SV=3	0	85.466	61	1	8	32	8	140	15	6.99	118.73	15	15	15	15	745	718.8	513	745.9	824.5	813.4	644.6	773.5	107.919	106.466	84.3717	101.243	0.638852	-0.207888
High	Q8K207		Uncharacterized protein C1orf21 homolog OS=Mus musculus OX=10090 PE=1 SV=1	0.007	2.703	7	1	1	1	1	121	13.9	5.22	3.15	1	1	1	1	42	37.4	26.9	41.5	46.5	42.3	33.9	43	112.251	102.112	81.8346	103.802	0.447454	-0.207576
High	P23780	Glb1	Beta-galactosidase OS=Mus musculus OX=10090 GN=Glb1 PE=1 SV=1	0	38.125	18	1	9	13	8	647	73.1	7.47	45.7	6	6	6	6	269.2	232	181.7	248	297.9	262.6	228.3	257.1	113.931	100.43	87.3124	98.3268	0.617804	-0.20754
High	P54754	Ephb3	Ephrin type-B receptor 3 OS=Mus musculus OX=10090 GN=Ephb3 PE=1 SV=2	0	124.633	30	1	23	35	14	993	109.6	6.28	125.95	10	10	10	10	280.7	275	181.1	299.9	310.7	311.2	227.6	311	107.092	107.264	78.4489	107.195	0.37401	-0.207468
High	Q69ZS8	Kazn	Kazrin OS=Mus musculus OX=10090 GN=Kazn PE=1 SV=2	0	30.881	11	1	6	8	6	779	86.7	6.9	29.94	2	2	2	2	45.1	42.4	32.1	42.9	50	47.9	40.3	44.5	109.469	104.871	88.2321	97.4275	0.969011	-0.207245
High	Q9JIP4	Panx1	Pannexin-1 OS=Mus musculus OX=10090 GN=Panx1 PE=1 SV=3	0	30.731	17	1	5	10	5	426	48.1	7.03	37.03	6	6	6	6	167.5	211.5	122.1	206.9	185.4	239.4	153.5	214.5	93.5419	120.787	77.447	108.224	0.253555	-0.207078
High	Q61220	Nell2	Protein kinase C-binding protein NELL2 OS=Mus musculus OX=10090 GN=Nell2 PE=1 SV=3	0	53.443	18	1	13	17	13	819	91.4	5.82	48.29	9	9	9	9	424.6	408.8	307.3	407	469.9	462.7	386.1	422	107.98	106.325	88.7229	96.9725	1.10975	-0.206725
High	Q3USJ8	Fchsd2	F-BAR and double SH3 domains protein 2 OS=Mus musculus OX=10090 GN=Fchsd2 PE=1 SV=2	0	72.203	28	1	13	18	13	740	84.2	5.66	73.27	11	11	11	11	171.4	146.2	117.9	153.8	189.6	165.5	148.2	159.5	114.424	99.8793	89.4387	96.2583	0.663823	-0.206701
High	Q9WUZ9	Entpd5	Ectonucleoside triphosphate diphosphohydrolase 5 OS=Mus musculus OX=10090 GN=Entpd5 PE=1 SV=1	0	20.791	18	1	4	6	4	427	47.1	5.29	23.45	4	4	4	4	130.2	115	84.1	127.2	144.1	130.1	105.7	131.9	112.622	101.68	82.6104	103.087	0.464461	-0.206694
High	Q9Z1S5	Septin3	Neuronal-specific septin-3 OS=Mus musculus OX=10090 GN=Septin3 PE=1 SV=2	0	106.84	51	1	17	30	17	350	40	6.81	124.01	20	20	20	20	976.7	905.7	658.6	961.7	1080.9	1025	827.6	997.3	109.993	104.304	84.217	101.486	0.590135	-0.20662
High	B0V2N1	Ptprs	Receptor-type tyrosine-protein phosphatase S OS=Mus musculus OX=10090 GN=Ptprs PE=1 SV=1	0	177.548	26	1	31	43	24	1907	211.8	7.23	164.65	26	26	26	26	696	706.4	483.3	726.3	770.3	799.4	607.2	753.1	105.16	109.133	82.8942	102.812	0.53186	-0.206564
High	P59281	Arhgap39	Rho GTPase-activating protein 39 OS=Mus musculus OX=10090 GN=Arhgap39 PE=1 SV=2	0	8.543	3	1	4	4	4	1107	125.1	7.97	9.97	2	2	2	2	84.4	99.7	64.7	93.9	93.4	112.8	81.3	97.4	97.0642	117.225	84.4895	101.221	0.411187	-0.206505
High	P09103	P4hb	Protein disulfide-isomerase OS=Mus musculus OX=10090 GN=P4hb PE=1 SV=2	0	313.273	74	1	38	164	38	509	57	4.88	603.72	53	54	54	54	6394.4	5988.9	4436.3	6203.3	7076.6	6777.6	5574.3	6432.8	109.455	104.83	86.2184	99.4969	0.745182	-0.206436
High	P56213	Gfer	FAD-linked sulfhydryl oxidase ALR OS=Mus musculus OX=10090 GN=Gfer PE=1 SV=2	0	8.213	15	1	2	2	2	198	22.9	7.93	6.65	2	2	2	2	58.7	61.2	46.2	56.4	65	69.3	58	58.4	103.71	110.57	92.5409	93.1791	1.26697	-0.206368
High	P31324	Prkar2b	cAMP-dependent protein kinase type II-beta regulatory subunit OS=Mus musculus OX=10090 GN=Prkar2b PE=1 SV=3	0	110.222	51	1	13	32	11	416	46.1	4.98	128.65	11	11	11	11	611.8	595.8	440.2	596.1	677	674.3	553.1	618.1	107.354	106.926	87.7066	98.0139	0.962041	-0.206361
High	Q9D3S3	Snx29	Sorting nexin-29 OS=Mus musculus OX=10090 GN=Snx29 PE=1 SV=2	0	11.33	4	1	3	4	3	818	91.3	6.13	9.85	4	4	4	4	106.6	113.5	74.7	115.3	117.9	128.4	93.9	119.6	102.566	111.701	81.6877	104.045	0.447376	-0.206181
High	Q3TZM9	Alg11	GDP-Man:Man(3)GlcNAc(2)-PP-Dol alpha-1,2-mannosyltransferase OS=Mus musculus OX=10090 GN=Alg11 PE=2 SV=1	0	38.454	18	1	7	9	7	492	55.2	8.29	35.83	8	8	8	8	237	267.3	181.1	252.7	262.2	302.4	227.5	262	99.4972	114.752	86.3296	99.4213	0.535404	-0.20592
High	P62482	Kcnab2	Voltage-gated potassium channel subunit beta-2 OS=Mus musculus OX=10090 GN=Kcnab2 PE=1 SV=1	0	23.484	17	1	6	7	6	367	41	9	23.13	6	6	6	6	160.5	175.4	116.3	173.6	177.6	198.5	146.1	180	101.168	113.073	83.2242	102.535	0.47577	-0.205802
High	Q91XL3	Uxs1	UDP-glucuronic acid decarboxylase 1 OS=Mus musculus OX=10090 GN=Uxs1 PE=1 SV=1	0	17.918	18	1	5	6	5	420	47.5	8.94	17.48	2	2	2	2	29.3	33.9	20.5	34.3	32.4	38.4	25.8	35.6	98.0333	116.188	78.0635	107.716	0.301359	-0.205511
High	Q9CZJ2	Hspa12b	Heat shock 70 kDa protein 12B OS=Mus musculus OX=10090 GN=Hspa12b PE=1 SV=1	0	78.175	36	1	19	23	18	685	76.1	8.47	80.91	16	16	16	16	510.1	525.9	350	545.9	564.6	595.1	439.7	566.1	104.29	109.924	81.2191	104.567	0.44463	-0.205408
High	Q400C8	Amz2	Archaemetzincin-2 OS=Mus musculus OX=10090 GN=Amz2 PE=2 SV=1	0	28.821	18	1	6	7	6	359	41.3	7.66	21.65	6	6	6	6	178.5	181.3	115.3	197.1	197.5	205.2	144.9	204.4	105.053	109.149	77.0745	108.723	0.330983	-0.205239
High	Q5SSE9	Abca13	ATP-binding cassette sub-family A member 13 OS=Mus musculus OX=10090 GN=Abca13 PE=2 SV=1	0.011	2.214	1	1	2	2	2	5034	568.5	6.52	4.51	2	2	2	2	62.5	65.7	48.5	61.1	69.1	74.3	61	63.4	103.211	110.978	91.1128	94.6975	1.0937	-0.205059
High	Q8BTG3	Tcp11l1	T-complex protein 11-like protein 1 OS=Mus musculus OX=10090 GN=Tcp11l1 PE=1 SV=1	0	19.366	9	1	4	4	4	509	56.3	5.5	12.43	4	4	4	4	131.9	122.4	86.2	133.6	146	138.6	108.4	138.5	109.878	104.309	81.5804	104.233	0.459826	-0.205009
High	Q80VC9	Camsap3	Calmodulin-regulated spectrin-associated protein 3 OS=Mus musculus OX=10090 GN=Camsap3 PE=1 SV=1	0	70.504	18	1	12	16	12	1252	135.1	8.43	65.41	10	10	10	10	201.5	181.2	137.6	191.3	223	205.1	173	198.4	111.57	102.614	86.5541	99.262	0.676385	-0.204974
High	P48320	Gad2	Glutamate decarboxylase 2 OS=Mus musculus OX=10090 GN=Gad2 PE=1 SV=1	0	6.79	2	1	1	1	1	585	65.2	6.9	3.42	1	1	1	1	93.3	86.5	61.7	93.5	103.2	97.9	77.6	96.9	109.904	104.26	82.6411	103.195	0.501942	-0.204686
High	O08715	Akap1	A-kinase anchor protein 1, mitochondrial OS=Mus musculus OX=10090 GN=Akap1 PE=1 SV=4	0	32.166	12	1	7	8	7	857	92.1	5.02	30.18	6	6	6	6	158	175.6	126.9	158.9	174.9	198.7	159.4	164.8	100.258	113.901	91.3729	94.4683	0.745611	-0.20461
High	P55066	Ncan	Neurocan core protein OS=Mus musculus OX=10090 GN=Ncan PE=1 SV=1	0	65.99	15	1	14	21	14	1268	137.1	5.72	74.97	13	13	13	13	328.9	329	223.4	345.5	364	372.3	280.7	358.3	105.868	108.282	81.6404	104.21	0.471277	-0.204478
Medium	Q3UF25	Stimate	Store-operated calcium entry regulator STIMATE OS=Mus musculus OX=10090 GN=Stimate PE=2 SV=1	0.066	1.125	3	1	1	1	1	288	32.5	7.42	2.42	1	1	1	1	16.2	17	11.5	17.1	17.9	19.2	14.5	17.7	103.319	110.823	83.6941	102.165	0.532712	-0.204358
High	P37238	Pparg	Peroxisome proliferator-activated receptor gamma OS=Mus musculus OX=10090 GN=Pparg PE=1 SV=3	0.015	2.031	8	1	2	2	2	505	57.6	6.18	6.83	1	1	1	1	31.8	42.5	28.5	35.2	35.2	48.1	35.8	36.5	90.4884	123.65	92.0308	93.8303	0.316056	-0.204321
High	P12849	Prkar1b	cAMP-dependent protein kinase type I-beta regulatory subunit OS=Mus musculus OX=10090 GN=Prkar1b PE=1 SV=2	0	21.231	19	1	5	7	3	381	43.2	5.96	24.51	2	2	2	2	54.5	51.2	33.8	57.9	60.3	57.9	42.5	60.1	109.239	104.891	76.9928	108.877	0.324795	-0.204199
High	Q8BIW1	Prune1	Exopolyphosphatase PRUNE1 OS=Mus musculus OX=10090 GN=Prune1 PE=1 SV=1	0	83.299	42	1	14	22	14	454	50.2	5.11	83.89	13	13	13	13	663.5	673.4	462.9	691.9	734.3	762.1	581.6	717.5	105.069	109.047	83.2195	102.665	0.53472	-0.203983
High	Q9DB52	Fam122a	Protein FAM122A OS=Mus musculus OX=10090 GN=Fam122a PE=1 SV=1	0	14.843	21	1	4	6	4	284	30.3	6.79	18.67	4	4	4	4	201.6	203.2	154.6	192	223.1	230	194.3	199.1	105.422	108.683	91.8133	94.0815	1.70453	-0.203833
High	Q9Z1P7	Kank3	KN motif and ankyrin repeat domain-containing protein 3 OS=Mus musculus OX=10090 GN=Kank3 PE=1 SV=1	0	13.149	5	1	3	3	3	791	84.1	5.2	10.07	3	3	3	3	57.4	61.4	41.6	60.8	63.5	69.4	52.3	63.1	102.296	111.8	84.2529	101.651	0.534486	-0.203698
High	Q9QWR8	Naga	Alpha-N-acetylgalactosaminidase OS=Mus musculus OX=10090 GN=Naga PE=1 SV=2	0	45.888	36	1	10	12	10	415	47.2	6.44	43.61	6	6	6	6	189.5	198.6	124.7	212.7	209.7	224.7	156.7	220.5	103.351	110.744	77.2302	108.674	0.323215	-0.203694
High	P08121	Col3a1	Collagen alpha-1(III) chain OS=Mus musculus OX=10090 GN=Col3a1 PE=1 SV=4	0	55.847	6	1	8	14	5	1464	138.9	6.52	48.92	5	5	5	5	415.3	332.2	297.4	339.2	459.6	375.9	373.7	351.8	117.771	96.3229	95.7591	90.1473	0.478234	-0.203664
High	O70475	Ugdh	UDP-glucose 6-dehydrogenase OS=Mus musculus OX=10090 GN=Ugdh PE=1 SV=1	0	175.717	68	1	23	44	23	493	54.8	7.56	149.68	23	23	23	23	1171.4	1215.1	776.5	1296.2	1296.3	1375.1	975.7	1344.1	103.887	110.202	78.1936	107.718	0.348186	-0.203596
High	E9Q4Z2	Acacb	Acetyl-CoA carboxylase 2 OS=Mus musculus OX=10090 GN=Acacb PE=1 SV=1	0	45.113	5	1	9	9	1	2448	275.6	6.32	36.53	1	1	1	1	21	25.1	17.9	21.6	23.3	28.4	22.5	22.4	96.4803	117.598	93.1677	92.7536	0.502377	-0.203449
High	Q6P6J9	Txndc15	Thioredoxin domain-containing protein 15 OS=Mus musculus OX=10090 GN=Txndc15 PE=1 SV=1	0	21.24	22	1	6	6	6	344	38.1	4.77	22.04	5	5	5	5	117.5	105.6	77.2	115.6	130.1	119.5	97	119.8	111.578	102.487	83.1904	102.744	0.494435	-0.203253
High	Q00560	Il6st	Interleukin-6 receptor subunit beta OS=Mus musculus OX=10090 GN=Il6st PE=1 SV=2	0	18.037	9	1	4	4	4	917	102.4	5.52	14.7	2	2	2	2	158.8	169.6	117.2	166	175.8	192	147.3	172.2	102.313	111.742	85.7268	100.218	0.610058	-0.203106
High	Q9QXS1	Plec	Plectin OS=Mus musculus OX=10090 GN=Plec PE=1 SV=3	0	937.168	46	1	185	235	183	4691	533.9	5.96	847.54	169	169	169	169	6752	6648.8	4897.3	6629.7	7472.4	7524.3	6153.5	6875	106.653	107.393	87.8281	98.126	0.950939	-0.202974
High	O35551	Rabep1	Rab GTPase-binding effector protein 1 OS=Mus musculus OX=10090 GN=Rabep1 PE=1 SV=2	0	139.522	41	1	32	36	32	862	99.5	5.01	123.69	28	28	28	28	864.5	919.1	660.4	872.8	956.7	1040.2	829.8	905.1	102.546	111.496	88.9437	97.0148	0.835462	-0.20291
High	Q8VCQ3	Nrbf2	Nuclear receptor-binding factor 2 OS=Mus musculus OX=10090 GN=Nrbf2 PE=1 SV=1	0	16.07	20	1	5	5	5	287	32.5	5.76	13.32	5	5	5	5	175.5	192.9	138.8	177.4	194.2	218.3	174.4	184	100.765	113.27	90.4916	95.4728	0.76413	-0.202823
High	Q6NZL0	Soga3	Protein SOGA3 OS=Mus musculus OX=10090 GN=Soga3 PE=1 SV=2	0	150.822	39	1	31	35	28	945	103.4	6.14	129.79	25	25	25	25	824.1	783.3	592.6	788.9	912.1	886.4	744.6	818.1	108.545	105.486	88.6112	97.3581	1.02305	-0.202753
High	P62821	Rab1A	Ras-related protein Rab-1A OS=Mus musculus OX=10090 GN=Rab1A PE=1 SV=3	0	151.083	68	1	13	49	7	205	22.7	6.21	182.3	10	10	10	10	676.1	586.2	453.9	633	748.3	663.4	570.3	656.4	113.448	100.576	86.4615	99.5149	0.577405	-0.202651
High	Q9JMH9	Myo18a	Unconventional myosin-XVIIIa OS=Mus musculus OX=10090 GN=Myo18a PE=1 SV=2	0	339.559	34	1	55	78	55	2050	232.6	6.28	305.62	56	56	56	56	1902.2	1932.9	1372.4	1934	2105.1	2187.4	1724.5	2005.5	104.96	109.063	85.9832	99.9938	0.712373	-0.202643
High	Q61624	Znf148	Zinc finger protein 148 OS=Mus musculus OX=10090 GN=Znf148 PE=1 SV=2	0	54.023	23	1	10	15	10	794	88.7	6.48	59.23	7	7	7	7	128.4	141.7	96	137	142.1	160.3	120.7	142.1	100.566	113.447	85.4211	100.566	0.531374	-0.202493
High	Q921F2	Tardbp	TAR DNA-binding protein 43 OS=Mus musculus OX=10090 GN=Tardbp PE=1 SV=1	0	202.245	60	1	17	81	17	414	44.5	6.7	299.35	25	25	25	25	3109.8	2962.9	2142.5	3099.1	3441.6	3353.1	2692.1	3213.8	108.392	105.604	84.7865	101.217	0.63002	-0.202253
High	Q9ESJ4	Nckipsd	NCK-interacting protein with SH3 domain OS=Mus musculus OX=10090 GN=Nckipsd PE=1 SV=2	0	13.891	7	1	5	6	5	714	78.5	6.05	17.23	3	3	3	3	68	68.6	43.4	75.5	75.3	77.6	54.6	78.3	105.388	108.607	76.4171	109.587	0.310199	-0.202247
High	P99029	Prdx5	Peroxiredoxin-5, mitochondrial OS=Mus musculus OX=10090 GN=Prdx5 PE=1 SV=2	0	78.134	57	1	12	25	12	210	21.9	8.85	89.72	12	12	12	12	973.6	834.8	655.7	900.5	1077.4	944.8	823.9	933.8	114.014	99.9815	87.1875	98.8174	0.579312	-0.202237
High	A6H5Z3	Exoc6b	Exocyst complex component 6B OS=Mus musculus OX=10090 GN=Exoc6b PE=1 SV=1	0	111.299	36	1	22	30	22	810	94.1	6.39	108.74	20	20	20	20	664.1	659.2	452.7	693	735	746	568.9	718.6	106.195	107.784	82.1961	103.825	0.487717	-0.201999
High	Q69ZK9	Nlgn2	Neuroligin-2 OS=Mus musculus OX=10090 GN=Nlgn2 PE=1 SV=2	0	19.539	10	1	6	6	5	836	90.9	6.18	19.11	4	4	4	4	175.1	102.2	110.7	125.3	193.8	115.7	139.1	130	133.979	79.9862	96.1632	89.8721	0.181189	-0.201797
High	Q8R3S6	Exoc1	Exocyst complex component 1 OS=Mus musculus OX=10090 GN=Exoc1 PE=1 SV=4	0	79.367	26	1	19	23	19	894	101.8	6.52	82.3	16	16	16	16	428.7	456.5	314.1	450.6	474.5	516.6	394.6	467.2	102.434	111.522	85.1854	100.858	0.576396	-0.201678
Medium	Q3HNM7	Insc	Protein inscuteable homolog OS=Mus musculus OX=10090 GN=Insc PE=1 SV=2	0.075	1.053	3	1	1	1	1	579	63.6	5.19	2.59	1	1	1	1	11.3	8	6.5	10.1	12.5	9	8.2	10.5	124.378	89.5522	81.592	104.478	0.242605	-0.201298
High	Q6GQS1	Slc25a23	Calcium-binding mitochondrial carrier protein SCaMC-3 OS=Mus musculus OX=10090 GN=Slc25a23 PE=1 SV=1	0	5.844	6	1	2	3	2	467	52.5	7.59	8.2	3	3	3	3	30.5	36.7	27.4	30	33.8	41.5	34.4	31.1	96.0227	117.898	97.7273	88.3523	0.440012	-0.201155
High	Q8VEJ9	Vps4a	Vacuolar protein sorting-associated protein 4A OS=Mus musculus OX=10090 GN=Vps4a PE=1 SV=1	0	81.688	52	1	16	24	12	437	48.9	7.8	79.54	11	11	11	11	389.3	436.2	293.7	419.5	430.8	493.6	369	435.1	99.6934	114.226	85.392	100.688	0.497589	-0.201142
High	Q04519	Smpd1	Sphingomyelin phosphodiesterase OS=Mus musculus OX=10090 GN=Smpd1 PE=1 SV=2	0	8.057	4	1	2	2	2	627	69.9	7.2	6.39	1	1	1	1	42.6	40.7	23.7	49.3	47.1	46	29.8	51.2	108.214	105.686	68.4664	117.634	0.201531	-0.200859
High	Q9WUP4	Srd5a3	Polyprenol reductase OS=Mus musculus OX=10090 GN=Srd5a3 PE=1 SV=2	0	6.2	6	1	2	2	2	330	37.9	9.79	4.79	1	1	1	1	65.5	70.1	46.5	70.9	72.4	79.3	58.5	73.5	102.08	111.808	82.4815	103.631	0.451102	-0.200683
High	Q921V5	Mgat2	Alpha-1,6-mannosyl-glycoprotein 2-beta-N-acetylglucosaminyltransferase OS=Mus musculus OX=10090 GN=Mgat2 PE=1 SV=1	0	12.383	11	1	4	4	4	442	51	8.59	12.03	3	3	3	3	137.9	123.8	96.2	129.1	152.6	140.1	120.8	133.9	111.509	102.375	88.2718	97.8444	0.772293	-0.200624
High	P97300	Nptn	Neuroplastin OS=Mus musculus OX=10090 GN=Nptn PE=1 SV=3	0	30.836	9	1	4	5	4	397	44.3	7.74	19.27	5	5	5	5	230.4	204.2	158.3	216.1	255	231.1	198.9	224.1	112.199	101.683	87.5151	98.603	0.676837	-0.200595
High	P27773	Pdia3	Protein disulfide-isomerase A3 OS=Mus musculus OX=10090 GN=Pdia3 PE=1 SV=2	0	280.504	65	1	36	148	36	505	56.6	6.21	502.53	42	42	42	42	5156.4	5603	3941	5335.3	5706.6	6340.8	4952	5532.7	101.306	112.565	87.9101	98.219	0.676418	-0.200436
High	P97820	Map4k4	Mitogen-activated protein kinase kinase kinase kinase 4 OS=Mus musculus OX=10090 GN=Map4k4 PE=1 SV=1	0	180.989	31	1	29	52	20	1233	140.5	7.47	183.45	22	22	22	22	896.7	932.9	637.3	946.7	992.4	1055.7	800.8	981.7	103.629	110.239	83.6214	102.511	0.521932	-0.200384
High	Q3UTJ2	Sorbs2	Sorbin and SH3 domain-containing protein 2 OS=Mus musculus OX=10090 GN=Sorbs2 PE=1 SV=2	0	70.032	18	1	19	20	19	1180	132.3	8.53	63.46	14	14	14	14	539.5	533.3	380.3	547	597.1	603.5	477.8	567.2	106.359	107.499	85.1087	101.033	0.651241	-0.200253
High	Q6A065	Cep170	Centrosomal protein of 170 kDa OS=Mus musculus OX=10090 GN=Cep170 PE=1 SV=2	0	232.311	39	1	49	69	48	1588	174.9	7.17	249.94	44	44	44	44	1885.6	1800.3	1314.8	1868.4	2086.7	2037.4	1652.1	1937.6	108.206	105.65	85.6698	100.474	0.682657	-0.200216
High	Q70FJ1	Akap9	A-kinase anchor protein 9 OS=Mus musculus OX=10090 GN=Akap9 PE=1 SV=2	0	426.472	31	1	94	106	94	3797	435.9	5.03	366.35	76	76	76	76	2394.8	2427	1739.4	2423.1	2650.3	2746.6	2185.6	2512.7	105.012	108.828	86.5996	99.5602	0.748471	-0.199992
High	Q8R3Q2	Ppp6r2	Serine/threonine-protein phosphatase 6 regulatory subunit 2 OS=Mus musculus OX=10090 GN=Ppp6r2 PE=1 SV=1	0	81.748	24	1	13	19	13	923	100.4	4.82	82.12	11	11	11	11	223.4	239	164.6	235.2	247.3	270.5	206.9	243.9	102.127	111.708	85.4429	100.723	0.576977	-0.199907
High	P50543	S100a11	Protein S100-A11 OS=Mus musculus OX=10090 GN=S100a11 PE=1 SV=1	0	48.732	41	1	4	23	4	98	11.1	5.45	78.36	6	6	6	6	547.2	555.7	425.2	521.1	605.6	628.8	534.3	540.4	104.907	108.926	92.5555	93.6122	1.66562	-0.199876
High	Q9CPT4	Mydgf	Myeloid-derived growth factor OS=Mus musculus OX=10090 GN=Mydgf PE=1 SV=1	0	15.309	23	1	4	5	4	166	18	6.79	19.4	4	4	4	4	207.2	243.4	152.6	238.9	229.3	275.5	191.8	247.7	97.1301	116.7	81.2454	104.924	0.33459	-0.199849
High	Q920I9	Wdr7	WD repeat-containing protein 7 OS=Mus musculus OX=10090 GN=Wdr7 PE=1 SV=3	0	107.502	20	1	21	23	21	1489	163.3	6.9	83.12	18	18	18	18	657.9	708.4	471	713.7	728	801.6	591.8	740.1	101.765	112.053	82.7258	103.456	0.449683	-0.199669
High	O89032	Sh3pxd2a	SH3 and PX domain-containing protein 2A OS=Mus musculus OX=10090 GN=Sh3pxd2a PE=1 SV=2	0	36.876	10	1	10	11	7	1124	124.1	8.75	35.38	5	5	5	5	113.6	133.7	93.5	119.3	125.7	151.3	117.5	123.7	97.0282	116.789	90.6986	95.4844	0.511095	-0.199656
High	Q9CQG6	Tmem147	Transmembrane protein 147 OS=Mus musculus OX=10090 GN=Tmem147 PE=1 SV=1	0	16.702	13	1	2	3	2	224	25.3	7.77	11.56	2	2	2	2	75.5	72.6	48.5	80.4	83.5	82.2	60.9	83.4	107.742	106.065	78.5806	107.613	0.354314	-0.199502
High	Q9CYH2	Prxl2a	Peroxiredoxin-like 2A OS=Mus musculus OX=10090 GN=Prxl2a PE=1 SV=2	0	25.941	34	1	7	10	7	218	24.4	9.17	28.04	8	8	8	8	401.9	415.9	282.2	427.1	444.8	470.6	354.5	442.9	103.877	109.902	82.7884	103.433	0.485286	-0.199099
High	Q80TR4	Slit1	Slit homolog 1 protein OS=Mus musculus OX=10090 GN=Slit1 PE=1 SV=2	0	38.03	9	1	9	11	8	1531	167.3	6.8	38.31	4	4	4	4	106.7	94.7	78	94.8	118.1	107.2	98	98.3	112.049	101.708	92.9791	93.2638	0.931434	-0.198787
High	Q8K3G9	Appl2	DCC-interacting protein 13-beta OS=Mus musculus OX=10090 GN=Appl2 PE=1 SV=1	0	62.791	34	1	13	17	13	662	73.8	5.03	54.75	12	12	12	12	230.5	217.7	157.2	230.9	255.1	246.4	197.6	239.4	108.727	105.019	84.2195	102.035	0.569387	-0.198616
High	O70585	Dtnb	Dystrobrevin beta OS=Mus musculus OX=10090 GN=Dtnb PE=1 SV=3	0	25.169	11	1	6	7	2	659	74.4	8.62	21.13	3	3	3	3	36.2	35.4	24.1	38.1	40.1	40	30.3	39.5	107.005	106.738	80.8539	105.404	0.420512	-0.198575
High	Q8BPU7	Elmo1	Engulfment and cell motility protein 1 OS=Mus musculus OX=10090 GN=Elmo1 PE=1 SV=2	0	37.667	18	1	11	15	9	727	83.9	6.28	47.19	6	6	6	6	356.2	356	271.4	340.9	394.2	402.8	341.1	353.5	105.712	108.018	91.4722	94.7975	1.68029	-0.198397
High	P0DJF2	Pet117	Protein PET117 homolog, mitochondrial OS=Mus musculus OX=10090 GN=Pet117 PE=3 SV=1	0.002	3.621	13	1	1	1	1	80	9.1	10.35	4.12	1	1	1	1	19.7	21.4	17.8	17.1	21.8	24.2	22.4	17.7	101.278	112.427	104.065	82.23	0.419614	-0.198032
High	P61622	Itga11	Integrin alpha-11 OS=Mus musculus OX=10090 GN=Itga11 PE=1 SV=1	0	8.685	4	1	2	3	2	1188	132.9	6.83	9.54	2	2	2	2	32.9	46.5	29.6	39	36.4	52.6	37.2	40.4	87.395	126.291	89.3157	96.9988	0.251029	-0.197749
High	Q9CZ52	Antxr1	Anthrax toxin receptor 1 OS=Mus musculus OX=10090 GN=Antxr1 PE=1 SV=2	0	10.149	4	1	1	1	1	562	62.3	7.61	5.63	1	1	1	1	23.3	13.2	17.3	13.2	25.8	14.9	21.8	13.7	135.433	78.2152	114.436	71.916	0.131631	-0.19721
High	P52332	Jak1	Tyrosine-protein kinase JAK1 OS=Mus musculus OX=10090 GN=Jak1 PE=1 SV=1	0	31.397	9	1	8	8	8	1153	133.3	7.59	24.43	7	7	7	7	187.2	202.9	144	192.8	207.1	229.7	181	200	101.296	112.35	88.5302	97.8234	0.701129	-0.197182
High	Q61205	Pafah1b3	Platelet-activating factor acetylhydrolase IB subunit gamma OS=Mus musculus OX=10090 GN=Pafah1b3 PE=1 SV=1	0	79.754	60	1	11	32	11	232	25.8	6.93	116.03	14	14	14	14	1040.8	1002.1	696.4	1079	1151.8	1134.1	875.1	1118.9	107.647	105.993	81.787	104.573	0.448383	-0.197097
High	Q8CHX7	Rftn2	Raftlin-2 OS=Mus musculus OX=10090 GN=Rftn2 PE=1 SV=3	0	21.738	11	1	3	3	3	500	54.9	5.5	14.04	3	3	3	3	47.1	52.4	31.8	55.1	52.1	59.3	40	57.2	99.9041	113.71	76.7018	109.684	0.27867	-0.196721
High	P35330	Icam2	Intercellular adhesion molecule 2 OS=Mus musculus OX=10090 GN=Icam2 PE=1 SV=1	0	13.249	21	1	5	6	5	277	31.4	7.91	17.67	4	4	4	4	231.8	208	172.1	205.4	256.6	235.4	216.3	213	111.408	102.203	93.9108	92.478	1.00073	-0.196672
High	Q60899	Elavl2	ELAV-like protein 2 OS=Mus musculus OX=10090 GN=Elavl2 PE=1 SV=1	0	150.76	54	1	18	49	6	360	39.6	9.13	179.77	6	6	6	6	362.3	382.4	268.1	376.7	401	432.7	336.9	390.6	102.741	110.863	86.3182	100.077	0.63402	-0.196581
High	Q9ESN6	Trim2	Tripartite motif-containing protein 2 OS=Mus musculus OX=10090 GN=Trim2 PE=1 SV=1	0	147.311	33	1	23	36	21	744	81.4	6.96	134.92	26	26	26	26	669.4	722.5	486.5	721.9	740.8	817.6	611.3	748.6	101.539	112.065	83.7885	102.608	0.475356	-0.196565
High	Q9Z1J2	Nek4	Serine/threonine-protein kinase Nek4 OS=Mus musculus OX=10090 GN=Nek4 PE=1 SV=1	0.004	3.06	3	1	2	2	2	792	88.9	7.33	2.45	1	1	1	1	19.7	19.6	17.3	16	21.8	22.2	21.8	16.6	105.825	107.767	105.825	80.5825	0.403957	-0.196397
High	Q8BWM0	Ptges2	Prostaglandin E synthase 2 OS=Mus musculus OX=10090 GN=Ptges2 PE=1 SV=3	0	31.32	24	1	9	11	9	384	43.3	9	34.24	8	8	8	8	308.9	324.2	237.5	308.7	341.9	366.9	298.4	320.2	103.028	110.562	89.9201	96.4894	0.943088	-0.196372
High	Q9Z2A5	Ate1	Arginyl-tRNA--protein transferase 1 OS=Mus musculus OX=10090 GN=Ate1 PE=1 SV=2	0	37.613	16	1	6	9	6	516	59.1	8.19	38.11	7	7	7	7	249.5	267.5	188.9	258.3	276.1	302.8	237.4	267.9	101.863	111.714	87.5853	98.8379	0.679614	-0.196174
High	Q9DAM7	Tmem263	Transmembrane protein 263 OS=Mus musculus OX=10090 GN=Tmem263 PE=1 SV=1	0	36.961	79	1	6	8	6	115	11.5	9.32	27.75	6	6	6	6	283.4	224.8	179.9	260.2	313.6	254.4	226	269.8	117.917	95.6571	84.9784	101.448	0.368273	-0.196133
High	P14069	S100a6	Protein S100-A6 OS=Mus musculus OX=10090 GN=S100a6 PE=1 SV=3	0.001	4.026	17	1	2	2	2	89	10	5.48	5.31	2	2	2	2	98.2	105.1	68.6	108.4	108.6	118.9	86.2	112.4	101.948	111.617	80.92	105.515	0.38383	-0.196001
High	P11531	Dmd	Dystrophin OS=Mus musculus OX=10090 GN=Dmd PE=1 SV=3	0	24.971	3	1	7	7	7	3678	425.6	5.94	23.55	4	4	4	4	68.4	81.4	50.4	80.1	75.7	92.1	63.4	83.1	96.3411	117.213	80.6872	105.759	0.305078	-0.195842
High	Q99JP0	Map4k3	Mitogen-activated protein kinase kinase kinase kinase 3 OS=Mus musculus OX=10090 GN=Map4k3 PE=1 SV=4	0	26.212	10	1	7	8	6	894	101.1	7.64	23.77	5	5	5	5	167.4	181	127.8	173.7	185.2	204.9	160.5	180.1	101.382	112.166	87.861	98.5904	0.664336	-0.195766
High	Q8C6M1	Usp20	Ubiquitin carboxyl-terminal hydrolase 20 OS=Mus musculus OX=10090 GN=Usp20 PE=1 SV=1	0	7.249	3	1	2	2	2	916	102.1	6.16	6.28	2	2	2	2	39.8	44	28.3	44.6	44	49.8	35.6	46.3	100.171	113.375	81.0472	105.407	0.36629	-0.195724
High	Q80V70	Megf6	Multiple epidermal growth factor-like domains protein 6 OS=Mus musculus OX=10090 GN=Megf6 PE=2 SV=3	0	22.621	5	1	6	8	6	1572	164.6	6.28	24.41	4	4	4	4	79.8	62	56.3	65.3	88.4	70.1	70.7	67.7	119.097	94.4426	95.2509	91.2092	0.404891	-0.195639
High	Q6PD24	Ankrd13d	Ankyrin repeat domain-containing protein 13D OS=Mus musculus OX=10090 GN=Ankrd13d PE=1 SV=2	0	16.984	5	1	2	3	1	605	68	5.47	11.67	1	1	1	1	13.8	10.9	8.2	13.3	15.3	12.3	10.3	13.8	118.375	95.1644	79.6905	106.77	0.27836	-0.195635
High	Q8K1L5	Ppp1r11	E3 ubiquitin-protein ligase PPP1R11 OS=Mus musculus OX=10090 GN=Ppp1r11 PE=1 SV=1	0	17.357	19	1	3	3	3	131	14.5	6.09	11.93	2	2	2	2	23.5	22.2	17.7	21.8	26.1	25.2	22.2	22.6	108.637	104.891	92.4037	94.0687	1.65766	-0.19546
High	Q5SXA9	Wwc1	Protein KIBRA OS=Mus musculus OX=10090 GN=Wwc1 PE=1 SV=1	0.012	2.182	2	1	1	1	1	1104	124	5.97	0	1	1	1	1	51.9	66.5	47.8	53.9	57.5	75.3	60.1	55.9	92.4437	121.061	96.6238	89.8714	0.340742	-0.19513
High	Q9CR20	Ier3ip1	Immediate early response 3-interacting protein 1 OS=Mus musculus OX=10090 GN=Ier3ip1 PE=3 SV=1	0	19.717	24	1	1	2	1	82	9	8.22	10.51	1	1	1	1	22	30.9	14.3	32.6	24.3	35	18	33.8	87.4887	126.013	64.8065	121.692	0.135341	-0.19508
High	Q8K0C8	Cox19	Cytochrome c oxidase assembly protein COX19 OS=Mus musculus OX=10090 GN=Cox19 PE=1 SV=1	0.002	3.363	21	1	2	2	2	92	10.8	8.07	4.24	2	2	2	2	66.9	72.2	53.9	66	74.1	81.7	67.7	68.4	101.542	111.956	92.7715	93.7307	0.90476	-0.195028
High	Q8C7H1	Mmaa	Methylmalonic aciduria type A homolog, mitochondrial OS=Mus musculus OX=10090 GN=Mmaa PE=1 SV=1	0	12.536	10	1	4	4	4	415	45.9	9.32	12.36	2	2	2	2	63.2	62.6	44.4	64.9	69.9	70.9	55.7	67.3	105.989	107.506	84.4579	102.047	0.578294	-0.194989
High	Q9CWE0	Mtfr1l	Mitochondrial fission regulator 1-like OS=Mus musculus OX=10090 GN=Mtfr1l PE=1 SV=1	0	22.766	27	1	6	9	6	289	31.7	6.1	25.37	4	4	4	4	135.8	147.9	96.8	150.4	150.3	167.4	121.6	156	100.991	112.481	81.7067	104.821	0.392306	-0.194658
High	Q63844	Mapk3	Mitogen-activated protein kinase 3 OS=Mus musculus OX=10090 GN=Mapk3 PE=1 SV=5	0	75.266	32	1	10	20	6	380	43	6.61	67	5	5	5	5	159.2	156.1	116.5	156	176.1	176.6	146.4	161.8	106.582	106.885	88.6064	97.9271	0.995343	-0.194575
High	Q3UR97	Snx21	Sorting nexin-21 OS=Mus musculus OX=10090 GN=Snx21 PE=1 SV=1	0	10.934	12	1	3	4	3	363	40.3	5.36	13.17	2	2	2	2	45.1	45.6	30.3	48.8	49.9	51.6	38.1	50.6	104.942	108.517	80.1262	106.414	0.379302	-0.194474
High	Q8BGD8	Coa6	Cytochrome c oxidase assembly factor 6 homolog OS=Mus musculus OX=10090 GN=Coa6 PE=1 SV=1	0	11.024	49	1	3	5	3	79	9.3	8.16	19.24	1	1	1	1	16.2	14.9	10.8	16.3	18	16.9	13.6	16.9	110.092	103.364	83.1804	103.364	0.476762	-0.194418
High	O70281	Tpst1	Protein-tyrosine sulfotransferase 1 OS=Mus musculus OX=10090 GN=Tpst1 PE=1 SV=1	0	26.663	18	1	5	9	5	370	42.1	9.09	29.91	5	5	5	5	179.1	206.2	139.7	194.3	198.2	233.3	175.6	201.5	98.046	115.409	86.8662	99.6785	0.467861	-0.194413
High	O08664	Bcl7c	B-cell CLL/lymphoma 7 protein family member C OS=Mus musculus OX=10090 GN=Bcl7c PE=1 SV=1	0	14.366	15	1	3	3	2	217	23.4	5.2	9.86	2	2	2	2	74	68.6	54	68.9	81.9	77.6	67.9	71.5	109.602	103.847	90.8665	95.6842	1.15087	-0.194326
High	Q9CQA9	Ntpcr	Cancer-related nucleoside-triphosphatase homolog OS=Mus musculus OX=10090 GN=Ntpcr PE=1 SV=1	0	29.467	52	1	7	8	7	190	20.7	9.72	23.97	5	5	5	5	244.5	239.2	175.7	243.3	270.6	270.7	220.8	252.3	106.703	106.743	87.0662	99.4874	0.78723	-0.194283
High	Q3UHJ0	Aak1	AP2-associated protein kinase 1 OS=Mus musculus OX=10090 GN=Aak1 PE=1 SV=2	0	146.913	41	1	24	40	23	959	103.3	6.7	155.24	26	25	26	26	865.6	832.8	564.4	917.8	957.9	942.4	709.2	951.8	107.59	105.849	79.6563	106.905	0.367348	-0.194175
High	Q61502	E2f5	Transcription factor E2F5 OS=Mus musculus OX=10090 GN=E2f5 PE=1 SV=2	0	11.459	12	1	4	4	3	335	36.5	5.1	10.95	2	2	2	2	74.9	94.5	63.9	82.6	82.9	106.9	80.3	85.6	93.2246	120.214	90.3008	96.2609	0.361725	-0.194166
High	P08553	Nefm	Neurofilament medium polypeptide OS=Mus musculus OX=10090 GN=Nefm PE=1 SV=4	0	250.093	48	1	43	104	39	848	95.9	4.77	378	46	46	46	46	3020.4	2848.2	1969.3	3148.5	3342.7	3223.3	2474.5	3265	108.657	104.776	80.4356	106.131	0.389294	-0.19409
High	Q9JLG8	Capn15	Calpain-15 OS=Mus musculus OX=10090 GN=Capn15 PE=1 SV=1	0	9.031	4	1	3	3	3	1095	118.6	6.76	9.13	2	2	2	2	21.6	30.2	18.8	26.1	23.9	34.1	23.6	27.1	87.9485	125.483	86.8445	99.724	0.245372	-0.194067
High	P27545	Cers1	Ceramide synthase 1 OS=Mus musculus OX=10090 GN=Cers1 PE=1 SV=1	0	8.126	4	1	1	2	1	350	40.1	8.38	2.07	1	1	1	1	28.5	13.6	15	21.3	31.5	15.4	18.9	22.1	143.345	70.0796	86.0068	100.569	0.122674	-0.193964
High	Q8R1M0	Hmces	Abasic site processing protein HMCES OS=Mus musculus OX=10090 GN=Hmces PE=1 SV=1	0	10.021	6	1	2	2	2	353	40.1	8.57	6.89	1	1	1	1	30.3	30.8	21.2	32	33.5	34.9	26.6	33.2	104.524	108.892	82.9953	103.588	0.479928	-0.193851
High	Q9WVI9	Mapk8ip1	C-Jun-amino-terminal kinase-interacting protein 1 OS=Mus musculus OX=10090 GN=Mapk8ip1 PE=1 SV=2	0	7.691	3	1	2	2	2	707	77.2	4.96	5.75	2	2	2	2	45	45.3	32.4	46	49.8	51.3	40.7	47.7	105.119	108.285	85.9103	100.686	0.660029	-0.193665
High	Q9CR88	Mrps14	28S ribosomal protein S14, mitochondrial OS=Mus musculus OX=10090 GN=Mrps14 PE=1 SV=1	0	7.9	12	1	1	1	1	128	14.9	11.39	5.49	1	1	1	1	19.3	18.4	14.6	17.9	21.4	20.8	18.4	18.5	108.217	105.183	93.0468	93.5525	1.89338	-0.193622
High	Q02591	Gsc	Homeobox protein goosecoid OS=Mus musculus OX=10090 GN=Gsc PE=1 SV=1	0	5.882	7	1	1	1	1	256	28	8.62	5.48	1	1	1	1	11	10.4	3.1	16.4	12.2	11.7	3.9	17	108.929	104.464	34.8214	151.786	0.0756049	-0.193508
High	Q9WTU6	Mapk9	Mitogen-activated protein kinase 9 OS=Mus musculus OX=10090 GN=Mapk9 PE=1 SV=2	0	52.139	43	1	14	16	8	423	48.2	5.97	54.5	6	6	6	6	264.9	276.6	194.8	275.2	293.2	313.1	244.8	285.4	103.194	110.198	86.1593	100.449	0.633451	-0.193495
High	P49615	Cdk5	Cyclin-dependent-like kinase 5 OS=Mus musculus OX=10090 GN=Cdk5 PE=1 SV=1	0	55.306	40	1	11	16	10	292	33.3	7.66	54.62	11	11	11	11	499.4	518.7	357.2	528.4	552.7	587	448.8	548	103.478	109.899	84.0253	102.598	0.514005	-0.193278
High	Q8CHK3	Mboat7	Lysophospholipid acyltransferase 7 OS=Mus musculus OX=10090 GN=Mboat7 PE=1 SV=1	0	24.839	12	1	4	7	4	473	53.4	8.69	25.52	5	5	5	5	116.8	134.2	82.4	137.4	129.2	151.8	103.5	142.4	98.0831	115.24	78.5728	108.104	0.286516	-0.192498
High	Q06806	Tie1	Tyrosine-protein kinase receptor Tie-1 OS=Mus musculus OX=10090 GN=Tie1 PE=1 SV=3	0.003	3.145	1	1	1	1	1	1134	124.5	6.92	2.73	1	1	1	1	44.1	49.5	32.9	48.6	48.8	56.1	41.4	50.4	99.2374	114.082	84.1891	102.491	0.423982	-0.192449
High	P24369	Ppib	Peptidyl-prolyl cis-trans isomerase B OS=Mus musculus OX=10090 GN=Ppib PE=1 SV=2	0	71.059	58	1	13	36	13	216	23.7	9.55	115.65	13	13	13	13	992.7	1087.9	768.3	1035.3	1098.7	1231.1	965.3	1073.6	100.597	112.72	88.3833	98.2993	0.636445	-0.192415
High	G3X9J0	Sipa1l3	Signal-induced proliferation-associated 1-like protein 3 OS=Mus musculus OX=10090 GN=Sipa1l3 PE=1 SV=1	0	8.69	3	1	3	3	3	1776	194.9	8.32	9.15	2	2	2	2	35.4	29.9	22.6	34.1	39.1	33.8	28.4	35.4	114.411	98.9027	83.1017	103.584	0.387844	-0.192362
High	Q78YZ6	Scoc	Short coiled-coil protein OS=Mus musculus OX=10090 GN=Scoc PE=1 SV=1	0	44.949	37	1	3	11	3	125	14.1	4.68	49.47	6	6	6	6	91.7	116.5	76.7	104	101.5	131.8	96.3	107.9	92.8	120.503	88.0457	98.6514	0.33264	-0.192203
High	Q6IRU5	Cltb	Clathrin light chain B OS=Mus musculus OX=10090 GN=Cltb PE=1 SV=1	0	20.239	21	1	6	8	6	229	25.2	4.63	22.78	4	4	4	4	176.8	156.5	113.5	177.1	195.7	177.1	142.6	183.7	111.973	101.33	81.5906	105.107	0.38593	-0.192203
High	Q8CFJ9	Wdr24	GATOR complex protein WDR24 OS=Mus musculus OX=10090 GN=Wdr24 PE=1 SV=1	0	6.704	4	1	2	2	2	790	88.1	6.46	4.83	2	2	2	2	18.4	11.8	10.6	15.5	20.3	13.4	13.4	16.1	128.481	84.8101	84.8101	101.899	0.202072	-0.192034
High	Q91XD7	Creld1	Protein disulfide isomerase Creld1 OS=Mus musculus OX=10090 GN=Creld1 PE=1 SV=1	0	36.819	26	1	9	12	9	420	45.7	5.02	43.17	8	8	8	8	305.1	347.4	215.5	355.9	337.7	393.1	270.7	369.1	98.5554	114.723	79.0019	107.719	0.297771	-0.191856
High	Q6PHN7	Tmem164	Transmembrane protein 164 OS=Mus musculus OX=10090 GN=Tmem164 PE=1 SV=1	0.001	4.045	7	1	2	2	2	296	33.4	8.1	5.16	2	2	2	2	55.2	65.3	43.2	61.6	61.1	73.9	54.3	63.9	96.5245	116.746	85.782	100.948	0.394043	-0.191729
High	Q9CRY7	Gdpd1	Lysophospholipase D GDPD1 OS=Mus musculus OX=10090 GN=Gdpd1 PE=1 SV=1	0	56.979	40	1	9	15	9	314	35.8	8.31	54.71	10	10	10	10	489.6	463.7	326.4	505	541.8	524.8	410.2	523.7	108.333	104.934	82.0195	104.714	0.434621	-0.191679
High	Q91V01	Lpcat3	Lysophospholipid acyltransferase 5 OS=Mus musculus OX=10090 GN=Lpcat3 PE=1 SV=1	0	22.56	13	1	6	6	6	487	56.1	8.56	19.63	4	4	4	4	90.5	93.6	72	86.9	100.2	106	90.5	90.1	103.619	109.617	93.5884	93.1748	1.31727	-0.191246
High	Q99JH8	Kdelr1	ER lumen protein-retaining receptor 1 OS=Mus musculus OX=10090 GN=Kdelr1 PE=1 SV=1	0	5.547	13	1	2	4	2	212	24.5	8.62	10.57	1	1	1	1	19.2	18.2	12.8	19.8	21.2	20.7	16.1	20.6	107.888	105.344	81.9338	104.835	0.432793	-0.19117
High	Q923T9	Camk2g	Calcium/calmodulin-dependent protein kinase type II subunit gamma OS=Mus musculus OX=10090 GN=Camk2g PE=1 SV=1	0	69.203	26	1	12	19	9	529	59.6	7.58	70.23	8	8	8	8	360.7	378.1	262.6	380.4	399.1	427.8	329.9	394.4	102.914	110.315	85.0696	101.702	0.547452	-0.191125
High	Q91ZI0	Celsr3	Cadherin EGF LAG seven-pass G-type receptor 3 OS=Mus musculus OX=10090 GN=Celsr3 PE=2 SV=2	0	31.243	3	1	6	8	5	3301	358.3	6.6	25.12	2	2	2	2	18.6	22.5	16.6	18.8	20.5	25.5	20.8	19.5	95.0174	118.192	96.4079	90.3824	0.414027	-0.190854
High	Q80UM7	Mogs	Mannosyl-oligosaccharide glucosidase OS=Mus musculus OX=10090 GN=Mogs PE=1 SV=1	0	84.829	26	1	14	24	14	834	91.8	9	85.64	18	18	18	18	587.1	618.3	443.8	602.5	649.8	699.7	557.6	624.8	102.658	110.541	88.0919	98.7085	0.738285	-0.190707
High	Q9R0A5	Nek3	Serine/threonine-protein kinase Nek3 OS=Mus musculus OX=10090 GN=Nek3 PE=1 SV=2	0	14.09	8	1	3	3	3	511	57.4	6.87	11.7	2	2	2	2	24.3	22.7	19.5	20.8	26.9	25.6	24.5	21.5	109.239	103.959	99.4924	87.3096	0.733342	-0.190684
High	Q99JR8	Smarcd2	SWI/SNF-related matrix-associated actin-dependent regulator of chromatin subfamily D member 2 OS=Mus musculus OX=10090 GN=Smarcd2 PE=1 SV=2	0	66.029	27	1	10	18	8	531	59	9.64	65.4	7	7	7	7	236.2	225.4	160.7	241.6	261.4	255	201.9	250.6	107.916	105.274	83.3523	103.458	0.489573	-0.190571
High	Q9JHQ5	Lztfl1	Leucine zipper transcription factor-like protein 1 OS=Mus musculus OX=10090 GN=Lztfl1 PE=1 SV=1	0	77.17	46	1	12	16	12	299	34.8	5.17	62.07	12	12	12	12	414.1	457.7	317.9	440.2	458.3	518	399.4	456.5	100.055	113.088	87.1957	99.6616	0.549558	-0.189882
High	P98063	Bmp1	Bone morphogenetic protein 1 OS=Mus musculus OX=10090 GN=Bmp1 PE=1 SV=2	0	10.04	3	1	2	2	2	991	111.6	6.95	6.54	2	2	2	2	36.3	43.4	23.7	46.7	40.1	49.1	29.8	48.4	95.8184	117.324	71.2067	115.651	0.187761	-0.189875
High	Q91YH5	Atl3	Atlastin-3 OS=Mus musculus OX=10090 GN=Atl3 PE=1 SV=1	0	74.296	34	1	14	18	13	541	60.5	6.1	68.52	15	15	15	15	739.5	685.2	509.7	729.8	818.4	775.4	640.5	756.8	109.445	103.694	85.6541	101.207	0.595964	-0.189829
High	A2ALU4	Shroom2	Protein Shroom2 OS=Mus musculus OX=10090 GN=Shroom2 PE=1 SV=1	0	75.631	15	1	18	21	15	1481	164.6	6.7	67.11	12	12	12	12	409.4	408.8	296.7	414.8	453.1	462.7	372.8	430.1	105.452	107.686	86.7633	100.099	0.720453	-0.189812
High	Q91W90	Txndc5	Thioredoxin domain-containing protein 5 OS=Mus musculus OX=10090 GN=Txndc5 PE=1 SV=2	0	110.028	49	1	16	27	16	417	46.4	5.78	120.98	16	16	16	16	794	743.2	576.9	754.9	878.7	841	724.9	782.8	108.905	104.233	89.8432	97.0193	1.0347	-0.189808
High	Q9WV02	Rbmx	RNA-binding motif protein, X chromosome OS=Mus musculus OX=10090 GN=Rbmx PE=1 SV=1	0	54.281	26	1	12	36	2	391	42.3	10.05	109.57	3	3	3	3	335.7	317.6	232.4	336.4	371.6	359.4	292	348.9	108.346	104.789	85.1374	101.728	0.582992	-0.189772
High	O08792	Ebf2	Transcription factor COE2 OS=Mus musculus OX=10090 GN=Ebf2 PE=1 SV=4	0	58.679	27	1	13	16	5	575	62.6	9.06	53.43	5	5	5	5	153.8	144.3	103.2	156.9	170.2	163.3	129.7	162.7	108.771	104.362	82.8886	103.978	0.459998	-0.189743
High	P55194	Sh3bp1	SH3 domain-binding protein 1 OS=Mus musculus OX=10090 GN=Sh3bp1 PE=1 SV=3	0	112.506	36	1	19	23	19	680	74.1	6.6	87.97	16	16	16	16	563.9	608	416.4	604.8	624	688.1	523.2	627.2	101.36	111.773	84.9868	101.88	0.500057	-0.189742
High	Q3UHK1	Slc2a13	Proton myo-inositol cotransporter OS=Mus musculus OX=10090 GN=Slc2a13 PE=1 SV=2	0	6.045	2	1	1	1	1	637	69	6.86	2.95	1	1	1	1	29	20.4	16.7	26.5	32.1	23.1	20.9	27.5	123.938	89.1892	80.695	106.178	0.218388	-0.189661
High	P14106	C1qb	Complement C1q subcomponent subunit B OS=Mus musculus OX=10090 GN=C1qb PE=1 SV=2	0	10.143	10	1	2	2	2	253	26.7	8.15	8.38	2	2	2	2	84.8	85	64.5	82.4	93.8	96.2	81.1	85.5	105.216	107.908	90.9703	95.9058	1.36959	-0.189611
High	O35887	Calu	Calumenin OS=Mus musculus OX=10090 GN=Calu PE=1 SV=1	0	205.64	69	1	21	63	21	315	37	4.67	269.84	26	26	26	26	1780.2	1860.4	1294	1878.4	1970.1	2105.4	1625.9	1947.8	103.023	110.098	85.0233	101.856	0.538869	-0.189559
High	Q91ZR2	Snx18	Sorting nexin-18 OS=Mus musculus OX=10090 GN=Snx18 PE=1 SV=1	0	56.016	24	1	11	17	11	614	67.9	6.67	57.48	11	11	11	11	383.3	364.2	270.7	379.2	424.2	412.2	340.2	393.3	108.083	105.026	86.6807	100.21	0.700923	-0.189396
High	Q3UR32	P2rx3	P2X purinoceptor 3 OS=Mus musculus OX=10090 GN=P2rx3 PE=2 SV=1	0	6.586	5	1	2	2	2	397	44.4	8.18	5.89	1	1	1	1	28.4	21.1	19.9	22.6	31.4	23.9	25	23.5	121.002	92.1002	96.3391	90.5588	0.330115	-0.189295
High	P08003	Pdia4	Protein disulfide-isomerase A4 OS=Mus musculus OX=10090 GN=Pdia4 PE=1 SV=3	0	301.302	52	1	32	94	32	638	71.9	5.31	374.72	40	40	40	40	2731.3	2601.2	2023.1	2594.8	3022.7	2943.7	2542.1	2690.8	107.96	105.139	90.795	96.106	1.30737	-0.18925
High	Q99JN2	Klhl22	Kelch-like protein 22 OS=Mus musculus OX=10090 GN=Klhl22 PE=1 SV=1	0	30.372	20	1	9	9	9	634	71.6	5.71	28.57	5	5	5	5	113.7	123.3	89	116.7	125.9	139.5	111.8	121	101.084	112.003	89.7631	97.1497	0.735438	-0.189077
High	Q9CZT5	Vasn	Vasorin OS=Mus musculus OX=10090 GN=Vasn PE=2 SV=2	0	28.721	12	1	6	7	6	673	72.2	7.08	24.6	6	6	6	6	215.3	206	156.7	208.9	238.3	233.1	196.9	216.6	107.718	105.368	89.0044	97.9094	0.982093	-0.189064
High	Q69Z98	Brsk2	Serine/threonine-protein kinase BRSK2 OS=Mus musculus OX=10090 GN=Brsk2 PE=1 SV=2	0	41.828	15	1	10	11	6	735	81.7	8.79	33.26	4	4	4	4	119.2	132	87.2	132.3	131.9	149.4	109.6	137.2	99.9053	113.16	83.0146	103.92	0.396739	-0.188767
High	Q80UX8	Abhd13	Protein ABHD13 OS=Mus musculus OX=10090 GN=Abhd13 PE=2 SV=1	0	6.105	14	1	3	3	3	337	38.5	8.48	10.19	3	3	3	3	84.3	73.4	57.7	79.3	93.2	83.1	72.5	82.2	112.628	100.423	87.6133	99.3353	0.580759	-0.188559
High	O88561	Slc27a3	Solute carrier family 27 member 3 OS=Mus musculus OX=10090 GN=Slc27a3 PE=1 SV=2	0	46.016	21	1	11	12	11	667	72.9	7.65	38.23	7	7	7	7	195.9	189.4	127.4	210.5	216.8	214.4	160.1	218.3	107.115	105.929	79.1008	107.856	0.335115	-0.188445
High	Q91X88	Pomgnt1	Protein O-linked-mannose beta-1,2-N-acetylglucosaminyltransferase 1 OS=Mus musculus OX=10090 GN=Pomgnt1 PE=1 SV=1	0.025	1.721	2	1	1	1	1	660	75.1	6.67	0	1	1	1	1	21.1	13.3	12.5	17.4	23.4	15	15.7	18	129.82	83.2178	87.1012	99.8613	0.190825	-0.188358
High	Q8VED2	Bloc1s4	Biogenesis of lysosome-related organelles complex 1 subunit 4 OS=Mus musculus OX=10090 GN=Bloc1s4 PE=1 SV=1	0	5.288	6	1	1	1	1	215	23.1	5.14	4.08	1	1	1	1	48.1	46.1	32.2	50.3	53.2	52.2	40.4	52.1	107.529	105.508	81.6574	105.306	0.412491	-0.18835
High	P42337	Pik3ca	Phosphatidylinositol 4,5-bisphosphate 3-kinase catalytic subunit alpha isoform OS=Mus musculus OX=10090 GN=Pik3ca PE=1 SV=2	0	86.3	25	1	18	23	18	1068	124.3	7.15	83.26	14	14	14	14	473.3	477.4	330.4	500.1	523.8	540.2	415.2	518.6	104.875	108.159	83.1314	103.834	0.471394	-0.188313
High	O88998	Olfm1	Noelin OS=Mus musculus OX=10090 GN=Olfm1 PE=1 SV=1	0	15.872	10	1	4	6	4	485	55.4	6.95	19.99	3	3	3	3	89.2	96.9	58.8	105.2	98.7	109.7	73.8	109.1	100.894	112.139	75.4408	111.526	0.250854	-0.1883
High	Q3UHK6	Tenm4	Teneurin-4 OS=Mus musculus OX=10090 GN=Tenm4 PE=1 SV=2	0	104.366	12	1	26	30	25	2771	308.2	6.57	95.61	20	20	20	20	470.3	448.6	336.2	462.7	520.5	507.7	422.5	479.9	107.842	105.19	87.5376	99.4302	0.781483	-0.188282
High	Q61137	Astn1	Astrotactin-1 OS=Mus musculus OX=10090 GN=Astn1 PE=1 SV=4	0	17.994	5	1	6	6	6	1302	144.8	5.21	17.08	4	4	4	4	131.4	133.8	95.5	135.6	145.5	151.4	120	140.6	104.395	108.628	86.0987	100.879	0.632479	-0.18814
High	Q9CQE1	Nipsnap3b	Protein NipSnap homolog 3B OS=Mus musculus OX=10090 GN=Nipsnap3b PE=1 SV=1	0	16.403	23	1	4	6	4	247	28.3	9.48	21.29	4	4	4	4	147.6	147.1	107	149.6	163.4	166.5	134.4	155.2	105.504	107.506	86.7797	100.21	0.710008	-0.187967
High	Q9QXV0	Pcsk1n	ProSAAS OS=Mus musculus OX=10090 GN=Pcsk1n PE=1 SV=2	0	23.245	25	1	5	7	5	258	27.3	5.85	23.23	3	3	3	3	88.3	85.2	55.1	97.6	97.7	96.5	69.3	101.2	107.157	105.84	76.0077	110.995	0.271432	-0.187771
High	Q9QYC0	Add1	Alpha-adducin OS=Mus musculus OX=10090 GN=Add1 PE=1 SV=2	0	158.245	41	1	22	46	21	735	80.6	5.9	172.95	26	26	26	26	868.4	865.6	622.9	888.3	961.1	979.5	782.6	921.2	105.488	107.507	85.8962	101.109	0.634528	-0.187747
High	Q61941	Nnt	NAD(P) transhydrogenase, mitochondrial OS=Mus musculus OX=10090 GN=Nnt PE=1 SV=2	0	177.742	38	1	37	55	37	1086	113.8	7.64	172.59	36	36	36	36	2290.3	2182.1	1632.9	2259.1	2534.7	2469.4	2051.8	2342.7	107.876	105.097	87.3236	99.7042	0.750854	-0.187412
High	P16125	Ldhb	L-lactate dehydrogenase B chain OS=Mus musculus OX=10090 GN=Ldhb PE=1 SV=2	0	143.178	64	1	19	72	18	334	36.5	6.05	257.23	24	25	24	25	2114.3	2269.3	1562.6	2263.3	2339.9	2568.1	1963.4	2347	101.532	111.434	85.1948	101.84	0.505583	-0.187313
High	Q8VCX5	Micu1	Calcium uptake protein 1, mitochondrial OS=Mus musculus OX=10090 GN=Micu1 PE=1 SV=1	0	40.957	26	1	9	10	9	477	54.3	8.59	36.26	8	8	8	8	265.1	274.6	187.2	284.8	293.4	310.7	235.3	295.3	103.428	109.527	82.947	104.098	0.442198	-0.187163
High	Q60739	Bag1	BAG family molecular chaperone regulator 1 OS=Mus musculus OX=10090 GN=Bag1 PE=1 SV=3	0	60.184	42	1	13	18	13	355	39.7	8.46	71.33	12	12	12	12	445.3	476.2	323.4	482.1	492.8	538.9	406.3	499.9	101.718	111.234	83.864	103.184	0.451976	-0.187122
High	P35441	Thbs1	Thrombospondin-1 OS=Mus musculus OX=10090 GN=Thbs1 PE=1 SV=1	0	202.82	36	1	32	56	32	1170	129.6	4.96	206.73	35	35	35	35	1273.2	1359.1	893	1414.4	1409.1	1538.1	1122	1466.7	101.815	111.136	81.0708	105.977	0.362398	-0.187117
High	Q9CVD2	Atxn3	Ataxin-3 OS=Mus musculus OX=10090 GN=Atxn3 PE=1 SV=2	0	13.575	20	1	4	4	4	355	40.5	4.83	13.2	3	3	3	3	89.4	92.1	69.6	87.7	98.9	104.2	87.4	91	103.696	109.253	91.6383	95.4128	1.21069	-0.187075
High	P70208	Plxna3	Plexin-A3 OS=Mus musculus OX=10090 GN=Plxna3 PE=1 SV=2	0	74.264	11	1	17	20	11	1872	207.8	7.09	61.44	9	9	9	9	259.8	266.3	165	298.8	287.5	301.3	207.3	309.9	103.978	108.969	74.9729	112.08	0.251385	-0.187055
High	Q8BGU5	Ccny	Cyclin-Y OS=Mus musculus OX=10090 GN=Ccny PE=1 SV=1	0	26.292	23	1	6	8	6	341	39.4	7.2	28.6	6	6	6	6	235.6	232.7	160.6	249.2	260.7	263.3	201.9	258.4	105.943	107	82.0482	105.009	0.423055	-0.186992
High	P82198	Tgfbi	Transforming growth factor-beta-induced protein ig-h3 OS=Mus musculus OX=10090 GN=Tgfbi PE=1 SV=1	0	145.935	52	1	22	37	22	683	74.6	7.06	128.75	26	26	26	26	1294.1	1249	809.8	1429.7	1432.2	1413.5	1017.5	1482.6	107.165	105.765	76.1345	110.936	0.273129	-0.186798
High	Q8BNU0	Armc6	Armadillo repeat-containing protein 6 OS=Mus musculus OX=10090 GN=Armc6 PE=1 SV=1	0	84.623	39	1	13	21	13	468	50.7	6	86.09	12	12	12	12	546.6	549	398	556.6	604.9	621.3	500.1	577.2	105.04	107.888	86.8418	100.23	0.700125	-0.186774
High	Q9CR95	Necap1	Adaptin ear-binding coat-associated protein 1 OS=Mus musculus OX=10090 GN=Necap1 PE=1 SV=2	0	34.666	29	1	6	12	6	275	29.6	6.38	43.17	8	8	8	8	291.4	271.7	198.6	293.3	322.5	307.5	249.5	304.2	108.98	103.911	84.3119	102.796	0.507243	-0.186247
High	Q9QWY8	Asap1	Arf-GAP with SH3 domain, ANK repeat and PH domain-containing protein 1 OS=Mus musculus OX=10090 GN=Asap1 PE=1 SV=2	0	64.4	12	1	11	16	11	1147	127.3	7.64	62.65	13	13	13	13	405.1	407	287.9	421.5	448.3	460.6	361.8	437.1	105.001	107.881	84.7406	102.377	0.542252	-0.186107
High	P20029	Hspa5	Endoplasmic reticulum chaperone BiP OS=Mus musculus OX=10090 GN=Hspa5 PE=1 SV=3	0	443.322	63	1	44	249	41	655	72.4	5.16	851.82	56	56	56	56	5801.2	6256.9	4347.6	6178.4	6420.2	7080.8	5462.8	6407	101.222	111.637	86.1274	101.014	0.53335	-0.185771
High	Q9Z131	Sh3bp5	SH3 domain-binding protein 5 OS=Mus musculus OX=10090 GN=Sh3bp5 PE=1 SV=3	0.007	2.627	2	1	1	1	1	463	51.8	5.11	2.69	1	1	1	1	24.5	17.8	12.1	25.3	27.1	20.1	15.2	26.3	122.21	90.6426	68.5457	118.602	0.150768	-0.185676
High	Q810U4	Nrcam	Neuronal cell adhesion molecule OS=Mus musculus OX=10090 GN=Nrcam PE=1 SV=2	0	92.14	21	1	18	25	18	1256	138.4	5.91	92.48	16	16	16	16	320.7	373.6	233.8	376.2	354.9	422.8	293.8	390.1	97.1264	115.709	80.405	106.76	0.291541	-0.185428
High	Q8K070	Samd14	Sterile alpha motif domain-containing protein 14 OS=Mus musculus OX=10090 GN=Samd14 PE=1 SV=1	0	21.773	14	1	4	4	4	417	45.1	9.47	14.75	3	3	3	3	80.9	80.9	53	89.3	89.5	91.5	66.6	92.6	105.232	107.584	78.3069	108.877	0.308028	-0.185149
High	Q8R5F7	Ifih1	Interferon-induced helicase C domain-containing protein 1 OS=Mus musculus OX=10090 GN=Ifih1 PE=1 SV=1	0	5.311	1	1	1	1	1	1025	115.9	6.25	3.48	1	1	1	1	22.6	22.7	15.4	24.4	25	25.7	19.3	25.3	104.932	107.87	81.0073	106.191	0.377479	-0.184942
High	Q9JIP6	Fzd2	Frizzled-2 OS=Mus musculus OX=10090 GN=Fzd2 PE=2 SV=1	0	25.849	11	1	4	7	3	570	64	8.19	23.03	4	4	4	4	104.2	91.4	81.2	87.2	115.3	103.5	102.1	90.4	112.132	100.656	99.2949	87.9164	0.596476	-0.184754
High	Q3TPE9	Ankmy2	Ankyrin repeat and MYND domain-containing protein 2 OS=Mus musculus OX=10090 GN=Ankmy2 PE=1 SV=1	0	71.422	40	1	14	19	14	440	48.7	6.67	68.86	15	15	15	15	542.2	486.2	382.3	512.9	600.1	550.2	480.3	531.8	111.006	101.776	88.8457	98.3722	0.712065	-0.184658
High	Q99JR5	Tinagl1	Tubulointerstitial nephritis antigen-like OS=Mus musculus OX=10090 GN=Tinagl1 PE=1 SV=1	0.002	3.585	4	1	1	1	1	466	52.6	6.77	2.97	1	1	1	1	23.7	26.9	17.1	27.3	26.2	30.4	21.5	28.3	98.4962	114.286	80.8271	106.391	0.314782	-0.184656
High	P17047	Lamp2	Lysosome-associated membrane glycoprotein 2 OS=Mus musculus OX=10090 GN=Lamp2 PE=1 SV=2	0	13.908	9	1	4	6	4	415	45.7	7.39	17.17	4	4	4	4	333.6	458.9	249.6	451.7	369.1	519.4	313.6	468.4	88.3807	124.37	75.0913	112.158	0.173497	-0.184203
High	Q9WU60	Atrn	Attractin OS=Mus musculus OX=10090 GN=Atrn PE=1 SV=3	0	25.101	7	1	8	11	8	1428	158	7.27	33.99	6	6	6	6	197.9	236.4	146.5	235.5	219	267.5	184.1	244.2	95.7586	116.965	80.4985	106.777	0.276455	-0.183818
High	Q9WTZ2	Mbtps1	Membrane-bound transcription factor site-1 protease OS=Mus musculus OX=10090 GN=Mbtps1 PE=1 SV=1	0.002	3.544	2	1	2	2	2	1052	117.4	8.76	5.1	2	2	2	2	54.9	52.7	42.1	51.1	60.7	59.7	53	53	107.244	105.477	93.6396	93.6396	2.35507	-0.183771
High	Q925N0	Sfxn5	Sideroflexin-5 OS=Mus musculus OX=10090 GN=Sfxn5 PE=1 SV=2	0	15.598	17	1	4	6	4	342	37.3	9.44	17.94	3	3	3	3	68.5	69	51.3	68.5	75.8	78.1	64.5	71	104.768	107.947	89.15	98.1341	0.936799	-0.1837
High	P63094	Gnas	Guanine nucleotide-binding protein G(s) subunit alpha isoforms short OS=Mus musculus OX=10090 GN=Gnas PE=1 SV=1	0	113.109	45	1	12	44	11	394	45.6	5.96	169.72	17	17	17	17	702.2	725.2	525.7	719.8	777.2	820.7	660.5	746.4	103.461	109.252	87.926	99.361	0.729846	-0.183657
High	P53762	Arnt	Aryl hydrocarbon receptor nuclear translocator OS=Mus musculus OX=10090 GN=Arnt PE=1 SV=3	0	28.103	14	1	8	8	8	791	86.9	6.64	23.12	7	7	7	7	158.3	133.9	123.8	127.5	175.2	151.6	155.6	132.2	114.025	98.6658	101.269	86.0397	0.442131	-0.183341
High	Q08331	Calb2	Calretinin OS=Mus musculus OX=10090 GN=Calb2 PE=1 SV=3	0	44.065	45	1	10	12	9	271	31.4	5.02	39.31	5	5	5	5	195.9	181.5	135.6	194.3	216.8	205.3	170.3	201.5	109.233	103.439	85.8043	101.524	0.569025	-0.183058
High	Q9QYY8	Spast	Spastin OS=Mus musculus OX=10090 GN=Spast PE=1 SV=3	0	77.93	34	1	17	23	16	614	66.4	9.69	76.84	16	16	16	16	505	507.5	383.2	498.3	558.9	574.4	481.5	516.8	104.879	107.788	90.3547	96.9788	1.13981	-0.182984
High	Q05186	Rcn1	Reticulocalbin-1 OS=Mus musculus OX=10090 GN=Rcn1 PE=1 SV=1	0	138.264	65	1	16	41	16	325	38.1	4.84	160.34	21	21	21	21	1261	1366.7	924.6	1379.1	1395.5	1546.7	1161.7	1430.1	100.867	111.796	83.9682	103.368	0.427791	-0.182941
High	Q9JKC8	Ap3m1	AP-3 complex subunit mu-1 OS=Mus musculus OX=10090 GN=Ap3m1 PE=1 SV=1	0	119.199	56	1	15	26	11	418	46.9	6.93	103.12	13	13	13	13	498	450.5	350.5	476.5	551.1	509.8	440.5	494.1	110.469	102.19	88.2987	99.0428	0.695668	-0.182868
High	Q3TZZ7	Esyt2	Extended synaptotagmin-2 OS=Mus musculus OX=10090 GN=Esyt2 PE=1 SV=1	0	76.961	26	1	14	16	14	845	94.1	7.75	64.95	12	12	12	12	365.1	313.1	253.4	337.2	404	354.3	318.4	349.7	113.292	99.355	89.2877	98.0651	0.578525	-0.182705
High	P33175	Kif5a	Kinesin heavy chain isoform 5A OS=Mus musculus OX=10090 GN=Kif5a PE=1 SV=3	0	136.428	26	1	22	40	10	1027	116.9	5.94	145.04	9	9	9	9	215.8	225.5	141	248.9	238.8	255.2	177.2	258.1	102.787	109.846	76.2725	111.094	0.25856	-0.182501
High	Q02053	Uba1	Ubiquitin-like modifier-activating enzyme 1 OS=Mus musculus OX=10090 GN=Uba1 PE=1 SV=1	0	690.131	74	1	56	284	56	1058	117.7	5.66	1149.96	83	83	82	83	5968.1	6208.9	4399.9	6252.4	6604.8	7026.5	5528.6	6483.7	103.025	109.602	86.2375	101.136	0.583799	-0.182411
High	A2A8U2	Tmem201	Transmembrane protein 201 OS=Mus musculus OX=10090 GN=Tmem201 PE=1 SV=1	0	20.204	8	1	5	5	5	664	72.5	9.2	15.28	3	3	3	3	139.7	149.9	109.6	142.7	154.6	169.6	137.7	148	101.394	111.231	90.3099	97.0651	0.772114	-0.182383
High	Q9CQV6	Map1lc3b	Microtubule-associated proteins 1A/1B light chain 3B OS=Mus musculus OX=10090 GN=Map1lc3b PE=1 SV=3	0	12.404	17	1	2	5	1	125	14.6	8.43	14.54	2	2	2	2	152.6	141.1	114.1	140.8	168.9	159.6	143.4	146.1	109.32	103.301	92.8155	94.5631	1.24721	-0.18233
High	Q80U63	Mfn2	Mitofusin-2 OS=Mus musculus OX=10090 GN=Mfn2 PE=1 SV=3	0	24.501	9	1	5	6	5	757	86.1	6.77	20.72	5	5	5	5	119.1	124.2	87.7	125.2	131.8	140.5	110.2	129.8	102.908	109.701	86.0433	101.347	0.568829	-0.182163
High	Q8K449	Abca9	ATP-binding cassette sub-family A member 9 OS=Mus musculus OX=10090 GN=Abca9 PE=1 SV=2	0.003	3.229	2	1	2	2	2	1623	183	6.93	4.88	1	1	1	1	16	11.9	7.8	17.1	17.7	13.5	9.8	17.7	120.613	91.9932	66.7802	120.613	0.143088	-0.182114
High	Q8VDM1	Zgpat	Zinc finger CCCH-type with G patch domain-containing protein OS=Mus musculus OX=10090 GN=Zgpat PE=1 SV=1	0	38.006	23	1	9	9	9	511	56.4	5.33	31.65	8	8	8	8	192	178.5	128.3	197	212.5	202	161.2	204.2	108.988	103.603	82.6773	104.731	0.418228	-0.181895
High	Q8VD63	Tspyl4	Testis-specific Y-encoded-like protein 4 OS=Mus musculus OX=10090 GN=Tspyl4 PE=1 SV=1	0	21.363	17	1	5	5	5	406	44.8	6.99	16.27	4	4	4	4	77.9	55.9	53	62.8	86.3	63.2	66.6	65.2	122.716	89.8685	94.7032	92.7124	0.281237	-0.181795
High	Q9JKR6	Hyou1	Hypoxia up-regulated protein 1 OS=Mus musculus OX=10090 GN=Hyou1 PE=1 SV=1	0	340.675	47	1	35	103	35	999	111.1	5.19	392.16	43	43	43	43	2931.8	3043.1	2192	3031.3	3244.6	3443.8	2754.3	3143.5	103.116	109.447	87.534	99.9031	0.671834	-0.181484
High	Q8R3I2	Mboat2	Lysophospholipid acyltransferase 2 OS=Mus musculus OX=10090 GN=Mboat2 PE=1 SV=1	0	19.437	10	1	4	4	4	519	59	8.35	14.77	3	3	3	3	120.2	97	77.5	112.6	133	109.8	97.3	116.8	116.437	96.1261	85.1828	102.254	0.350982	-0.181484
High	Q3TVI8	Pbxip1	Pre-B-cell leukemia transcription factor-interacting protein 1 OS=Mus musculus OX=10090 GN=Pbxip1 PE=1 SV=2	0	35.687	16	1	9	9	9	727	81.1	5.36	28.23	3	3	3	3	91.4	79.7	58.3	92.1	101.1	90.2	73.2	95.5	112.333	100.222	81.3333	106.111	0.338144	-0.181377
High	Q8BX02	Kank2	KN motif and ankyrin repeat domain-containing protein 2 OS=Mus musculus OX=10090 GN=Kank2 PE=1 SV=1	0	87.427	38	1	20	21	19	843	90.2	5.55	72.9	16	16	16	16	554.1	469.9	376.6	517.4	613.2	531.8	473.2	536.6	113.83	98.7191	87.8411	99.6102	0.494163	-0.181278
Medium	Q9D1F3		Uncharacterized protein CXorf40 homolog OS=Mus musculus OX=10090 PE=1 SV=1	0.06	1.19	5	1	1	1	1	157	18	5.19	1.99	1	1	1	1	23.3	26.6	22.4	20.4	25.8	30.1	28.2	21.1	98.0989	114.449	107.224	80.2281	0.292793	-0.181261
High	Q8BZN6	Dock10	Dedicator of cytokinesis protein 10 OS=Mus musculus OX=10090 GN=Dock10 PE=1 SV=3	0	10.228	2	1	3	3	2	2150	245.6	7.05	9.72	2	2	2	2	45.5	37.8	32	40.5	50.4	42.8	40.2	42	114.937	97.6055	91.6762	95.7811	0.530294	-0.181192
High	Q8CDM8	Fam160b1	Protein FAM160B1 OS=Mus musculus OX=10090 GN=Fam160b1 PE=1 SV=2	0	49.278	24	1	13	15	13	764	86	5.25	45.68	10	10	10	10	483	525.3	351.7	534.1	534.5	594.5	442	553.8	100.621	111.916	83.2078	104.255	0.391575	-0.181118
High	Q9D7B7	Gpx8	Probable glutathione peroxidase 8 OS=Mus musculus OX=10090 GN=Gpx8 PE=1 SV=1	0	31.671	39	1	7	9	7	209	24.1	9.36	26.11	7	7	7	7	161.8	177.5	125.9	170.6	179.1	200.8	158.2	176.9	100.196	112.336	88.5035	98.965	0.58667	-0.181028
High	Q99MK9	Rassf1	Ras association domain-containing protein 1 OS=Mus musculus OX=10090 GN=Rassf1 PE=1 SV=1	0	8.347	6	1	2	2	2	340	38.8	9.04	5.9	1	1	1	1	22.5	18.4	15.8	19.8	24.9	20.9	19.8	20.6	115.545	96.9838	91.8794	95.5916	0.499962	-0.180992
High	Q6P2L7	Casc4	Protein CASC4 OS=Mus musculus OX=10090 GN=Casc4 PE=1 SV=1	0	43.424	17	1	7	8	7	435	49.4	5.45	31.1	4	4	4	4	171.1	168	125.9	170.2	189.3	190.1	158.2	176.5	106.036	106.484	88.615	98.8657	0.865745	-0.180851
High	O54804	Chka	Choline kinase alpha OS=Mus musculus OX=10090 GN=Chka PE=1 SV=3	0	13.671	7	1	1	3	1	453	52	6.87	13.43	1	1	1	1	9	9.2	7.3	8.6	9.9	10.5	9.1	8.9	103.125	109.375	94.7917	92.7083	1.19468	-0.180572
High	O35623	Bet1	BET1 homolog OS=Mus musculus OX=10090 GN=Bet1 PE=1 SV=1	0	7.449	15	1	1	1	1	118	13.3	9.07	3.99	1	1	1	1	23.9	27.6	21	23.8	26.5	31.3	26.3	24.7	97.4265	115.074	96.6912	90.8088	0.505553	-0.180572
High	O35609	Scamp3	Secretory carrier-associated membrane protein 3 OS=Mus musculus OX=10090 GN=Scamp3 PE=1 SV=3	0	25.003	19	1	5	5	5	349	38.4	7.64	19.48	4	4	4	4	179.7	191	143.8	179.1	198.9	216.2	180.6	185.7	101.817	110.673	92.4494	95.0601	0.939266	-0.180433
High	Q04207	Rela	Transcription factor p65 OS=Mus musculus OX=10090 GN=Rela PE=1 SV=1	0	15.521	11	1	4	5	4	549	60.2	5.76	17.89	2	2	2	2	34.2	21.5	22.6	25.6	37.8	24.3	28.3	26.5	129.341	83.148	96.8349	90.6758	0.18939	-0.180417
High	Q8BS95	Gpr89a	Golgi pH regulator OS=Mus musculus OX=10090 GN=Gpr89a PE=1 SV=2	0	12.937	9	1	2	2	2	455	52.7	9.22	7.9	2	2	2	2	14.2	12.4	7.9	15.8	15.7	14.1	9.9	16.4	111.943	100.535	70.5882	116.934	0.184682	-0.18025
High	Q9R059	Fhl3	Four and a half LIM domains protein 3 OS=Mus musculus OX=10090 GN=Fhl3 PE=1 SV=2	0	30.823	37	1	8	13	8	289	31.8	6.2	39.76	7	7	7	7	285.5	328.7	209	332.3	316	372	262.6	344.6	97.5911	114.886	81.0994	106.424	0.300704	-0.180237
High	Q8BHT6	B3glct	Beta-1,3-glucosyltransferase OS=Mus musculus OX=10090 GN=B3glct PE=1 SV=3	0	26.198	15	1	5	7	5	489	55.3	6.92	24.71	4	4	4	4	275.8	272.6	195.1	285.9	305.2	308.5	245.2	296.5	105.66	106.803	84.8884	102.648	0.53162	-0.180039
High	Q810C1	Slitrk1	SLIT and NTRK-like protein 1 OS=Mus musculus OX=10090 GN=Slitrk1 PE=2 SV=1	0	7.701	4	1	2	2	2	696	77.8	6.49	6.04	1	1	1	1	13.8	13.6	10.5	13.4	15.3	15.4	13.2	13.9	105.882	106.574	91.3495	96.1938	1.43138	-0.179946
High	Q99104	Myo5a	Unconventional myosin-Va OS=Mus musculus OX=10090 GN=Myo5a PE=1 SV=2	0	311.868	36	1	66	87	66	1853	215.4	8.63	304.01	60	60	60	60	2872.5	2629.5	1996.7	2819.9	3179	2975.8	2508.9	2924.2	109.735	102.721	86.6041	100.94	0.587907	-0.179936
High	Q8VEL0	Mospd1	Motile sperm domain-containing protein 1 OS=Mus musculus OX=10090 GN=Mospd1 PE=1 SV=1	0.023	1.776	4	1	1	1	1	213	24.1	7.74	2.54	1	1	1	1	36.2	30.3	27.1	30.4	40	34.2	34	31.5	114.531	97.9241	97.3515	90.1933	0.517053	-0.179924
High	O88520	Shoc2	Leucine-rich repeat protein SHOC-2 OS=Mus musculus OX=10090 GN=Shoc2 PE=1 SV=2	0	80.209	29	1	9	21	9	582	64.9	8.46	89.3	11	11	11	11	327.7	342	233.1	355.8	362.7	387	292.9	368.9	102.784	109.671	83.0039	104.541	0.416172	-0.179918
High	P52623	Uck1	Uridine-cytidine kinase 1 OS=Mus musculus OX=10090 GN=Uck1 PE=1 SV=2	0	17.974	27	1	6	6	5	277	31	7.88	13.38	3	3	3	3	87.8	53.6	55.8	66.8	97.2	60.7	70.1	69.3	130.777	81.6683	94.3155	93.2392	0.179583	-0.179781
High	Q9CQX0	Otub2	Ubiquitin thioesterase OTUB2 OS=Mus musculus OX=10090 GN=Otub2 PE=1 SV=1	0	10.556	7	1	1	1	1	234	27.3	6.28	6.1	1	1	1	1	23.1	26.5	17.7	25.9	25.5	30	22.2	26.8	97.6077	114.833	84.9761	102.584	0.377089	-0.179706
High	O70494	Sp3	Transcription factor Sp3 OS=Mus musculus OX=10090 GN=Sp3 PE=1 SV=2	0	30.82	8	1	5	6	5	783	82.3	5.26	22.09	6	6	6	6	231.5	224.9	168.3	230.9	256.2	254.5	211.5	239.4	106.572	105.865	87.9784	99.584	0.78146	-0.179669
High	P63089	Ptn	Pleiotrophin OS=Mus musculus OX=10090 GN=Ptn PE=1 SV=1	0	40.837	40	1	7	14	7	168	18.9	9.6	50.25	6	6	6	6	372.1	354.8	242.5	398.7	411.8	401.5	304.6	413.5	107.562	104.871	79.5612	108.006	0.323494	-0.179603
High	P56716	Rp1	Oxygen-regulated protein 1 OS=Mus musculus OX=10090 GN=Rp1 PE=1 SV=2	0.034	1.517	1	1	1	1	1	2095	234.2	7.53	2.96	1	1	1	1	69.1	63.1	55.3	58.9	76.5	71.4	69.5	61.1	109.874	102.549	99.8205	87.7558	0.656327	-0.179467
High	Q8R570	Snap47	Synaptosomal-associated protein 47 OS=Mus musculus OX=10090 GN=Snap47 PE=1 SV=1	0	94.642	49	1	15	24	15	413	46.5	5.76	90.03	15	15	15	15	719.5	722.1	522.8	740.4	796.2	817.2	656.9	767.8	104.829	107.594	86.4883	101.089	0.62487	-0.179446
High	Q8R3E3	Wipi1	WD repeat domain phosphoinositide-interacting protein 1 OS=Mus musculus OX=10090 GN=Wipi1 PE=1 SV=1	0	14.013	15	1	4	4	4	446	48.7	6.46	13.26	2	2	2	2	68.5	63.1	49.9	64.9	75.8	71.4	62.7	67.3	109.38	103.03	90.4762	97.114	0.941836	-0.179266
High	Q6ZWM4	Lsm8	U6 snRNA-associated Sm-like protein LSm8 OS=Mus musculus OX=10090 GN=Lsm8 PE=1 SV=3	0	66.803	89	1	7	17	7	96	10.4	4.48	70.98	9	9	9	9	363	365.9	254.4	386.6	401.7	414.1	319.6	400.9	104.589	107.817	83.2129	104.381	0.43547	-0.179217
High	Q924A0	Tcf7l2	Transcription factor 7-like 2 OS=Mus musculus OX=10090 GN=Tcf7l2 PE=1 SV=2	0	9.338	7	1	3	3	1	459	51.2	8.37	9.17	1	1	1	1	22	28.4	16	28.7	24.3	32.2	20.1	29.8	91.3534	121.053	75.5639	112.03	0.187718	-0.179211
High	Q00993	Axl	Tyrosine-protein kinase receptor UFO OS=Mus musculus OX=10090 GN=Axl PE=1 SV=2	0	13.941	10	1	6	6	5	888	98.1	5.74	15.34	2	2	2	2	25.5	16	16.6	19.4	28.2	18.1	20.8	20.1	129.358	83.0275	95.4128	92.2018	0.188959	-0.178911
High	Q6NVG1	Lpcat4	Lysophospholipid acyltransferase LPCAT4 OS=Mus musculus OX=10090 GN=Lpcat4 PE=1 SV=1	0.001	4.175	8	1	2	2	2	524	57.1	8.75	5.35	1	1	1	1	9.8	14	7	14.2	10.8	15.8	8.8	14.7	86.2275	126.148	70.2595	117.365	0.137411	-0.178765
High	Q80TT8	Cul9	Cullin-9 OS=Mus musculus OX=10090 GN=Cul9 PE=1 SV=2	0	11.414	3	1	5	5	3	1865	209	5.63	12.59	2	2	2	2	31.8	34.1	20.1	38.5	35.2	38.6	25.3	39.9	101.295	111.079	72.8058	114.82	0.205276	-0.178749
[truncated: 6,645 more rows]

## Sheet: Notes for 4c
Sample	Genotype	TMT	Rename	Sum	Note		PD2.4 Sequest HT		PD result Processing Steps:
107.1b	+/+	127N	WT2	3.94144e+06			Protein Database:		1	All data exported from PD2.4
[truncated: 19 more rows]

## Sheet: Source Data_Extended Fig. 4d
			Expected	Observed
		Dscc1+/+	95	135
		Dscc1+/-	190	217
		Dscc1-/-	95	28
