# Supplementary material for: Genetic determinants of micronucleus formation in vivo
Source: Nature. 2024 Feb 14;627(8002):130–6. doi: 10.1038/s41586-023-07009-0 (PMC10917660; doi:10.1038/s41586-023-07009-0)
Supplement: Supplementary file 12 — Source Data Extended Data Fig. 5 [file 41586_2023_7009_MOESM12_ESM.xlsx]

## Sheet: Extended data Figure 5a
		Testis weight
		WT		Dscc1-/-
	Mouse 1	0.12	0.11	0.03	0.03
	Mouse 2	0.11	0.11	0.03	0.03
	Mouse 3	0.11	0.12	0.02	0.03
	Mouse 4	0.1	0.11	0.02	0.03
		weight in g

## Sheet: Extended data Figure 5c-d
Mating Name	Father	Mother	Father Genotypes	Mother Genotypes	Father age at setup (wks)	Mother age at setup (wks)	Mating Duration in Weeks	Number Litters Born	Litters/week	Number Pups Born	Litter size
CBLT2779	CBLT1304.3a	CBLT2161.3f	+/+	+/+	29.5	7.4	2.1	1	0.47619	0	0
CBLT2774	CBLT1400.3b	CBLT2104.3e	+/+	+/+	28.8	7.4	2.1	1	0.47619	1	1
CBLT2777	CBLT1400.3f	CBLT2161.3i	+/+	+/+	28.8	7.4	2.1	1	0.47619	8	8
CBLT2805	CBLT1827.4b	GPAA1493.2d	+/+	+/+	11.4	21.4	2.1	1	0.47619	0	0
CBLT2492	CBLT1725.4a	CBLT1848.2c	+/+	+/+	6.9	6.9	2.4	1	0.416667	0	0
CBLT280	CBLT53.1b	CBLT53.1d	+/+	+/+	7.8	7.8	5.9	2	0.338983	5	2.5
CBLT526	CBLT113.1c	CBLT152.1g	+/+	+/+	9.8	8.2	6	2	0.333333	4	2
CBLT543	CBLT125.1c	CBLT154.1f	+/+	+/+	10.1	8.4	6	2	0.333333	0	0
CBLT641	CBLT162.1c	CBLT98.2b	+/+	+/+	9.2	8.9	6.2	2	0.322581	8	4
CBLT2596	CBLT1938.2b	CBLT2097.2i	+/+	+/+	10.5	7.2	18.6	6	0.322581	33	5.5
CBLT4833	CBLT4412.1a	CBLT4412.1e	+/+	+/+	8.1	8.1	6.2	2	0.322581	8	4
CBLT5050	CBLT4699.1a	CBLT4699.1f	+/+	+/+	8.6	8.6	6.2	2	0.322581	11	5.5
CBLT757	CBLT94.2b	CBLT94.2f	+/+	+/+	9.6	9.6	3.1	1	0.322581	6	6
CBLT4439	CBLT3971.1a	CBLT3902.2h	+/+	+/+	11.4	10.4	9.4	3	0.319149	9	3
CBLT575	CBLT91.2a	CBLT88.2e	+/+	+/+	10.6	10.8	9.4	3	0.319149	15	5
CBLT1487	CBLT189.5f	CBLT294.4h	+/+	+/+	10.1	10.2	15.7	5	0.318471	22	4.4
CBLT4825	CBLT4136.3c	CBLT4136.3h	+/+	+/+	6.8	6.8	15.7	5	0.318471	19	3.8
CBLT2250	CBLT1399.3f	CBLT1399.3l	+/+	+/+	9.1	9.1	12.6	4	0.31746	22	5.5
CBLT2618	CBLT1946.3d	CBLT2015.3e	+/+	+/+	8.5	6.9	6.3	2	0.31746	13	6.5
CBLT1164	CBLT233.2b	CBLT278.2h	+/+	+/+	11.2	10.1	6.3	2	0.31746	10	5
CBLT767	CBLT42.3c	CBLT42.3h	+/+	+/+	12.5	12.5	6.3	2	0.31746	6	3
CBLT5071	CBLT4313.3d	CBLT4692.2d	+/+	+/+	8.5	7.4	6.3	2	0.31746	17	8.5
CBLT1705	CBLT245.5d	CBLT245.5h	+/+	+/+	10.8	10.8	15.8	5	0.316456	31	6.2
CBLT2366	CBLT1649.3e	CBLT1478.3h	+/+	+/+	9.5	8.9	12.7	4	0.314961	5	1.25
CBLT5132	CBLT4460.3c	CBLT4744.2f	+/+	+/+	7.2	7.8	12.7	4	0.314961	23	5.75
CBLT1917	CBLT1244.2c	CBLT1199.1e	+/+	+/+	12.2	9.1	16	5	0.3125	18	3.6
CBLT67	CBLT17.3a	CBLT17.3f	+/+	+/+	7.6	7.6	9.6	3	0.3125	4	1.33333
CBLT1074	CBLT282.1c	CBLT282.1g	+/+	+/+	11.1	11.1	16	5	0.3125	45	9
CBLT38	CBLT16.1a	CBLT16.1h	+/+	+/+	7.9	7.9	16.1	5	0.310559	26	5.2
CBLT3142	CBLT2561.3a	CBLT2561.3h	+/+	+/+	9.2	9.2	12.9	4	0.310078	22	5.5
CBLT4998	CBLT4568.1c	CBLT4568.1g	+/+	+/+	8.5	8.5	6.5	2	0.307692	10	5
CBLT4117	CBLT3712.1a	CBLT3710.1g	+/+	+/+	6.9	7.5	16.3	5	0.306748	21	4.2
CBLT5138	CBLT4567.2d	CBLT4567.2g	+/+	+/+	8.8	8.8	19.6	6	0.306122	30	5
CBLT3865	CBLT3143.4d	CBLT3143.4j	+/+	+/+	6.8	6.8	13.1	4	0.305344	12	3
CBLT1276	CBLT165.4b	CBLT763.1d	+/+	+/+	11.4	10.1	6.6	2	0.30303	13	6.5
CBLT2557	CBLT2056.1a	CBLT2056.1f	+/+	+/+	11.6	11.6	6.6	2	0.30303	9	4.5
CBLT3614	CBLT2798.5a	CBLT3186.2j	+/+	+/+	10.6	7.2	3.3	1	0.30303	9	9
CBLT3615	CBLT2798.5b	CBLT3183.2e	+/+	+/+	10.6	7.2	3.3	1	0.30303	10	10
CBLT5386	CBLT5138.1c	CBLT5138.1f	+/+	+/+	7.5	7.5	6.6	2	0.30303	9	4.5
CBLT4113	CBLT3492.3c	CBLT3671.1g	+/+	+/+	6.8	7.4	16.6	5	0.301205	19	3.8
CBLT2663	CBLT2061.2e	CBLT2201.2e	+/+	+/+	9.5	8.2	29.9	9	0.301003	46	5.11111
CBLT4521	CBLT3963.2d	CBLT3329.6d	+/+	+/+	10.6	8.6	10	3	0.3	15	5
CBLT1942	CBLT1189.3c	CBLT1189.3h	+/+	+/+	8.6	8.6	16.7	5	0.299401	20	4
CBLT1004	CBLT292.2c	CBLT279.1h	+/+	+/+	8.1	8.5	16.7	5	0.299401	32	6.4
CBLT1278	CBLT384.1c	CBLT756.1c	+/+	+/+	11.6	9.8	16.7	5	0.299401	20	4
CBLT1884	CBLT1075.3c	CBLT1075.3f	+/+	+/+	7.6	7.6	6.7	2	0.298507	16	8
CBLT1202	CBLT121.5b	CBLT121.5e	+/+	+/+	8.1	8.1	6.7	2	0.298507	7	3.5
CBLT1307	CBLT773.1d	CBLT773.1h	+/+	+/+	8.2	8.2	6.7	2	0.298507	7	3.5
CBLT1292	CBLT758.1b	CBLT762.1f	+/+	+/+	10.2	10.1	13.5	4	0.296296	30	7.5
CBLT958	CBLT141.1c	CBLT235.2d	+/+	+/+	11.5	9.5	16.9	5	0.295858	14	2.8
CBLT1664	CBLT1138.1a	CBLT1207.1c	+/+	+/+	12.8	9.2	13.6	4	0.294118	18	4.5
CBLT2106	CBLT1214.4b	CBLT1353.2c	+/+	+/+	8.6	8.9	17	5	0.294118	27	5.4
CBLT740	CBLT162.1a	CBLT136.2f	+/+	+/+	10.2	9.1	3.4	1	0.294118	0	0
CBLT701	CBLT194.1c	CBLT221.1h	+/+	+/+	9.9	8.5	3.4	1	0.294118	0	0
CBLT720	CBLT217.1d	CBLT75.3i	+/+	+/+	7.8	9.8	17	5	0.294118	26	5.2
CBLT839	CBLT248.1e	CBLT104.2f	+/+	+/+	8.2	9.5	6.8	2	0.294118	10	5
CBLT1168	CBLT253.3d	CBLT262.2f	+/+	+/+	10.1	11.4	17	5	0.294118	22	4.4
CBLT3634	CBLT3194.2b	CBLT3183.2g	+/+	+/+	6.9	7.2	6.8	2	0.294118	13	6.5
CBLT5276	CBLT4832.2c	CBLT4832.2h	+/+	+/+	7.5	7.5	13.6	4	0.294118	22	5.5
CBLT5137	CBLT4567.2a	CBLT4567.2f	+/+	+/+	8.8	8.8	13.7	4	0.291971	21	5.25
CBLT5254	CBLT4891.2a	CBLT4898.2f	+/+	+/+	8.4	7.6	13.7	4	0.291971	16	4
CBLT5248	CBLT4892.2a	CBLT4827.2h	+/+	+/+	7.4	6.9	13.7	4	0.291971	15	3.75
CBLT5246	CBLT4892.2c	CBLT4891.2e	+/+	+/+	7.4	8.4	13.7	4	0.291971	17	4.25
CBLT5251	CBLT4898.2a	CBLT4827.2j	+/+	+/+	7.6	6.9	13.7	4	0.291971	19	4.75
CBLT721	CBLT280.1a	CBLT75.3k	+/+	+/+	7.9	9.8	24.1	7	0.290456	29	4.14286
CBLT2078	CBLT1361.1a	CBLT1206.4g	+/+	+/+	13.1	8.9	6.9	2	0.289855	8	4
CBLT2006	CBLT1361.1f	CBLT1241.2i	+/+	+/+	11.1	10.8	6.9	2	0.289855	4	2
CBLT144	CBLT29.2a	CBLT29.2e	+/+	+/+	7.6	7.6	6.9	2	0.289855	2	1
CBLT4686	CBLT3899.3b	CBLT3899.3h	+/+	+/+	9.4	9.4	6.9	2	0.289855	7	3.5
CBLT5047	CBLT4402.2b	CBLT4402.2i	+/+	+/+	8.8	8.8	6.9	2	0.289855	8	4
CBLT5048	CBLT4402.2c	CBLT4402.2j	+/+	+/+	8.8	8.8	6.9	2	0.289855	9	4.5
CBLT5049	CBLT4402.2d	CBLT4402.2k	+/+	+/+	8.8	8.8	6.9	2	0.289855	10	5
CBLT4952	CBLT4597.1c	CBLT4600.1e	+/+	+/+	7.8	6.8	6.9	2	0.289855	5	2.5
CBLT5461	CBLT4988.2a	CBLT5058.2k	+/+	+/+	7.6	7.6	6.9	2	0.289855	6	3
CBLT5453	CBLT5058.2b	CBLT5110.1f	+/+	+/+	7.6	7.6	6.9	2	0.289855	2	1
CBLT5458	CBLT5110.1a	CBLT5058.2h	+/+	+/+	7.6	7.6	6.9	2	0.289855	2	1
CBLT5445	CBLT5112.1a	CBLT5052.2f	+/+	+/+	10.2	9.4	6.9	2	0.289855	5	2.5
CBLT5446	CBLT5112.1b	CBLT5052.2e	+/+	+/+	10.2	9.4	6.9	2	0.289855	8	4
CBLT479	CBLT59.2b	CBLT59.2h	+/+	+/+	8.4	8.4	6.9	2	0.289855	7	3.5
CBLT1468	CBLT759.3a	CBLT764.2l	+/+	+/+	9.1	9.8	6.9	2	0.289855	10	5
CBLT1801	CBLT1206.1d	CBLT760.4f	+/+	+/+	12.5	10.4	13.9	4	0.28777	25	6.25
CBLT1610	CBLT241.4a	CBLT1137.1h	+/+	+/+	11.8	10.1	13.9	4	0.28777	26	6.5
CBLT3675	CBLT3364.1c	CBLT3364.1e	+/+	+/+	6.8	6.8	13.9	4	0.28777	17	4.25
CBLT5224	CBLT4743.3b	CBLT4888.2h	+/+	+/+	8.2	8.2	13.9	4	0.28777	17	4.25
CBLT5227	CBLT4745.4a	CBLT4897.1i	+/+	+/+	7.6	7.6	13.9	4	0.28777	16	4
CBLT5002	CBLT4372.2a	CBLT4743.1c	+/+	+/+	9.4	7.5	17.4	5	0.287356	30	6
CBLT1349	CBLT781.2c	CBLT781.2k	+/+	+/+	7.4	7.4	17.4	5	0.287356	21	4.2
CBLT392	CBLT126.1a	CBLT126.1e	+/+	+/+	7.1	7.1	20.9	6	0.287081	41	6.83333
CBLT484	CBLT114.1b	CBLT113.1f	+/+	+/+	8.8	8.6	7	2	0.285714	11	5.5
CBLT1875	CBLT1317.2b	CBLT1317.2d	+/+	+/+	7.9	7.9	7	2	0.285714	12	6
CBLT2242	CBLT1363.4b	CBLT1648.2i	+/+	+/+	7.4	7.4	21	6	0.285714	22	3.66667
CBLT1080	CBLT285.1b	CBLT285.1e	+/+	+/+	10.8	10.8	7	2	0.285714	13	6.5
CBLT742	CBLT32.4a	CBLT34.3f	+/+	+/+	12.4	11.9	7	2	0.285714	8	4
CBLT750	CBLT45.3b	CBLT45.3i	+/+	+/+	11.5	11.5	7	2	0.285714	3	1.5
CBLT749	CBLT45.3c	CBLT45.3h	+/+	+/+	11.5	11.5	7	2	0.285714	7	3.5
CBLT5300	CBLT4743.3a	CBLT5001.2f	+/+	+/+	10.1	7.4	7	2	0.285714	5	2.5
CBLT5067	CBLT4746.1c	CBLT4692.2e	+/+	+/+	9.5	7.4	21	6	0.285714	43	7.16667
CBLT752	CBLT79.2a	CBLT79.2g	+/+	+/+	11.5	11.5	7	2	0.285714	0	0
CBLT754	CBLT79.2c	CBLT79.2f	+/+	+/+	11.5	11.5	7	2	0.285714	4	2
CBLT1692	CBLT1139.2c	CBLT955.2f	+/+	+/+	10.6	10.2	17.6	5	0.284091	27	5.4
CBLT1562	CBLT241.4a	CBLT1134.1c	+/+	+/+	9.9	9.9	17.6	5	0.284091	22	4.4
CBLT4823	CBLT4136.3a	CBLT4136.3f	+/+	+/+	6.8	6.8	14.1	4	0.283688	14	3.5
CBLT1957	CBLT480.4d	CBLT1206.3h	+/+	+/+	11.5	9.4	14.1	4	0.283688	16	4
CBLT1143	CBLT87.3a	CBLT87.3e	+/+	+/+	8.8	8.8	14.1	4	0.283688	24	6
CBLT2934	CBLT2166.3b	CBLT2635.1f	+/+	+/+	9.9	8.1	10.6	3	0.283019	10	3.33333
CBLT1393	CBLT270.5b	CBLT270.5d	+/+	+/+	7.4	7.4	10.6	3	0.283019	17	5.66667
CBLT1685	CBLT1137.1e	CBLT851.3i	+/+	+/+	12.1	10.2	17.7	5	0.282486	15	3
CBLT499	CBLT139.1b	CBLT143.1f	+/+	+/+	7.8	7.9	7.1	2	0.28169	8	4
CBLT503	CBLT139.1d	CBLT148.1g	+/+	+/+	7.8	7.8	7.1	2	0.28169	5	2.5
CBLT505	CBLT147.1a	CBLT148.1d	+/+	+/+	8.2	7.8	7.1	2	0.28169	0	0
CBLT511	CBLT147.1d	CBLT104.1g	+/+	+/+	8.2	7.9	7.1	2	0.28169	9	4.5
CBLT515	CBLT93.1a	CBLT56.3h	+/+	+/+	8.9	9.1	7.1	2	0.28169	8	4
CBLT516	CBLT93.1a	CBLT56.3g	+/+	+/+	8.9	9.1	7.1	2	0.28169	4	2
CBLT2017	CBLT1191.3c	CBLT1191.3i	+/+	+/+	7.5	7.5	10.7	3	0.280374	14	4.66667
CBLT864	CBLT217.1a	CBLT250.1f	+/+	+/+	10.2	9.2	10.7	3	0.280374	22	7.33333
CBLT2546	CBLT1945.2c	CBLT1845.3b	+/+	+/+	8.8	9.4	28.6	8	0.27972	42	5.25
CBLT1839	CBLT1082.4b	CBLT1082.4h	+/+	+/+	9.6	9.6	17.9	5	0.27933	23	4.6
CBLT1744	CBLT1205.1a	CBLT1247.1f	+/+	+/+	10.6	10.2	17.9	5	0.27933	28	5.6
CBLT2030	CBLT1205.3c	CBLT1481.1f	+/+	+/+	11.1	9.6	17.9	5	0.27933	42	8.4
CBLT4451	CBLT3968.2a	CBLT3963.2h	+/+	+/+	8.4	8.8	25.1	7	0.278884	34	4.85714
CBLT1943	CBLT1189.3e	CBLT1189.3k	+/+	+/+	8.6	8.6	18	5	0.277778	22	4.4
CBLT2587	CBLT2020.2b	CBLT1950.3l	+/+	+/+	10.9	7.8	21.6	6	0.277778	24	4
CBLT2397	CBLT2019.1e	CBLT2058.1f	+/+	+/+	7.5	6.8	21.7	6	0.276498	50	8.33333
CBLT1918	CBLT1244.2a	CBLT851.4f	+/+	+/+	12.2	9.2	18.1	5	0.276243	22	4.4
CBLT1076	CBLT284.1a	CBLT284.1d	+/+	+/+	10.4	10.4	18.1	5	0.276243	32	6.4
CBLT2439	CBLT1645.3d	CBLT1939.2e	+/+	+/+	7.5	6.9	29	8	0.275862	45	5.625
CBLT4997	CBLT4568.1b	CBLT4568.1f	+/+	+/+	8.5	8.5	10.9	3	0.275229	19	6.33333
CBLT4415	CBLT3896.1c	CBLT3785.2h	+/+	+/+	10.8	10.4	21.9	6	0.273973	38	6.33333
CBLT476	CBLT59.2d	CBLT59.2g	+/+	+/+	8.4	8.4	21.9	6	0.273973	22	3.66667
CBLT324	CBLT96.1a	CBLT96.1g	+/+	+/+	7.1	7.1	21.9	6	0.273973	39	6.5
CBLT3454	CBLT3182.1b	CBLT3191.1h	+/+	+/+	7.1	6.9	7.3	2	0.273973	12	6
CBLT4900	CBLT4152.3c	CBLT4504.1g	+/+	+/+	8.2	7.1	7.3	2	0.273973	9	4.5
CBLT2390	CBLT2010.1a	CBLT2019.1h	+/+	+/+	7.5	7.5	25.6	7	0.273438	40	5.71429
CBLT2257	CBLT1934.1b	CBLT1934.1d	+/+	+/+	7.2	7.2	18.3	5	0.273224	28	5.6
CBLT2145	CBLT1147.4d	CBLT1448.2i	+/+	+/+	11.1	9.9	11	3	0.272727	18	6
CBLT4683	CBLT3924.2a	CBLT3924.2c	+/+	+/+	10.6	10.6	22	6	0.272727	32	5.33333
CBLT4170	CBLT3673.1a	CBLT3664.2d	+/+	+/+	9.1	7.5	18.4	5	0.271739	19	3.8
CBLT1271	CBLT197.4b	CBLT760.1h	+/+	+/+	8.9	8.8	22.1	6	0.271493	36	6
CBLT4522	CBLT3965.2a	CBLT3329.6e	+/+	+/+	10.1	8.6	25.9	7	0.27027	25	3.57143
CBLT63	CBLT18.2c	CBLT18.2h	+/+	+/+	7.6	7.6	3.7	1	0.27027	4	4
CBLT4545	CBLT3908.3c	CBLT3975.2e	+/+	+/+	7.4	8.5	7.4	2	0.27027	3	1.5
CBLT4412	CBLT3957.2a	CBLT3957.2c	+/+	+/+	7.5	7.5	7.4	2	0.27027	10	5
CBLT1675	CBLT1148.2a	CBLT1139.2h	+/+	+/+	9.6	9.6	18.6	5	0.268817	42	8.4
CBLT2122	CBLT1484.1a	CBLT1362.3d	+/+	+/+	10.9	8.8	18.6	5	0.268817	33	6.6
CBLT3477	CBLT3009.3b	CBLT3009.3e	+/+	+/+	7.2	7.2	18.6	5	0.268817	28	5.6
CBLT3862	CBLT3143.4a	CBLT3143.4g	+/+	+/+	6.8	6.8	18.6	5	0.268817	34	6.8
CBLT3863	CBLT3143.4b	CBLT3143.4h	+/+	+/+	6.8	6.8	18.6	5	0.268817	21	4.2
CBLT1528	CBLT760.2h	CBLT167.6e	+/+	+/+	13.5	10.2	18.6	5	0.268817	27	5.4
CBLT1688	CBLT1150.1b	CBLT1140.2c	+/+	+/+	11.9	10.5	14.9	4	0.268456	27	6.75
CBLT2150	CBLT1210.4d	CBLT1452.2h	+/+	+/+	10.9	10.4	14.9	4	0.268456	11	2.75
CBLT1599	CBLT167.6c	CBLT205.5d	+/+	+/+	12.1	10.2	14.9	4	0.268456	14	3.5
CBLT993	CBLT290.1c	CBLT124.2d	+/+	+/+	8.9	10.1	14.9	4	0.268456	18	4.5
CBLT2498	CBLT1645.3c	CBLT1641.3g	+/+	+/+	9.5	8.4	11.2	3	0.267857	14	4.66667
CBLT2841	CBLT1935.4a	CBLT1935.4d	+/+	+/+	10.9	10.9	22.4	6	0.267857	23	3.83333
CBLT1623	CBLT1137.1d	CBLT954.2f	+/+	+/+	10.1	8.9	18.7	5	0.26738	19	3.8
CBLT1972	CBLT1204.3a	CBLT1209.3e	+/+	+/+	8.9	9.4	18.7	5	0.26738	45	9
CBLT2118	CBLT1483.1a	CBLT1350.2g	+/+	+/+	11.5	8.8	18.7	5	0.26738	36	7.2
CBLT2432	CBLT1844.2e	CBLT1841.3c	+/+	+/+	8.5	7.5	18.7	5	0.26738	13	2.6
CBLT1509	CBLT206.4d	CBLT746.2e	+/+	+/+	10.1	10.8	18.7	5	0.26738	38	7.6
CBLT2810	CBLT2131.3e	CBLT2127.4g	+/+	+/+	10.1	7.5	18.7	5	0.26738	27	5.4
CBLT327	CBLT96.1c	CBLT95.1e	+/+	+/+	7.1	7.2	18.7	5	0.26738	41	8.2
CBLT4315	CBLT3787.2b	CBLT3787.2g	+/+	+/+	8.2	8.2	7.5	2	0.266667	4	2
CBLT4266	CBLT3862.2a	CBLT3862.2b	+/+	+/+	6.9	6.9	15	4	0.266667	20	5
CBLT4518	CBLT3963.2a	CBLT3710.3f	+/+	+/+	10.6	9.4	15	4	0.266667	10	2.5
CBLT1578	CBLT761.3b	CBLT1133.1i	+/+	+/+	12.1	11.2	15	4	0.266667	24	6
CBLT2500	CBLT2063.1d	CBLT1641.3h	+/+	+/+	8.2	8.4	22.6	6	0.265487	23	3.83333
CBLT739	CBLT175.1b	CBLT212.1d	+/+	+/+	9.9	9.2	15.1	4	0.264901	24	6
CBLT1714	CBLT1243.1c	CBLT1248.1e	+/+	+/+	10.5	10.1	18.9	5	0.26455	28	5.6
CBLT2365	CBLT1939.1e	CBLT1478.3f	+/+	+/+	9.2	8.9	18.9	5	0.26455	41	8.2
CBLT2275	CBLT1947.1c	CBLT1647.3f	+/+	+/+	7.1	7.2	18.9	5	0.26455	35	7
CBLT1342	CBLT197.4b	CBLT292.4d	+/+	+/+	10.9	8.9	18.9	5	0.26455	11	2.2
CBLT5134	CBLT4270.4b	CBLT4270.4e	+/+	+/+	8.1	8.1	18.9	5	0.26455	40	8
CBLT5064	CBLT4604.2a	CBLT4683.2e	+/+	+/+	8.5	7.1	18.9	5	0.26455	23	4.6
CBLT5152	CBLT4687.2b	CBLT4316.4e	+/+	+/+	9.5	6.8	18.9	5	0.26455	28	5.6
CBLT5157	CBLT4830.1b	CBLT4316.4f	+/+	+/+	9.2	6.8	18.9	5	0.26455	25	5
CBLT1842	CBLT779.4e	CBLT779.4g	+/+	+/+	8.5	8.5	18.9	5	0.26455	29	5.8
CBLT1068	CBLT149.2d	CBLT149.2i	+/+	+/+	7.9	7.9	22.7	6	0.264317	39	6.5
CBLT1034	CBLT184.2a	CBLT184.2h	+/+	+/+	8.2	8.2	22.7	6	0.264317	15	2.5
CBLT1059	CBLT192.3c	CBLT237.2g	+/+	+/+	7.6	7.6	22.7	6	0.264317	37	6.16667
CBLT4074	CBLT3382.3a	CBLT3708.1c	+/+	+/+	10.2	7.9	22.7	6	0.264317	29	4.83333
CBLT458	CBLT68.1b	CBLT133.1d	+/+	+/+	9.8	7.9	22.7	6	0.264317	22	3.66667
CBLT2172	CBLT1214.4c	CBLT1365.3h	+/+	+/+	10.6	8.2	19	5	0.263158	40	8
CBLT782	CBLT126.2e	CBLT235.1h	+/+	+/+	10.6	9.8	19	5	0.263158	23	4.6
CBLT1986	CBLT1392.2a	CBLT1392.2c	+/+	+/+	8.5	8.5	19	5	0.263158	30	6
CBLT2386	CBLT1639.3c	CBLT2019.1i	+/+	+/+	7.6	7.5	11.4	3	0.263158	20	6.66667
CBLT1187	CBLT169.2c	CBLT478.1e	+/+	+/+	10.2	8.9	19	5	0.263158	30	6
CBLT714	CBLT179.1a	CBLT56.4f	+/+	+/+	7.9	9.6	15.2	4	0.263158	16	4
CBLT619	CBLT192.1a	CBLT109.2f	+/+	+/+	8.9	8.6	19	5	0.263158	32	6.4
CBLT727	CBLT223.1a	CBLT149.1g	+/+	+/+	7.6	9.2	19	5	0.263158	30	6
CBLT3075	CBLT2252.3f	CBLT2252.3j	+/+	+/+	10.9	10.9	11.4	3	0.263158	16	5.33333
CBLT1380	CBLT243.3b	CBLT478.2j	+/+	+/+	11.9	9.9	19	5	0.263158	22	4.4
CBLT816	CBLT288.1c	CBLT253.1g	+/+	+/+	7.9	9.4	19	5	0.263158	47	9.4
CBLT4399	CBLT3895.2a	CBLT3682.3g	+/+	+/+	9.1	8.5	19	5	0.263158	41	8.2
CBLT4619	CBLT3908.3c	CBLT4146.2b	+/+	+/+	10.5	7.5	7.6	2	0.263158	2	1
CBLT4698	CBLT4335.1c	CBLT4336.1c	+/+	+/+	7.6	7.6	26.6	7	0.263158	39	5.57143
CBLT1922	CBLT480.4a	CBLT1448.1f	+/+	+/+	9.4	8.9	19	5	0.263158	31	6.2
CBLT5088	CBLT4823.1d	CBLT4825.1c	+/+	+/+	7.1	7.5	19	5	0.263158	34	6.8
CBLT1331	CBLT759.1b	CBLT278.3m	+/+	+/+	11.2	9.8	19	5	0.263158	28	5.6
CBLT4620	CBLT3964.3a	CBLT3970.3c	+/+	+/+	7.8	7.9	26.7	7	0.262172	29	4.14286
CBLT488	CBLT110.1a	CBLT139.1e	+/+	+/+	8.1	7.8	22.9	6	0.262009	35	5.83333
CBLT442	CBLT117.1a	CBLT135.1h	+/+	+/+	8.9	8.4	22.9	6	0.262009	34	5.66667
CBLT957	CBLT141.1b	CBLT263.2e	+/+	+/+	11.5	9.2	22.9	6	0.262009	23	3.83333
CBLT4473	CBLT3786.3b	CBLT3968.2i	+/+	+/+	10.8	9.2	22.9	6	0.262009	20	3.33333
CBLT4440	CBLT3971.1b	CBLT3902.2i	+/+	+/+	11.4	10.4	22.9	6	0.262009	41	6.83333
CBLT5024	CBLT4746.1b	CBLT4597.2g	+/+	+/+	7.6	8.4	22.9	6	0.262009	38	6.33333
CBLT2031	CBLT1204.3b	CBLT1450.1f	+/+	+/+	10.9	8.9	19.1	5	0.26178	33	6.6
CBLT2026	CBLT1218.3c	CBLT1483.1b	+/+	+/+	11.2	9.5	19.1	5	0.26178	31	6.2
CBLT2082	CBLT1361.1b	CBLT1212.3k	+/+	+/+	13.1	9.2	19.1	5	0.26178	32	6.4
CBLT713	CBLT179.1c	CBLT65.3a	+/+	+/+	7.9	10.2	19.1	5	0.26178	35	7
CBLT4992	CBLT4136.4a	CBLT4136.4d	+/+	+/+	8.5	8.5	23	6	0.26087	27	4.5
CBLT4562	CBLT3975.2b	CBLT4145.1a	+/+	+/+	9.4	8.5	26.9	7	0.260223	24	3.42857
CBLT1757	CBLT1210.1c	CBLT1241.1g	+/+	+/+	12.2	10.2	15.4	4	0.25974	22	5.5
CBLT304	CBLT21.4b	CBLT21.4f	+/+	+/+	7.6	7.6	7.7	2	0.25974	9	4.5
CBLT305	CBLT21.4c	CBLT21.4g	+/+	+/+	7.6	7.6	7.7	2	0.25974	13	6.5
CBLT306	CBLT21.4d	CBLT21.4h	+/+	+/+	7.6	7.6	7.7	2	0.25974	16	8
CBLT1515	CBLT273.5b	CBLT273.5f	+/+	+/+	6.8	6.8	15.4	4	0.25974	23	5.75
CBLT1524	CBLT286.5d	CBLT286.5h	+/+	+/+	6.9	6.9	15.4	4	0.25974	18	4.5
CBLT4369	CBLT3369.4a	CBLT3369.4c	+/+	+/+	8.8	8.8	7.7	2	0.25974	0	0
CBLT5434	CBLT5104.1c	CBLT5112.1d	+/+	+/+	9.1	9.4	7.7	2	0.25974	7	3.5
CBLT5435	CBLT5104.1d	CBLT5112.1f	+/+	+/+	9.1	9.4	7.7	2	0.25974	12	6
CBLT5437	CBLT5105.1b	CBLT5106.1c	+/+	+/+	9.2	9.2	7.7	2	0.25974	11	5.5
CBLT5432	CBLT5106.1a	CBLT5104.1i	+/+	+/+	9.2	9.1	7.7	2	0.25974	13	6.5
CBLT5429	CBLT5108.1b	CBLT5104.1f	+/+	+/+	9.2	9.1	7.7	2	0.25974	6	3
CBLT1314	CBLT777.1b	CBLT777.1e	+/+	+/+	7.6	7.6	7.7	2	0.25974	8	4
CBLT611	CBLT86.2a	CBLT37.3f	+/+	+/+	10.4	10.4	7.7	2	0.25974	7	3.5
CBLT631	CBLT193.1a	CBLT176.1i	+/+	+/+	8.9	8.8	19.3	5	0.259067	33	6.6
CBLT2976	CBLT2341.3b	CBLT2639.1e	+/+	+/+	8.1	8.2	19.3	5	0.259067	22	4.4
CBLT3019	CBLT2631.2a	CBLT2346.5i	+/+	+/+	10.4	8.4	19.3	5	0.259067	38	7.6
CBLT3184	CBLT2833.2d	CBLT2833.2j	+/+	+/+	7.1	7.1	19.3	5	0.259067	20	4
CBLT3393	CBLT2911.3a	CBLT3005.2e	+/+	+/+	9.6	8.6	30.9	8	0.2589	52	6.5
CBLT2814	CBLT2063.3c	CBLT2132.4d	+/+	+/+	9.2	7.4	11.6	3	0.258621	2	0.666667
CBLT5334	CBLT5051.1b	CBLT5051.1g	+/+	+/+	8.1	8.1	11.6	3	0.258621	14	4.66667
CBLT5335	CBLT5051.1c	CBLT5051.1h	+/+	+/+	8.1	8.1	11.6	3	0.258621	14	4.66667
CBLT892	CBLT207.1b	CBLT207.1e	+/+	+/+	9.6	9.6	15.5	4	0.258065	23	5.75
CBLT54	CBLT25.1a	CBLT25.1e	+/+	+/+	6.9	6.9	19.4	5	0.257732	32	6.4
CBLT4524	CBLT3968.2a	CBLT4154.1b	+/+	+/+	10.2	7.6	23.3	6	0.257511	23	3.83333
CBLT1750	CBLT1144.2b	CBLT853.3d	+/+	+/+	12.8	10.8	15.6	4	0.25641	21	5.25
CBLT761	CBLT117.2b	CBLT117.2e	+/+	+/+	10.1	10.1	11.7	3	0.25641	12	4
CBLT1753	CBLT1210.1b	CBLT1216.1f	+/+	+/+	12.2	10.1	15.6	4	0.25641	28	7
CBLT1856	CBLT1241.1d	CBLT1211.2g	+/+	+/+	12.2	10.6	15.6	4	0.25641	24	6
CBLT860	CBLT138.2a	CBLT180.2e	+/+	+/+	10.4	9.1	15.6	4	0.25641	14	3.5
CBLT1105	CBLT171.2c	CBLT233.2e	+/+	+/+	7.9	8.5	23.4	6	0.25641	18	3
CBLT2308	CBLT1841.2f	CBLT1483.2i	+/+	+/+	8.8	8.6	11.7	3	0.25641	14	4.66667
CBLT2358	CBLT1947.1e	CBLT2016.1c	+/+	+/+	9.1	7.9	15.6	4	0.25641	19	4.75
CBLT979	CBLT197.2a	CBLT230.1d	+/+	+/+	10.2	11.2	15.6	4	0.25641	23	5.75
CBLT2928	CBLT2133.3g	CBLT2637.1e	+/+	+/+	11.6	8.6	15.6	4	0.25641	28	7
CBLT2911	CBLT2252.2a	CBLT2252.2f	+/+	+/+	8.2	8.2	23.4	6	0.25641	35	5.83333
CBLT4614	CBLT3712.3a	CBLT4145.2h	+/+	+/+	10.1	7.9	15.6	4	0.25641	21	5.25
CBLT4691	CBLT4040.3b	CBLT4040.3f	+/+	+/+	8.9	8.9	15.6	4	0.25641	21	5.25
CBLT4864	CBLT4040.4c	CBLT4040.4g	+/+	+/+	7.5	7.5	27.3	7	0.25641	44	6.28571
CBLT1617	CBLT1137.1c	CBLT758.3j	+/+	+/+	10.1	10.1	19.6	5	0.255102	29	5.8
CBLT2054	CBLT1302.2b	CBLT1302.2k	+/+	+/+	8.4	8.4	19.6	5	0.255102	38	7.6
CBLT4218	CBLT3897.1a	CBLT3672.2h	+/+	+/+	8.2	7.5	19.6	5	0.255102	18	3.6
CBLT5115	CBLT4054.5a	CBLT4435.2e	+/+	+/+	7.2	7.2	19.6	5	0.255102	25	5
CBLT5133	CBLT4270.4a	CBLT4270.4d	+/+	+/+	8.1	8.1	19.6	5	0.255102	24	4.8
CBLT5124	CBLT4744.2d	CBLT4826.1d	+/+	+/+	7.8	6.8	19.6	5	0.255102	29	5.8
CBLT1777	CBLT1241.1c	CBLT1240.1d	+/+	+/+	10.2	11.1	15.7	4	0.254777	19	4.75
CBLT2050	CBLT1313.3a	CBLT1313.3h	+/+	+/+	8.8	8.8	15.7	4	0.254777	16	4
CBLT2278	CBLT1947.1a	CBLT1454.4g	+/+	+/+	7.1	7.2	15.7	4	0.254777	21	5.25
CBLT5198	CBLT4741.2a	CBLT4741.2j	+/+	+/+	7.1	7.1	15.7	4	0.254777	19	4.75
CBLT5205	CBLT4835.2h	CBLT4835.2l	+/+	+/+	6.8	6.8	15.7	4	0.254777	14	3.5
CBLT590	CBLT56.3a	CBLT60.2f	+/+	+/+	11.2	11.4	15.7	4	0.254777	29	7.25
CBLT849	CBLT61.3a	CBLT61.3f	+/+	+/+	8.9	8.9	15.7	4	0.254777	8	2
CBLT3231	CBLT2693.3c	CBLT2693.3g	+/+	+/+	6.8	6.8	23.6	6	0.254237	29	4.83333
CBLT1618	CBLT1137.1f	CBLT852.2c	+/+	+/+	10.1	10.4	19.7	5	0.253807	28	5.6
CBLT1784	CBLT1243.1f	CBLT1213.1g	+/+	+/+	12.5	10.6	19.7	5	0.253807	43	8.6
CBLT2382	CBLT1648.3d	CBLT2017.1f	+/+	+/+	7.2	7.6	19.7	5	0.253807	33	6.6
CBLT2801	CBLT2168.3f	CBLT2016.4f	+/+	+/+	7.6	7.2	19.7	5	0.253807	37	7.4
CBLT4707	CBLT3964.3d	CBLT4148.1j	+/+	+/+	9.6	7.5	19.7	5	0.253807	39	7.8
CBLT1866	CBLT758.4a	CBLT758.4c	+/+	+/+	10.4	10.4	19.7	5	0.253807	34	6.8
CBLT2438	CBLT1645.3f	CBLT1949.2h	+/+	+/+	7.5	7.4	27.6	7	0.253623	45	6.42857
CBLT1071	CBLT167.3c	CBLT203.2d	+/+	+/+	7.8	8.6	23.7	6	0.253165	50	8.33333
CBLT845	CBLT168.2c	CBLT280.1b	+/+	+/+	8.6	9.4	23.7	6	0.253165	21	3.5
CBLT854	CBLT114.2a	CBLT114.2j	+/+	+/+	9.4	9.4	7.9	2	0.253165	8	4
CBLT2135	CBLT1634.2a	CBLT1634.2h	+/+	+/+	7.4	7.4	7.9	2	0.253165	12	6
CBLT1491	CBLT189.5b	CBLT294.4g	+/+	+/+	10.1	10.2	7.9	2	0.253165	14	7
CBLT3378	CBLT2696.3c	CBLT2840.3g	+/+	+/+	9.2	7.2	31.6	8	0.253165	38	4.75
CBLT5184	CBLT4460.3a	CBLT4684.3c	+/+	+/+	10.1	8.1	7.9	2	0.253165	15	7.5
CBLT4543	CBLT3908.3a	CBLT3969.2h	+/+	+/+	7.4	8.1	27.7	7	0.252708	39	5.57143
CBLT4546	CBLT3908.3d	CBLT3975.2f	+/+	+/+	7.4	8.5	27.7	7	0.252708	43	6.14286
CBLT1686	CBLT1150.1c	CBLT851.3l	+/+	+/+	11.9	10.2	11.9	3	0.252101	15	5
CBLT4371	CBLT3680.3a	CBLT3680.3e	+/+	+/+	8.8	8.8	11.9	3	0.252101	6	2
CBLT4373	CBLT3680.3c	CBLT3680.3g	+/+	+/+	8.8	8.8	11.9	3	0.252101	19	6.33333
CBLT1624	CBLT1149.1b	CBLT954.2d	+/+	+/+	10.2	8.9	15.9	4	0.251572	24	6
CBLT2111	CBLT1208.3e	CBLT1366.3g	+/+	+/+	7.6	8.6	15.9	4	0.251572	7	1.75
CBLT1597	CBLT289.4a	CBLT292.5b	+/+	+/+	11.8	10.1	15.9	4	0.251572	26	6.5
CBLT1263	CBLT759.1c	CBLT293.3j	+/+	+/+	9.2	9.4	15.9	4	0.251572	26	6.5
CBLT1625	CBLT776.3d	CBLT776.3e	+/+	+/+	6.9	6.9	15.9	4	0.251572	15	3.75
CBLT1144	CBLT87.3b	CBLT87.3d	+/+	+/+	8.8	8.8	15.9	4	0.251572	18	4.5
CBLT1389	CBLT107.5d	CBLT851.1h	+/+	+/+	10.4	9.8	19.9	5	0.251256	30	6
CBLT1951	CBLT1089.5c	CBLT1085.5e	+/+	+/+	6.8	7.2	19.9	5	0.251256	35	7
CBLT2269	CBLT1454.4b	CBLT1940.1f	+/+	+/+	7.2	7.1	19.9	5	0.251256	44	8.8
CBLT2424	CBLT1638.3b	CBLT1216.4f	+/+	+/+	9.5	7.8	19.9	5	0.251256	29	5.8
CBLT1173	CBLT173.3a	CBLT193.3i	+/+	+/+	10.2	9.9	19.9	5	0.251256	33	6.6
CBLT1435	CBLT189.4a	CBLT759.2c	+/+	+/+	11.4	10.8	19.9	5	0.251256	30	6
CBLT2274	CBLT1947.1d	CBLT1647.3e	+/+	+/+	7.1	7.2	19.9	5	0.251256	42	8.4
CBLT1234	CBLT201.3a	CBLT384.1e	+/+	+/+	9.8	9.8	19.9	5	0.251256	20	4
CBLT1280	CBLT206.3c	CBLT763.1f	+/+	+/+	11.4	10.1	19.9	5	0.251256	31	6.2
CBLT4558	CBLT3894.2a	CBLT3908.3f	+/+	+/+	8.9	8.2	19.9	5	0.251256	24	4.8
CBLT5112	CBLT4700.2a	CBLT4700.2g	+/+	+/+	8.1	8.1	19.9	5	0.251256	23	4.6
CBLT1179	CBLT479.1a	CBLT198.3f	+/+	+/+	9.6	9.4	19.9	5	0.251256	27	5.4
CBLT1330	CBLT759.1d	CBLT278.3j	+/+	+/+	11.2	9.8	19.9	5	0.251256	29	5.8
CBLT1335	CBLT759.1g	CBLT225.4d	+/+	+/+	11.2	8.9	19.9	5	0.251256	41	8.2
CBLT601	CBLT87.1a	CBLT91.2c	+/+	+/+	11.1	11.1	19.9	5	0.251256	21	4.2
CBLT2520	CBLT2130.1d	CBLT2128.1h	+/+	+/+	10.1	9.6	23.9	6	0.251046	30	5
CBLT3302	CBLT2910.2a	CBLT2696.3f	+/+	+/+	8.2	6.9	23.9	6	0.251046	30	5
CBLT4416	CBLT3896.1d	CBLT3785.2k	+/+	+/+	10.8	10.4	23.9	6	0.251046	24	4
CBLT4348	CBLT3969.1b	CBLT3382.6b	+/+	+/+	9.2	7.6	23.9	6	0.251046	31	5.16667
CBLT4902	CBLT4152.3a	CBLT4504.1d	+/+	+/+	8.2	7.1	23.9	6	0.251046	37	6.16667
CBLT2955	CBLT2347.3b	CBLT2644.1e	+/+	+/+	8.6	8.5	27.9	7	0.250896	40	5.71429
CBLT3427	CBLT3001.2c	CBLT3003.2j	+/+	+/+	9.9	7.1	27.9	7	0.250896	24	3.42857
CBLT1894	CBLT1143.3b	CBLT1452.1h	+/+	+/+	12.8	8.9	16	4	0.25	21	5.25
CBLT2159	CBLT1150.3d	CBLT1363.3j	+/+	+/+	13.5	10.1	16	4	0.25	24	6
CBLT1728	CBLT1206.1a	CBLT1202.1g	+/+	+/+	10.5	10.8	16	4	0.25	27	6.75
CBLT300	CBLT16.5b	CBLT16.5g	+/+	+/+	7.2	7.2	12	3	0.25	9	3
CBLT2232	CBLT1640.2b	CBLT1835.2d	+/+	+/+	8.1	6.9	8	2	0.25	10	5
CBLT1155	CBLT171.2b	CBLT196.2g	+/+	+/+	10.6	11.4	16	4	0.25	21	5.25
CBLT800	CBLT191.1a	CBLT240.1c	+/+	+/+	10.8	9.9	8	2	0.25	12	6
CBLT1255	CBLT243.3g	CBLT204.4g	+/+	+/+	9.1	9.2	20	5	0.25	14	2.8
CBLT161	CBLT25.2d	CBLT25.2f	+/+	+/+	6.8	6.8	8	2	0.25	10	5
CBLT1083	CBLT281.1b	CBLT281.1h	+/+	+/+	10.5	10.5	24	6	0.25	24	4
CBLT3155	CBLT2844.1d	CBLT2842.2g	+/+	+/+	10.9	7.5	20	5	0.25	29	5.8
CBLT1079	CBLT285.1a	CBLT285.1d	+/+	+/+	10.8	10.8	20	5	0.25	29	5.8
CBLT4072	CBLT3475.2a	CBLT3709.1f	+/+	+/+	10.1	8.1	24	6	0.25	29	4.83333
CBLT106	CBLT35.1a	CBLT35.1e	+/+	+/+	6.8	6.8	20	5	0.25	23	4.6
CBLT105	CBLT35.1c	CBLT35.1d	+/+	+/+	6.8	6.8	20	5	0.25	32	6.4
CBLT4426	CBLT3664.3b	CBLT3678.3i	+/+	+/+	9.4	9.8	16	4	0.25	8	2
CBLT4280	CBLT3677.3a	CBLT3677.3h	+/+	+/+	8.2	8.2	16	4	0.25	28	7
CBLT4903	CBLT4152.3b	CBLT4504.1f	+/+	+/+	8.2	7.1	28	7	0.25	34	4.85714
CBLT5418	CBLT4478.5a	CBLT5101.1d	+/+	+/+	6.9	7.9	4	1	0.25	0	0
CBLT5414	CBLT4478.5b	CBLT5166.1e	+/+	+/+	6.9	7.4	4	1	0.25	0	0
CBLT5416	CBLT4478.5c	CBLT5166.1c	+/+	+/+	6.9	7.4	4	1	0.25	0	0
CBLT5420	CBLT4701.4a	CBLT4701.4d	+/+	+/+	7.2	7.2	8	2	0.25	11	5.5
CBLT5299	CBLT4743.3b	CBLT5001.2d	+/+	+/+	10.1	7.4	12	3	0.25	10	3.33333
CBLT5302	CBLT4745.4a	CBLT4999.2c	+/+	+/+	9.5	7.4	12	3	0.25	8	2.66667
CBLT5297	CBLT4826.3c	CBLT4999.2b	+/+	+/+	7.9	7.4	12	3	0.25	10	3.33333
CBLT5322	CBLT4892.2d	CBLT4682.4c	+/+	+/+	9.1	6.9	12	3	0.25	13	4.33333
CBLT5590	CBLT4897.4a	CBLT5209.1f	+/+	+/+	7.5	7.2	4	1	0.25	0	0
CBLT5591	CBLT5201.1a	CBLT5209.1e	+/+	+/+	8.4	7.2	4	1	0.25	0	0
CBLT5597	CBLT5212.1b	CBLT5212.1h	+/+	+/+	7.4	7.4	4	1	0.25	0	0
CBLT1373	CBLT758.1f	CBLT291.3e	+/+	+/+	12.1	9.8	20	5	0.25	17	3.4
CBLT2003	CBLT763.5b	CBLT1192.3f	+/+	+/+	11.5	11.5	20	5	0.25	33	6.6
CBLT2672	CBLT1945.3a	CBLT1947.3h	+/+	+/+	10.4	7.2	24.1	6	0.248963	22	3.66667
CBLT1994	CBLT1241.2d	CBLT758.5c	+/+	+/+	10.8	11.8	20.1	5	0.248756	22	4.4
CBLT642	CBLT175.1b	CBLT126.2f	+/+	+/+	8.9	8.5	16.1	4	0.248447	17	4.25
CBLT4432	CBLT3897.2i	CBLT3926.2d	+/+	+/+	9.4	9.5	16.1	4	0.248447	27	6.75
CBLT908	CBLT288.1a	CBLT170.2b	+/+	+/+	9.6	9.8	12.1	3	0.247934	26	8.66667
CBLT5171	CBLT4576.3a	CBLT4576.3g	+/+	+/+	6.8	6.8	12.1	3	0.247934	16	5.33333
CBLT4362	CBLT3968.1c	CBLT3662.3f	+/+	+/+	9.5	8.8	28.3	7	0.24735	31	4.42857
CBLT1833	CBLT1392.1b	CBLT1392.1f	+/+	+/+	6.8	6.8	8.1	2	0.246914	9	4.5
CBLT3060	CBLT2844.1d	CBLT2844.1e	+/+	+/+	7.1	7.1	16.2	4	0.246914	24	6
CBLT447	CBLT49.2a	CBLT137.1g	+/+	+/+	9.1	8.2	8.1	2	0.246914	0	0
CBLT198	CBLT20.3d	CBLT20.3g	+/+	+/+	7.1	7.1	24.4	6	0.245902	34	5.66667
CBLT4194	CBLT3347.4c	CBLT3491.3f	+/+	+/+	9.2	8.2	24.4	6	0.245902	27	4.5
CBLT4642	CBLT3962.3a	CBLT4278.1e	+/+	+/+	8.9	7.8	24.4	6	0.245902	46	7.66667
CBLT4700	CBLT4335.1e	CBLT4334.1b	+/+	+/+	7.6	7.6	24.4	6	0.245902	42	7
CBLT3009	CBLT2695.1d	CBLT2695.1h	+/+	+/+	8.9	8.9	16.3	4	0.245399	24	6
CBLT1771	CBLT1216.1c	CBLT745.3j	+/+	+/+	10.1	11.9	20.4	5	0.245098	25	5
CBLT1189	CBLT284.2c	CBLT284.2g	+/+	+/+	11.6	11.6	20.4	5	0.245098	33	6.6
CBLT1206	CBLT313.3e	CBLT313.3h	+/+	+/+	7.4	7.4	20.4	5	0.245098	28	5.6
CBLT4343	CBLT3483.5b	CBLT3973.1f	+/+	+/+	10.1	9.1	20.4	5	0.245098	21	4.2
CBLT1220	CBLT84.6a	CBLT84.6e	+/+	+/+	7.2	7.2	20.4	5	0.245098	11	2.2
CBLT1592	CBLT850.2b	CBLT251.5g	+/+	+/+	10.4	10.5	20.4	5	0.245098	27	5.4
CBLT1192	CBLT90.5b	CBLT90.5f	+/+	+/+	8.4	8.4	20.4	5	0.245098	22	4.4
CBLT2573	CBLT2132.2d	CBLT2134.2h	+/+	+/+	7.6	6.9	28.6	7	0.244755	40	5.71429
CBLT1811	CBLT1143.3d	CBLT1345.1d	+/+	+/+	10.1	10.2	16.4	4	0.243902	16	4
CBLT1518	CBLT775.3c	CBLT775.3d	+/+	+/+	6.8	6.8	16.4	4	0.243902	11	2.75
CBLT2560	CBLT2052.1a	CBLT2052.1h	+/+	+/+	11.6	11.6	20.5	5	0.243902	22	4.4
CBLT64	CBLT28.1a	CBLT28.1e	+/+	+/+	7.1	7.1	24.6	6	0.243902	35	5.83333
CBLT4357	CBLT3667.3b	CBLT3896.1f	+/+	+/+	9.1	8.8	12.3	3	0.243902	16	5.33333
CBLT4496	CBLT3975.2a	CBLT3962.2c	+/+	+/+	7.5	9.5	28.7	7	0.243902	34	4.85714
CBLT1249	CBLT168.5a	CBLT175.4e	+/+	+/+	9.1	8.9	24.7	6	0.242915	35	5.83333
CBLT2912	CBLT2252.2b	CBLT2252.2g	+/+	+/+	8.2	8.2	24.7	6	0.242915	32	5.33333
CBLT1693	CBLT1144.2b	CBLT1148.2g	+/+	+/+	10.8	10.6	20.6	5	0.242718	29	5.8
CBLT1554	CBLT1148.1a	CBLT1141.1d	+/+	+/+	10.1	10.1	20.6	5	0.242718	33	6.6
CBLT2355	CBLT1454.4a	CBLT2014.1f	+/+	+/+	9.2	8.1	20.6	5	0.242718	26	5.2
CBLT2603	CBLT1945.2d	CBLT1842.5g	+/+	+/+	10.8	7.8	20.6	5	0.242718	34	6.8
CBLT3119	CBLT2643.2b	CBLT2915.1e	+/+	+/+	8.4	6.8	20.6	5	0.242718	43	8.6
CBLT3752	CBLT3190.2b	CBLT3239.2f	+/+	+/+	12.4	10.4	20.6	5	0.242718	36	7.2
CBLT5098	CBLT4682.2a	CBLT4829.1h	+/+	+/+	8.1	7.1	20.6	5	0.242718	29	5.8
CBLT5101	CBLT4682.2b	CBLT4821.1e	+/+	+/+	8.1	7.4	20.6	5	0.242718	28	5.6
CBLT5099	CBLT4682.2d	CBLT4829.1g	+/+	+/+	8.1	7.1	20.6	5	0.242718	26	5.2
CBLT5097	CBLT4682.2e	CBLT4829.1f	+/+	+/+	8.1	7.1	20.6	5	0.242718	26	5.2
CBLT5089	CBLT4823.1c	CBLT4830.1h	+/+	+/+	7.1	7.5	20.6	5	0.242718	31	6.2
CBLT4431	CBLT3897.2h	CBLT3712.2g	+/+	+/+	9.4	10.2	28.9	7	0.242215	61	8.71429
CBLT1482	CBLT1085.2b	CBLT1085.2f	+/+	+/+	8.2	8.2	12.4	3	0.241935	18	6
CBLT2059	CBLT1516.2a	CBLT1516.2b	+/+	+/+	8.1	8.1	12.4	3	0.241935	21	7
CBLT2917	CBLT2205.4d	CBLT2205.4k	+/+	+/+	8.6	8.6	24.8	6	0.241935	22	3.66667
CBLT4430	CBLT3897.2g	CBLT3712.2f	+/+	+/+	9.4	10.2	12.4	3	0.241935	15	5
CBLT1863	CBLT1150.2b	CBLT758.4d	+/+	+/+	10.5	10.4	20.7	5	0.241546	20	4
CBLT1725	CBLT1239.1c	CBLT206.5g	+/+	+/+	10.4	10.1	20.7	5	0.241546	24	4.8
CBLT1869	CBLT1244.2d	CBLT1248.2d	+/+	+/+	10.5	9.9	20.7	5	0.241546	28	5.6
CBLT2153	CBLT1352.2c	CBLT1648.1f	+/+	+/+	10.4	11.2	20.7	5	0.241546	42	8.4
CBLT2155	CBLT1352.2f	CBLT1357.3l	+/+	+/+	10.4	10.1	20.7	5	0.241546	28	5.6
CBLT2240	CBLT1363.4d	CBLT1451.3e	+/+	+/+	7.4	7.1	20.7	5	0.241546	26	5.2
CBLT1183	CBLT152.3b	CBLT195.3g	+/+	+/+	10.4	8.9	20.7	5	0.241546	41	8.2
CBLT1222	CBLT165.4a	CBLT107.4e	+/+	+/+	9.5	9.8	20.7	5	0.241546	41	8.2
CBLT2426	CBLT2014.1a	CBLT1216.4d	+/+	+/+	9.1	7.8	20.7	5	0.241546	19	3.8
CBLT1616	CBLT263.6c	CBLT225.6f	+/+	+/+	9.8	10.5	20.7	5	0.241546	34	6.8
CBLT3480	CBLT3002.2b	CBLT3002.2f	+/+	+/+	7.6	7.6	20.7	5	0.241546	32	6.4
CBLT3483	CBLT3002.2c	CBLT3002.2i	+/+	+/+	7.6	7.6	20.7	5	0.241546	29	5.8
CBLT4332	CBLT3674.2b	CBLT3969.1f	+/+	+/+	8.5	7.4	20.7	5	0.241546	21	4.2
CBLT1151	CBLT385.1b	CBLT196.2k	+/+	+/+	11.4	11.4	20.7	5	0.241546	33	6.6
CBLT4494	CBLT3894.2b	CBLT3973.2g	+/+	+/+	7.1	8.8	20.7	5	0.241546	23	4.6
CBLT2541	CBLT1938.2c	CBLT2138.1e	+/+	+/+	8.5	9.6	29	7	0.241379	44	6.28571
CBLT4552	CBLT3893.2c	CBLT3712.3j	+/+	+/+	8.8	7.8	29	7	0.241379	45	6.42857
CBLT4549	CBLT4147.1c	CBLT3712.3g	+/+	+/+	8.6	7.8	29	7	0.241379	44	6.28571
CBLT445	CBLT117.1d	CBLT135.1f	+/+	+/+	8.9	8.4	24.9	6	0.240964	28	4.66667
CBLT711	CBLT138.2d	CBLT122.2b	+/+	+/+	7.9	10.2	24.9	6	0.240964	36	6
CBLT686	CBLT192.1d	CBLT197.1i	+/+	+/+	9.9	9.4	24.9	6	0.240964	31	5.16667
CBLT2330	CBLT2014.1b	CBLT2021.1b	+/+	+/+	7.1	6.9	24.9	6	0.240964	19	3.16667
CBLT3353	CBLT3001.1a	CBLT3080.1j	+/+	+/+	11.2	6.9	24.9	6	0.240964	24	4
CBLT3330	CBLT3007.1c	CBLT3007.1h	+/+	+/+	7.1	7.1	24.9	6	0.240964	24	4
CBLT4491	CBLT3792.3c	CBLT3663.3e	+/+	+/+	7.4	8.6	24.9	6	0.240964	18	3
CBLT4388	CBLT3907.2c	CBLT3667.3f	+/+	+/+	9.2	10.1	24.9	6	0.240964	38	6.33333
CBLT4471	CBLT3907.2e	CBLT3968.2g	+/+	+/+	11.2	9.2	24.9	6	0.240964	37	6.16667
CBLT4704	CBLT3964.3a	CBLT3962.4d	+/+	+/+	9.6	6.9	24.9	6	0.240964	46	7.66667
CBLT4714	CBLT3973.3b	CBLT4313.1j	+/+	+/+	8.2	7.5	24.9	6	0.240964	25	4.16667
CBLT1481	CBLT1072.2b	CBLT1072.2d	+/+	+/+	8.4	8.4	16.6	4	0.240964	11	2.75
CBLT1694	CBLT1139.2a	CBLT1148.2d	+/+	+/+	10.6	10.6	16.6	4	0.240964	26	6.5
CBLT2140	CBLT1147.4e	CBLT1448.2j	+/+	+/+	11.1	9.9	16.6	4	0.240964	23	5.75
CBLT1716	CBLT1243.1d	CBLT1248.1h	+/+	+/+	10.5	10.1	16.6	4	0.240964	18	4.5
CBLT2051	CBLT1313.3d	CBLT1313.3i	+/+	+/+	8.8	8.8	16.6	4	0.240964	29	7.25
CBLT929	CBLT248.1e	CBLT255.1f	+/+	+/+	9.6	9.5	8.3	2	0.240964	8	4
CBLT4122	CBLT3344.4c	CBLT3486.3e	+/+	+/+	7.2	6.9	16.6	4	0.240964	19	4.75
CBLT4213	CBLT3892.1b	CBLT3672.2d	+/+	+/+	7.8	7.5	16.6	4	0.240964	23	5.75
CBLT1473	CBLT759.3b	CBLT206.4g	+/+	+/+	9.1	9.1	16.6	4	0.240964	25	6.25
CBLT1538	CBLT759.3g	CBLT1145.1e	+/+	+/+	11.1	10.4	16.6	4	0.240964	21	5.25
CBLT434	CBLT79.1c	CBLT127.1e	+/+	+/+	9.9	7.9	8.3	2	0.240964	8	4
CBLT439	CBLT82.1a	CBLT134.1g	+/+	+/+	9.9	7.9	8.3	2	0.240964	3	1.5
CBLT440	CBLT82.1b	CBLT134.1h	+/+	+/+	9.9	7.9	8.3	2	0.240964	0	0
CBLT482	CBLT114.1a	CBLT110.1g	+/+	+/+	8.8	8.1	29.1	7	0.24055	51	7.28571
CBLT3386	CBLT3078.1a	CBLT3008.2e	+/+	+/+	8.9	7.8	29.1	7	0.24055	55	7.85714
CBLT4142	CBLT3678.2a	CBLT3678.2d	+/+	+/+	6.9	6.9	25	6	0.24	22	3.66667
CBLT1746	CBLT1148.2a	CBLT1239.1g	+/+	+/+	11.5	10.4	16.7	4	0.239521	13	3.25
CBLT2184	CBLT1150.3b	CBLT1368.4c	+/+	+/+	15.5	8.2	16.7	4	0.239521	24	6
CBLT1861	CBLT1358.1a	CBLT1150.2j	+/+	+/+	10.4	10.5	16.7	4	0.239521	18	4.5
CBLT2010	CBLT1524.2c	CBLT1524.2e	+/+	+/+	6.8	6.8	16.7	4	0.239521	22	5.5
CBLT2651	CBLT1837.4a	CBLT2199.2e	+/+	+/+	10.6	9.1	16.7	4	0.239521	20	5
CBLT1486	CBLT189.5c	CBLT294.4f	+/+	+/+	10.1	10.2	16.7	4	0.239521	16	4
CBLT873	CBLT223.1b	CBLT257.1f	+/+	+/+	10.1	8.9	16.7	4	0.239521	10	2.5
CBLT1761	CBLT245.5b	CBLT1204.1h	+/+	+/+	12.8	10.4	16.7	4	0.239521	22	5.5
CBLT1762	CBLT245.5d	CBLT1204.1i	+/+	+/+	12.8	10.4	16.7	4	0.239521	22	5.5
CBLT3042	CBLT2748.1c	CBLT2642.2k	+/+	+/+	10.8	7.1	16.7	4	0.239521	24	6
CBLT1574	CBLT294.4c	CBLT191.6c	+/+	+/+	12.2	11.5	16.7	4	0.239521	18	4.5
CBLT3677	CBLT3151.2a	CBLT3151.2b	+/+	+/+	7.5	7.5	16.7	4	0.239521	22	5.5
CBLT5188	CBLT4597.3b	CBLT4745.3f	+/+	+/+	8.4	8.1	16.7	4	0.239521	22	5.5
CBLT1459	CBLT760.2h	CBLT205.4d	+/+	+/+	11.5	12.2	16.7	4	0.239521	6	1.5
CBLT1571	CBLT764.2c	CBLT1140.1f	+/+	+/+	12.8	10.9	16.7	4	0.239521	19	4.75
CBLT1901	CBLT1348.1d	CBLT480.4f	+/+	+/+	12.8	9.4	20.9	5	0.239234	33	6.6
CBLT2869	CBLT2133.3d	CBLT2010.4g	+/+	+/+	8.6	15.5	20.9	5	0.239234	21	4.2
CBLT2909	CBLT2344.2b	CBLT2348.3h	+/+	+/+	8.4	6.8	20.9	5	0.239234	19	3.8
CBLT1377	CBLT243.3c	CBLT478.2h	+/+	+/+	11.9	9.9	20.9	5	0.239234	23	4.6
CBLT164	CBLT27.2b	CBLT27.2g	+/+	+/+	7.1	7.1	20.9	5	0.239234	32	6.4
CBLT4185	CBLT3712.1b	CBLT3892.1i	+/+	+/+	9.1	6.9	20.9	5	0.239234	35	7
CBLT4554	CBLT3893.2b	CBLT3974.2d	+/+	+/+	8.8	8.4	20.9	5	0.239234	21	4.2
CBLT414	CBLT43.3a	CBLT98.1e	+/+	+/+	9.1	7.6	20.9	5	0.239234	25	5
CBLT1374	CBLT758.1d	CBLT291.3f	+/+	+/+	12.1	9.8	20.9	5	0.239234	27	5.4
CBLT2409	CBLT1834.2c	CBLT1844.2g	+/+	+/+	9.4	8.5	25.1	6	0.239044	36	6
CBLT3077	CBLT2344.3b	CBLT2748.2e	+/+	+/+	7.9	8.4	25.1	6	0.239044	39	6.5
CBLT3382	CBLT3005.2b	CBLT3005.2d	+/+	+/+	7.9	7.9	25.1	6	0.239044	30	5
CBLT1938	CBLT1090.4b	CBLT1090.4i	+/+	+/+	8.2	8.2	12.6	3	0.238095	18	6
CBLT4061	CBLT3231.6a	CBLT3231.6b	+/+	+/+	7.1	7.1	29.4	7	0.238095	44	6.28571
CBLT1358	CBLT1087.1b	CBLT1087.1f	+/+	+/+	7.1	7.1	16.8	4	0.238095	23	5.75
CBLT2178	CBLT1208.3f	CBLT1638.2c	+/+	+/+	9.6	8.4	21	5	0.238095	34	6.8
CBLT2149	CBLT1210.4a	CBLT1452.2i	+/+	+/+	10.9	10.4	8.4	2	0.238095	14	7
CBLT2205	CBLT1302.4a	CBLT1302.4f	+/+	+/+	6.8	6.8	21	5	0.238095	35	7
CBLT2152	CBLT1352.2b	CBLT1648.1e	+/+	+/+	10.4	11.2	21	5	0.238095	24	4.8
CBLT1860	CBLT1358.1b	CBLT1150.2h	+/+	+/+	10.4	10.5	16.8	4	0.238095	28	7
CBLT2346	CBLT1521.2d	CBLT1521.2g	+/+	+/+	7.9	7.9	21	5	0.238095	33	6.6
CBLT1266	CBLT204.4a	CBLT760.1e	+/+	+/+	9.2	8.8	21	5	0.238095	35	7
CBLT2989	CBLT2258.4f	CBLT2698.2f	+/+	+/+	7.1	6.9	21	5	0.238095	41	8.2
CBLT3715	CBLT3189.1a	CBLT2916.3f	+/+	+/+	14.1	12.2	8.4	2	0.238095	9	4.5
CBLT3716	CBLT3189.1d	CBLT2916.3h	+/+	+/+	14.1	12.2	8.4	2	0.238095	18	9
CBLT3719	CBLT3189.1e	CBLT3018.2i	+/+	+/+	14.1	14.9	8.4	2	0.238095	14	7
CBLT5001	CBLT4267.4c	CBLT4267.4h	+/+	+/+	7.8	7.8	21	5	0.238095	19	3.8
CBLT5070	CBLT4313.3c	CBLT4692.2c	+/+	+/+	8.5	7.4	21	5	0.238095	17	3.4
CBLT5083	CBLT4690.1d	CBLT4830.1f	+/+	+/+	8.8	7.1	21	5	0.238095	30	6
CBLT5575	CBLT5052.3c	CBLT5052.3g	+/+	+/+	6.8	6.8	4.2	1	0.238095	0	0
CBLT569	CBLT84.2d	CBLT122.1d	+/+	+/+	11.2	11.5	21	5	0.238095	23	4.6
CBLT669	CBLT168.1a	CBLT210.1g	+/+	+/+	9.4	7.9	25.3	6	0.237154	46	7.66667
CBLT616	CBLT192.1b	CBLT195.1e	+/+	+/+	8.9	8.5	25.3	6	0.237154	36	6
CBLT926	CBLT248.1c	CBLT251.1h	+/+	+/+	9.6	9.9	25.3	6	0.237154	36	6
CBLT574	CBLT88.2c	CBLT88.2f	+/+	+/+	10.8	10.8	25.3	6	0.237154	37	6.16667
CBLT1980	CBLT1344.2b	CBLT1205.3d	+/+	+/+	9.1	9.1	21.1	5	0.236967	42	8.4
CBLT2007	CBLT1361.1c	CBLT1241.2j	+/+	+/+	11.1	10.8	21.1	5	0.236967	35	7
CBLT960	CBLT141.1e	CBLT263.2d	+/+	+/+	11.5	9.2	21.1	5	0.236967	31	6.2
CBLT967	CBLT152.2d	CBLT294.1c	+/+	+/+	8.9	10.9	21.1	5	0.236967	25	5
CBLT788	CBLT169.1a	CBLT133.2j	+/+	+/+	11.1	10.5	21.1	5	0.236967	40	8
CBLT1999	CBLT763.5d	CBLT1192.3g	+/+	+/+	11.5	11.5	21.1	5	0.236967	36	7.2
CBLT1835	CBLT1093.4h	CBLT1093.4i	+/+	+/+	10.4	10.4	16.9	4	0.236686	22	5.5
CBLT2093	CBLT1210.4d	CBLT1643.1g	+/+	+/+	8.9	9.2	16.9	4	0.236686	25	6.25
CBLT1724	CBLT1239.1f	CBLT1245.1h	+/+	+/+	10.4	9.8	16.9	4	0.236686	19	4.75
CBLT1736	CBLT1248.1c	CBLT1201.1d	+/+	+/+	10.1	9.8	16.9	4	0.236686	25	6.25
CBLT1982	CBLT1344.2d	CBLT1204.3d	+/+	+/+	9.1	8.9	16.9	4	0.236686	34	8.5
CBLT4445	CBLT3963.2a	CBLT3664.3j	+/+	+/+	8.8	9.5	16.9	4	0.236686	27	6.75
CBLT1956	CBLT480.4c	CBLT1193.3i	+/+	+/+	11.5	9.4	16.9	4	0.236686	14	3.5
CBLT5096	CBLT4830.1d	CBLT4829.1e	+/+	+/+	7.5	7.1	16.9	4	0.236686	26	6.5
CBLT4221	CBLT3710.2h	CBLT3384.4f	+/+	+/+	7.2	6.8	29.6	7	0.236486	40	5.71429
CBLT62	CBLT18.2b	CBLT18.2g	+/+	+/+	7.6	7.6	12.7	3	0.23622	20	6.66667
CBLT2433	CBLT1844.2a	CBLT1949.2e	+/+	+/+	8.5	7.4	12.7	3	0.23622	14	4.66667
CBLT2537	CBLT2135.1d	CBLT2100.1i	+/+	+/+	9.5	9.4	12.7	3	0.23622	17	5.66667
CBLT718	CBLT217.1b	CBLT56.4g	+/+	+/+	7.8	9.6	25.4	6	0.23622	31	5.16667
CBLT2631	CBLT2204.1e	CBLT2204.1g	+/+	+/+	10.6	10.6	25.4	6	0.23622	29	4.83333
CBLT2940	CBLT2344.2c	CBLT2642.1d	+/+	+/+	10.4	7.5	12.7	3	0.23622	21	7
CBLT2980	CBLT2748.1b	CBLT2341.3g	+/+	+/+	7.2	8.1	25.4	6	0.23622	52	8.66667
CBLT4607	CBLT3970.2b	CBLT3964.3h	+/+	+/+	11.2	7.8	12.7	3	0.23622	9	3
CBLT4608	CBLT3970.2d	CBLT3964.3i	+/+	+/+	11.2	7.8	12.7	3	0.23622	8	2.66667
CBLT1939	CBLT1090.4d	CBLT1090.4k	+/+	+/+	8.2	8.2	17	4	0.235294	28	7
CBLT1930	CBLT1351.2d	CBLT1363.2f	+/+	+/+	9.5	8.8	17	4	0.235294	20	5
CBLT2636	CBLT1827.3b	CBLT1827.3d	+/+	+/+	11.1	11.1	17	4	0.235294	23	5.75
CBLT1382	CBLT193.4f	CBLT129.4e	+/+	+/+	10.1	9.9	17	4	0.235294	39	9.75
CBLT3165	CBLT2631.3c	CBLT2637.4h	+/+	+/+	10.5	6.8	17	4	0.235294	18	4.5
CBLT3016	CBLT2643.1g	CBLT2699.2c	+/+	+/+	12.1	8.1	17	4	0.235294	19	4.75
CBLT1188	CBLT276.2a	CBLT276.2d	+/+	+/+	10.9	10.9	8.5	2	0.235294	4	2
CBLT4480	CBLT3895.2a	CBLT3967.2e	+/+	+/+	11.1	9.1	17	4	0.235294	13	3.25
CBLT582	CBLT62.2f	CBLT116.1d	+/+	+/+	9.6	10.9	17	4	0.235294	30	7.5
CBLT1912	CBLT758.4a	CBLT1245.2j	+/+	+/+	12.1	8.9	17	4	0.235294	20	5
CBLT567	CBLT76.2b	CBLT47.3j	+/+	+/+	10.8	11.1	17	4	0.235294	19	4.75
CBLT1843	CBLT779.4a	CBLT779.4i	+/+	+/+	8.5	8.5	17	4	0.235294	26	6.5
CBLT1868	CBLT1244.2f	CBLT1248.2f	+/+	+/+	10.5	9.9	12.8	3	0.234375	18	6
CBLT2380	CBLT1648.3e	CBLT2017.1g	+/+	+/+	7.2	7.6	25.6	6	0.234375	34	5.66667
CBLT191	CBLT18.4b	CBLT18.4f	+/+	+/+	6.8	6.8	25.6	6	0.234375	40	6.66667
CBLT1035	CBLT184.2a	CBLT184.2i	+/+	+/+	8.2	8.2	25.6	6	0.234375	44	7.33333
CBLT2436	CBLT1844.2d	CBLT1841.3d	+/+	+/+	8.5	7.5	25.6	6	0.234375	27	4.5
CBLT647	CBLT170.1a	CBLT175.1f	+/+	+/+	8.9	8.9	17.1	4	0.233918	26	6.5
CBLT2851	CBLT2099.3c	CBLT2222.3c	+/+	+/+	9.2	7.5	17.1	4	0.233918	10	2.5
CBLT2853	CBLT2168.3a	CBLT2220.3e	+/+	+/+	10.5	7.2	17.1	4	0.233918	27	6.75
CBLT4069	CBLT3489.2d	CBLT3329.3j	+/+	+/+	10.5	8.2	17.1	4	0.233918	23	5.75
CBLT4511	CBLT3672.3b	CBLT3895.3c	+/+	+/+	10.6	9.5	17.1	4	0.233918	25	6.25
CBLT560	CBLT56.3c	CBLT48.3g	+/+	+/+	10.8	11.1	17.1	4	0.233918	31	7.75
CBLT1555	CBLT1136.1a	CBLT1141.1c	+/+	+/+	9.9	10.1	21.4	5	0.233645	26	5.2
CBLT933	CBLT123.2c	CBLT224.1h	+/+	+/+	10.1	9.9	21.4	5	0.233645	35	7
CBLT1551	CBLT167.6c	CBLT241.4e	+/+	+/+	10.2	9.9	21.4	5	0.233645	25	5
CBLT2523	CBLT2131.1d	CBLT2128.1f	+/+	+/+	10.1	9.6	21.4	5	0.233645	39	7.8
CBLT1204	CBLT313.3d	CBLT313.3f	+/+	+/+	7.4	7.4	21.4	5	0.233645	33	6.6
CBLT559	CBLT56.3a	CBLT40.3h	+/+	+/+	10.8	10.5	21.4	5	0.233645	17	3.4
CBLT1210	CBLT779.1a	CBLT779.1f	+/+	+/+	7.4	7.4	21.4	5	0.233645	37	7.4
CBLT1129	CBLT152.3c	CBLT279.2d	+/+	+/+	7.6	7.1	25.7	6	0.233463	38	6.33333
CBLT3388	CBLT3078.1c	CBLT3008.2d	+/+	+/+	8.9	7.8	25.7	6	0.233463	37	6.16667
CBLT4411	CBLT3960.2f	CBLT3960.2j	+/+	+/+	7.5	7.5	25.7	6	0.233463	33	5.5
CBLT1841	CBLT1073.4b	CBLT1073.4d	+/+	+/+	9.1	9.1	12.9	3	0.232558	20	6.66667
CBLT1135	CBLT118.3e	CBLT118.3i	+/+	+/+	10.1	10.1	8.6	2	0.232558	7	3.5
CBLT1712	CBLT1202.1a	CBLT1244.1c	+/+	+/+	10.8	10.4	12.9	3	0.232558	25	8.33333
CBLT2022	CBLT1218.3e	CBLT1203.3h	+/+	+/+	11.2	8.9	12.9	3	0.232558	12	4
CBLT2069	CBLT1241.2e	CBLT1644.1g	+/+	+/+	12.8	9.2	12.9	3	0.232558	14	4.66667
CBLT1995	CBLT1241.2e	CBLT763.5f	+/+	+/+	10.8	11.5	12.9	3	0.232558	23	7.66667
CBLT1062	CBLT167.3f	CBLT252.2i	+/+	+/+	7.8	7.1	12.9	3	0.232558	9	3
CBLT1172	CBLT279.2c	CBLT193.3e	+/+	+/+	9.8	9.9	12.9	3	0.232558	15	5
CBLT4504	CBLT3925.2c	CBLT3925.2g	+/+	+/+	9.5	9.5	8.6	2	0.232558	9	4.5
CBLT4452	CBLT3968.2b	CBLT3963.2f	+/+	+/+	8.4	8.8	8.6	2	0.232558	10	5
CBLT432	CBLT79.1a	CBLT127.1f	+/+	+/+	9.9	7.9	4.3	1	0.232558	0	0
CBLT604	CBLT118.1a	CBLT76.2i	+/+	+/+	11.6	11.2	25.9	6	0.23166	32	5.33333
CBLT614	CBLT198.1d	CBLT158.1h	+/+	+/+	8.9	9.4	25.9	6	0.23166	46	7.66667
CBLT676	CBLT235.1c	CBLT234.1g	+/+	+/+	7.6	8.1	25.9	6	0.23166	31	5.16667
CBLT4407	CBLT3959.2a	CBLT3959.2f	+/+	+/+	7.9	7.9	25.9	6	0.23166	27	4.5
CBLT4519	CBLT3963.2b	CBLT3710.3g	+/+	+/+	10.6	9.4	25.9	6	0.23166	36	6
CBLT4523	CBLT3965.2b	CBLT4154.1c	+/+	+/+	10.1	7.6	25.9	6	0.23166	26	4.33333
CBLT605	CBLT88.2c	CBLT76.2e	+/+	+/+	11.2	11.2	25.9	6	0.23166	22	3.66667
CBLT606	CBLT91.2a	CBLT76.2f	+/+	+/+	11.1	11.2	25.9	6	0.23166	36	6
CBLT1440	CBLT193.4b	CBLT952.1d	+/+	+/+	12.4	9.9	21.6	5	0.231481	40	8
CBLT1704	CBLT245.5b	CBLT209.6b	+/+	+/+	10.8	10.2	21.6	5	0.231481	28	5.6
CBLT3120	CBLT2643.2a	CBLT2915.1g	+/+	+/+	8.4	6.8	21.6	5	0.231481	34	6.8
CBLT3385	CBLT3008.2a	CBLT3008.2c	+/+	+/+	7.8	7.8	21.6	5	0.231481	28	5.6
CBLT4341	CBLT3894.1b	CBLT3908.2f	+/+	+/+	7.8	6.9	21.6	5	0.231481	28	5.6
CBLT796	CBLT126.2b	CBLT222.1g	+/+	+/+	10.6	9.9	17.3	4	0.231214	24	6
CBLT906	CBLT288.1c	CBLT156.2d	+/+	+/+	9.6	10.2	17.3	4	0.231214	15	3.75
CBLT4824	CBLT4136.3b	CBLT4136.3g	+/+	+/+	6.8	6.8	17.3	4	0.231214	18	4.5
CBLT4826	CBLT4136.3d	CBLT4136.3i	+/+	+/+	6.8	6.8	17.3	4	0.231214	29	7.25
CBLT2241	CBLT1363.4a	CBLT1648.2j	+/+	+/+	7.4	7.4	13	3	0.230769	22	7.33333
CBLT1832	CBLT1392.1a	CBLT1392.1g	+/+	+/+	6.8	6.8	13	3	0.230769	8	2.66667
CBLT1879	CBLT1398.2a	CBLT1398.2e	+/+	+/+	7.4	7.4	26	6	0.230769	34	5.66667
CBLT2270	CBLT1454.4d	CBLT1644.3i	+/+	+/+	7.2	7.4	13	3	0.230769	23	7.66667
CBLT2548	CBLT1945.2b	CBLT1845.3c	+/+	+/+	8.8	9.4	26	6	0.230769	39	6.5
CBLT961	CBLT207.1b	CBLT229.1c	+/+	+/+	11.1	11.1	13	3	0.230769	3	1
CBLT2622	CBLT2127.2a	CBLT2132.2i	+/+	+/+	9.5	9.6	26	6	0.230769	53	8.83333
CBLT1327	CBLT243.3j	CBLT278.3i	+/+	+/+	11.1	9.8	13	3	0.230769	19	6.33333
CBLT3186	CBLT2837.2a	CBLT2837.2f	+/+	+/+	9.1	9.1	13	3	0.230769	24	8
CBLT4654	CBLT3897.3b	CBLT4143.2f	+/+	+/+	8.6	7.2	26	6	0.230769	46	7.66667
CBLT4650	CBLT3966.3e	CBLT3973.3g	+/+	+/+	8.9	7.1	26	6	0.230769	37	6.16667
CBLT4831	CBLT4228.1d	CBLT4228.1h	+/+	+/+	12.9	12.9	13	3	0.230769	16	5.33333
CBLT4977	CBLT4587.1d	CBLT4587.1f	+/+	+/+	8.6	8.6	26	6	0.230769	10	1.66667
CBLT383	CBLT68.1e	CBLT39.3h	+/+	+/+	7.9	7.8	26	6	0.230769	37	6.16667
CBLT2086	CBLT1147.4a	CBLT1212.3l	+/+	+/+	9.1	9.2	21.7	5	0.230415	27	5.4
CBLT2304	CBLT1363.4b	CBLT1483.2k	+/+	+/+	9.5	8.6	21.7	5	0.230415	29	5.8
CBLT2371	CBLT1946.1d	CBLT1951.1g	+/+	+/+	9.1	8.8	21.7	5	0.230415	26	5.2
CBLT1287	CBLT201.3b	CBLT764.1d	+/+	+/+	11.6	10.5	21.7	5	0.230415	24	4.8
CBLT1114	CBLT253.3g	CBLT479.1d	+/+	+/+	7.4	6.9	21.7	5	0.230415	29	5.8
CBLT3003	CBLT2558.3e	CBLT2558.3h	+/+	+/+	9.9	9.9	21.7	5	0.230415	38	7.6
CBLT4493	CBLT3894.2a	CBLT3973.2f	+/+	+/+	7.1	8.8	21.7	5	0.230415	44	8.8
CBLT4840	CBLT4368.1a	CBLT4258.2e	+/+	+/+	7.2	7.6	21.7	5	0.230415	36	7.2
CBLT1239	CBLT778.1a	CBLT778.1e	+/+	+/+	8.5	8.5	21.7	5	0.230415	30	6
CBLT1485	CBLT1079.2b	CBLT1079.2h	+/+	+/+	7.9	7.9	17.4	4	0.229885	25	6.25
CBLT1345	CBLT145.4a	CBLT145.4h	+/+	+/+	7.8	7.8	17.4	4	0.229885	28	7
CBLT2101	CBLT1632.1a	CBLT1632.1b	+/+	+/+	7.5	7.5	17.4	4	0.229885	27	6.75
CBLT3098	CBLT2638.2a	CBLT2702.2l	+/+	+/+	10.2	8.1	17.4	4	0.229885	11	2.75
CBLT1559	CBLT385.4c	CBLT1144.1g	+/+	+/+	10.4	10.2	17.4	4	0.229885	21	5.25
CBLT5153	CBLT4823.1d	CBLT4316.4d	+/+	+/+	8.8	6.8	17.4	4	0.229885	28	7
CBLT5261	CBLT4991.1b	CBLT4991.1h	+/+	+/+	7.4	7.4	8.7	2	0.229885	11	5.5
CBLT1458	CBLT760.2i	CBLT189.4g	+/+	+/+	11.5	12.6	8.7	2	0.229885	5	2.5
CBLT1398	CBLT770.2a	CBLT770.2g	+/+	+/+	7.1	7.1	17.4	4	0.229885	28	7
CBLT345	CBLT85.1a	CBLT85.1e	+/+	+/+	7.2	7.2	17.4	4	0.229885	29	7.25
CBLT2156	CBLT851.5a	CBLT1363.3k	+/+	+/+	12.9	10.1	8.7	2	0.229885	14	7
CBLT638	CBLT175.1a	CBLT98.2f	+/+	+/+	8.9	8.9	26.1	6	0.229885	40	6.66667
CBLT624	CBLT184.1a	CBLT194.1h	+/+	+/+	8.5	8.9	26.1	6	0.229885	20	3.33333
CBLT2731	CBLT1877.5c	CBLT2350.1f	+/+	+/+	10.4	8.8	26.1	6	0.229885	30	5
CBLT2720	CBLT1945.3e	CBLT2020.3h	+/+	+/+	12.4	9.4	26.1	6	0.229885	24	4
CBLT3081	CBLT2344.3c	CBLT2748.2g	+/+	+/+	7.9	8.4	26.1	6	0.229885	30	5
CBLT925	CBLT248.1d	CBLT251.1g	+/+	+/+	9.6	9.9	26.1	6	0.229885	28	4.66667
CBLT3418	CBLT2637.5b	CBLT2836.4g	+/+	+/+	10.4	8.6	26.1	6	0.229885	26	4.33333
CBLT4455	CBLT4041.1b	CBLT4041.1e	+/+	+/+	8.8	8.8	26.1	6	0.229885	38	6.33333
CBLT1043	CBLT184.2f	CBLT174.2h	+/+	+/+	8.2	8.8	21.8	5	0.229358	33	6.6
CBLT735	CBLT103.2c	CBLT136.2i	+/+	+/+	7.8	9.1	13.1	3	0.229008	13	4.33333
CBLT2354	CBLT1454.4c	CBLT2014.1d	+/+	+/+	9.2	8.1	13.1	3	0.229008	12	4
CBLT716	CBLT217.1a	CBLT48.4h	+/+	+/+	7.8	9.5	13.1	3	0.229008	9	3
CBLT4684	CBLT3924.2b	CBLT3924.2d	+/+	+/+	10.6	10.6	13.1	3	0.229008	20	6.66667
CBLT4110	CBLT3475.3e	CBLT3671.1e	+/+	+/+	6.8	7.4	30.6	7	0.228758	51	7.28571
CBLT4115	CBLT3492.3b	CBLT3382.4e	+/+	+/+	6.8	6.9	30.6	7	0.228758	38	5.42857
CBLT1969	CBLT1218.3d	CBLT1209.3d	+/+	+/+	9.2	9.4	21.9	5	0.228311	31	6.2
CBLT426	CBLT134.1a	CBLT136.1h	+/+	+/+	7.1	6.8	21.9	5	0.228311	24	4.8
CBLT2327	CBLT1638.3b	CBLT1642.3f	+/+	+/+	7.5	7.8	21.9	5	0.228311	21	4.2
CBLT834	CBLT206.1b	CBLT127.2l	+/+	+/+	8.5	8.9	21.9	5	0.228311	26	5.2
CBLT1375	CBLT243.3d	CBLT478.2k	+/+	+/+	11.9	9.9	21.9	5	0.228311	24	4.8
CBLT4389	CBLT3907.2d	CBLT3345.5h	+/+	+/+	9.2	9.5	21.9	5	0.228311	26	5.2
CBLT148	CBLT42.1b	CBLT42.1e	+/+	+/+	7.5	7.5	21.9	5	0.228311	31	6.2
CBLT5051	CBLT4699.1b	CBLT4699.1g	+/+	+/+	8.6	8.6	21.9	5	0.228311	43	8.6
CBLT5057	CBLT4700.1c	CBLT4700.1g	+/+	+/+	8.6	8.6	21.9	5	0.228311	19	3.8
CBLT1262	CBLT759.1h	CBLT293.3g	+/+	+/+	9.2	9.4	21.9	5	0.228311	30	6
CBLT573	CBLT118.1a	CBLT88.2i	+/+	+/+	11.2	10.8	26.3	6	0.228137	31	5.16667
CBLT3627	CBLT3186.2b	CBLT3186.2l	+/+	+/+	7.2	7.2	26.3	6	0.228137	50	8.33333
CBLT1689	CBLT1137.1d	CBLT1140.2e	+/+	+/+	12.1	10.5	17.6	4	0.227273	25	6.25
CBLT1691	CBLT1139.2d	CBLT1148.2e	+/+	+/+	10.6	10.6	17.6	4	0.227273	7	1.75
CBLT1699	CBLT1198.1b	CBLT1198.1c	+/+	+/+	9.9	9.9	17.6	4	0.227273	23	5.75
CBLT1700	CBLT1210.1c	CBLT1205.1g	+/+	+/+	10.2	9.8	17.6	4	0.227273	9	2.25
CBLT2048	CBLT1355.2a	CBLT1248.3g	+/+	+/+	8.9	9.8	22	5	0.227273	18	3.6
CBLT1984	CBLT1395.2c	CBLT1395.2h	+/+	+/+	8.2	8.2	22	5	0.227273	35	7
CBLT1877	CBLT1397.2c	CBLT1397.2h	+/+	+/+	7.4	7.4	22	5	0.227273	35	7
CBLT888	CBLT141.1c	CBLT141.1h	+/+	+/+	10.1	10.1	22	5	0.227273	28	5.6
CBLT2013	CBLT1523.1c	CBLT1523.1j	+/+	+/+	7.9	7.9	17.6	4	0.227273	20	5
CBLT650	CBLT158.1b	CBLT184.1h	+/+	+/+	9.4	8.5	4.4	1	0.227273	8	8
CBLT651	CBLT158.1c	CBLT170.1b	+/+	+/+	9.4	8.9	4.4	1	0.227273	7	7
CBLT652	CBLT158.1d	CBLT169.1f	+/+	+/+	9.4	8.9	4.4	1	0.227273	5	5
CBLT653	CBLT158.1f	CBLT191.1f	+/+	+/+	9.4	8.6	4.4	1	0.227273	7	7
CBLT643	CBLT162.1a	CBLT98.2c	+/+	+/+	9.2	8.9	4.4	1	0.227273	0	0
CBLT639	CBLT162.1d	CBLT98.2d	+/+	+/+	9.2	8.9	4.4	1	0.227273	0	0
CBLT1507	CBLT189.4a	CBLT291.4g	+/+	+/+	13.6	10.8	17.6	4	0.227273	18	4.5
CBLT636	CBLT194.1a	CBLT105.2f	+/+	+/+	8.9	8.8	4.4	1	0.227273	0	0
CBLT635	CBLT194.1c	CBLT105.2g	+/+	+/+	8.9	8.8	4.4	1	0.227273	0	0
CBLT633	CBLT194.1e	CBLT105.2e	+/+	+/+	8.9	8.8	4.4	1	0.227273	5	5
CBLT637	CBLT194.1f	CBLT106.2d	+/+	+/+	8.9	8.6	4.4	1	0.227273	0	0
CBLT2276	CBLT1947.1e	CBLT1647.3i	+/+	+/+	7.1	7.2	17.6	4	0.227273	20	5
CBLT1502	CBLT205.4a	CBLT747.2h	+/+	+/+	13.2	10.4	17.6	4	0.227273	23	5.75
CBLT1258	CBLT243.3h	CBLT204.4i	+/+	+/+	9.1	9.2	17.6	4	0.227273	39	9.75
CBLT2965	CBLT2638.1a	CBLT2350.4j	+/+	+/+	10.6	6.9	22	5	0.227273	27	5.4
CBLT3305	CBLT2910.2d	CBLT2696.3e	+/+	+/+	8.2	6.9	22	5	0.227273	27	5.4
CBLT4892	CBLT3902.5b	CBLT3902.5e	+/+	+/+	6.9	6.9	22	5	0.227273	37	7.4
CBLT4820	CBLT4201.2b	CBLT4312.2i	+/+	+/+	8.6	7.1	22	5	0.227273	40	8
CBLT5175	CBLT4458.3a	CBLT4893.1b	+/+	+/+	9.6	6.9	17.6	4	0.227273	14	3.5
CBLT5174	CBLT4458.3f	CBLT4893.1e	+/+	+/+	9.6	6.9	17.6	4	0.227273	28	7
CBLT659	CBLT98.2a	CBLT198.1f	+/+	+/+	8.9	8.9	4.4	1	0.227273	7	7
CBLT3376	CBLT2696.3b	CBLT2840.3f	+/+	+/+	9.2	7.2	30.9	7	0.226537	33	4.71429
CBLT4495	CBLT3894.2c	CBLT4061.1h	+/+	+/+	7.1	9.5	30.9	7	0.226537	53	7.57143
CBLT4656	CBLT3897.3d	CBLT4143.2h	+/+	+/+	8.6	7.2	30.9	7	0.226537	43	6.14286
CBLT2084	CBLT1147.4f	CBLT1212.3g	+/+	+/+	9.1	9.2	22.1	5	0.226244	29	5.8
CBLT1878	CBLT1398.2b	CBLT1398.2d	+/+	+/+	7.4	7.4	22.1	5	0.226244	31	6.2
CBLT805	CBLT185.1a	CBLT99.1f	+/+	+/+	10.8	10.2	22.1	5	0.226244	41	8.2
CBLT2719	CBLT2061.2a	CBLT2133.2i	+/+	+/+	11.5	9.4	22.1	5	0.226244	26	5.2
CBLT781	CBLT272.1d	CBLT272.1h	+/+	+/+	8.5	8.5	22.1	5	0.226244	46	9.2
CBLT747	CBLT61.2b	CBLT61.2g	+/+	+/+	12.4	12.4	22.1	5	0.226244	37	7.4
CBLT1684	CBLT1137.1f	CBLT851.3k	+/+	+/+	12.1	10.2	17.7	4	0.225989	29	7.25
CBLT1770	CBLT1216.1b	CBLT747.4f	+/+	+/+	10.1	10.6	17.7	4	0.225989	9	2.25
CBLT1718	CBLT1243.1a	CBLT1248.1d	+/+	+/+	10.5	10.1	17.7	4	0.225989	30	7.5
CBLT1785	CBLT1243.1c	CBLT1213.1h	+/+	+/+	12.5	10.6	17.7	4	0.225989	31	7.75
CBLT3163	CBLT2631.3a	CBLT2637.4g	+/+	+/+	10.5	6.8	17.7	4	0.225989	36	9
CBLT1303	CBLT272.3b	CBLT272.3j	+/+	+/+	7.9	7.9	17.7	4	0.225989	19	4.75
CBLT986	CBLT290.1a	CBLT295.1d	+/+	+/+	8.9	9.9	17.7	4	0.225989	31	7.75
CBLT1608	CBLT385.4f	CBLT263.6f	+/+	+/+	12.2	9.8	17.7	4	0.225989	10	2.5
CBLT4838	CBLT4368.1c	CBLT4258.2d	+/+	+/+	7.2	7.6	17.7	4	0.225989	17	4.25
CBLT1472	CBLT759.3f	CBLT204.5f	+/+	+/+	9.1	9.5	17.7	4	0.225989	27	6.75
CBLT4487	CBLT3893.2c	CBLT3671.3j	+/+	+/+	6.8	9.2	31	7	0.225806	32	4.57143
CBLT2317	CBLT1643.3c	CBLT1649.3h	+/+	+/+	7.6	8.5	26.6	6	0.225564	36	6
CBLT1949	CBLT1085.5b	CBLT1085.5i	+/+	+/+	7.2	7.2	8.9	2	0.224719	13	6.5
CBLT2472	CBLT2010.1b	CBLT2098.1f	+/+	+/+	9.5	7.9	26.7	6	0.224719	40	6.66667
CBLT2809	CBLT2131.3g	CBLT2342.2g	+/+	+/+	10.1	7.8	26.7	6	0.224719	39	6.5
CBLT1760	CBLT245.5c	CBLT1204.1g	+/+	+/+	12.8	10.4	8.9	2	0.224719	6	3
CBLT4405	CBLT3862.3c	CBLT3862.3e	+/+	+/+	8.2	8.2	8.9	2	0.224719	6	3
CBLT4716	CBLT4317.1b	CBLT4313.1f	+/+	+/+	8.2	7.5	26.7	6	0.224719	31	5.16667
CBLT4953	CBLT4597.1d	CBLT4600.1f	+/+	+/+	7.8	6.8	26.7	6	0.224719	27	4.5
CBLT5399	CBLT4683.5a	CBLT5170.1f	+/+	+/+	8.5	7.2	8.9	2	0.224719	14	7
CBLT5400	CBLT4683.5b	CBLT5170.1g	+/+	+/+	8.5	7.2	8.9	2	0.224719	8	4
CBLT5404	CBLT4828.3c	CBLT5134.1e	+/+	+/+	8.1	7.5	8.9	2	0.224719	17	8.5
CBLT5397	CBLT4888.3e	CBLT5170.1d	+/+	+/+	7.1	7.2	8.9	2	0.224719	7	3.5
CBLT5405	CBLT4994.2a	CBLT5134.1f	+/+	+/+	7.6	7.5	8.9	2	0.224719	8	4
CBLT5407	CBLT4994.2c	CBLT5134.1h	+/+	+/+	7.6	7.5	8.9	2	0.224719	13	6.5
CBLT5408	CBLT4994.2d	CBLT5134.1i	+/+	+/+	7.6	7.5	8.9	2	0.224719	17	8.5
CBLT5388	CBLT5170.1b	CBLT5138.1h	+/+	+/+	7.2	7.5	8.9	2	0.224719	17	8.5
CBLT942	CBLT152.2d	CBLT152.2i	+/+	+/+	7.5	7.5	22.3	5	0.224215	23	4.6
CBLT385	CBLT84.2b	CBLT84.2f	+/+	+/+	7.4	7.4	22.3	5	0.224215	33	6.6
CBLT4490	CBLT3792.3b	CBLT3663.3d	+/+	+/+	7.4	8.6	13.4	3	0.223881	13	4.33333
CBLT3453	CBLT3182.1c	CBLT3191.1i	+/+	+/+	7.1	6.9	31.3	7	0.223642	30	4.28571
CBLT1887	CBLT1092.3c	CBLT1092.3f	+/+	+/+	7.6	7.6	17.9	4	0.223464	26	6.5
CBLT1709	CBLT1202.1c	CBLT1244.1d	+/+	+/+	10.8	10.4	17.9	4	0.223464	28	7
CBLT2039	CBLT1203.3b	CBLT1242.3f	+/+	+/+	8.9	8.9	17.9	4	0.223464	30	7.5
CBLT2115	CBLT1203.3c	CBLT1350.2j	+/+	+/+	10.9	8.8	17.9	4	0.223464	26	6.5
CBLT1729	CBLT1206.1b	CBLT1202.1e	+/+	+/+	10.5	10.8	17.9	4	0.223464	36	9
CBLT1720	CBLT1239.1b	CBLT206.5h	+/+	+/+	10.4	10.1	17.9	4	0.223464	21	5.25
CBLT1966	CBLT1363.2d	CBLT1218.3f	+/+	+/+	10.9	9.2	17.9	4	0.223464	32	8
CBLT2442	CBLT1645.3c	CBLT1939.2d	+/+	+/+	7.5	6.9	17.9	4	0.223464	33	8.25
CBLT2413	CBLT1834.2e	CBLT1451.4c	+/+	+/+	9.4	8.1	17.9	4	0.223464	31	7.75
CBLT2361	CBLT1939.1d	CBLT2016.1g	+/+	+/+	9.2	7.9	17.9	4	0.223464	25	6.25
CBLT1611	CBLT263.6d	CBLT1150.1f	+/+	+/+	9.8	9.9	17.9	4	0.223464	15	3.75
CBLT3031	CBLT2631.2b	CBLT2347.4e	+/+	+/+	11.6	7.6	17.9	4	0.223464	20	5
CBLT1396	CBLT284.4b	CBLT284.4d	+/+	+/+	7.1	7.1	17.9	4	0.223464	35	8.75
CBLT1449	CBLT312.4a	CBLT312.4d	+/+	+/+	8.1	8.1	17.9	4	0.223464	19	4.75
CBLT4384	CBLT3908.2b	CBLT3708.2g	+/+	+/+	9.6	10.4	17.9	4	0.223464	21	5.25
CBLT5135	CBLT4738.2a	CBLT4738.2d	+/+	+/+	8.1	8.1	17.9	4	0.223464	33	8.25
CBLT416	CBLT64.2b	CBLT112.1c	+/+	+/+	8.8	7.2	17.9	4	0.223464	21	5.25
CBLT1334	CBLT759.1c	CBLT107.5f	+/+	+/+	11.2	9.4	17.9	4	0.223464	14	3.5
CBLT1401	CBLT770.2f	CBLT770.2j	+/+	+/+	7.1	7.1	17.9	4	0.223464	20	5
CBLT423	CBLT85.1d	CBLT101.1d	+/+	+/+	9.1	7.6	17.9	4	0.223464	23	5.75
CBLT1248	CBLT87.5a	CBLT87.5b	+/+	+/+	7.2	7.2	17.9	4	0.223464	24	6
CBLT1343	CBLT145.4b	CBLT145.4g	+/+	+/+	7.8	7.8	22.4	5	0.223214	24	4.8
CBLT4417	CBLT3896.1e	CBLT3785.2j	+/+	+/+	10.8	10.4	22.4	5	0.223214	35	7
CBLT3536	CBLT3187.1a	CBLT2834.4f	+/+	+/+	8.5	7.1	26.9	6	0.223048	38	6.33333
CBLT3529	CBLT3188.1b	CBLT3228.1d	+/+	+/+	8.6	6.8	26.9	6	0.223048	16	2.66667
CBLT4429	CBLT3897.2f	CBLT3712.2e	+/+	+/+	9.4	10.2	26.9	6	0.223048	29	4.83333
CBLT4387	CBLT3907.2b	CBLT3667.3g	+/+	+/+	9.2	10.1	26.9	6	0.223048	50	8.33333
CBLT4390	CBLT3907.2e	CBLT3667.3h	+/+	+/+	9.2	10.1	26.9	6	0.223048	40	6.66667
CBLT4561	CBLT3975.2a	CBLT3908.3i	+/+	+/+	9.4	8.2	26.9	6	0.223048	33	5.5
CBLT555	CBLT60.2d	CBLT40.3i	+/+	+/+	10.9	10.5	26.9	6	0.223048	33	5.5
CBLT1910	CBLT1150.2c	CBLT1148.3d	+/+	+/+	12.2	8.8	9	2	0.222222	2	1
CBLT2157	CBLT1150.3b	CBLT1363.3i	+/+	+/+	13.5	10.1	18	4	0.222222	23	5.75
CBLT18	CBLT12.1a	CBLT12.1g	+/+	+/+	7.2	7.2	27	6	0.222222	28	4.66667
CBLT1741	CBLT1212.1b	CBLT1215.1h	+/+	+/+	10.9	10.5	18	4	0.222222	21	5.25
CBLT1913	CBLT1244.2b	CBLT1245.2l	+/+	+/+	12.2	8.9	18	4	0.222222	41	10.25
CBLT1892	CBLT1345.1a	CBLT1360.2h	+/+	+/+	12.9	8.8	18	4	0.222222	26	6.5
CBLT1906	CBLT1358.1b	CBLT1148.3b	+/+	+/+	12.1	8.8	18	4	0.222222	28	7
CBLT2243	CBLT1363.4c	CBLT1480.3f	+/+	+/+	7.4	7.4	18	4	0.222222	45	11.25
CBLT2129	CBLT1514.2e	CBLT1514.2f	+/+	+/+	6.9	6.9	18	4	0.222222	33	8.25
CBLT2412	CBLT1834.2f	CBLT1844.2h	+/+	+/+	9.4	8.5	27	6	0.222222	23	3.83333
CBLT2583	CBLT1837.4f	CBLT1837.4h	+/+	+/+	7.8	7.8	27	6	0.222222	34	5.66667
CBLT1434	CBLT189.4e	CBLT759.2d	+/+	+/+	11.4	10.8	18	4	0.222222	22	5.5
CBLT2597	CBLT1938.2c	CBLT2019.2d	+/+	+/+	10.5	7.2	27	6	0.222222	17	2.83333
CBLT2590	CBLT2020.2a	CBLT1950.3m	+/+	+/+	10.9	7.8	27	6	0.222222	44	7.33333
CBLT2588	CBLT2020.2c	CBLT1950.3i	+/+	+/+	10.9	7.8	27	6	0.222222	35	5.83333
CBLT2709	CBLT2129.3d	CBLT2207.2e	+/+	+/+	7.1	8.4	27	6	0.222222	20	3.33333
CBLT3038	CBLT2341.3d	CBLT2642.2i	+/+	+/+	11.6	7.1	18	4	0.222222	19	4.75
CBLT1072	CBLT282.1a	CBLT282.1e	+/+	+/+	11.1	11.1	9	2	0.222222	14	7
CBLT3193	CBLT2835.2a	CBLT2835.2g	+/+	+/+	7.1	7.1	13.5	3	0.222222	17	5.66667
CBLT1077	CBLT284.1b	CBLT284.1e	+/+	+/+	10.4	10.4	9	2	0.222222	17	8.5
CBLT774	CBLT30.5b	CBLT30.5g	+/+	+/+	9.5	9.5	9	2	0.222222	11	5.5
CBLT777	CBLT30.5e	CBLT30.5j	+/+	+/+	9.5	9.5	18	4	0.222222	22	5.5
CBLT4364	CBLT3664.3b	CBLT3662.3e	+/+	+/+	7.4	8.8	18	4	0.222222	34	8.5
CBLT4100	CBLT3676.1d	CBLT3347.4e	+/+	+/+	9.5	7.1	27	6	0.222222	33	5.5
CBLT1609	CBLT385.4a	CBLT1137.1g	+/+	+/+	12.2	10.1	9	2	0.222222	10	5
CBLT4740	CBLT3958.3c	CBLT3958.3i	+/+	+/+	8.2	8.2	18	4	0.222222	15	3.75
CBLT5168	CBLT4269.5a	CBLT4269.5f	+/+	+/+	7.5	7.5	18	4	0.222222	11	2.75
CBLT5151	CBLT4692.2b	CBLT4691.2k	+/+	+/+	9.5	7.5	9	2	0.222222	15	7.5
CBLT1895	CBLT850.4b	CBLT1452.1e	+/+	+/+	13.1	8.9	18	4	0.222222	23	5.75
CBLT411	CBLT86.1c	CBLT98.1f	+/+	+/+	9.5	7.6	9	2	0.222222	3	1.5
CBLT424	CBLT94.1a	CBLT136.1f	+/+	+/+	9.1	6.8	9	2	0.222222	17	8.5
CBLT395	CBLT95.1b	CBLT124.1g	+/+	+/+	9.1	7.4	9	2	0.222222	4	2
CBLT1898	CBLT954.3b	CBLT1452.1g	+/+	+/+	13.4	8.9	18	4	0.222222	39	9.75
CBLT723	CBLT153.2a	CBLT75.3h	+/+	+/+	7.6	9.8	27.1	6	0.221402	25	4.16667
CBLT692	CBLT174.1a	CBLT245.1g	+/+	+/+	9.8	9.1	27.1	6	0.221402	27	4.5
CBLT1977	CBLT1344.2c	CBLT1482.1g	+/+	+/+	9.1	9.4	22.6	5	0.221239	28	5.6
CBLT1103	CBLT171.2e	CBLT233.2g	+/+	+/+	7.9	8.5	22.6	5	0.221239	27	5.4
CBLT1488	CBLT189.5d	CBLT759.3i	+/+	+/+	10.1	10.1	22.6	5	0.221239	29	5.8
CBLT192	CBLT19.4a	CBLT19.4f	+/+	+/+	6.9	6.9	22.6	5	0.221239	31	6.2
CBLT2542	CBLT1938.2a	CBLT2138.1f	+/+	+/+	8.5	9.6	22.6	5	0.221239	32	6.4
CBLT2547	CBLT1945.2d	CBLT2017.2b	+/+	+/+	8.8	9.5	22.6	5	0.221239	23	4.6
CBLT2549	CBLT1945.2e	CBLT1845.3a	+/+	+/+	8.8	9.4	22.6	5	0.221239	31	6.2
CBLT2512	CBLT2063.1f	CBLT1943.2f	+/+	+/+	10.4	9.2	22.6	5	0.221239	24	4.8
CBLT2538	CBLT2135.1b	CBLT2100.1h	+/+	+/+	9.5	9.4	22.6	5	0.221239	25	5
CBLT2988	CBLT2258.4c	CBLT2698.2d	+/+	+/+	7.1	6.9	22.6	5	0.221239	36	7.2
CBLT3021	CBLT2635.2a	CBLT2638.2g	+/+	+/+	7.6	8.2	22.6	5	0.221239	23	4.6
CBLT3365	CBLT2695.5b	CBLT2695.5h	+/+	+/+	7.9	7.9	22.6	5	0.221239	30	6
CBLT4084	CBLT3328.4c	CBLT3492.3f	+/+	+/+	8.8	6.8	22.6	5	0.221239	31	6.2
CBLT1745	CBLT1148.2b	CBLT1239.1h	+/+	+/+	11.5	10.4	18.1	4	0.220994	17	4.25
CBLT2158	CBLT1150.3a	CBLT1357.3j	+/+	+/+	13.5	10.1	18.1	4	0.220994	33	8.25
CBLT2302	CBLT1363.4d	CBLT1950.1j	+/+	+/+	9.5	8.4	18.1	4	0.220994	26	6.5
CBLT2238	CBLT1363.4f	CBLT1451.3c	+/+	+/+	7.4	7.1	18.1	4	0.220994	13	3.25
CBLT142	CBLT16.4a	CBLT16.4c	+/+	+/+	7.5	7.5	18.1	4	0.220994	18	4.5
CBLT3012	CBLT2347.3c	CBLT2750.1d	+/+	+/+	12.4	8.1	18.1	4	0.220994	22	5.5
CBLT1093	CBLT270.1a	CBLT270.1c	+/+	+/+	11.9	11.9	18.1	4	0.220994	31	7.75
CBLT1094	CBLT270.1b	CBLT270.1d	+/+	+/+	11.9	11.9	18.1	4	0.220994	17	4.25
CBLT1082	CBLT281.1a	CBLT281.1g	+/+	+/+	10.5	10.5	18.1	4	0.220994	21	5.25
CBLT1073	CBLT282.1b	CBLT282.1f	+/+	+/+	11.1	11.1	18.1	4	0.220994	20	5
CBLT4898	CBLT4266.3d	CBLT4266.3j	+/+	+/+	6.8	6.8	18.1	4	0.220994	30	7.5
CBLT4889	CBLT4267.3b	CBLT4267.3f	+/+	+/+	8.1	8.1	18.1	4	0.220994	25	6.25
CBLT2075	CBLT953.3c	CBLT1241.3e	+/+	+/+	12.8	9.4	18.1	4	0.220994	10	2.5
CBLT1948	CBLT1085.5c	CBLT1085.5h	+/+	+/+	7.2	7.2	13.6	3	0.220588	29	9.66667
CBLT5274	CBLT4832.2a	CBLT4832.2f	+/+	+/+	7.5	7.5	13.6	3	0.220588	14	4.66667
CBLT5275	CBLT4832.2b	CBLT4832.2g	+/+	+/+	7.5	7.5	13.6	3	0.220588	13	4.33333
CBLT5271	CBLT4981.1c	CBLT4981.1i	+/+	+/+	7.2	7.2	13.6	3	0.220588	17	5.66667
CBLT1613	CBLT1137.1b	CBLT1150.1g	+/+	+/+	10.1	9.9	22.7	5	0.220264	25	5
CBLT1775	CBLT1241.1e	CBLT1240.1e	+/+	+/+	10.2	11.1	22.7	5	0.220264	32	6.4
CBLT428	CBLT134.1d	CBLT129.1e	+/+	+/+	7.1	6.9	22.7	5	0.220264	27	5.4
CBLT1069	CBLT149.2d	CBLT149.2j	+/+	+/+	7.9	7.9	22.7	5	0.220264	31	6.2
CBLT1320	CBLT168.5a	CBLT746.1e	+/+	+/+	11.1	9.1	22.7	5	0.220264	36	7.2
CBLT1023	CBLT185.2a	CBLT185.2i	+/+	+/+	8.6	8.6	22.7	5	0.220264	23	4.6
CBLT1029	CBLT185.2c	CBLT127.3e	+/+	+/+	8.6	8.5	22.7	5	0.220264	35	7
CBLT1026	CBLT185.2d	CBLT191.2i	+/+	+/+	8.6	8.6	22.7	5	0.220264	28	5.6
CBLT2721	CBLT1945.3c	CBLT2202.2h	+/+	+/+	12.4	9.6	22.7	5	0.220264	21	4.2
CBLT2802	CBLT2168.3c	CBLT2126.4i	+/+	+/+	7.6	7.4	22.7	5	0.220264	21	4.2
CBLT1016	CBLT239.2c	CBLT229.2e	+/+	+/+	8.5	8.1	22.7	5	0.220264	21	4.2
CBLT1017	CBLT239.2c	CBLT255.2c	+/+	+/+	8.5	7.9	22.7	5	0.220264	31	6.2
CBLT1300	CBLT243.3e	CBLT168.5b	+/+	+/+	10.1	10.1	22.7	5	0.220264	30	6
CBLT3352	CBLT3001.1b	CBLT3080.1i	+/+	+/+	11.2	6.9	22.7	5	0.220264	38	7.6
CBLT5058	CBLT4700.1d	CBLT4700.1h	+/+	+/+	8.6	8.6	22.7	5	0.220264	21	4.2
CBLT5053	CBLT4703.1b	CBLT4703.1e	+/+	+/+	8.8	8.8	22.7	5	0.220264	22	4.4
CBLT5054	CBLT4703.1c	CBLT4703.1f	+/+	+/+	8.8	8.8	22.7	5	0.220264	47	9.4
CBLT1788	CBLT1243.1e	CBLT1143.3j	+/+	+/+	12.5	9.9	9.1	2	0.21978	12	6
CBLT4367	CBLT3681.3a	CBLT3681.3e	+/+	+/+	9.5	9.5	9.1	2	0.21978	8	4
CBLT4140	CBLT3749.1b	CBLT3749.1e	+/+	+/+	8.8	8.8	9.1	2	0.21978	10	5
CBLT745	CBLT61.2d	CBLT61.2e	+/+	+/+	12.4	12.4	18.2	4	0.21978	28	7
CBLT413	CBLT86.1d	CBLT98.1h	+/+	+/+	9.5	7.6	9.1	2	0.21978	12	6
CBLT412	CBLT86.1e	CBLT98.1d	+/+	+/+	9.5	7.6	9.1	2	0.21978	10	5
CBLT403	CBLT96.1d	CBLT103.1f	+/+	+/+	8.9	7.6	9.1	2	0.21978	1	0.5
CBLT4669	CBLT4153.2a	CBLT4153.2d	+/+	+/+	7.4	7.4	31.9	7	0.219436	50	7.14286
CBLT2203	CBLT1306.4b	CBLT1306.4c	+/+	+/+	7.2	7.2	13.7	3	0.218978	26	8.66667
CBLT1500	CBLT152.4d	CBLT747.2g	+/+	+/+	13.4	10.4	13.7	3	0.218978	24	8
CBLT2261	CBLT1835.2c	CBLT1450.3j	+/+	+/+	8.1	7.6	13.7	3	0.218978	24	8
CBLT1564	CBLT189.5f	CBLT1148.1e	+/+	+/+	12.1	11.1	13.7	3	0.218978	14	4.66667
CBLT2768	CBLT2063.3c	CBLT2257.2e	+/+	+/+	7.1	7.4	13.7	3	0.218978	24	8
CBLT2575	CBLT2202.1c	CBLT2127.2d	+/+	+/+	7.5	7.5	13.7	3	0.218978	26	8.66667
CBLT3253	CBLT2747.4d	CBLT2840.2i	+/+	+/+	6.9	6.9	27.4	6	0.218978	31	5.16667
CBLT5059	CBLT4701.1a	CBLT4701.1h	+/+	+/+	8.8	8.8	13.7	3	0.218978	29	9.66667
CBLT5231	CBLT4827.2c	CBLT4893.2c	+/+	+/+	6.9	7.6	13.7	3	0.218978	3	1
CBLT5230	CBLT4827.2d	CBLT4458.5b	+/+	+/+	6.9	6.9	13.7	3	0.218978	17	5.66667
CBLT5232	CBLT4827.2e	CBLT4893.2b	+/+	+/+	6.9	7.6	13.7	3	0.218978	14	4.66667
CBLT5244	CBLT4892.2b	CBLT4746.3h	+/+	+/+	7.4	8.2	13.7	3	0.218978	8	2.66667
CBLT5247	CBLT4892.2d	CBLT4746.3g	+/+	+/+	7.4	8.2	13.7	3	0.218978	8	2.66667
CBLT5249	CBLT4898.2b	CBLT4827.2g	+/+	+/+	7.6	6.9	13.7	3	0.218978	22	7.33333
CBLT5253	CBLT4898.2c	CBLT4898.2i	+/+	+/+	7.6	7.6	13.7	3	0.218978	13	4.33333
CBLT5252	CBLT4898.2d	CBLT4898.2h	+/+	+/+	7.6	7.6	13.7	3	0.218978	17	5.66667
CBLT5250	CBLT4898.2e	CBLT4827.2i	+/+	+/+	7.6	6.9	13.7	3	0.218978	25	8.33333
CBLT5260	CBLT4991.1a	CBLT4991.1g	+/+	+/+	7.4	7.4	13.7	3	0.218978	28	9.33333
CBLT1540	CBLT759.3e	CBLT1136.1d	+/+	+/+	11.1	9.9	13.7	3	0.218978	16	5.33333
CBLT19	CBLT12.1b	CBLT12.1h	+/+	+/+	7.2	7.2	32	7	0.21875	50	7.14286
CBLT2995	CBLT2638.1d	CBLT2345.4e	+/+	+/+	13.2	8.4	18.3	4	0.218579	33	8.25
CBLT3678	CBLT3152.2b	CBLT3152.2d	+/+	+/+	7.6	7.6	18.3	4	0.218579	33	8.25
CBLT4489	CBLT3893.2b	CBLT3486.5h	+/+	+/+	6.8	8.6	18.3	4	0.218579	18	4.5
CBLT4687	CBLT3899.3c	CBLT3899.3i	+/+	+/+	9.4	9.4	18.3	4	0.218579	29	7.25
CBLT2427	CBLT2014.1b	CBLT1845.2l	+/+	+/+	9.1	8.6	22.9	5	0.218341	29	5.8
CBLT2782	CBLT2101.4e	CBLT2198.3i	+/+	+/+	8.1	7.4	22.9	5	0.218341	34	6.8
CBLT2936	CBLT2207.4a	CBLT2636.1h	+/+	+/+	10.1	8.2	22.9	5	0.218341	33	6.6
CBLT1296	CBLT243.3d	CBLT127.4h	+/+	+/+	10.1	10.2	22.9	5	0.218341	25	5
CBLT3000	CBLT2559.3b	CBLT2559.3c	+/+	+/+	10.2	10.2	22.9	5	0.218341	31	6.2
CBLT988	CBLT263.2a	CBLT295.1e	+/+	+/+	9.2	9.9	22.9	5	0.218341	25	5
CBLT989	CBLT263.2a	CBLT295.1g	+/+	+/+	9.2	9.9	22.9	5	0.218341	27	5.4
CBLT987	CBLT290.1a	CBLT295.1h	+/+	+/+	8.9	9.9	22.9	5	0.218341	29	5.8
CBLT4694	CBLT3682.5b	CBLT3682.5g	+/+	+/+	8.5	8.5	22.9	5	0.218341	38	7.6
CBLT4469	CBLT3907.2c	CBLT3968.2e	+/+	+/+	11.2	9.2	22.9	5	0.218341	21	4.2
CBLT4649	CBLT3966.3d	CBLT3973.3f	+/+	+/+	8.9	7.1	22.9	5	0.218341	29	5.8
CBLT5029	CBLT4746.1c	CBLT4689.1h	+/+	+/+	7.6	7.6	22.9	5	0.218341	27	5.4
CBLT1196	CBLT119.4a	CBLT119.4e	+/+	+/+	8.1	8.1	18.4	4	0.217391	24	6
CBLT2127	CBLT1514.2c	CBLT1514.2i	+/+	+/+	6.9	6.9	18.4	4	0.217391	38	9.5
CBLT1313	CBLT270.4c	CBLT270.4e	+/+	+/+	7.6	7.6	18.4	4	0.217391	30	7.5
CBLT1311	CBLT284.3a	CBLT284.3i	+/+	+/+	7.4	7.4	18.4	4	0.217391	19	4.75
CBLT3732	CBLT2850.4a	CBLT3181.2f	+/+	+/+	13.4	8.5	4.6	1	0.217391	0	0
CBLT1348	CBLT312.3b	CBLT312.3d	+/+	+/+	7.4	7.4	18.4	4	0.217391	31	7.75
CBLT4512	CBLT3672.3c	CBLT3895.3d	+/+	+/+	10.6	9.5	18.4	4	0.217391	17	4.25
CBLT4349	CBLT3971.1a	CBLT3347.6b	+/+	+/+	9.4	7.8	18.4	4	0.217391	22	5.5
CBLT5572	CBLT5055.2g	CBLT5215.1f	+/+	+/+	8.1	7.1	4.6	1	0.217391	0	0
CBLT1309	CBLT772.1b	CBLT772.1g	+/+	+/+	7.5	7.5	18.4	4	0.217391	28	7
CBLT1601	CBLT1145.1b	CBLT1147.1e	+/+	+/+	12.2	10.5	13.8	3	0.217391	15	5
CBLT815	CBLT131.2c	CBLT253.1i	+/+	+/+	8.1	9.4	23	5	0.217391	28	5.6
CBLT2368	CBLT1649.3c	CBLT1951.1f	+/+	+/+	9.5	8.8	23	5	0.217391	32	6.4
CBLT2292	CBLT1946.1c	CBLT1945.1h	+/+	+/+	7.1	7.2	27.6	6	0.217391	38	6.33333
CBLT865	CBLT217.1b	CBLT288.1d	+/+	+/+	10.2	9.2	23	5	0.217391	29	5.8
CBLT2977	CBLT2341.3c	CBLT2639.1f	+/+	+/+	8.1	8.2	23	5	0.217391	38	7.6
CBLT2957	CBLT2347.3d	CBLT2645.1i	+/+	+/+	8.6	8.5	23	5	0.217391	30	6
CBLT3417	CBLT2637.5a	CBLT2836.4d	+/+	+/+	10.4	8.6	23	5	0.217391	34	6.8
CBLT1085	CBLT270.2a	CBLT270.2g	+/+	+/+	8.4	8.4	23	5	0.217391	34	6.8
CBLT1089	CBLT271.1b	CBLT271.1h	+/+	+/+	8.4	8.4	23	5	0.217391	34	6.8
CBLT2979	CBLT2748.1a	CBLT2341.3f	+/+	+/+	7.2	8.1	23	5	0.217391	24	4.8
CBLT4176	CBLT3475.3c	CBLT3234.5g	+/+	+/+	8.9	6.9	27.6	6	0.217391	27	4.5
CBLT4105	CBLT3673.1d	CBLT3670.1e	+/+	+/+	6.9	7.4	27.6	6	0.217391	45	7.5
CBLT4305	CBLT3710.2h	CBLT3483.5j	+/+	+/+	9.2	7.4	27.6	6	0.217391	19	3.16667
CBLT4118	CBLT3712.1b	CBLT3710.1f	+/+	+/+	6.9	7.5	23	5	0.217391	21	4.2
CBLT4211	CBLT3792.1c	CBLT3668.2h	+/+	+/+	8.5	7.1	27.6	6	0.217391	53	8.83333
CBLT1154	CBLT385.1c	CBLT196.2l	+/+	+/+	11.4	11.4	23	5	0.217391	35	7
CBLT760	CBLT94.2a	CBLT94.2e	+/+	+/+	9.6	9.6	23	5	0.217391	41	8.2
CBLT759	CBLT94.2d	CBLT94.2i	+/+	+/+	9.6	9.6	23	5	0.217391	39	7.8
CBLT1880	CBLT1309.2b	CBLT1309.2d	+/+	+/+	7.5	7.5	32.3	7	0.216718	56	8
CBLT391	CBLT109.1b	CBLT126.1d	+/+	+/+	7.5	7.1	27.7	6	0.216606	29	4.83333
CBLT2580	CBLT1837.4e	CBLT1946.3j	+/+	+/+	7.8	7.5	27.7	6	0.216606	37	6.16667
CBLT2554	CBLT1840.3f	CBLT1452.5b	+/+	+/+	9.6	8.2	27.7	6	0.216606	32	5.33333
CBLT2610	CBLT1840.3f	CBLT2059.2g	+/+	+/+	9.6	10.5	27.7	6	0.216606	24	4
CBLT2558	CBLT2056.1b	CBLT2056.1g	+/+	+/+	11.6	11.6	27.7	6	0.216606	35	5.83333
CBLT339	CBLT43.3a	CBLT43.3e	+/+	+/+	7.2	7.2	27.7	6	0.216606	37	6.16667
CBLT381	CBLT68.1c	CBLT39.3f	+/+	+/+	7.9	7.8	27.7	6	0.216606	26	4.33333
CBLT2033	CBLT1344.2e	CBLT1367.2i	+/+	+/+	11.1	8.9	23.1	5	0.21645	28	5.6
CBLT804	CBLT191.1c	CBLT99.1d	+/+	+/+	10.8	10.2	23.1	5	0.21645	43	8.6
CBLT814	CBLT235.1c	CBLT208.1e	+/+	+/+	9.8	9.6	23.1	5	0.21645	29	5.8
CBLT2982	CBLT2636.2a	CBLT2696.1d	+/+	+/+	8.9	8.1	23.1	5	0.21645	24	4.8
CBLT4458	CBLT4042.1a	CBLT4042.1g	+/+	+/+	8.8	8.8	23.1	5	0.21645	30	6
CBLT1888	CBLT1143.3c	CBLT1454.1g	+/+	+/+	12.8	8.9	13.9	3	0.215827	22	7.33333
CBLT1602	CBLT1148.1a	CBLT1147.1f	+/+	+/+	11.9	10.5	13.9	3	0.215827	16	5.33333
CBLT2090	CBLT1206.4a	CBLT1643.1i	+/+	+/+	8.9	9.2	13.9	3	0.215827	13	4.33333
CBLT2092	CBLT1210.4a	CBLT1643.1c	+/+	+/+	8.9	9.2	13.9	3	0.215827	12	4
CBLT2121	CBLT1355.2d	CBLT1362.3f	+/+	+/+	10.9	8.8	13.9	3	0.215827	19	6.33333
CBLT2004	CBLT1361.1a	CBLT953.3d	+/+	+/+	11.1	10.8	13.9	3	0.215827	20	6.66667
CBLT956	CBLT141.1a	CBLT235.2e	+/+	+/+	11.5	9.5	13.9	3	0.215827	15	5
CBLT3669	CBLT3228.2b	CBLT3228.2e	+/+	+/+	8.6	8.6	13.9	3	0.215827	23	7.66667
CBLT4376	CBLT3483.5a	CBLT3668.3g	+/+	+/+	11.1	9.4	13.9	3	0.215827	11	3.66667
CBLT4444	CBLT3926.2c	CBLT3664.3m	+/+	+/+	9.6	9.5	13.9	3	0.215827	30	10
CBLT5226	CBLT4745.4b	CBLT4897.1j	+/+	+/+	7.6	7.6	13.9	3	0.215827	14	4.66667
CBLT3303	CBLT2910.2b	CBLT2696.3d	+/+	+/+	8.2	6.9	27.9	6	0.215054	22	3.66667
CBLT4395	CBLT3668.3a	CBLT3682.3c	+/+	+/+	9.4	8.5	27.9	6	0.215054	34	5.66667
CBLT1661	CBLT1138.1b	CBLT1207.1e	+/+	+/+	12.8	9.2	18.6	4	0.215054	35	8.75
CBLT1666	CBLT1140.2a	CBLT1212.1f	+/+	+/+	9.6	9.1	18.6	4	0.215054	24	6
CBLT1813	CBLT1143.3a	CBLT1346.1f	+/+	+/+	10.1	10.2	18.6	4	0.215054	25	6.25
CBLT1553	CBLT1145.1b	CBLT241.4d	+/+	+/+	10.4	9.9	18.6	4	0.215054	19	4.75
CBLT1747	CBLT1148.2c	CBLT1239.1i	+/+	+/+	11.5	10.4	18.6	4	0.215054	20	5
CBLT1676	CBLT1148.2c	CBLT1139.2g	+/+	+/+	9.6	9.6	18.6	4	0.215054	33	8.25
CBLT1711	CBLT1202.1b	CBLT476.5e	+/+	+/+	10.8	10.8	18.6	4	0.215054	17	4.25
CBLT1722	CBLT1239.1e	CBLT1245.1g	+/+	+/+	10.4	9.8	18.6	4	0.215054	31	7.75
CBLT1719	CBLT1243.1g	CBLT1248.1i	+/+	+/+	10.5	10.1	18.6	4	0.215054	19	4.75
CBLT2053	CBLT1396.2c	CBLT1396.2g	+/+	+/+	9.5	9.5	18.6	4	0.215054	31	7.75
CBLT1534	CBLT153.5a	CBLT1143.1g	+/+	+/+	12.9	10.1	18.6	4	0.215054	19	4.75
CBLT1464	CBLT153.5c	CBLT205.4c	+/+	+/+	10.9	12.2	18.6	4	0.215054	16	4
CBLT931	CBLT156.2a	CBLT251.1f	+/+	+/+	10.2	9.9	9.3	2	0.215054	12	6
CBLT2259	CBLT1840.2b	CBLT1450.3g	+/+	+/+	8.4	7.6	18.6	4	0.215054	15	3.75
CBLT1576	CBLT206.4a	CBLT756.2d	+/+	+/+	12.1	10.9	18.6	4	0.215054	26	6.5
CBLT2786	CBLT2131.3c	CBLT2016.4c	+/+	+/+	8.9	7.1	18.6	4	0.215054	4	1
CBLT2613	CBLT2221.1e	CBLT1887.4e	+/+	+/+	8.2	7.2	18.6	4	0.215054	37	9.25
CBLT1763	CBLT245.5e	CBLT1149.2h	+/+	+/+	12.8	10.5	18.6	4	0.215054	23	5.75
CBLT1227	CBLT384.1c	CBLT206.3h	+/+	+/+	9.8	9.5	18.6	4	0.215054	20	5
CBLT4894	CBLT4137.4a	CBLT4137.4b	+/+	+/+	7.4	7.4	18.6	4	0.215054	22	5.5
CBLT1539	CBLT759.3d	CBLT1145.1g	+/+	+/+	11.1	10.4	18.6	4	0.215054	12	3
CBLT1469	CBLT759.3g	CBLT764.2h	+/+	+/+	9.1	9.8	18.6	4	0.215054	33	8.25
CBLT1193	CBLT90.5a	CBLT90.5g	+/+	+/+	8.4	8.4	18.6	4	0.215054	24	6
CBLT1194	CBLT96.4a	CBLT96.4f	+/+	+/+	8.1	8.1	18.6	4	0.215054	29	7.25
CBLT730	CBLT103.2a	CBLT232.1h	+/+	+/+	7.8	8.8	23.3	5	0.214592	46	9.2
CBLT733	CBLT103.2b	CBLT232.1e	+/+	+/+	7.8	8.8	23.3	5	0.214592	18	3.6
CBLT736	CBLT127.2b	CBLT212.1e	+/+	+/+	7.5	9.2	23.3	5	0.214592	20	4
CBLT648	CBLT169.1a	CBLT175.1e	+/+	+/+	8.9	8.9	23.3	5	0.214592	34	6.8
CBLT693	CBLT174.1b	CBLT196.1h	+/+	+/+	9.8	8.5	23.3	5	0.214592	31	6.2
CBLT688	CBLT184.1b	CBLT161.1i	+/+	+/+	9.5	9.2	23.3	5	0.214592	34	6.8
CBLT4713	CBLT3973.3a	CBLT4313.1e	+/+	+/+	8.2	7.5	23.3	5	0.214592	40	8
CBLT1923	CBLT480.4c	CBLT1348.2h	+/+	+/+	9.4	9.4	23.3	5	0.214592	42	8.4
CBLT2384	CBLT1639.3b	CBLT1836.2i	+/+	+/+	7.6	7.5	14	3	0.214286	13	4.33333
CBLT2467	CBLT1639.3c	CBLT1450.4e	+/+	+/+	9.6	8.4	14	3	0.214286	14	4.66667
CBLT787	CBLT170.1a	CBLT133.2h	+/+	+/+	11.1	10.5	14	3	0.214286	6	2
CBLT2755	CBLT1951.4b	CBLT2137.3e	+/+	+/+	8.6	9.5	28	6	0.214286	27	4.5
CBLT3150	CBLT2695.3b	CBLT2695.3e	+/+	+/+	7.6	7.6	28	6	0.214286	34	5.66667
CBLT1084	CBLT281.1d	CBLT281.1j	+/+	+/+	10.5	10.5	14	3	0.214286	12	4
CBLT5197	CBLT4741.2b	CBLT4741.2i	+/+	+/+	7.1	7.1	14	3	0.214286	15	5
CBLT1295	CBLT758.1d	CBLT761.1e	+/+	+/+	10.2	10.2	14	3	0.214286	22	7.33333
CBLT1359	CBLT1087.1c	CBLT1087.1g	+/+	+/+	7.1	7.1	18.7	4	0.213904	14	3.5
CBLT1606	CBLT1145.1a	CBLT1147.1d	+/+	+/+	12.2	10.5	18.7	4	0.213904	27	6.75
CBLT1797	CBLT1206.1e	CBLT1348.1e	+/+	+/+	12.5	9.9	18.7	4	0.213904	31	7.75
CBLT2173	CBLT1208.3d	CBLT1642.2d	+/+	+/+	9.6	8.1	18.7	4	0.213904	13	3.25
CBLT1721	CBLT1239.1d	CBLT206.5f	+/+	+/+	10.4	10.1	18.7	4	0.213904	20	5
CBLT1958	CBLT1351.2a	CBLT1216.2c	+/+	+/+	11.6	9.4	18.7	4	0.213904	22	5.5
CBLT1437	CBLT193.4a	CBLT952.1e	+/+	+/+	12.4	9.9	18.7	4	0.213904	27	6.75
CBLT2898	CBLT2166.3b	CBLT2630.1g	+/+	+/+	7.9	6.8	18.7	4	0.213904	23	5.75
CBLT1702	CBLT245.5f	CBLT1205.1d	+/+	+/+	10.8	9.8	18.7	4	0.213904	37	9.25
CBLT1497	CBLT294.4c	CBLT198.6f	+/+	+/+	10.2	10.6	18.7	4	0.213904	16	4
CBLT5038	CBLT3973.5c	CBLT4747.1a	+/+	+/+	8.1	7.5	18.7	4	0.213904	19	4.75
CBLT5169	CBLT4269.5b	CBLT4269.5g	+/+	+/+	7.5	7.5	18.7	4	0.213904	18	4.5
CBLT5170	CBLT4269.5c	CBLT4269.5h	+/+	+/+	7.5	7.5	18.7	4	0.213904	30	7.5
CBLT1955	CBLT480.4a	CBLT1206.3i	+/+	+/+	11.5	9.4	18.7	4	0.213904	19	4.75
CBLT1815	CBLT850.4b	CBLT1194.2c	+/+	+/+	10.4	10.1	18.7	4	0.213904	25	6.25
CBLT855	CBLT114.2b	CBLT114.2k	+/+	+/+	9.4	9.4	23.4	5	0.213675	25	5
CBLT1128	CBLT152.3b	CBLT291.2j	+/+	+/+	7.6	7.1	23.4	5	0.213675	14	2.8
CBLT3026	CBLT2635.2f	CBLT2825.1i	+/+	+/+	7.6	7.1	23.4	5	0.213675	34	6.8
CBLT3258	CBLT2914.2a	CBLT3006.1g	+/+	+/+	7.2	7.1	23.4	5	0.213675	36	7.2
CBLT4974	CBLT4587.1a	CBLT4275.2c	+/+	+/+	8.6	8.9	23.4	5	0.213675	27	5.4
CBLT698	CBLT194.1b	CBLT245.1h	+/+	+/+	9.9	9.1	28.1	6	0.213523	35	5.83333
CBLT3686	CBLT3330.1d	CBLT3383.1e	+/+	+/+	8.5	6.8	28.1	6	0.213523	28	4.66667
CBLT3690	CBLT3347.1b	CBLT3384.1d	+/+	+/+	8.5	7.1	28.1	6	0.213523	37	6.16667
CBLT710	CBLT138.2c	CBLT65.3b	+/+	+/+	7.9	10.2	9.4	2	0.212766	13	6.5
CBLT2377	CBLT1450.3b	CBLT1845.2h	+/+	+/+	9.6	7.6	14.1	3	0.212766	20	6.66667
CBLT2340	CBLT1630.3b	CBLT1630.3c	+/+	+/+	7.5	7.5	9.4	2	0.212766	18	9
CBLT1116	CBLT279.2b	CBLT179.3e	+/+	+/+	7.1	7.6	4.7	1	0.212766	2	2
CBLT4383	CBLT3908.2a	CBLT3708.2f	+/+	+/+	9.6	10.4	9.4	2	0.212766	16	8
CBLT4410	CBLT3960.2e	CBLT3960.2i	+/+	+/+	7.5	7.5	18.8	4	0.212766	22	5.5
CBLT4839	CBLT4368.1b	CBLT4407.1d	+/+	+/+	7.2	7.6	14.1	3	0.212766	16	5.33333
CBLT4835	CBLT4412.1c	CBLT4412.1g	+/+	+/+	8.1	8.1	14.1	3	0.212766	20	6.66667
CBLT1537	CBLT759.3a	CBLT1145.1d	+/+	+/+	11.1	10.4	9.4	2	0.212766	10	5
CBLT2502	CBLT2063.1c	CBLT2061.1d	+/+	+/+	8.2	8.2	28.3	6	0.212014	32	5.33333
CBLT2506	CBLT2131.1c	CBLT2061.1g	+/+	+/+	7.9	8.2	28.3	6	0.212014	39	6.5
CBLT2837	CBLT2559.1b	CBLT2559.1h	+/+	+/+	8.4	8.4	28.3	6	0.212014	50	8.33333
CBLT4366	CBLT3664.3d	CBLT3662.3h	+/+	+/+	7.4	8.8	28.3	6	0.212014	46	7.66667
CBLT4479	CBLT3712.2b	CBLT3967.2d	+/+	+/+	11.2	9.1	28.3	6	0.212014	34	5.66667
CBLT1446	CBLT107.5b	CBLT235.4k	+/+	+/+	12.5	10.9	23.6	5	0.211864	31	6.2
CBLT938	CBLT168.2b	CBLT226.1f	+/+	+/+	10.1	9.9	23.6	5	0.211864	35	7
CBLT2695	CBLT1988.4c	CBLT1988.4f	+/+	+/+	7.1	7.1	23.6	5	0.211864	43	8.6
CBLT2475	CBLT2019.1d	CBLT2011.1a	+/+	+/+	9.5	7.8	23.6	5	0.211864	37	7.4
CBLT2480	CBLT2095.1d	CBLT1944.2f	+/+	+/+	7.6	8.2	23.6	5	0.211864	33	6.6
CBLT2519	CBLT2130.1a	CBLT2128.1e	+/+	+/+	10.1	9.6	23.6	5	0.211864	33	6.6
CBLT2503	CBLT2131.1a	CBLT2061.1c	+/+	+/+	7.9	8.2	23.6	5	0.211864	29	5.8
CBLT2972	CBLT2631.2c	CBLT2637.2f	+/+	+/+	7.6	7.2	23.6	5	0.211864	42	8.4
CBLT2958	CBLT2643.1c	CBLT2644.1d	+/+	+/+	8.4	8.5	23.6	5	0.211864	37	7.4
CBLT5007	CBLT4460.2c	CBLT4685.1i	+/+	+/+	9.1	6.9	23.6	5	0.211864	33	6.6
CBLT5014	CBLT4683.1a	CBLT4685.1f	+/+	+/+	8.1	6.9	23.6	5	0.211864	33	6.6
CBLT1436	CBLT760.2g	CBLT189.4i	+/+	+/+	10.5	11.6	23.6	5	0.211864	31	6.2
CBLT1272	CBLT107.4b	CBLT243.3k	+/+	+/+	11.6	10.1	18.9	4	0.21164	19	4.75
CBLT1950	CBLT1085.5d	CBLT1085.5j	+/+	+/+	7.2	7.2	18.9	4	0.21164	32	8
CBLT1837	CBLT1090.3a	CBLT1090.3f	+/+	+/+	9.9	9.9	18.9	4	0.21164	31	7.75
CBLT493	CBLT110.1d	CBLT120.1j	+/+	+/+	8.1	7.9	18.9	4	0.21164	16	4
CBLT1946	CBLT1190.3a	CBLT1190.3h	+/+	+/+	6.8	6.8	18.9	4	0.21164	21	5.25
CBLT2023	CBLT1218.3a	CBLT1203.3i	+/+	+/+	11.2	8.9	18.9	4	0.21164	30	7.5
CBLT2066	CBLT1241.2a	CBLT1644.1j	+/+	+/+	12.8	9.2	18.9	4	0.21164	29	7.25
CBLT1996	CBLT1241.2c	CBLT1456.1d	+/+	+/+	10.8	11.5	18.9	4	0.21164	31	7.75
CBLT2296	CBLT1450.3e	CBLT1941.1d	+/+	+/+	7.6	7.1	18.9	4	0.21164	28	7
CBLT2363	CBLT1939.1c	CBLT1478.3j	+/+	+/+	9.2	8.9	18.9	4	0.21164	34	8.5
CBLT2759	CBLT2129.3a	CBLT2103.3g	+/+	+/+	9.1	9.1	18.9	4	0.21164	31	7.75
CBLT3048	CBLT2343.4b	CBLT2841.1f	+/+	+/+	6.8	6.8	18.9	4	0.21164	31	7.75
CBLT2905	CBLT2344.2c	CBLT2348.3d	+/+	+/+	8.4	6.8	18.9	4	0.21164	15	3.75
CBLT3172	CBLT2748.2b	CBLT2630.4h	+/+	+/+	12.5	6.9	18.9	4	0.21164	25	6.25
CBLT4179	CBLT3492.3c	CBLT3234.5d	+/+	+/+	8.9	6.9	18.9	4	0.21164	26	6.5
CBLT1277	CBLT384.1b	CBLT763.1e	+/+	+/+	11.6	10.1	18.9	4	0.21164	21	5.25
CBLT4559	CBLT3894.2b	CBLT3908.3g	+/+	+/+	8.9	8.2	18.9	4	0.21164	24	6
CBLT5149	CBLT4687.2a	CBLT4691.2i	+/+	+/+	9.5	7.5	18.9	4	0.21164	18	4.5
CBLT5155	CBLT4823.1a	CBLT4316.4c	+/+	+/+	8.8	6.8	18.9	4	0.21164	31	7.75
CBLT5156	CBLT4823.1b	CBLT4370.3c	+/+	+/+	8.8	6.8	18.9	4	0.21164	23	5.75
CBLT5160	CBLT4830.1a	CBLT4889.1d	+/+	+/+	9.2	7.1	18.9	4	0.21164	13	3.25
CBLT954	CBLT86.3c	CBLT86.3i	+/+	+/+	11.1	11.1	18.9	4	0.21164	25	6.25
CBLT833	CBLT206.1g	CBLT127.2i	+/+	+/+	8.5	8.9	28.4	6	0.211268	28	4.66667
CBLT270	CBLT28.3b	CBLT28.3g	+/+	+/+	6.8	6.8	28.4	6	0.211268	53	8.83333
CBLT374	CBLT72.1a	CBLT82.1d	+/+	+/+	8.4	8.2	28.4	6	0.211268	44	7.33333
CBLT846	CBLT123.2b	CBLT217.1f	+/+	+/+	8.6	9.2	23.7	5	0.21097	39	7.8
CBLT798	CBLT126.2a	CBLT235.1g	+/+	+/+	10.6	9.8	23.7	5	0.21097	24	4.8
CBLT856	CBLT138.2b	CBLT125.2f	+/+	+/+	10.4	11.6	23.7	5	0.21097	31	6.2
CBLT1252	CBLT175.4c	CBLT175.4f	+/+	+/+	8.9	8.9	23.7	5	0.21097	32	6.4
CBLT1039	CBLT184.2c	CBLT184.2m	+/+	+/+	8.2	8.2	23.7	5	0.21097	19	3.8
CBLT1022	CBLT185.2a	CBLT185.2h	+/+	+/+	8.6	8.6	23.7	5	0.21097	36	7.2
CBLT1028	CBLT185.2c	CBLT127.3d	+/+	+/+	8.6	8.5	23.7	5	0.21097	17	3.4
CBLT1232	CBLT206.3e	CBLT384.1d	+/+	+/+	9.5	9.8	23.7	5	0.21097	29	5.8
CBLT3047	CBLT2258.4e	CBLT2258.4j	+/+	+/+	9.2	9.2	23.7	5	0.21097	37	7.4
CBLT1021	CBLT250.2a	CBLT279.1j	+/+	+/+	7.9	8.5	23.7	5	0.21097	34	6.8
CBLT1235	CBLT292.3c	CBLT384.1f	+/+	+/+	9.4	9.8	23.7	5	0.21097	40	8
CBLT330	CBLT36.3b	CBLT36.3e	+/+	+/+	6.9	6.9	23.7	5	0.21097	36	7.2
CBLT4104	CBLT3673.1c	CBLT3670.1g	+/+	+/+	6.9	7.4	23.7	5	0.21097	42	8.4
CBLT342	CBLT43.3b	CBLT64.2c	+/+	+/+	7.2	6.9	23.7	5	0.21097	40	8
CBLT319	CBLT95.1a	CBLT95.1g	+/+	+/+	7.2	7.2	23.7	5	0.21097	32	6.4
CBLT1836	CBLT1090.3b	CBLT1090.3e	+/+	+/+	9.9	9.9	19	4	0.210526	30	7.5
CBLT2043	CBLT1203.3d	CBLT1355.2e	+/+	+/+	8.9	8.9	19	4	0.210526	17	4.25
CBLT963	CBLT129.2b	CBLT229.1e	+/+	+/+	11.4	11.1	19	4	0.210526	28	7
CBLT1988	CBLT1304.2g	CBLT1304.2h	+/+	+/+	8.4	8.4	19	4	0.210526	27	6.75
CBLT1905	CBLT1346.1a	CBLT1453.1f	+/+	+/+	12.9	8.9	19	4	0.210526	22	5.5
CBLT1928	CBLT1363.2b	CBLT1351.2e	+/+	+/+	8.8	9.5	19	4	0.210526	28	7
CBLT1933	CBLT1363.2d	CBLT1363.2g	+/+	+/+	8.8	8.8	19	4	0.210526	16	4
CBLT1985	CBLT1395.2a	CBLT1395.2f	+/+	+/+	8.2	8.2	19	4	0.210526	31	7.75
CBLT1983	CBLT1395.2b	CBLT1395.2g	+/+	+/+	8.2	8.2	19	4	0.210526	24	6
CBLT2104	CBLT1396.3g	CBLT1396.3h	+/+	+/+	7.9	7.9	19	4	0.210526	33	8.25
CBLT2105	CBLT1401.3a	CBLT1401.3f	+/+	+/+	7.6	7.6	19	4	0.210526	22	5.5
CBLT646	CBLT169.1c	CBLT175.1c	+/+	+/+	8.9	8.9	19	4	0.210526	33	8.25
CBLT1160	CBLT171.2a	CBLT278.2f	+/+	+/+	10.6	10.1	19	4	0.210526	32	8
CBLT1159	CBLT171.2e	CBLT278.2g	+/+	+/+	10.6	10.1	19	4	0.210526	29	7.25
CBLT2624	CBLT2132.2a	CBLT2202.1i	+/+	+/+	9.6	9.5	19	4	0.210526	11	2.75
CBLT1163	CBLT233.2a	CBLT278.2e	+/+	+/+	11.2	10.1	19	4	0.210526	29	7.25
CBLT1162	CBLT233.2d	CBLT278.2d	+/+	+/+	11.2	10.1	19	4	0.210526	32	8
CBLT1326	CBLT243.3g	CBLT278.3n	+/+	+/+	11.1	9.8	19	4	0.210526	24	6
CBLT1706	CBLT245.5e	CBLT245.5j	+/+	+/+	10.8	10.8	19	4	0.210526	15	3.75
CBLT1167	CBLT253.3b	CBLT204.3b	+/+	+/+	10.1	11.4	19	4	0.210526	24	6
CBLT1170	CBLT253.3g	CBLT262.2i	+/+	+/+	10.1	11.4	19	4	0.210526	19	4.75
CBLT3143	CBLT2561.3d	CBLT2561.3g	+/+	+/+	9.2	9.2	19	4	0.210526	33	8.25
CBLT3004	CBLT2693.1c	CBLT2693.1f	+/+	+/+	8.9	8.9	19	4	0.210526	29	7.25
CBLT1011	CBLT279.1c	CBLT261.2g	+/+	+/+	8.5	8.6	19	4	0.210526	31	7.75
CBLT4996	CBLT4568.1a	CBLT4568.1e	+/+	+/+	8.5	8.5	19	4	0.210526	25	6.25
CBLT5106	CBLT4700.2c	CBLT4700.2i	+/+	+/+	8.1	8.1	19	4	0.210526	28	7
CBLT584	CBLT62.2e	CBLT32.4g	+/+	+/+	9.6	10.2	19	4	0.210526	24	6
CBLT1351	CBLT781.2b	CBLT781.2j	+/+	+/+	7.4	7.4	19	4	0.210526	32	8
CBLT32	CBLT15.1a	CBLT15.1d	+/+	+/+	7.4	7.4	28.6	6	0.20979	35	5.83333
CBLT2582	CBLT1837.4d	CBLT1837.4g	+/+	+/+	7.8	7.8	28.6	6	0.20979	46	7.66667
CBLT2569	CBLT2132.2c	CBLT2134.2i	+/+	+/+	7.6	6.9	28.6	6	0.20979	57	9.5
CBLT728	CBLT223.1e	CBLT232.1f	+/+	+/+	7.6	8.8	14.3	3	0.20979	28	9.33333
CBLT3667	CBLT2837.6c	CBLT2837.6h	+/+	+/+	7.4	7.4	14.3	3	0.20979	15	5
CBLT3651	CBLT3193.2h	CBLT3185.3e	+/+	+/+	7.1	6.9	28.6	6	0.20979	30	5
CBLT4312	CBLT3679.2e	CBLT3679.2i	+/+	+/+	8.5	8.5	14.3	3	0.20979	15	5
CBLT3136	CBLT2641.3a	CBLT2910.1g	+/+	+/+	7.1	7.1	33.4	7	0.209581	34	4.85714
CBLT894	CBLT129.2b	CBLT129.2g	+/+	+/+	9.9	9.9	19.1	4	0.209424	26	6.5
CBLT937	CBLT168.2a	CBLT224.1j	+/+	+/+	10.1	9.9	19.1	4	0.209424	36	9
CBLT617	CBLT180.1a	CBLT109.2d	+/+	+/+	8.5	8.6	19.1	4	0.209424	34	8.5
CBLT629	CBLT193.1d	CBLT101.2b	+/+	+/+	8.9	9.2	19.1	4	0.209424	29	7.25
CBLT2293	CBLT1946.1e	CBLT1945.1f	+/+	+/+	7.1	7.2	19.1	4	0.209424	15	3.75
CBLT1549	CBLT289.4a	CBLT385.4g	+/+	+/+	9.9	10.4	19.1	4	0.209424	14	3.5
CBLT4282	CBLT3786.2a	CBLT3786.2b	+/+	+/+	7.9	7.9	19.1	4	0.209424	17	4.25
CBLT4670	CBLT4153.2b	CBLT4153.2e	+/+	+/+	7.4	7.4	19.1	4	0.209424	18	4.5
CBLT2073	CBLT763.5d	CBLT1241.3c	+/+	+/+	13.5	9.4	19.1	4	0.209424	12	3
CBLT2089	CBLT1210.4c	CBLT1643.1f	+/+	+/+	8.9	9.2	23.9	5	0.209205	42	8.4
CBLT2136	CBLT1524.3b	CBLT1524.3d	+/+	+/+	7.4	7.4	23.9	5	0.209205	35	7
CBLT1269	CBLT204.4b	CBLT760.1d	+/+	+/+	9.2	8.8	23.9	5	0.209205	39	7.8
CBLT3328	CBLT3007.1a	CBLT3007.1g	+/+	+/+	7.1	7.1	23.9	5	0.209205	34	6.8
CBLT4356	CBLT3667.3a	CBLT3970.1h	+/+	+/+	9.1	9.2	23.9	5	0.209205	35	7
CBLT4406	CBLT3863.3a	CBLT3863.3e	+/+	+/+	8.6	8.6	23.9	5	0.209205	24	4.8
CBLT4353	CBLT3896.1c	CBLT3965.1d	+/+	+/+	8.8	9.4	23.9	5	0.209205	23	4.6
CBLT4653	CBLT3897.3a	CBLT4143.2g	+/+	+/+	8.6	7.2	23.9	5	0.209205	32	6.4
CBLT4413	CBLT3957.2b	CBLT3957.2d	+/+	+/+	7.5	7.5	23.9	5	0.209205	22	4.4
CBLT4904	CBLT4317.2a	CBLT4504.1h	+/+	+/+	8.1	7.1	23.9	5	0.209205	36	7.2
CBLT422	CBLT85.1c	CBLT101.1h	+/+	+/+	9.1	7.6	23.9	5	0.209205	43	8.6
CBLT2389	CBLT2010.1c	CBLT1836.2h	+/+	+/+	7.5	7.5	28.7	6	0.209059	36	6
CBLT2504	CBLT2131.1e	CBLT2061.1h	+/+	+/+	7.9	8.2	28.7	6	0.209059	30	5
CBLT4497	CBLT3975.2b	CBLT3962.2d	+/+	+/+	7.5	9.5	28.7	6	0.209059	40	6.66667
CBLT4866	CBLT4040.4e	CBLT4274.2e	+/+	+/+	7.5	8.1	28.7	6	0.209059	43	7.16667
CBLT596	CBLT76.2a	CBLT78.2g	+/+	+/+	11.2	11.6	28.7	6	0.209059	32	5.33333
CBLT998	CBLT160.2a	CBLT124.2f	+/+	+/+	9.1	10.1	24	5	0.208333	21	4.2
CBLT2324	CBLT1638.3e	CBLT1643.3g	+/+	+/+	7.5	7.6	24	5	0.208333	29	5.8
CBLT1101	CBLT171.2f	CBLT171.2h	+/+	+/+	7.9	7.9	4.8	1	0.208333	0	0
CBLT2710	CBLT1944.3a	CBLT2207.2f	+/+	+/+	7.1	8.4	9.6	2	0.208333	21	10.5
CBLT2849	CBLT2099.3e	CBLT2207.4f	+/+	+/+	9.2	6.9	24	5	0.208333	32	6.4
CBLT2764	CBLT2131.3e	CBLT2134.3f	+/+	+/+	7.9	7.9	24	5	0.208333	31	6.2
CBLT2702	CBLT2252.1a	CBLT2252.1h	+/+	+/+	7.2	7.2	24	5	0.208333	31	6.2
CBLT2942	CBLT2344.2e	CBLT2642.1f	+/+	+/+	10.4	7.5	24	5	0.208333	22	4.4
CBLT4089	CBLT3238.4b	CBLT3475.3f	+/+	+/+	9.2	6.8	24	5	0.208333	21	4.2
CBLT5361	CBLT4889.3b	CBLT4889.3e	+/+	+/+	6.8	6.8	9.6	2	0.208333	13	6.5
CBLT5360	CBLT4889.3c	CBLT4889.3f	+/+	+/+	6.8	6.8	9.6	2	0.208333	11	5.5
CBLT5373	CBLT5000.2a	CBLT4694.5e	+/+	+/+	6.8	6.8	9.6	2	0.208333	8	4
CBLT5376	CBLT5000.2b	CBLT5000.2g	+/+	+/+	6.8	6.8	9.6	2	0.208333	1	0.5
CBLT5375	CBLT5000.2d	CBLT5000.2f	+/+	+/+	6.8	6.8	9.6	2	0.208333	15	7.5
CBLT5378	CBLT5134.1a	CBLT5135.1i	+/+	+/+	6.8	6.9	9.6	2	0.208333	12	6
CBLT5381	CBLT5134.1b	CBLT5135.1h	+/+	+/+	6.8	6.9	9.6	2	0.208333	10	5
CBLT5379	CBLT5134.1c	CBLT5135.1g	+/+	+/+	6.8	6.9	9.6	2	0.208333	9	4.5
CBLT5368	CBLT5135.1a	CBLT4694.5h	+/+	+/+	6.9	6.8	9.6	2	0.208333	9	4.5
CBLT5370	CBLT5135.1b	CBLT4694.5c	+/+	+/+	6.9	6.8	9.6	2	0.208333	8	4
CBLT5372	CBLT5135.1c	CBLT4694.5i	+/+	+/+	6.9	6.8	9.6	2	0.208333	11	5.5
CBLT5371	CBLT5135.1f	CBLT4694.5f	+/+	+/+	6.9	6.8	9.6	2	0.208333	11	5.5
CBLT1354	CBLT1076.1b	CBLT1076.1e	+/+	+/+	6.9	6.9	14.4	3	0.208333	9	3
CBLT912	CBLT250.1a	CBLT219.1f	+/+	+/+	9.6	10.1	14.4	3	0.208333	22	7.33333
CBLT2753	CBLT1951.4e	CBLT2137.3d	+/+	+/+	8.6	9.5	28.9	6	0.207612	50	8.33333
CBLT2712	CBLT2129.3b	CBLT2207.2h	+/+	+/+	7.1	8.4	28.9	6	0.207612	42	7
CBLT3252	CBLT2747.4b	CBLT2840.2j	+/+	+/+	6.9	6.9	28.9	6	0.207612	29	4.83333
CBLT4385	CBLT3908.2c	CBLT3708.2h	+/+	+/+	9.6	10.4	28.9	6	0.207612	39	6.5
CBLT2460	CBLT1648.3b	CBLT1651.3d	+/+	+/+	9.2	8.2	24.1	5	0.207469	32	6.4
CBLT1186	CBLT169.2d	CBLT478.1c	+/+	+/+	10.2	8.9	24.1	5	0.207469	19	3.8
CBLT2675	CBLT2204.2e	CBLT1947.3i	+/+	+/+	8.5	7.2	24.1	5	0.207469	33	6.6
CBLT2653	CBLT2221.1d	CBLT2102.2i	+/+	+/+	10.1	8.8	24.1	5	0.207469	32	6.4
CBLT665	CBLT191.1e	CBLT166.1d	+/+	+/+	8.6	7.8	19.3	4	0.207254	25	6.25
CBLT3024	CBLT2635.2d	CBLT2638.2j	+/+	+/+	7.6	8.2	19.3	4	0.207254	36	9
CBLT3351	CBLT2832.3a	CBLT3080.1f	+/+	+/+	9.8	6.9	19.3	4	0.207254	30	7.5
CBLT4267	CBLT3959.1d	CBLT3959.1e	+/+	+/+	6.8	6.8	19.3	4	0.207254	30	7.5
CBLT4329	CBLT3963.1b	CBLT3969.1d	+/+	+/+	7.9	7.4	19.3	4	0.207254	14	3.5
CBLT2315	CBLT1834.2f	CBLT1649.3j	+/+	+/+	7.4	8.5	29	6	0.206897	46	7.66667
CBLT2388	CBLT2010.1d	CBLT2019.1f	+/+	+/+	7.5	7.5	29	6	0.206897	28	4.66667
CBLT2953	CBLT2201.4c	CBLT2638.1h	+/+	+/+	9.5	9.6	14.5	3	0.206897	18	6
CBLT2630	CBLT2204.1a	CBLT2204.1i	+/+	+/+	10.6	10.6	29	6	0.206897	46	7.66667
CBLT3257	CBLT2914.2b	CBLT3006.1e	+/+	+/+	7.2	7.1	29	6	0.206897	37	6.16667
CBLT3259	CBLT2914.2c	CBLT3006.1f	+/+	+/+	7.2	7.1	29	6	0.206897	51	8.5
CBLT4565	CBLT3708.3a	CBLT4145.1c	+/+	+/+	7.8	8.5	29	6	0.206897	51	8.5
CBLT4560	CBLT3894.2c	CBLT3908.3h	+/+	+/+	8.9	8.2	29	6	0.206897	32	5.33333
CBLT4655	CBLT3897.3c	CBLT4143.2e	+/+	+/+	8.6	7.2	14.5	3	0.206897	16	5.33333
CBLT415	CBLT64.2a	CBLT98.1g	+/+	+/+	8.8	7.6	29	6	0.206897	48	8
CBLT1147	CBLT145.3e	CBLT145.3l	+/+	+/+	7.1	7.1	24.2	5	0.206612	28	5.6
CBLT1814	CBLT1143.3b	CBLT1345.1g	+/+	+/+	10.1	10.2	19.4	4	0.206186	26	6.5
CBLT2058	CBLT1189.4c	CBLT1189.4f	+/+	+/+	7.9	7.9	19.4	4	0.206186	33	8.25
CBLT2080	CBLT1361.1f	CBLT1206.4f	+/+	+/+	13.1	8.9	9.7	2	0.206186	17	8.5
CBLT1344	CBLT145.4c	CBLT145.4f	+/+	+/+	7.8	7.8	19.4	4	0.206186	32	8
CBLT2062	CBLT1515.2d	CBLT1515.2e	+/+	+/+	7.8	7.8	19.4	4	0.206186	23	5.75
CBLT1099	CBLT171.2b	CBLT171.2k	+/+	+/+	7.9	7.9	9.7	2	0.206186	16	8
CBLT2694	CBLT1988.4a	CBLT1988.4e	+/+	+/+	7.1	7.1	19.4	4	0.206186	17	4.25
CBLT2858	CBLT2168.3c	CBLT2258.3i	+/+	+/+	10.5	6.9	9.7	2	0.206186	18	9
CBLT1347	CBLT312.3c	CBLT312.3g	+/+	+/+	7.4	7.4	19.4	4	0.206186	27	6.75
CBLT4541	CBLT3712.3e	CBLT3926.3e	+/+	+/+	6.9	8.5	9.7	2	0.206186	18	9
CBLT4467	CBLT3907.2a	CBLT3968.2c	+/+	+/+	11.2	9.2	19.4	4	0.206186	10	2.5
CBLT5022	CBLT4142.4b	CBLT3973.5g	+/+	+/+	9.4	7.4	19.4	4	0.206186	29	7.25
CBLT4703	CBLT4335.1h	CBLT4336.1g	+/+	+/+	7.6	7.6	19.4	4	0.206186	12	3
CBLT5126	CBLT4460.3d	CBLT4599.2j	+/+	+/+	7.2	6.9	19.4	4	0.206186	34	8.5
CBLT1310	CBLT776.1a	CBLT776.1b	+/+	+/+	7.5	7.5	19.4	4	0.206186	19	4.75
CBLT1544	CBLT853.2c	CBLT255.5e	+/+	+/+	11.5	10.8	19.4	4	0.206186	32	8
CBLT628	CBLT193.1b	CBLT176.1f	+/+	+/+	8.9	8.8	29.1	6	0.206186	44	7.33333
CBLT4447	CBLT3963.2c	CBLT3975.1d	+/+	+/+	8.8	9.4	29.1	6	0.206186	40	6.66667
CBLT627	CBLT174.1b	CBLT176.1g	+/+	+/+	8.8	8.8	24.3	5	0.205761	30	6
CBLT623	CBLT184.1c	CBLT194.1i	+/+	+/+	8.5	8.9	24.3	5	0.205761	31	6.2
CBLT667	CBLT185.1a	CBLT166.1h	+/+	+/+	8.6	7.8	24.3	5	0.205761	31	6.2
CBLT620	CBLT192.1d	CBLT195.1d	+/+	+/+	8.9	8.5	24.3	5	0.205761	25	5
CBLT1088	CBLT271.1a	CBLT271.1g	+/+	+/+	8.4	8.4	24.3	5	0.205761	38	7.6
CBLT4460	CBLT4042.1d	CBLT4042.1e	+/+	+/+	8.8	8.8	24.3	5	0.205761	29	5.8
CBLT677	CBLT62.2b	CBLT192.1f	+/+	+/+	10.6	8.9	24.3	5	0.205761	33	6.6
CBLT1225	CBLT165.4b	CBLT165.4c	+/+	+/+	9.5	9.5	14.6	3	0.205479	16	5.33333
CBLT5208	CBLT4701.3c	CBLT4701.3i	+/+	+/+	6.8	6.8	14.6	3	0.205479	34	11.3333
CBLT5206	CBLT4701.3d	CBLT4701.3e	+/+	+/+	6.8	6.8	14.6	3	0.205479	16	5.33333
CBLT320	CBLT95.1b	CBLT95.1h	+/+	+/+	7.2	7.2	14.6	3	0.205479	22	7.33333
CBLT1479	CBLT1093.2a	CBLT1093.2e	+/+	+/+	8.2	8.2	19.5	4	0.205128	29	7.25
CBLT658	CBLT126.2e	CBLT198.1h	+/+	+/+	8.5	8.9	24.4	5	0.204918	18	3.6
CBLT618	CBLT192.1e	CBLT109.2g	+/+	+/+	8.9	8.6	24.4	5	0.204918	24	4.8
CBLT4181	CBLT3492.3d	CBLT3234.5e	+/+	+/+	8.9	6.9	24.4	5	0.204918	20	4
CBLT3628	CBLT3186.2c	CBLT3186.2m	+/+	+/+	7.2	7.2	29.3	6	0.204778	22	3.66667
CBLT1780	CBLT1202.1c	CBLT1209.1g	+/+	+/+	12.8	10.6	14.7	3	0.204082	19	6.33333
CBLT1566	CBLT189.5a	CBLT760.3f	+/+	+/+	12.1	10.9	14.7	3	0.204082	22	7.33333
CBLT2577	CBLT2202.1d	CBLT2127.2c	+/+	+/+	7.5	7.5	29.4	6	0.204082	24	4
CBLT4372	CBLT3680.3b	CBLT3680.3f	+/+	+/+	8.8	8.8	14.7	3	0.204082	14	4.66667
CBLT1332	CBLT759.1f	CBLT278.3l	+/+	+/+	11.2	9.8	14.7	3	0.204082	24	8
CBLT1496	CBLT764.2b	CBLT853.2f	+/+	+/+	10.8	10.5	14.7	3	0.204082	6	2
CBLT1402	CBLT770.2d	CBLT770.2k	+/+	+/+	7.1	7.1	14.7	3	0.204082	17	5.66667
CBLT1798	CBLT1206.1f	CBLT1344.1h	+/+	+/+	12.5	9.8	19.6	4	0.204082	24	6
CBLT1786	CBLT1243.1b	CBLT1213.1f	+/+	+/+	12.5	10.6	19.6	4	0.204082	17	4.25
CBLT2056	CBLT1302.2a	CBLT1402.3d	+/+	+/+	8.4	8.2	19.6	4	0.204082	29	7.25
CBLT2254	CBLT1399.3c	CBLT1399.3h	+/+	+/+	9.1	9.1	19.6	4	0.204082	25	6.25
CBLT2251	CBLT1399.3g	CBLT1399.3k	+/+	+/+	9.1	9.1	19.6	4	0.204082	28	7
CBLT2019	CBLT1630.1b	CBLT1630.1d	+/+	+/+	7.2	7.2	19.6	4	0.204082	26	6.5
CBLT862	CBLT179.1a	CBLT250.1d	+/+	+/+	10.4	9.2	4.9	1	0.204082	0	0
CBLT2584	CBLT1837.4a	CBLT1946.3k	+/+	+/+	7.8	7.5	19.6	4	0.204082	26	6.5
CBLT1565	CBLT189.5d	CBLT1148.1c	+/+	+/+	12.1	11.1	19.6	4	0.204082	21	5.25
CBLT1438	CBLT193.4f	CBLT952.1h	+/+	+/+	12.4	9.9	19.6	4	0.204082	19	4.75
CBLT1585	CBLT196.5d	CBLT251.5c	+/+	+/+	10.1	10.5	19.6	4	0.204082	27	6.75
CBLT1759	CBLT245.5f	CBLT1241.1h	+/+	+/+	12.8	10.2	19.6	4	0.204082	17	4.25
CBLT3185	CBLT2833.2e	CBLT2833.2k	+/+	+/+	7.1	7.1	19.6	4	0.204082	12	3
CBLT3479	CBLT3010.2d	CBLT3010.2h	+/+	+/+	7.1	7.1	19.6	4	0.204082	33	8.25
CBLT4307	CBLT3492.4a	CBLT3483.5l	+/+	+/+	8.4	7.4	19.6	4	0.204082	27	6.75
CBLT5119	CBLT4458.3a	CBLT4460.3h	+/+	+/+	7.6	7.2	19.6	4	0.204082	29	7.25
CBLT5121	CBLT4458.3e	CBLT4826.1e	+/+	+/+	7.6	6.8	19.6	4	0.204082	29	7.25
CBLT5118	CBLT4458.3f	CBLT4456.3f	+/+	+/+	7.6	7.4	19.6	4	0.204082	12	3
CBLT5131	CBLT4460.3e	CBLT4744.2g	+/+	+/+	7.2	7.8	19.6	4	0.204082	20	5
CBLT5123	CBLT4744.2a	CBLT4826.1f	+/+	+/+	7.8	6.8	19.6	4	0.204082	26	6.5
CBLT5122	CBLT4744.2c	CBLT4826.1i	+/+	+/+	7.8	6.8	19.6	4	0.204082	24	6
CBLT1471	CBLT759.3e	CBLT764.2j	+/+	+/+	9.1	9.8	19.6	4	0.204082	35	8.75
CBLT1493	CBLT764.2d	CBLT198.6d	+/+	+/+	10.8	10.6	19.6	4	0.204082	22	5.5
CBLT1543	CBLT853.2d	CBLT296.4c	+/+	+/+	11.5	10.1	19.6	4	0.204082	24	6
CBLT446	CBLT117.1e	CBLT137.1f	+/+	+/+	8.9	8.2	24.6	5	0.203252	25	5
CBLT1149	CBLT145.3d	CBLT145.3k	+/+	+/+	7.1	7.1	24.6	5	0.203252	33	6.6
CBLT2418	CBLT1643.3a	CBLT1352.4e	+/+	+/+	9.6	7.8	24.6	5	0.203252	49	9.8
CBLT190	CBLT18.4a	CBLT18.4e	+/+	+/+	6.8	6.8	24.6	5	0.203252	45	9
CBLT2410	CBLT1834.2d	CBLT1844.2f	+/+	+/+	9.4	8.5	24.6	5	0.203252	41	8.2
CBLT1032	CBLT185.2f	CBLT203.2f	+/+	+/+	8.6	8.6	24.6	5	0.203252	20	4
CBLT194	CBLT19.4c	CBLT19.4h	+/+	+/+	6.9	6.9	24.6	5	0.203252	44	8.8
CBLT297	CBLT19.5b	CBLT19.5f	+/+	+/+	7.6	7.6	24.6	5	0.203252	29	5.8
CBLT1048	CBLT192.3a	CBLT167.3h	+/+	+/+	7.6	7.8	24.6	5	0.203252	35	7
CBLT1058	CBLT192.3c	CBLT237.2f	+/+	+/+	7.6	7.6	24.6	5	0.203252	29	5.8
CBLT2747	CBLT2054.4a	CBLT2054.4d	+/+	+/+	9.9	9.9	24.6	5	0.203252	31	6.2
CBLT451	CBLT49.2e	CBLT132.1e	+/+	+/+	9.1	7.8	24.6	5	0.203252	27	5.4
CBLT851	CBLT61.3c	CBLT61.3h	+/+	+/+	8.9	8.9	24.6	5	0.203252	34	6.8
CBLT1368	CBLT1078.1b	CBLT1078.1e	+/+	+/+	7.5	7.5	19.7	4	0.203046	22	5.5
CBLT1356	CBLT1081.1a	CBLT1081.1b	+/+	+/+	7.5	7.5	19.7	4	0.203046	30	7.5
CBLT2085	CBLT1147.4b	CBLT1212.3j	+/+	+/+	9.1	9.2	19.7	4	0.203046	25	6.25
CBLT2144	CBLT1147.4c	CBLT1448.2f	+/+	+/+	11.1	9.9	19.7	4	0.203046	28	7
CBLT1620	CBLT1150.1c	CBLT852.2a	+/+	+/+	9.9	10.4	19.7	4	0.203046	32	8
CBLT1133	CBLT118.3a	CBLT118.3g	+/+	+/+	10.1	10.1	19.7	4	0.203046	27	6.75
CBLT1197	CBLT120.4a	CBLT120.4b	+/+	+/+	8.4	8.4	19.7	4	0.203046	6	1.5
CBLT1701	CBLT1210.1a	CBLT1198.1d	+/+	+/+	10.2	9.9	19.7	4	0.203046	22	5.5
CBLT1672	CBLT1218.1d	CBLT1144.2d	+/+	+/+	9.2	9.8	19.7	4	0.203046	25	6.25
CBLT1733	CBLT1242.1c	CBLT1201.1e	+/+	+/+	9.9	9.8	19.7	4	0.203046	17	4.25
CBLT1867	CBLT1244.2b	CBLT758.4f	+/+	+/+	10.5	10.4	19.7	4	0.203046	21	5.25
CBLT2272	CBLT1454.4c	CBLT1651.2i	+/+	+/+	7.2	7.5	19.7	4	0.203046	28	7
CBLT1040	CBLT184.2e	CBLT206.2a	+/+	+/+	8.2	8.1	19.7	4	0.203046	8	2
CBLT2652	CBLT1945.3b	CBLT2102.2g	+/+	+/+	10.4	8.8	19.7	4	0.203046	32	8
CBLT2800	CBLT2168.3b	CBLT2136.3g	+/+	+/+	7.6	7.6	19.7	4	0.203046	28	7
CBLT2944	CBLT2344.2b	CBLT2642.1h	+/+	+/+	10.4	7.5	19.7	4	0.203046	26	6.5
CBLT3173	CBLT2839.1a	CBLT2702.3b	+/+	+/+	11.1	8.1	19.7	4	0.203046	22	5.5
CBLT3174	CBLT2839.1b	CBLT2702.3c	+/+	+/+	11.1	8.1	19.7	4	0.203046	23	5.75
CBLT1454	CBLT313.4e	CBLT313.4g	+/+	+/+	8.1	8.1	19.7	4	0.203046	31	7.75
CBLT4893	CBLT3902.5c	CBLT3902.5f	+/+	+/+	6.9	6.9	19.7	4	0.203046	24	6
CBLT4897	CBLT4266.3c	CBLT4266.3i	+/+	+/+	6.8	6.8	19.7	4	0.203046	25	6.25
CBLT4888	CBLT4267.3a	CBLT4267.3e	+/+	+/+	8.1	8.1	19.7	4	0.203046	38	9.5
CBLT343	CBLT43.3c	CBLT64.2d	+/+	+/+	7.2	6.9	19.7	4	0.203046	34	8.5
CBLT756	CBLT54.4a	CBLT54.4f	+/+	+/+	10.1	10.1	19.7	4	0.203046	23	5.75
CBLT1244	CBLT781.1e	CBLT781.1g	+/+	+/+	8.2	8.2	19.7	4	0.203046	24	6
CBLT402	CBLT96.1c	CBLT103.1g	+/+	+/+	8.9	7.6	19.7	4	0.203046	21	5.25
CBLT763	CBLT117.2a	CBLT117.2g	+/+	+/+	10.1	10.1	24.7	5	0.202429	23	4.6
CBLT999	CBLT160.2a	CBLT124.2i	+/+	+/+	9.1	10.1	24.7	5	0.202429	31	6.2
CBLT2496	CBLT1645.3e	CBLT1887.2c	+/+	+/+	9.5	8.6	24.7	5	0.202429	33	6.6
CBLT2370	CBLT1649.3d	CBLT1951.1e	+/+	+/+	9.5	8.8	24.7	5	0.202429	47	9.4
CBLT2670	CBLT1945.3c	CBLT2201.2d	+/+	+/+	10.4	8.2	24.7	5	0.202429	20	4
CBLT978	CBLT197.2a	CBLT230.1c	+/+	+/+	10.2	11.2	24.7	5	0.202429	35	7
CBLT2799	CBLT2168.3d	CBLT2058.4g	+/+	+/+	7.6	6.9	24.7	5	0.202429	24	4.8
CBLT2937	CBLT2198.4a	CBLT2636.1g	+/+	+/+	10.1	8.2	24.7	5	0.202429	31	6.2
CBLT1109	CBLT233.2c	CBLT476.1c	+/+	+/+	8.5	6.9	24.7	5	0.202429	32	6.4
CBLT1376	CBLT243.3f	CBLT190.4j	+/+	+/+	11.9	10.1	24.7	5	0.202429	30	6
CBLT313	CBLT26.4b	CBLT26.4h	+/+	+/+	6.9	6.9	24.7	5	0.202429	43	8.6
CBLT94	CBLT28.2a	CBLT28.2d	+/+	+/+	6.8	6.8	24.7	5	0.202429	47	9.4
CBLT990	CBLT290.1b	CBLT102.2d	+/+	+/+	8.9	9.8	24.7	5	0.202429	26	5.2
CBLT1097	CBLT385.1d	CBLT385.1e	+/+	+/+	8.6	8.6	24.7	5	0.202429	37	7.4
CBLT1126	CBLT479.1b	CBLT169.2g	+/+	+/+	6.9	7.5	24.7	5	0.202429	22	4.4
CBLT1370	CBLT758.1c	CBLT291.3h	+/+	+/+	12.1	9.8	24.7	5	0.202429	31	6.2
CBLT1293	CBLT758.1e	CBLT761.1f	+/+	+/+	10.2	10.2	24.7	5	0.202429	27	5.4
CBLT409	CBLT86.1a	CBLT98.1i	+/+	+/+	9.5	7.6	24.7	5	0.202429	26	5.2
CBLT758	CBLT94.2c	CBLT94.2g	+/+	+/+	9.6	9.6	24.7	5	0.202429	46	9.2
CBLT1367	CBLT1078.1a	CBLT1078.1c	+/+	+/+	7.5	7.5	19.8	4	0.20202	21	5.25
CBLT2325	CBLT1638.3f	CBLT1642.3c	+/+	+/+	7.5	7.8	29.7	6	0.20202	42	7
CBLT2531	CBLT2020.2b	CBLT2015.2c	+/+	+/+	8.9	9.8	9.9	2	0.20202	17	8.5
CBLT3287	CBLT2702.4c	CBLT3001.1d	+/+	+/+	9.2	7.5	29.7	6	0.20202	38	6.33333
CBLT3981	CBLT3275.3c	CBLT3478.2b	+/+	+/+	7.9	6.8	9.9	2	0.20202	13	6.5
CBLT4530	CBLT3926.3a	CBLT3893.2d	+/+	+/+	8.5	7.9	9.9	2	0.20202	17	8.5
CBLT4708	CBLT3926.4a	CBLT4200.2c	+/+	+/+	7.8	7.8	9.9	2	0.20202	12	6
CBLT4711	CBLT3926.4d	CBLT4200.2f	+/+	+/+	7.8	7.8	9.9	2	0.20202	9	4.5
CBLT4717	CBLT3973.3c	CBLT4313.1h	+/+	+/+	8.2	7.5	29.7	6	0.20202	35	5.83333
CBLT4723	CBLT4061.3e	CBLT3894.3k	+/+	+/+	8.5	6.9	9.9	2	0.20202	12	6
CBLT4712	CBLT4315.1a	CBLT4313.1g	+/+	+/+	8.1	7.5	9.9	2	0.20202	12	6
CBLT4981	CBLT4401.2a	CBLT4401.2d	+/+	+/+	9.1	9.1	9.9	2	0.20202	14	7
CBLT4983	CBLT4401.2c	CBLT4401.2f	+/+	+/+	9.1	9.1	9.9	2	0.20202	13	6.5
CBLT4984	CBLT4408.1a	CBLT4408.1e	+/+	+/+	8.9	8.9	9.9	2	0.20202	9	4.5
CBLT4986	CBLT4408.1d	CBLT4408.1g	+/+	+/+	8.9	8.9	9.9	2	0.20202	8	4
CBLT1572	CBLT764.2e	CBLT191.6e	+/+	+/+	12.8	11.5	9.9	2	0.20202	9	4.5
CBLT2071	CBLT953.3a	CBLT1241.3d	+/+	+/+	12.8	9.4	9.9	2	0.20202	22	11
CBLT1690	CBLT1149.1b	CBLT1140.2d	+/+	+/+	12.2	10.5	14.9	3	0.201342	15	5
CBLT1735	CBLT1242.1a	CBLT1201.1f	+/+	+/+	9.9	9.8	14.9	3	0.201342	21	7
CBLT2037	CBLT1344.2d	CBLT1367.2e	+/+	+/+	11.1	8.9	14.9	3	0.201342	2	0.666667
CBLT2369	CBLT1649.3a	CBLT1951.1i	+/+	+/+	9.5	8.8	14.9	3	0.201342	19	6.33333
CBLT1251	CBLT175.4b	CBLT197.4c	+/+	+/+	8.9	8.9	14.9	3	0.201342	9	3
CBLT2316	CBLT1834.2e	CBLT1649.3i	+/+	+/+	7.4	8.5	14.9	3	0.201342	15	5
CBLT2477	CBLT2019.1a	CBLT1950.2d	+/+	+/+	9.5	7.9	14.9	3	0.201342	6	2
CBLT4542	CBLT3712.3f	CBLT3926.3f	+/+	+/+	6.9	8.5	14.9	3	0.201342	15	5
CBLT4536	CBLT3926.3c	CBLT3894.2f	+/+	+/+	8.5	8.1	14.9	3	0.201342	12	4
CBLT4834	CBLT4412.1b	CBLT4412.1f	+/+	+/+	8.1	8.1	14.9	3	0.201342	20	6.66667
CBLT1448	CBLT1092.1a	CBLT1092.1b	+/+	+/+	9.1	9.1	19.9	4	0.201005	29	7.25
CBLT490	CBLT110.1b	CBLT140.1f	+/+	+/+	8.1	8.1	19.9	4	0.201005	24	6
CBLT492	CBLT110.1c	CBLT140.1g	+/+	+/+	8.1	8.1	19.9	4	0.201005	38	9.5
CBLT1947	CBLT1190.3c	CBLT1190.3f	+/+	+/+	6.8	6.8	19.9	4	0.201005	32	8
CBLT2038	CBLT1203.3c	CBLT1367.2h	+/+	+/+	8.9	8.9	19.9	4	0.201005	26	6.5
CBLT1975	CBLT1205.3c	CBLT1482.1f	+/+	+/+	9.1	9.4	19.9	4	0.201005	20	5
CBLT1726	CBLT1206.1e	CBLT1206.1i	+/+	+/+	10.5	10.5	19.9	4	0.201005	14	3.5
CBLT1713	CBLT1243.1f	CBLT746.3e	+/+	+/+	10.5	10.1	19.9	4	0.201005	11	2.75
CBLT1182	CBLT152.3a	CBLT478.1d	+/+	+/+	10.4	8.9	19.9	4	0.201005	19	4.75
CBLT1427	CBLT152.4c	CBLT758.2e	+/+	+/+	11.1	10.8	19.9	4	0.201005	19	4.75
CBLT2260	CBLT1835.2a	CBLT1450.3h	+/+	+/+	8.1	7.6	19.9	4	0.201005	20	5
CBLT1431	CBLT189.4c	CBLT232.5c	+/+	+/+	11.4	11.5	19.9	4	0.201005	20	5
CBLT666	CBLT191.1c	CBLT199.1i	+/+	+/+	8.6	7.6	19.9	4	0.201005	23	5.75
CBLT2279	CBLT1939.1d	CBLT1454.4j	+/+	+/+	7.2	7.2	19.9	4	0.201005	13	3.25
CBLT1338	CBLT204.4c	CBLT193.4g	+/+	+/+	11.2	9.2	19.9	4	0.201005	23	5.75
CBLT2788	CBLT2131.3b	CBLT2016.4e	+/+	+/+	8.9	7.1	19.9	4	0.201005	29	7.25
CBLT719	CBLT217.1c	CBLT56.4e	+/+	+/+	7.8	9.6	19.9	4	0.201005	34	8.5
CBLT4116	CBLT3492.3e	CBLT3382.4d	+/+	+/+	6.8	6.9	19.9	4	0.201005	33	8.25
CBLT4569	CBLT3863.4c	CBLT3863.4h	+/+	+/+	7.2	7.2	19.9	4	0.201005	25	6.25
CBLT4571	CBLT3863.4e	CBLT3863.4j	+/+	+/+	7.2	7.2	19.9	4	0.201005	37	9.25
CBLT4347	CBLT3969.1a	CBLT3973.1d	+/+	+/+	9.2	9.1	19.9	4	0.201005	11	2.75
CBLT5104	CBLT4698.2a	CBLT4698.2c	+/+	+/+	8.8	8.8	19.9	4	0.201005	31	7.75
CBLT5105	CBLT4698.2b	CBLT4698.2d	+/+	+/+	8.8	8.8	19.9	4	0.201005	28	7
CBLT1388	CBLT743.1a	CBLT851.1f	+/+	+/+	10.2	9.8	19.9	4	0.201005	25	6.25
CBLT1254	CBLT759.1a	CBLT204.4e	+/+	+/+	9.2	9.2	19.9	4	0.201005	20	5
CBLT576	CBLT88.2b	CBLT88.2g	+/+	+/+	10.8	10.8	19.9	4	0.201005	25	6.25
CBLT486	CBLT114.1c	CBLT86.2c	+/+	+/+	8.8	8.2	24.9	5	0.200803	29	5.8
CBLT360	CBLT117.1a	CBLT117.1f	+/+	+/+	6.9	6.9	24.9	5	0.200803	15	3
CBLT425	CBLT134.1b	CBLT136.1e	+/+	+/+	7.1	6.8	24.9	5	0.200803	19	3.8
CBLT2314	CBLT1834.2b	CBLT1948.1d	+/+	+/+	7.4	8.4	24.9	5	0.200803	28	5.6
CBLT2647	CBLT1837.4e	CBLT2199.2h	+/+	+/+	10.6	9.1	24.9	5	0.200803	23	4.6
CBLT2804	CBLT1985.3e	CBLT2119.2b	+/+	+/+	15.9	7.5	24.9	5	0.200803	27	5.4
CBLT2847	CBLT2099.3f	CBLT2207.4g	+/+	+/+	9.2	6.9	24.9	5	0.200803	25	5
CBLT2785	CBLT2101.4d	CBLT2198.3g	+/+	+/+	8.1	7.4	24.9	5	0.200803	30	6
CBLT2740	CBLT2131.3b	CBLT2340.1f	+/+	+/+	6.9	9.6	24.9	5	0.200803	30	6
CBLT2739	CBLT2131.3f	CBLT2340.1h	+/+	+/+	6.9	9.6	24.9	5	0.200803	30	6
CBLT2939	CBLT2198.4b	CBLT2642.1c	+/+	+/+	10.1	7.5	24.9	5	0.200803	34	6.8
CBLT2927	CBLT2257.3b	CBLT2637.1d	+/+	+/+	11.5	8.6	24.9	5	0.200803	35	7
CBLT3327	CBLT3007.1b	CBLT3007.1i	+/+	+/+	7.1	7.1	24.9	5	0.200803	31	6.2
CBLT3387	CBLT3078.1b	CBLT3008.2b	+/+	+/+	8.9	7.8	24.9	5	0.200803	20	4
CBLT4392	CBLT3786.3b	CBLT3664.3h	+/+	+/+	8.8	8.4	24.9	5	0.200803	31	6.2
CBLT4468	CBLT3907.2b	CBLT3968.2d	+/+	+/+	11.2	9.2	24.9	5	0.200803	15	3
CBLT4350	CBLT3971.1b	CBLT3965.1a	+/+	+/+	9.4	9.4	24.9	5	0.200803	26	5.2
CBLT429	CBLT134.1c	CBLT129.1f	+/+	+/+	7.1	6.9	29.9	6	0.200669	27	4.5
CBLT4534	CBLT4147.1g	CBLT3893.2h	+/+	+/+	7.8	7.9	29.9	6	0.200669	46	7.66667
CBLT880	CBLT103.2b	CBLT206.1j	+/+	+/+	10.2	9.5	15	3	0.2	17	5.66667
CBLT2094	CBLT1210.4b	CBLT1643.1h	+/+	+/+	8.9	9.2	15	3	0.2	26	8.66667
CBLT1915	CBLT1244.2d	CBLT1245.2k	+/+	+/+	12.2	8.9	20	4	0.2	28	7
CBLT1828	CBLT1311.2a	CBLT1311.2f	+/+	+/+	7.2	7.2	25	5	0.2	42	8.4
CBLT1903	CBLT1346.1d	CBLT480.4g	+/+	+/+	12.9	9.4	15	3	0.2	19	6.33333
CBLT1907	CBLT1358.1a	CBLT1148.3c	+/+	+/+	12.1	8.8	15	3	0.2	29	9.66667
CBLT1926	CBLT1363.2a	CBLT1348.2g	+/+	+/+	8.8	9.4	20	4	0.2	19	4.75
CBLT1157	CBLT171.2f	CBLT196.2m	+/+	+/+	10.6	11.4	15	3	0.2	14	4.66667
CBLT2725	CBLT1828.4b	CBLT2058.3i	+/+	+/+	9.9	8.8	20	4	0.2	30	7.5
CBLT1381	CBLT193.4a	CBLT851.1j	+/+	+/+	10.1	9.6	20	4	0.2	25	6.25
CBLT2291	CBLT1946.1b	CBLT1945.1g	+/+	+/+	7.1	7.2	25	5	0.2	19	3.8
CBLT2754	CBLT1951.4d	CBLT2137.3h	+/+	+/+	8.6	9.5	25	5	0.2	22	4.4
CBLT2757	CBLT2129.3d	CBLT2220.1f	+/+	+/+	9.1	9.5	25	5	0.2	31	6.2
CBLT2852	CBLT2168.3e	CBLT2222.3d	+/+	+/+	10.5	7.5	20	4	0.2	22	5.5
CBLT1680	CBLT263.6b	CBLT1136.2f	+/+	+/+	11.8	10.6	15	3	0.2	25	8.33333
CBLT3377	CBLT2696.3a	CBLT2840.3h	+/+	+/+	9.2	7.2	25	5	0.2	41	8.2
CBLT3421	CBLT2696.3c	CBLT2832.4e	+/+	+/+	10.8	8.1	30	6	0.2	29	4.83333
CBLT778	CBLT272.1a	CBLT272.1e	+/+	+/+	8.5	8.5	20	4	0.2	16	4
CBLT1078	CBLT284.1c	CBLT284.1f	+/+	+/+	10.4	10.4	20	4	0.2	31	7.75
CBLT3411	CBLT2911.4a	CBLT3009.2f	+/+	+/+	7.2	9.2	20	4	0.2	28	7
CBLT98	CBLT37.1a	CBLT37.1e	+/+	+/+	7.1	7.1	20	4	0.2	22	5.5
CBLT4403	CBLT3751.2a	CBLT3751.2e	+/+	+/+	8.1	8.1	10	2	0.2	13	6.5
CBLT1279	CBLT384.1a	CBLT763.1c	+/+	+/+	11.6	10.1	20	4	0.2	32	8
CBLT4822	CBLT3904.5b	CBLT3904.5f	+/+	+/+	7.1	7.1	15	3	0.2	17	5.66667
CBLT4618	CBLT3908.3b	CBLT4203.1g	+/+	+/+	10.5	8.2	10	2	0.2	4	2
CBLT4516	CBLT3926.2b	CBLT3666.3o	+/+	+/+	11.5	9.5	15	3	0.2	21	7
CBLT4337	CBLT3964.1a	CBLT3908.2e	+/+	+/+	7.8	6.9	15	3	0.2	7	2.33333
CBLT4499	CBLT3969.2a	CBLT3964.2f	+/+	+/+	7.1	9.4	10	2	0.2	3	1.5
CBLT4457	CBLT4040.1b	CBLT4040.1f	+/+	+/+	9.1	9.1	20	4	0.2	25	6.25
CBLT5068	CBLT4313.3a	CBLT4682.2g	+/+	+/+	8.5	7.6	15	3	0.2	12	4
CBLT5082	CBLT4690.1c	CBLT4743.2f	+/+	+/+	8.8	6.9	15	3	0.2	9	3
CBLT369	CBLT49.2a	CBLT49.2i	+/+	+/+	7.2	7.2	10	2	0.2	9	4.5
CBLT5551	CBLT4988.2a	CBLT5106.2f	+/+	+/+	9.5	9.1	5	1	0.2	5	5
CBLT5555	CBLT4988.2b	CBLT5104.2g	+/+	+/+	9.5	8.5	5	1	0.2	0	0
CBLT5543	CBLT5058.2b	CBLT5057.3b	+/+	+/+	9.5	8.1	5	1	0.2	7	7
CBLT5545	CBLT5058.2d	CBLT5059.2l	+/+	+/+	9.5	8.8	5	1	0.2	0	0
CBLT5546	CBLT5058.2e	CBLT5059.2g	+/+	+/+	9.5	8.8	5	1	0.2	8	8
CBLT5553	CBLT5104.2b	CBLT5104.2e	+/+	+/+	8.5	8.5	5	1	0.2	7	7
CBLT5554	CBLT5104.2c	CBLT5104.2h	+/+	+/+	8.5	8.5	5	1	0.2	0	0
CBLT5548	CBLT5110.1a	CBLT5106.2h	+/+	+/+	9.5	9.1	5	1	0.2	0	0
CBLT5549	CBLT5110.1b	CBLT5106.2g	+/+	+/+	9.5	9.1	5	1	0.2	0	0
CBLT5550	CBLT5110.1c	CBLT5106.2e	+/+	+/+	9.5	9.1	5	1	0.2	8	8
CBLT5541	CBLT5112.2a	CBLT5112.2e	+/+	+/+	8.8	8.8	5	1	0.2	4	4
CBLT5535	CBLT5189.1b	CBLT4698.6c	+/+	+/+	7.5	7.5	5	1	0.2	7	7
CBLT679	CBLT62.2a	CBLT192.1g	+/+	+/+	10.6	8.9	20	4	0.2	35	8.75
CBLT563	CBLT65.2a	CBLT47.3g	+/+	+/+	11.2	11.1	20	4	0.2	21	5.25
CBLT612	CBLT72.2a	CBLT37.3e	+/+	+/+	10.2	10.4	5	1	0.2	7	7
CBLT609	CBLT72.2b	CBLT37.3b	+/+	+/+	10.2	10.4	5	1	0.2	7	7
CBLT566	CBLT76.2d	CBLT47.3k	+/+	+/+	10.8	11.1	20	4	0.2	29	7.25
CBLT1630	CBLT777.3a	CBLT777.3g	+/+	+/+	10.1	10.1	20	4	0.2	19	4.75
CBLT433	CBLT79.1b	CBLT109.1e	+/+	+/+	9.9	8.4	5	1	0.2	0	0
CBLT397	CBLT94.1d	CBLT123.1e	+/+	+/+	9.1	7.2	15	3	0.2	15	5
CBLT691	CBLT174.1c	CBLT188.1f	+/+	+/+	9.8	9.4	25.1	5	0.199203	38	7.6
CBLT3272	CBLT3004.1a	CBLT3004.1e	+/+	+/+	7.2	7.2	25.1	5	0.199203	43	8.6
CBLT3631	CBLT3344.1b	CBLT3342.1b	+/+	+/+	7.4	7.2	25.1	5	0.199203	48	9.6
CBLT657	CBLT126.2c	CBLT168.1d	+/+	+/+	8.5	9.4	20.1	4	0.199005	17	4.25
CBLT3367	CBLT2695.5e	CBLT2695.5f	+/+	+/+	7.9	7.9	20.1	4	0.199005	23	5.75
CBLT3156	CBLT2844.1c	CBLT2842.2d	+/+	+/+	10.9	7.5	20.1	4	0.199005	27	6.75
CBLT4693	CBLT3682.5a	CBLT3682.5f	+/+	+/+	8.5	8.5	20.1	4	0.199005	24	6
CBLT4682	CBLT3903.3a	CBLT3903.3c	+/+	+/+	10.4	10.4	20.1	4	0.199005	28	7
CBLT1240	CBLT778.1b	CBLT778.1h	+/+	+/+	8.5	8.5	20.1	4	0.199005	29	7.25
CBLT2001	CBLT953.3c	CBLT1192.3i	+/+	+/+	10.8	11.5	20.1	4	0.199005	35	8.75
CBLT399	CBLT96.1a	CBLT103.1h	+/+	+/+	8.9	7.6	20.1	4	0.199005	18	4.5
CBLT2186	CBLT1150.3d	CBLT1838.1e	+/+	+/+	15.5	8.2	15.1	3	0.198675	22	7.33333
CBLT1989	CBLT1313.3g	CBLT1313.3j	+/+	+/+	7.4	7.4	15.1	3	0.198675	9	3
CBLT2323	CBLT1638.3c	CBLT1643.3i	+/+	+/+	7.5	7.6	15.1	3	0.198675	34	11.3333
CBLT2646	CBLT1837.4c	CBLT2199.2j	+/+	+/+	10.6	9.1	15.1	3	0.198675	23	7.66667
CBLT971	CBLT197.2c	CBLT294.1f	+/+	+/+	10.2	10.9	15.1	3	0.198675	13	4.33333
CBLT2745	CBLT1986.5b	CBLT1986.5f	+/+	+/+	8.5	8.5	15.1	3	0.198675	26	8.66667
CBLT2746	CBLT1986.5d	CBLT1986.5g	+/+	+/+	8.5	8.5	15.1	3	0.198675	20	6.66667
CBLT3144	CBLT2560.4b	CBLT2560.4e	+/+	+/+	8.8	8.8	15.1	3	0.198675	13	4.33333
CBLT3273	CBLT3004.1b	CBLT3004.1f	+/+	+/+	7.2	7.2	15.1	3	0.198675	8	2.66667
CBLT4895	CBLT4266.3a	CBLT4266.3g	+/+	+/+	6.8	6.8	15.1	3	0.198675	13	4.33333
CBLT2110	CBLT1208.3a	CBLT1213.4b	+/+	+/+	7.6	8.5	10.1	2	0.19802	9	4.5
CBLT626	CBLT174.1a	CBLT194.1g	+/+	+/+	8.8	8.9	20.2	4	0.19802	32	8
CBLT3688	CBLT3345.1b	CBLT3383.1g	+/+	+/+	8.5	6.8	10.1	2	0.19802	9	4.5
CBLT4149	CBLT3785.1c	CBLT3785.1f	+/+	+/+	7.6	7.6	10.1	2	0.19802	5	2.5
CBLT4689	CBLT3786.5b	CBLT3786.5d	+/+	+/+	9.5	9.5	10.1	2	0.19802	13	6.5
CBLT4503	CBLT3925.2b	CBLT3925.2f	+/+	+/+	9.5	9.5	10.1	2	0.19802	5	2.5
CBLT352	CBLT79.1c	CBLT79.1f	+/+	+/+	8.1	8.1	10.1	2	0.19802	20	10
CBLT357	CBLT82.1a	CBLT72.1g	+/+	+/+	8.1	8.2	10.1	2	0.19802	19	9.5
CBLT356	CBLT83.1d	CBLT72.1f	+/+	+/+	8.1	8.2	10.1	2	0.19802	13	6.5
CBLT622	CBLT184.1b	CBLT174.1f	+/+	+/+	8.5	8.8	25.3	5	0.197628	31	6.2
CBLT2634	CBLT1878.3f	CBLT1878.3i	+/+	+/+	11.1	11.1	25.3	5	0.197628	16	3.2
CBLT2637	CBLT2160.1c	CBLT2160.1f	+/+	+/+	11.2	11.2	25.3	5	0.197628	45	9
CBLT4316	CBLT3924.1a	CBLT3924.1c	+/+	+/+	7.5	7.5	25.3	5	0.197628	34	6.8
CBLT4422	CBLT3968.1a	CBLT3897.2l	+/+	+/+	11.5	9.4	25.3	5	0.197628	22	4.4
CBLT3329	CBLT3007.1e	CBLT3007.1j	+/+	+/+	7.1	7.1	30.4	6	0.197368	41	6.83333
CBLT2981	CBLT2748.1c	CBLT2341.3h	+/+	+/+	7.2	8.1	20.3	4	0.197044	23	5.75
CBLT4454	CBLT4041.1a	CBLT4041.1c	+/+	+/+	8.8	8.8	20.3	4	0.197044	23	5.75
CBLT1027	CBLT185.2d	CBLT185.2m	+/+	+/+	8.6	8.6	25.4	5	0.19685	25	5
CBLT1033	CBLT185.2f	CBLT203.2g	+/+	+/+	8.6	8.6	25.4	5	0.19685	32	6.4
CBLT1001	CBLT292.2a	CBLT279.1e	+/+	+/+	8.1	8.5	25.4	5	0.19685	32	6.4
CBLT4193	CBLT3347.4b	CBLT3491.3d	+/+	+/+	9.2	8.2	25.4	5	0.19685	30	6
CBLT1462	CBLT952.1a	CBLT205.4b	+/+	+/+	10.9	12.2	25.4	5	0.19685	39	7.8
CBLT1480	CBLT1072.2a	CBLT1072.2e	+/+	+/+	8.4	8.4	20.4	4	0.196078	27	6.75
CBLT1355	CBLT1076.1c	CBLT1076.1i	+/+	+/+	6.9	6.9	20.4	4	0.196078	28	7
CBLT1588	CBLT1138.1d	CBLT126.5g	+/+	+/+	10.8	10.2	20.4	4	0.196078	18	4.5
CBLT1674	CBLT1148.2b	CBLT1139.2e	+/+	+/+	9.6	9.6	20.4	4	0.196078	31	7.75
CBLT1670	CBLT1212.1b	CBLT1212.1h	+/+	+/+	9.1	9.1	20.4	4	0.196078	30	7.5
CBLT1501	CBLT152.4e	CBLT747.2i	+/+	+/+	13.4	10.4	20.4	4	0.196078	28	7
CBLT2134	CBLT1633.2b	CBLT1633.2i	+/+	+/+	7.1	7.1	20.4	4	0.196078	30	7.5
CBLT2132	CBLT1633.2e	CBLT1633.2g	+/+	+/+	7.1	7.1	20.4	4	0.196078	38	9.5
CBLT649	CBLT169.1d	CBLT184.1i	+/+	+/+	8.9	8.5	20.4	4	0.196078	26	6.5
CBLT2807	CBLT1827.4d	GPAA1486.2g	+/+	+/+	11.4	20.6	5.1	1	0.196078	0	0
CBLT2556	CBLT1986.2b	CBLT1986.2i	+/+	+/+	10.9	10.9	20.4	4	0.196078	14	3.5
CBLT2515	CBLT2095.1c	CBLT1943.2e	+/+	+/+	10.8	9.2	20.4	4	0.196078	26	6.5
CBLT2513	CBLT2095.1d	CBLT1943.2c	+/+	+/+	10.8	9.2	20.4	4	0.196078	22	5.5
CBLT2806	CBLT2387.2f	GPAA1483.6e	+/+	+/+	6.9	22.6	5.1	1	0.196078	0	0
CBLT1203	CBLT313.3a	CBLT313.3i	+/+	+/+	7.4	7.4	20.4	4	0.196078	24	6
CBLT1205	CBLT313.3b	CBLT313.3g	+/+	+/+	7.4	7.4	20.4	4	0.196078	27	6.75
CBLT1207	CBLT313.3c	CBLT313.3k	+/+	+/+	7.4	7.4	20.4	4	0.196078	24	6
CBLT4192	CBLT3347.4a	CBLT3491.3c	+/+	+/+	9.2	8.2	20.4	4	0.196078	21	5.25
CBLT4862	CBLT4040.4a	CBLT4040.4i	+/+	+/+	7.5	7.5	5.1	1	0.196078	8	8
CBLT4863	CBLT4040.4b	CBLT3924.3e	+/+	+/+	7.5	7.5	5.1	1	0.196078	0	0
CBLT1209	CBLT779.1b	CBLT779.1e	+/+	+/+	7.4	7.4	20.4	4	0.196078	15	3.75
CBLT1213	CBLT780.1a	CBLT780.1f	+/+	+/+	7.6	7.6	20.4	4	0.196078	19	4.75
CBLT1214	CBLT780.1b	CBLT780.1e	+/+	+/+	7.6	7.6	20.4	4	0.196078	31	7.75
CBLT1195	CBLT96.4c	CBLT96.4h	+/+	+/+	8.1	8.1	20.4	4	0.196078	24	6
CBLT1136	CBLT118.3c	CBLT118.3h	+/+	+/+	10.1	10.1	15.3	3	0.196078	13	4.33333
CBLT687	CBLT192.1c	CBLT161.1j	+/+	+/+	9.9	9.2	15.3	3	0.196078	29	9.66667
CBLT3160	CBLT2701.2b	CBLT2637.4j	+/+	+/+	9.9	6.8	30.6	6	0.196078	48	8
CBLT5065	CBLT4604.2c	CBLT4683.2f	+/+	+/+	8.5	7.1	15.3	3	0.196078	11	3.66667
CBLT3161	CBLT2701.2f	CBLT2637.4f	+/+	+/+	9.9	6.8	30.7	6	0.19544	41	6.83333
CBLT4721	CBLT4061.3c	CBLT3894.3i	+/+	+/+	8.5	6.9	30.7	6	0.19544	31	5.16667
CBLT2441	CBLT1645.3a	CBLT1942.2e	+/+	+/+	7.5	7.1	25.6	5	0.195312	29	5.8
CBLT61	CBLT18.2a	CBLT18.2f	+/+	+/+	7.6	7.6	25.6	5	0.195312	31	6.2
CBLT2394	CBLT2019.1d	CBLT1639.3k	+/+	+/+	7.5	7.6	25.6	5	0.195312	37	7.4
CBLT2656	CBLT2221.1b	CBLT2102.2d	+/+	+/+	10.1	8.8	25.6	5	0.195312	31	6.2
CBLT3436	CBLT3078.1d	CBLT3184.1e	+/+	+/+	11.5	6.9	25.6	5	0.195312	13	2.6
CBLT3648	CBLT3193.2f	CBLT3348.1f	+/+	+/+	7.1	6.9	25.6	5	0.195312	16	3.2
CBLT2561	CBLT2052.1b	CBLT2052.1i	+/+	+/+	11.6	11.6	20.5	4	0.195122	21	5.25
CBLT2130	CBLT1514.2b	CBLT1514.2g	+/+	+/+	6.9	6.9	15.4	3	0.194805	20	6.66667
CBLT277	CBLT22.3b	CBLT22.3d	+/+	+/+	7.1	7.1	15.4	3	0.194805	13	4.33333
CBLT3157	CBLT2844.1a	CBLT2696.2k	+/+	+/+	10.9	7.1	15.4	3	0.194805	24	8
CBLT1305	CBLT773.1b	CBLT773.1f	+/+	+/+	8.2	8.2	15.4	3	0.194805	12	4
CBLT468	CBLT126.1a	CBLT138.1e	+/+	+/+	9.1	7.5	25.7	5	0.194553	24	4.8
CBLT498	CBLT139.1a	CBLT146.1d	+/+	+/+	7.8	7.8	25.7	5	0.194553	21	4.2
CBLT2468	CBLT1639.3a	CBLT1946.2d	+/+	+/+	9.6	7.9	25.7	5	0.194553	25	5
CBLT2466	CBLT1639.3d	CBLT1645.3j	+/+	+/+	9.6	8.5	25.7	5	0.194553	22	4.4
CBLT828	CBLT206.1a	CBLT127.2j	+/+	+/+	8.5	8.9	25.7	5	0.194553	39	7.8
CBLT838	CBLT248.1b	CBLT104.2i	+/+	+/+	8.2	9.5	25.7	5	0.194553	40	8
CBLT4095	CBLT3476.2c	CBLT3673.1i	+/+	+/+	9.4	6.9	25.7	5	0.194553	30	6
CBLT4776	CBLT3908.5c	CBLT3961.3e	+/+	+/+	6.9	8.4	25.7	5	0.194553	26	5.2
CBLT1443	CBLT107.5c	CBLT184.4f	+/+	+/+	12.5	10.1	20.6	4	0.194175	34	8.5
CBLT1558	CBLT1145.1a	CBLT1139.1j	+/+	+/+	10.4	9.9	20.6	4	0.194175	16	4
CBLT2016	CBLT1191.3e	CBLT1191.3h	+/+	+/+	7.5	7.5	20.6	4	0.194175	37	9.25
CBLT2032	CBLT1344.2c	CBLT1481.1g	+/+	+/+	11.1	9.6	20.6	4	0.194175	24	6
CBLT2181	CBLT1352.2a	CBLT1368.4e	+/+	+/+	12.4	8.2	20.6	4	0.194175	25	6.25
CBLT2179	CBLT1352.2b	CBLT1364.3f	+/+	+/+	12.4	8.2	20.6	4	0.194175	20	5
CBLT2581	CBLT1837.4b	CBLT1837.4i	+/+	+/+	7.8	7.8	20.6	4	0.194175	32	8
CBLT1490	CBLT189.5e	CBLT294.4i	+/+	+/+	10.1	10.2	20.6	4	0.194175	10	2.5
CBLT2598	CBLT1938.2a	CBLT2019.2b	+/+	+/+	10.5	7.2	20.6	4	0.194175	21	5.25
CBLT981	CBLT197.2e	CBLT230.1b	+/+	+/+	10.2	11.2	20.6	4	0.194175	33	8.25
CBLT2594	CBLT2135.1b	CBLT2221.1k	+/+	+/+	11.5	7.2	20.6	4	0.194175	20	5
CBLT2797	CBLT2168.3a	CBLT2136.3k	+/+	+/+	7.6	7.6	20.6	4	0.194175	33	8.25
CBLT836	CBLT248.1c	CBLT104.2g	+/+	+/+	8.2	9.5	20.6	4	0.194175	12	3
CBLT4102	CBLT3673.1a	CBLT3347.4g	+/+	+/+	6.9	7.1	20.6	4	0.194175	28	7
CBLT5100	CBLT4682.2f	CBLT4821.1d	+/+	+/+	8.1	7.4	20.6	4	0.194175	30	7.5
CBLT5084	CBLT4687.2a	CBLT4823.1e	+/+	+/+	7.8	7.1	20.6	4	0.194175	28	7
CBLT5090	CBLT4823.1a	CBLT4830.1i	+/+	+/+	7.1	7.5	20.6	4	0.194175	19	4.75
CBLT340	CBLT64.2a	CBLT64.2f	+/+	+/+	6.9	6.9	30.9	6	0.194175	28	4.66667
CBLT382	CBLT68.1d	CBLT39.3g	+/+	+/+	7.9	7.8	20.6	4	0.194175	35	8.75
CBLT1470	CBLT759.3d	CBLT764.2g	+/+	+/+	9.1	9.8	20.6	4	0.194175	24	6
CBLT1508	CBLT760.2g	CBLT746.2i	+/+	+/+	12.5	10.8	20.6	4	0.194175	29	7.25
CBLT1632	CBLT777.3c	CBLT777.3e	+/+	+/+	10.1	10.1	10.3	2	0.194175	12	6
CBLT2285	CBLT1649.3b	CBLT1949.1d	+/+	+/+	7.5	7.4	31	6	0.193548	43	7.16667
CBLT1221	CBLT107.4b	CBLT107.4f	+/+	+/+	9.8	9.8	20.7	4	0.193237	32	8
CBLT390	CBLT109.1a	CBLT126.1c	+/+	+/+	7.5	7.1	20.7	4	0.193237	25	6.25
CBLT2142	CBLT1147.4b	CBLT1448.2k	+/+	+/+	11.1	9.9	20.7	4	0.193237	27	6.75
CBLT1723	CBLT1239.1a	CBLT206.5i	+/+	+/+	10.4	10.1	20.7	4	0.193237	28	7
CBLT1872	CBLT1244.2a	CBLT1248.2c	+/+	+/+	10.5	9.9	20.7	4	0.193237	28	7
CBLT2126	CBLT1355.2b	CBLT1353.2f	+/+	+/+	10.9	8.9	20.7	4	0.193237	30	7.5
CBLT2123	CBLT1355.2c	CBLT1362.3h	+/+	+/+	10.9	8.8	20.7	4	0.193237	29	7.25
CBLT2326	CBLT1638.3a	CBLT1642.3h	+/+	+/+	7.5	7.8	20.7	4	0.193237	44	11
CBLT1161	CBLT171.2c	CBLT278.2i	+/+	+/+	10.6	10.1	20.7	4	0.193237	26	6.5
CBLT1175	CBLT173.3c	CBLT193.3f	+/+	+/+	10.2	9.9	20.7	4	0.193237	36	9
CBLT1108	CBLT233.2b	CBLT476.1b	+/+	+/+	8.5	6.9	20.7	4	0.193237	25	6.25
CBLT1111	CBLT253.3b	CBLT476.1e	+/+	+/+	7.4	6.9	20.7	4	0.193237	32	8
CBLT3118	CBLT2643.2e	CBLT2915.1d	+/+	+/+	8.4	6.8	20.7	4	0.193237	31	7.75
CBLT1228	CBLT384.1a	CBLT206.3i	+/+	+/+	9.8	9.5	20.7	4	0.193237	31	7.75
CBLT1226	CBLT384.1b	CBLT206.3k	+/+	+/+	9.8	9.5	20.7	4	0.193237	26	6.5
CBLT850	CBLT61.3b	CBLT61.3g	+/+	+/+	8.9	8.9	20.7	4	0.193237	22	5.5
CBLT853	CBLT61.3e	CBLT61.3j	+/+	+/+	8.9	8.9	20.7	4	0.193237	28	7
CBLT1325	CBLT759.1a	CBLT746.1g	+/+	+/+	11.2	9.1	20.7	4	0.193237	32	8
CBLT1138	CBLT86.4b	CBLT86.4g	+/+	+/+	10.5	10.5	20.7	4	0.193237	26	6.5
CBLT1818	CBLT954.3b	CBLT1194.2f	+/+	+/+	10.6	10.1	20.7	4	0.193237	21	5.25
CBLT393	CBLT126.1b	CBLT126.1f	+/+	+/+	7.1	7.1	25.9	5	0.19305	35	7
CBLT660	CBLT126.2a	CBLT198.1i	+/+	+/+	8.5	8.9	25.9	5	0.19305	32	6.4
CBLT821	CBLT131.2b	CBLT243.1g	+/+	+/+	8.1	9.5	25.9	5	0.19305	32	6.4
CBLT1037	CBLT184.2b	CBLT184.2k	+/+	+/+	8.2	8.2	25.9	5	0.19305	39	7.8
CBLT2896	CBLT2166.3e	CBLT2630.1e	+/+	+/+	7.9	6.8	25.9	5	0.19305	44	8.8
CBLT2798	CBLT2168.3g	CBLT2136.3i	+/+	+/+	7.6	7.6	25.9	5	0.19305	26	5.2
CBLT3260	CBLT2630.5b	CBLT3006.1h	+/+	+/+	7.2	7.1	25.9	5	0.19305	41	8.2
CBLT4344	CBLT3487.3d	CBLT3670.3d	+/+	+/+	11.1	8.5	25.9	5	0.19305	22	4.4
CBLT4476	CBLT3668.3a	CBLT3384.5g	+/+	+/+	11.4	8.1	25.9	5	0.19305	29	5.8
CBLT4354	CBLT3896.1d	CBLT3970.1f	+/+	+/+	8.8	9.2	25.9	5	0.19305	37	7.4
CBLT592	CBLT56.3b	CBLT65.2c	+/+	+/+	11.2	11.6	25.9	5	0.19305	25	5
CBLT459	CBLT68.1c	CBLT125.1f	+/+	+/+	9.8	7.9	25.9	5	0.19305	32	6.4
CBLT454	CBLT72.1c	CBLT132.1c	+/+	+/+	10.2	7.8	25.9	5	0.19305	24	4.8
CBLT595	CBLT76.2c	CBLT78.2f	+/+	+/+	11.2	11.6	25.9	5	0.19305	34	6.8
CBLT355	CBLT83.1c	CBLT72.1e	+/+	+/+	8.1	8.2	25.9	5	0.19305	31	6.2
CBLT427	CBLT134.1e	CBLT136.1g	+/+	+/+	7.1	6.8	31.1	6	0.192926	50	8.33333
CBLT881	CBLT103.2g	CBLT206.1i	+/+	+/+	10.2	9.5	15.6	3	0.192308	17	5.66667
CBLT487	CBLT110.1a	CBLT72.2c	+/+	+/+	8.1	8.1	26	5	0.192308	34	6.8
CBLT1748	CBLT1139.2d	CBLT744.3k	+/+	+/+	12.6	10.8	15.6	3	0.192308	24	8
CBLT1756	CBLT1198.1b	CBLT1200.1c	+/+	+/+	11.9	10.2	15.6	3	0.192308	17	5.66667
CBLT1857	CBLT1241.1c	CBLT1211.2h	+/+	+/+	12.2	10.6	15.6	3	0.192308	15	5
CBLT1882	CBLT1316.2b	CBLT1316.2f	+/+	+/+	7.4	7.4	26	5	0.192308	35	7
CBLT1936	CBLT1399.1c	CBLT1399.1g	+/+	+/+	8.6	8.6	15.6	3	0.192308	25	8.33333
CBLT2131	CBLT1514.2a	CBLT1514.2k	+/+	+/+	6.9	6.9	15.6	3	0.192308	29	9.66667
CBLT823	CBLT180.2b	CBLT190.1g	+/+	+/+	7.8	10.5	26	5	0.192308	37	7.4
CBLT770	CBLT19.6a	CBLT19.6d	+/+	+/+	11.1	11.1	15.6	3	0.192308	23	7.66667
CBLT977	CBLT197.2g	CBLT296.1e	+/+	+/+	10.2	11.4	15.6	3	0.192308	26	8.66667
CBLT2741	CBLT1985.4d	CBLT1985.4i	+/+	+/+	7.9	7.9	15.6	3	0.192308	20	6.66667
CBLT2530	CBLT2020.2d	CBLT1948.2k	+/+	+/+	8.9	9.1	15.6	3	0.192308	25	8.33333
CBLT832	CBLT206.1d	CBLT223.1h	+/+	+/+	8.5	9.1	15.6	3	0.192308	20	6.66667
CBLT2501	CBLT2063.1a	CBLT1641.3i	+/+	+/+	8.2	8.4	26	5	0.192308	31	6.2
CBLT2738	CBLT2131.3c	CBLT2340.1i	+/+	+/+	6.9	9.6	26	5	0.192308	41	8.2
CBLT2626	CBLT2132.2e	CBLT2132.2h	+/+	+/+	9.6	9.6	26	5	0.192308	35	7
CBLT826	CBLT250.1c	CBLT190.1h	+/+	+/+	7.9	10.5	26	5	0.192308	35	7
CBLT3145	CBLT2560.4a	CBLT2560.4d	+/+	+/+	8.8	8.8	15.6	3	0.192308	30	10
CBLT3194	CBLT2835.2b	CBLT2835.2h	+/+	+/+	7.1	7.1	15.6	3	0.192308	26	8.66667
CBLT331	CBLT36.3c	CBLT36.3f	+/+	+/+	6.9	6.9	15.6	3	0.192308	23	7.66667
CBLT1607	CBLT385.4c	CBLT263.6g	+/+	+/+	12.2	9.8	15.6	3	0.192308	14	4.66667
CBLT4570	CBLT3863.4d	CBLT3863.4i	+/+	+/+	7.2	7.2	15.6	3	0.192308	16	5.33333
CBLT4342	CBLT3894.1d	CBLT3973.1e	+/+	+/+	9.5	9.1	15.6	3	0.192308	12	4
CBLT4651	CBLT3966.3f	CBLT3973.3h	+/+	+/+	8.9	7.1	26	5	0.192308	32	6.4
CBLT4969	CBLT3968.6c	CBLT4273.2g	+/+	+/+	7.2	8.6	26	5	0.192308	32	6.4
CBLT2750	CBLT1879.5b	CBLT1879.5c	+/+	+/+	8.2	8.2	10.4	2	0.192308	9	4.5
CBLT4214	CBLT3892.1c	CBLT3672.2e	+/+	+/+	7.8	7.5	20.8	4	0.192308	29	7.25
CBLT4448	CBLT3963.2d	CBLT3975.1e	+/+	+/+	8.8	9.4	10.4	2	0.192308	9	4.5
CBLT708	CBLT138.2b	CBLT122.2c	+/+	+/+	7.9	10.2	26.1	5	0.191571	28	5.6
CBLT2379	CBLT1648.3b	CBLT2017.1e	+/+	+/+	7.2	7.6	26.1	5	0.191571	35	7
CBLT625	CBLT174.1c	CBLT174.1d	+/+	+/+	8.8	8.8	26.1	5	0.191571	32	6.4
CBLT2524	CBLT2131.1c	CBLT2020.2h	+/+	+/+	10.1	8.9	26.1	5	0.191571	18	3.6
CBLT3416	CBLT2701.4c	CBLT2836.4f	+/+	+/+	10.1	8.6	26.1	5	0.191571	17	3.4
CBLT4087	CBLT3669.1b	CBLT3492.3j	+/+	+/+	8.8	6.8	26.1	5	0.191571	17	3.4
CBLT580	CBLT86.2a	CBLT118.1c	+/+	+/+	9.9	11.2	26.1	5	0.191571	37	7.4
CBLT882	CBLT103.2c	CBLT168.2d	+/+	+/+	10.2	9.6	20.9	4	0.191388	20	5
CBLT1390	CBLT107.5b	CBLT851.1d	+/+	+/+	10.4	9.8	20.9	4	0.191388	19	4.75
CBLT1619	CBLT1137.1e	CBLT225.6e	+/+	+/+	10.1	10.5	20.9	4	0.191388	45	11.25
CBLT1908	CBLT1150.2a	CBLT1349.2c	+/+	+/+	12.2	9.2	20.9	4	0.191388	33	8.25
CBLT2176	CBLT1208.3c	CBLT1356.3c	+/+	+/+	9.6	8.6	20.9	4	0.191388	28	7
CBLT883	CBLT127.2b	CBLT168.2e	+/+	+/+	9.9	9.6	20.9	4	0.191388	29	7.25
CBLT1927	CBLT1351.2b	CBLT1448.1e	+/+	+/+	9.5	8.9	20.9	4	0.191388	30	7.5
CBLT2138	CBLT1515.3b	CBLT1515.3e	+/+	+/+	6.9	6.9	20.9	4	0.191388	34	8.5
CBLT1323	CBLT175.4c	CBLT746.1f	+/+	+/+	10.9	9.1	20.9	4	0.191388	26	6.5
CBLT1385	CBLT193.4d	CBLT129.4g	+/+	+/+	10.1	9.9	20.9	4	0.191388	21	5.25
CBLT2281	CBLT1939.1c	CBLT1454.4f	+/+	+/+	7.2	7.2	20.9	4	0.191388	16	4
CBLT1283	CBLT206.3a	CBLT756.1b	+/+	+/+	11.4	9.8	20.9	4	0.191388	22	5.5
CBLT2915	CBLT2252.2e	CBLT2252.2j	+/+	+/+	8.2	8.2	20.9	4	0.191388	24	6
CBLT2910	CBLT2253.3a	CBLT2253.3d	+/+	+/+	7.1	7.1	20.9	4	0.191388	23	5.75
CBLT1378	CBLT243.3a	CBLT478.2l	+/+	+/+	11.9	9.9	20.9	4	0.191388	32	8
CBLT1301	CBLT243.3b	CBLT168.5f	+/+	+/+	10.1	10.1	20.9	4	0.191388	16	4
CBLT1298	CBLT243.3c	CBLT168.5e	+/+	+/+	10.1	10.1	20.9	4	0.191388	25	6.25
CBLT160	CBLT25.2b	CBLT25.2j	+/+	+/+	6.8	6.8	20.9	4	0.191388	27	6.75
CBLT3164	CBLT2631.3b	CBLT2637.4e	+/+	+/+	10.5	6.8	20.9	4	0.191388	36	9
CBLT2968	CBLT2638.1d	CBLT2632.2f	+/+	+/+	10.6	7.2	20.9	4	0.191388	17	4.25
CBLT868	CBLT280.1a	CBLT248.1h	+/+	+/+	10.4	9.2	20.9	4	0.191388	22	5.5
CBLT3666	CBLT2837.6b	CBLT2837.6g	+/+	+/+	7.4	7.4	20.9	4	0.191388	34	8.5
CBLT3668	CBLT3228.2a	CBLT3228.2d	+/+	+/+	8.6	8.6	20.9	4	0.191388	32	8
CBLT1369	CBLT758.1a	CBLT291.3i	+/+	+/+	12.1	9.8	20.9	4	0.191388	20	5
CBLT1333	CBLT759.1h	CBLT225.4e	+/+	+/+	11.2	8.9	20.9	4	0.191388	23	5.75
CBLT1212	CBLT779.1d	CBLT779.1h	+/+	+/+	7.4	7.4	20.9	4	0.191388	38	9.5
CBLT396	CBLT94.1c	CBLT123.1h	+/+	+/+	9.1	7.2	20.9	4	0.191388	27	6.75
CBLT2185	CBLT1150.3a	CBLT1838.1d	+/+	+/+	15.5	8.2	15.7	3	0.191083	5	1.66667
CBLT20	CBLT12.1c	CBLT12.1i	+/+	+/+	7.2	7.2	31.4	6	0.191083	27	4.5
CBLT1742	CBLT1212.1a	CBLT1247.1h	+/+	+/+	10.9	10.2	15.7	3	0.191083	19	6.33333
CBLT1667	CBLT1217.1a	CBLT1212.1e	+/+	+/+	9.2	9.1	15.7	3	0.191083	21	7
CBLT1743	CBLT1218.1d	CBLT1247.1g	+/+	+/+	11.1	10.2	15.7	3	0.191083	29	9.66667
CBLT1789	CBLT1243.1a	CBLT1143.3g	+/+	+/+	12.5	9.9	15.7	3	0.191083	10	3.33333
CBLT1506	CBLT189.4e	CBLT291.4i	+/+	+/+	13.6	10.8	15.7	3	0.191083	14	4.66667
CBLT1513	CBLT206.4b	CBLT746.2g	+/+	+/+	10.1	10.8	15.7	3	0.191083	22	7.33333
CBLT4077	CBLT3664.1a	CBLT3667.1d	+/+	+/+	8.8	7.6	15.7	3	0.191083	19	6.33333
CBLT4097	CBLT3676.1a	CBLT3344.4f	+/+	+/+	9.5	7.2	15.7	3	0.191083	20	6.66667
CBLT5194	CBLT4700.3b	CBLT4700.3g	+/+	+/+	8.8	8.8	15.7	3	0.191083	20	6.66667
CBLT5196	CBLT4741.2d	CBLT4741.2h	+/+	+/+	7.1	7.1	15.7	3	0.191083	32	10.6667
CBLT5202	CBLT4835.2e	CBLT4835.2i	+/+	+/+	6.8	6.8	15.7	3	0.191083	31	10.3333
CBLT5203	CBLT4835.2f	CBLT4835.2j	+/+	+/+	6.8	6.8	15.7	3	0.191083	19	6.33333
CBLT5204	CBLT4835.2g	CBLT4835.2k	+/+	+/+	6.8	6.8	15.7	3	0.191083	18	6
CBLT1541	CBLT759.3f	CBLT1145.1f	+/+	+/+	11.1	10.4	15.7	3	0.191083	10	3.33333
CBLT1820	CBLT954.3c	CBLT1194.2i	+/+	+/+	10.6	10.1	15.7	3	0.191083	26	8.66667
CBLT2345	CBLT1521.2c	CBLT1521.2h	+/+	+/+	7.9	7.9	21	4	0.190476	30	7.5
CBLT2465	CBLT1639.3b	CBLT1649.4f	+/+	+/+	9.6	8.1	21	4	0.190476	37	9.25
CBLT3028	CBLT2638.2b	CBLT2644.2g	+/+	+/+	8.2	7.6	21	4	0.190476	36	9
CBLT1087	CBLT270.2c	CBLT270.2i	+/+	+/+	8.4	8.4	21	4	0.190476	35	8.75
CBLT4598	CBLT3785.3b	CBLT3785.3h	+/+	+/+	7.6	7.6	21	4	0.190476	25	6.25
CBLT4603	CBLT3787.4c	CBLT3787.4h	+/+	+/+	6.8	6.8	21	4	0.190476	19	4.75
CBLT4865	CBLT4040.4d	CBLT4040.4h	+/+	+/+	7.5	7.5	21	4	0.190476	29	7.25
CBLT5069	CBLT4313.3b	CBLT4682.2i	+/+	+/+	8.5	7.6	21	4	0.190476	25	6.25
CBLT5081	CBLT4690.1b	CBLT4684.2g	+/+	+/+	8.8	7.4	21	4	0.190476	28	7
CBLT1919	CBLT480.4b	CBLT1199.1g	+/+	+/+	9.4	9.1	21	4	0.190476	18	4.5
CBLT1260	CBLT759.1b	CBLT293.3e	+/+	+/+	9.2	9.4	21	4	0.190476	18	4.5
CBLT4428	CBLT3664.3d	CBLT3712.2d	+/+	+/+	9.4	10.2	26.3	5	0.190114	28	5.6
CBLT4421	CBLT3667.3d	CBLT3897.2j	+/+	+/+	11.1	9.4	26.3	5	0.190114	34	6.8
CBLT4719	CBLT4061.3a	CBLT3894.3e	+/+	+/+	8.5	6.9	26.3	5	0.190114	46	9.2
CBLT564	CBLT76.2c	CBLT47.3i	+/+	+/+	10.8	11.1	26.3	5	0.190114	25	5
CBLT1533	CBLT153.5c	CBLT1143.1h	+/+	+/+	12.9	10.1	15.8	3	0.189873	17	5.66667
CBLT39	CBLT16.1b	CBLT16.1i	+/+	+/+	7.9	7.9	15.8	3	0.189873	26	8.66667
CBLT2015	CBLT1191.3b	CBLT1191.3g	+/+	+/+	7.5	7.5	21.1	4	0.189573	25	6.25
CBLT2040	CBLT1203.3e	CBLT1242.3g	+/+	+/+	8.9	8.9	21.1	4	0.189573	28	7
CBLT1993	CBLT1241.2g	CBLT758.5f	+/+	+/+	10.8	11.8	21.1	4	0.189573	20	5
CBLT962	CBLT129.2a	CBLT239.1f	+/+	+/+	11.4	11.9	21.1	4	0.189573	31	7.75
CBLT1962	CBLT1351.2c	CBLT1346.2i	+/+	+/+	11.6	9.6	21.1	4	0.189573	32	8
CBLT2008	CBLT1361.1b	CBLT1241.2h	+/+	+/+	11.1	10.8	21.1	4	0.189573	28	7
CBLT2832	CBLT2557.1d	CBLT2557.1h	+/+	+/+	8.5	8.5	21.1	4	0.189573	33	8.25
CBLT2836	CBLT2559.1a	CBLT2559.1d	+/+	+/+	8.4	8.4	21.1	4	0.189573	33	8.25
CBLT3029	CBLT2638.2c	CBLT2346.5d	+/+	+/+	8.2	9.1	21.1	4	0.189573	16	4
CBLT4210	CBLT3792.1b	CBLT3668.2g	+/+	+/+	8.5	7.1	21.1	4	0.189573	29	7.25
CBLT1952	CBLT480.4b	CBLT1193.3h	+/+	+/+	11.5	9.4	21.1	4	0.189573	32	8
CBLT196	CBLT20.3a	CBLT20.3e	+/+	+/+	7.1	7.1	26.4	5	0.189394	44	8.8
CBLT3293	CBLT3001.1b	CBLT2838.2f	+/+	+/+	7.5	6.9	26.4	5	0.189394	20	4
CBLT4414	CBLT3896.1b	CBLT3785.2l	+/+	+/+	10.8	10.4	26.4	5	0.189394	34	6.8
CBLT586	CBLT60.2d	CBLT60.2g	+/+	+/+	11.4	11.4	26.4	5	0.189394	38	7.6
CBLT4718	CBLT3973.3d	CBLT3894.3d	+/+	+/+	8.2	6.9	31.7	6	0.189274	31	5.16667
CBLT4660	CBLT3968.3d	CBLT4317.1f	+/+	+/+	8.4	7.1	21.2	4	0.188679	24	6
CBLT5341	CBLT4898.2a	CBLT4683.5g	+/+	+/+	10.8	6.8	10.6	2	0.188679	13	6.5
CBLT5343	CBLT4898.2c	CBLT4683.5f	+/+	+/+	10.8	6.8	10.6	2	0.188679	26	13
CBLT1604	CBLT1136.1b	CBLT1147.1h	+/+	+/+	11.8	10.5	15.9	3	0.188679	18	6
CBLT1974	CBLT1204.3c	CBLT1482.1h	+/+	+/+	8.9	9.4	15.9	3	0.188679	28	9.33333
CBLT1795	CBLT1239.1f	CBLT1348.1f	+/+	+/+	12.4	9.9	15.9	3	0.188679	10	3.33333
CBLT1731	CBLT1248.1b	CBLT1206.1j	+/+	+/+	10.1	10.5	15.9	3	0.188679	9	3
CBLT2035	CBLT1344.2b	CBLT1367.2j	+/+	+/+	11.1	8.9	15.9	3	0.188679	3	1
CBLT1963	CBLT1351.2d	CBLT1485.1e	+/+	+/+	11.6	9.6	15.9	3	0.188679	24	8
CBLT872	CBLT153.2b	CBLT257.1e	+/+	+/+	10.1	8.9	15.9	3	0.188679	11	3.66667
CBLT2310	CBLT1841.2e	CBLT1948.1e	+/+	+/+	8.8	8.4	15.9	3	0.188679	28	9.33333
CBLT875	CBLT223.1e	CBLT292.1c	+/+	+/+	10.1	9.2	15.9	3	0.188679	24	8
CBLT1633	CBLT270.6a	CBLT270.6d	+/+	+/+	7.9	7.9	15.9	3	0.188679	25	8.33333
CBLT4463	CBLT3329.5b	CBLT3672.3h	+/+	+/+	11.6	9.6	15.9	3	0.188679	18	6
CBLT4465	CBLT3908.2b	CBLT3672.3j	+/+	+/+	11.6	9.6	15.9	3	0.188679	11	3.66667
CBLT4529	CBLT3970.2b	CBLT3792.3e	+/+	+/+	8.1	8.5	15.9	3	0.188679	20	6.66667
CBLT4531	CBLT3970.2d	CBLT3893.2e	+/+	+/+	8.1	7.9	15.9	3	0.188679	22	7.33333
CBLT455	CBLT72.1d	CBLT133.1b	+/+	+/+	10.2	7.9	15.9	3	0.188679	21	7
CBLT597	CBLT76.2d	CBLT50.3d	+/+	+/+	11.2	11.4	15.9	3	0.188679	8	2.66667
CBLT364	CBLT117.1e	CBLT117.1j	+/+	+/+	6.9	6.9	26.6	5	0.18797	27	5.4
CBLT2204	CBLT1302.4b	CBLT1302.4d	+/+	+/+	6.8	6.8	26.6	5	0.18797	33	6.6
CBLT2306	CBLT1363.4e	CBLT1483.2h	+/+	+/+	9.5	8.6	26.6	5	0.18797	39	7.8
CBLT2321	CBLT1643.3a	CBLT1643.3h	+/+	+/+	7.6	7.6	26.6	5	0.18797	29	5.8
CBLT2342	CBLT1875.2b	CBLT1875.2c	+/+	+/+	7.6	7.6	26.6	5	0.18797	24	4.8
CBLT2602	CBLT1945.2c	CBLT2223.1d	+/+	+/+	10.8	7.2	26.6	5	0.18797	20	4
CBLT2522	CBLT2131.1e	CBLT2128.1d	+/+	+/+	10.1	9.6	26.6	5	0.18797	32	6.4
CBLT2625	CBLT2132.2d	CBLT2202.1h	+/+	+/+	9.6	9.5	26.6	5	0.18797	23	4.6
CBLT3149	CBLT2695.3a	CBLT2695.3d	+/+	+/+	7.6	7.6	26.6	5	0.18797	33	6.6
CBLT65	CBLT28.1b	CBLT28.1f	+/+	+/+	7.1	7.1	26.6	5	0.18797	29	5.8
CBLT3275	CBLT3000.1a	CBLT3000.1d	+/+	+/+	6.9	6.9	26.6	5	0.18797	34	6.8
CBLT4174	CBLT3475.3a	CBLT3664.2h	+/+	+/+	8.9	7.5	26.6	5	0.18797	33	6.6
CBLT452	CBLT72.1a	CBLT137.1e	+/+	+/+	10.2	8.2	26.6	5	0.18797	34	6.8
CBLT1357	CBLT1087.1a	CBLT1087.1e	+/+	+/+	7.1	7.1	21.3	4	0.187793	33	8.25
CBLT1245	CBLT76.6a	CBLT76.6h	+/+	+/+	7.1	7.1	21.3	4	0.187793	43	10.75
CBLT1243	CBLT781.1d	CBLT781.1f	+/+	+/+	8.2	8.2	21.3	4	0.187793	25	6.25
CBLT876	CBLT103.2d	CBLT292.1d	+/+	+/+	10.2	9.2	16	3	0.1875	21	7
CBLT17	CBLT13.1b	CBLT13.1i	+/+	+/+	6.8	6.8	32	6	0.1875	37	6.16667
CBLT2300	CBLT1363.4f	CBLT1944.1k	+/+	+/+	9.5	8.5	16	3	0.1875	23	7.66667
CBLT772	CBLT19.6c	CBLT19.6f	+/+	+/+	11.1	11.1	16	3	0.1875	18	6
CBLT3078	CBLT2252.3g	CBLT2252.3k	+/+	+/+	10.9	10.9	16	3	0.1875	18	6
CBLT3079	CBLT2252.3h	CBLT2252.3l	+/+	+/+	10.9	10.9	16	3	0.1875	16	5.33333
CBLT3080	CBLT2252.3i	CBLT2252.3m	+/+	+/+	10.9	10.9	16	3	0.1875	21	7
CBLT775	CBLT30.5c	CBLT30.5h	+/+	+/+	9.5	9.5	16	3	0.1875	24	8
CBLT603	CBLT122.1a	CBLT91.2d	+/+	+/+	11.9	11.1	26.7	5	0.187266	26	5.2
CBLT2288	CBLT1649.3d	CBLT1938.1i	+/+	+/+	7.5	7.2	26.7	5	0.187266	16	3.2
CBLT2434	CBLT1844.2b	CBLT1949.2f	+/+	+/+	8.5	7.4	26.7	5	0.187266	27	5.4
CBLT2499	CBLT2063.1e	CBLT1641.3k	+/+	+/+	8.2	8.4	26.7	5	0.187266	31	6.2
CBLT2482	CBLT2095.1c	CBLT1650.3g	+/+	+/+	7.6	8.2	26.7	5	0.187266	24	4.8
CBLT2486	CBLT2130.1a	CBLT1650.3j	+/+	+/+	6.9	8.2	26.7	5	0.187266	31	6.2
CBLT2623	CBLT2132.2b	CBLT2132.2f	+/+	+/+	9.6	9.6	26.7	5	0.187266	31	6.2
CBLT2535	CBLT2135.1a	CBLT1948.2m	+/+	+/+	9.5	9.1	26.7	5	0.187266	46	9.2
CBLT1006	CBLT279.1a	CBLT292.2d	+/+	+/+	8.5	8.1	26.7	5	0.187266	37	7.4
CBLT4715	CBLT4317.1a	CBLT4313.1i	+/+	+/+	8.2	7.5	26.7	5	0.187266	21	4.2
CBLT4950	CBLT4597.1a	CBLT4600.1c	+/+	+/+	7.8	6.8	26.7	5	0.187266	32	6.4
CBLT325	CBLT96.1f	CBLT95.1c	+/+	+/+	7.1	7.2	26.7	5	0.187266	40	8
CBLT1864	CBLT1150.2c	CBLT758.4g	+/+	+/+	10.5	10.4	10.7	2	0.186916	11	5.5
CBLT1218	CBLT117.4a	CBLT117.4d	+/+	+/+	7.6	7.6	21.4	4	0.186916	35	8.75
CBLT1465	CBLT153.5a	CBLT764.2f	+/+	+/+	10.9	9.8	21.4	4	0.186916	30	7.5
CBLT841	CBLT156.2a	CBLT104.2h	+/+	+/+	8.8	9.5	10.7	2	0.186916	11	5.5
CBLT2552	CBLT1840.3d	CBLT2059.2i	+/+	+/+	7.6	8.5	21.4	4	0.186916	23	5.75
CBLT2545	CBLT1945.2f	CBLT2138.1g	+/+	+/+	8.8	9.6	21.4	4	0.186916	24	6
CBLT924	CBLT206.1b	CBLT225.1f	+/+	+/+	9.9	10.1	21.4	4	0.186916	28	7
CBLT2521	CBLT2131.1a	CBLT2128.1g	+/+	+/+	10.1	9.6	21.4	4	0.186916	18	4.5
CBLT2871	CBLT2133.3a	CBLT2010.4f	+/+	+/+	8.6	15.5	10.7	2	0.186916	14	7
CBLT3137	CBLT2641.3b	CBLT2910.1i	+/+	+/+	7.1	7.1	21.4	4	0.186916	29	7.25
CBLT1010	CBLT279.1c	CBLT261.2f	+/+	+/+	8.5	8.6	10.7	2	0.186916	7	3.5
CBLT3187	CBLT2837.2b	CBLT2837.2g	+/+	+/+	9.1	9.1	10.7	2	0.186916	18	9
CBLT3188	CBLT2837.2c	CBLT2837.2h	+/+	+/+	9.1	9.1	10.7	2	0.186916	18	9
CBLT4393	CBLT3382.6a	CBLT3664.3g	+/+	+/+	8.6	8.4	21.4	4	0.186916	25	6.25
CBLT1306	CBLT773.1c	CBLT773.1g	+/+	+/+	8.2	8.2	21.4	4	0.186916	18	4.5
CBLT1215	CBLT780.1c	CBLT780.1d	+/+	+/+	7.6	7.6	21.4	4	0.186916	39	9.75
CBLT1475	CBLT853.2c	CBLT761.3c	+/+	+/+	9.5	9.1	21.4	4	0.186916	21	5.25
CBLT3159	CBLT2701.2a	CBLT2696.2i	+/+	+/+	9.6	7.1	32.1	6	0.186916	39	6.5
CBLT2170	CBLT1214.4b	CBLT1365.3g	+/+	+/+	10.6	8.2	16.1	3	0.186335	30	10
CBLT671	CBLT232.1a	CBLT210.1c	+/+	+/+	7.8	7.9	16.1	3	0.186335	29	9.66667
CBLT3181	CBLT2833.2b	CBLT2833.2h	+/+	+/+	7.1	7.1	16.1	3	0.186335	19	6.33333
CBLT4821	CBLT3904.5a	CBLT3904.5e	+/+	+/+	7.1	7.1	16.1	3	0.186335	25	8.33333
CBLT363	CBLT117.1d	CBLT117.1i	+/+	+/+	6.9	6.9	26.9	5	0.185874	23	4.6
CBLT2661	CBLT1946.3e	CBLT1951.3j	+/+	+/+	10.4	9.2	26.9	5	0.185874	35	7
CBLT2666	CBLT2061.2f	CBLT2201.2h	+/+	+/+	9.5	8.2	26.9	5	0.185874	34	6.8
CBLT2769	CBLT2063.3a	CBLT2011.3e	+/+	+/+	7.1	7.4	26.9	5	0.185874	35	7
CBLT2677	CBLT2204.2d	CBLT2224.1f	+/+	+/+	8.5	7.1	26.9	5	0.185874	33	6.6
CBLT4381	CBLT3329.5a	CBLT3708.2d	+/+	+/+	9.6	10.4	26.9	5	0.185874	21	4.2
CBLT4513	CBLT3672.3d	CBLT3895.3e	+/+	+/+	10.6	9.5	26.9	5	0.185874	39	7.8
CBLT4514	CBLT3672.3e	CBLT3895.3f	+/+	+/+	10.6	9.5	26.9	5	0.185874	23	4.6
CBLT4391	CBLT3786.3a	CBLT3664.3i	+/+	+/+	8.8	8.4	26.9	5	0.185874	30	6
CBLT4557	CBLT3792.3a	CBLT3908.3e	+/+	+/+	9.4	8.2	26.9	5	0.185874	32	6.4
CBLT4553	CBLT3893.2a	CBLT3965.3c	+/+	+/+	8.8	8.2	26.9	5	0.185874	40	8
CBLT4509	CBLT3897.2h	CBLT3711.3j	+/+	+/+	11.4	10.4	26.9	5	0.185874	21	4.2
CBLT4652	CBLT3966.3g	CBLT3973.3i	+/+	+/+	8.9	7.1	26.9	5	0.185874	26	5.2
CBLT4563	CBLT3975.2c	CBLT3970.2k	+/+	+/+	9.4	8.9	26.9	5	0.185874	39	7.8
CBLT561	CBLT56.3b	CBLT48.3h	+/+	+/+	10.8	11.1	26.9	5	0.185874	31	6.2
CBLT1881	CBLT1309.2a	CBLT1309.2e	+/+	+/+	7.5	7.5	32.3	6	0.185759	49	8.16667
CBLT496	CBLT110.1e	CBLT120.1i	+/+	+/+	8.1	7.9	27	5	0.185185	31	6.2
CBLT1727	CBLT1206.1f	CBLT1202.1f	+/+	+/+	10.5	10.8	21.6	4	0.185185	37	9.25
CBLT1150	CBLT145.3c	CBLT145.3j	+/+	+/+	7.1	7.1	21.6	4	0.185185	30	7.5
CBLT2495	CBLT1645.3d	CBLT1887.2d	+/+	+/+	9.5	8.6	27	5	0.185185	19	3.8
CBLT2732	CBLT1877.5b	CBLT2344.1c	+/+	+/+	10.4	9.6	27	5	0.185185	35	7
CBLT1584	CBLT196.5a	CBLT126.5h	+/+	+/+	10.1	10.2	21.6	4	0.185185	32	8
CBLT2510	CBLT2060.2a	CBLT2060.2f	+/+	+/+	6.9	6.9	27	5	0.185185	36	7.2
CBLT2511	CBLT2060.2d	CBLT2060.2g	+/+	+/+	6.9	6.9	27	5	0.185185	27	5.4
CBLT2595	CBLT2135.1c	CBLT2221.1h	+/+	+/+	11.5	7.2	27	5	0.185185	37	7.4
CBLT2592	CBLT2135.1e	CBLT2097.2j	+/+	+/+	11.5	7.2	27	5	0.185185	30	6
CBLT2833	CBLT2557.1a	CBLT2557.1f	+/+	+/+	8.5	8.5	21.6	4	0.185185	34	8.5
CBLT1442	CBLT278.3e	CBLT184.4i	+/+	+/+	12.9	10.1	21.6	4	0.185185	34	8.5
CBLT1146	CBLT318.2b	CBLT318.2g	+/+	+/+	8.1	8.1	21.6	4	0.185185	19	4.75
CBLT332	CBLT32.3a	CBLT32.3b	+/+	+/+	7.6	7.6	21.6	4	0.185185	8	2
CBLT4172	CBLT3673.1c	CBLT3664.2f	+/+	+/+	9.1	7.5	21.6	4	0.185185	12	3
CBLT4303	CBLT3710.2f	CBLT3483.5h	+/+	+/+	9.2	7.4	21.6	4	0.185185	23	5.75
CBLT4217	CBLT3892.1f	CBLT3672.2i	+/+	+/+	7.8	7.5	21.6	4	0.185185	29	7.25
CBLT4340	CBLT3894.1a	CBLT3908.2g	+/+	+/+	7.8	6.9	21.6	4	0.185185	29	7.25
CBLT581	CBLT72.2a	CBLT118.1b	+/+	+/+	9.8	11.2	5.4	1	0.185185	0	0
CBLT578	CBLT72.2b	CBLT118.1d	+/+	+/+	9.8	11.2	5.4	1	0.185185	7	7
CBLT1494	CBLT764.2c	CBLT853.2g	+/+	+/+	10.8	10.5	21.6	4	0.185185	33	8.25
CBLT1476	CBLT853.2a	CBLT204.5g	+/+	+/+	9.5	9.5	21.6	4	0.185185	35	8.75
CBLT1530	CBLT952.1c	CBLT1136.1e	+/+	+/+	12.9	9.9	21.6	4	0.185185	19	4.75
CBLT3265	CBLT2911.2a	CBLT3008.1h	+/+	+/+	7.9	7.2	27.1	5	0.184502	26	5.2
CBLT1363	CBLT1080.1c	CBLT1080.1h	+/+	+/+	7.1	7.1	21.7	4	0.184332	37	9.25
CBLT2087	CBLT1147.4c	CBLT1212.3h	+/+	+/+	9.1	9.2	21.7	4	0.184332	30	7.5
CBLT2107	CBLT1214.4a	CBLT1353.2e	+/+	+/+	8.6	8.9	21.7	4	0.184332	28	7
CBLT2108	CBLT1214.4c	CBLT1353.2d	+/+	+/+	8.6	8.9	21.7	4	0.184332	18	4.5
CBLT1773	CBLT1216.1a	CBLT745.3h	+/+	+/+	10.1	11.9	21.7	4	0.184332	34	8.5
CBLT1821	CBLT1348.1d	CBLT1210.2b	+/+	+/+	10.1	10.2	21.7	4	0.184332	17	4.25
CBLT1132	CBLT169.2c	CBLT291.2g	+/+	+/+	7.5	7.1	21.7	4	0.184332	38	9.5
CBLT1104	CBLT171.2a	CBLT233.2i	+/+	+/+	7.9	8.5	21.7	4	0.184332	20	5
CBLT1321	CBLT175.4a	CBLT190.4g	+/+	+/+	10.9	9.2	21.7	4	0.184332	27	6.75
CBLT1053	CBLT192.3d	CBLT167.3g	+/+	+/+	7.6	7.8	21.7	4	0.184332	31	7.75
CBLT2862	CBLT2202.3d	CBLT2345.1e	+/+	+/+	8.4	15.2	21.7	4	0.184332	30	7.5
CBLT2990	CBLT2750.1a	CBLT2698.2c	+/+	+/+	7.2	6.9	21.7	4	0.184332	20	5
CBLT1451	CBLT312.4c	CBLT312.4e	+/+	+/+	8.1	8.1	21.7	4	0.184332	16	4
CBLT1816	CBLT850.4a	CBLT1194.2g	+/+	+/+	10.4	10.1	21.7	4	0.184332	30	7.5
CBLT1817	CBLT850.4c	CBLT1194.2e	+/+	+/+	10.4	10.1	21.7	4	0.184332	26	6.5
CBLT3001	CBLT2559.3e	CBLT2559.3d	+/+	+/+	10.2	10.2	16.3	3	0.184049	15	5
CBLT3007	CBLT2695.1b	CBLT2695.1f	+/+	+/+	8.9	8.9	16.3	3	0.184049	26	8.66667
CBLT4442	CBLT3926.2a	CBLT3664.3k	+/+	+/+	9.6	9.5	16.3	3	0.184049	22	7.33333
CBLT1924	CBLT480.4d	CBLT1448.1g	+/+	+/+	9.4	8.9	16.3	3	0.184049	20	6.66667
CBLT1678	CBLT1137.1a	CBLT850.3c	+/+	+/+	12.1	10.2	10.9	2	0.183486	8	4
CBLT1834	CBLT1189.2d	CBLT1189.2g	+/+	+/+	10.4	10.4	10.9	2	0.183486	17	8.5
CBLT1732	CBLT1242.1b	CBLT1206.1g	+/+	+/+	9.9	10.5	10.9	2	0.183486	9	4.5
CBLT2044	CBLT1355.2d	CBLT1355.2i	+/+	+/+	8.9	8.9	10.9	2	0.183486	18	9
CBLT1954	CBLT1453.1a	CBLT1206.3j	+/+	+/+	11.1	9.4	10.9	2	0.183486	12	6
CBLT1341	CBLT204.4d	CBLT292.4e	+/+	+/+	11.2	8.9	10.9	2	0.183486	10	5
CBLT4419	CBLT3667.3b	CBLT3897.2m	+/+	+/+	11.1	9.4	10.9	2	0.183486	3	1.5
CBLT4508	CBLT3897.2g	CBLT3711.3i	+/+	+/+	11.4	10.4	10.9	2	0.183486	3	1.5
CBLT5036	CBLT3973.5a	CBLT4746.1d	+/+	+/+	8.1	7.6	10.9	2	0.183486	20	10
CBLT5167	CBLT4573.3a	CBLT4573.3b	+/+	+/+	6.9	6.9	10.9	2	0.183486	8	4
CBLT1526	CBLT760.2f	CBLT167.6f	+/+	+/+	13.5	10.2	10.9	2	0.183486	8	4
CBLT4520	CBLT3963.2c	CBLT3329.6c	+/+	+/+	10.6	8.6	27.3	5	0.18315	33	6.6
CBLT4360	CBLT3968.1a	CBLT3896.1i	+/+	+/+	9.5	8.8	27.3	5	0.18315	29	5.8
CBLT1397	CBLT272.4a	CBLT272.4g	+/+	+/+	7.5	7.5	16.4	3	0.182927	26	8.66667
CBLT1400	CBLT770.2e	CBLT770.2i	+/+	+/+	7.1	7.1	16.4	3	0.182927	20	6.66667
CBLT1517	CBLT775.3a	CBLT775.3e	+/+	+/+	6.8	6.8	16.4	3	0.182927	20	6.66667
CBLT1516	CBLT775.3b	CBLT775.3f	+/+	+/+	6.8	6.8	16.4	3	0.182927	15	5
CBLT1940	CBLT1090.4c	CBLT1090.4h	+/+	+/+	8.2	8.2	21.9	4	0.182648	31	7.75
CBLT1916	CBLT1244.2e	CBLT1245.2h	+/+	+/+	12.2	8.9	21.9	4	0.182648	33	8.25
CBLT431	CBLT132.1b	CBLT129.1g	+/+	+/+	6.8	6.9	21.9	4	0.182648	35	8.75
CBLT870	CBLT153.2a	CBLT288.1g	+/+	+/+	10.1	9.2	21.9	4	0.182648	34	8.5
CBLT2350	CBLT1937.1b	CBLT1937.1f	+/+	+/+	7.2	7.2	21.9	4	0.182648	22	5.5
CBLT1285	CBLT201.3a	CBLT764.1i	+/+	+/+	11.6	10.5	21.9	4	0.182648	29	7.25
CBLT1340	CBLT204.4b	CBLT744.1i	+/+	+/+	11.2	9.6	21.9	4	0.182648	24	6
CBLT2867	CBLT2133.3c	CBLT2345.1d	+/+	+/+	8.6	15.2	21.9	4	0.182648	20	5
CBLT2728	CBLT2204.2d	CBLT2019.3b	+/+	+/+	10.5	8.9	21.9	4	0.182648	10	2.5
CBLT3146	CBLT2560.4c	CBLT2560.4f	+/+	+/+	8.8	8.8	21.9	4	0.182648	25	6.25
CBLT2974	CBLT2631.2b	CBLT2748.1g	+/+	+/+	7.6	6.8	21.9	4	0.182648	27	6.75
CBLT2967	CBLT2638.1c	CBLT2350.4i	+/+	+/+	10.6	6.9	21.9	4	0.182648	39	9.75
CBLT1302	CBLT272.3a	CBLT272.3i	+/+	+/+	7.9	7.9	21.9	4	0.182648	34	8.5
CBLT1286	CBLT292.3c	CBLT764.1h	+/+	+/+	11.2	10.5	21.9	4	0.182648	11	2.75
CBLT4418	CBLT3667.3a	CBLT3785.2i	+/+	+/+	11.1	10.4	21.9	4	0.182648	16	4
CBLT4658	CBLT3968.3b	CBLT4317.1d	+/+	+/+	8.4	7.1	21.9	4	0.182648	27	6.75
CBLT149	CBLT42.1c	CBLT42.1f	+/+	+/+	7.5	7.5	21.9	4	0.182648	33	8.25
CBLT1291	CBLT758.1c	CBLT761.1d	+/+	+/+	10.2	10.2	21.9	4	0.182648	13	3.25
CBLT1372	CBLT758.1e	CBLT291.3d	+/+	+/+	12.1	9.8	21.9	4	0.182648	31	7.75
CBLT1911	CBLT758.4b	CBLT1245.2g	+/+	+/+	12.1	8.9	21.9	4	0.182648	29	7.25
CBLT394	CBLT95.1a	CBLT123.1f	+/+	+/+	9.1	7.2	21.9	4	0.182648	29	7.25
CBLT572	CBLT122.1a	CBLT88.2d	+/+	+/+	11.5	10.8	27.4	5	0.182482	37	7.4
CBLT885	CBLT127.2e	CBLT168.2g	+/+	+/+	9.9	9.6	27.4	5	0.182482	30	6
CBLT193	CBLT19.4b	CBLT19.4g	+/+	+/+	6.9	6.9	27.4	5	0.182482	41	8.2
CBLT195	CBLT19.4d	CBLT19.4i	+/+	+/+	6.9	6.9	27.4	5	0.182482	37	7.4
CBLT2899	CBLT2166.3a	CBLT2630.1f	+/+	+/+	7.9	6.8	27.4	5	0.182482	32	6.4
CBLT2629	CBLT2202.1d	CBLT2219.1a	+/+	+/+	9.5	8.5	27.4	5	0.182482	29	5.8
CBLT2614	CBLT2221.1b	CBLT1887.4f	+/+	+/+	8.2	7.2	27.4	5	0.182482	38	7.6
CBLT273	CBLT28.3e	CBLT28.3j	+/+	+/+	6.8	6.8	27.4	5	0.182482	38	7.6
CBLT278	CBLT30.3a	CBLT30.3h	+/+	+/+	7.4	7.4	27.4	5	0.182482	41	8.2
CBLT3424	CBLT3078.1a	CBLT3003.2h	+/+	+/+	10.6	7.1	27.4	5	0.182482	12	2.4
CBLT3425	CBLT3078.1b	CBLT3003.2i	+/+	+/+	10.6	7.1	27.4	5	0.182482	36	7.2
CBLT3392	CBLT3078.1d	CBLT3005.2f	+/+	+/+	9.6	8.6	27.4	5	0.182482	29	5.8
CBLT3450	CBLT3182.1d	CBLT3193.1h	+/+	+/+	7.1	6.8	27.4	5	0.182482	53	10.6
CBLT3452	CBLT3182.1e	CBLT3191.1g	+/+	+/+	7.1	6.9	27.4	5	0.182482	34	6.8
CBLT4547	CBLT4147.1a	CBLT4150.1c	+/+	+/+	8.6	8.2	27.4	5	0.182482	32	6.4
CBLT2175	CBLT1208.3e	CBLT1482.3c	+/+	+/+	9.6	8.4	11	2	0.181818	19	9.5
CBLT1826	CBLT1303.2a	CBLT1303.2e	+/+	+/+	8.1	8.1	22	4	0.181818	26	6.5
CBLT1876	CBLT1397.2d	CBLT1397.2g	+/+	+/+	7.4	7.4	22	4	0.181818	14	3.5
CBLT1920	CBLT1453.1b	CBLT1199.1f	+/+	+/+	8.9	9.1	22	4	0.181818	17	4.25
CBLT1600	CBLT167.6b	CBLT205.5f	+/+	+/+	12.1	10.2	11	2	0.181818	19	9.5
CBLT1176	CBLT173.3f	CBLT253.3j	+/+	+/+	10.2	10.1	22	4	0.181818	19	4.75
CBLT2863	CBLT2202.3b	CBLT2345.1h	+/+	+/+	8.4	15.2	22	4	0.181818	20	5
CBLT2969	CBLT2631.2a	CBLT2748.1f	+/+	+/+	7.6	6.8	22	4	0.181818	21	5.25
CBLT4540	CBLT3712.3d	CBLT3926.3d	+/+	+/+	6.9	8.5	11	2	0.181818	12	6
CBLT4640	CBLT3712.3f	CBLT4278.1c	+/+	+/+	10.8	7.8	11	2	0.181818	14	7
CBLT1153	CBLT385.1d	CBLT196.2h	+/+	+/+	11.4	11.4	22	4	0.181818	26	6.5
CBLT4891	CBLT3902.5a	CBLT3902.5d	+/+	+/+	6.9	6.9	22	4	0.181818	30	7.5
CBLT4456	CBLT4040.1a	CBLT4040.1e	+/+	+/+	9.1	9.1	22	4	0.181818	20	5
CBLT4837	CBLT4370.1a	CBLT4407.1e	+/+	+/+	6.9	7.6	22	4	0.181818	24	6
CBLT337	CBLT86.1e	CBLT32.3d	+/+	+/+	7.6	7.6	11	2	0.181818	10	5
CBLT328	CBLT96.1d	CBLT95.1f	+/+	+/+	7.1	7.2	11	2	0.181818	16	8
CBLT333	CBLT96.1e	CBLT36.3h	+/+	+/+	7.1	6.9	11	2	0.181818	15	7.5
CBLT848	CBLT168.2b	CBLT280.1d	+/+	+/+	8.6	9.4	27.6	5	0.181159	23	4.6
CBLT4306	CBLT3710.2i	CBLT3483.5k	+/+	+/+	9.2	7.4	27.6	5	0.181159	38	7.6
CBLT4209	CBLT3792.1a	CBLT3668.2f	+/+	+/+	8.5	7.1	27.6	5	0.181159	26	5.2
CBLT4212	CBLT3892.1a	CBLT3668.2j	+/+	+/+	7.8	7.1	27.6	5	0.181159	29	5.8
CBLT4206	CBLT3893.1b	CBLT3666.2i	+/+	+/+	8.2	6.8	27.6	5	0.181159	31	6.2
CBLT410	CBLT86.1b	CBLT98.1c	+/+	+/+	9.5	7.6	27.6	5	0.181159	37	7.4
CBLT2724	CBLT1828.4c	CBLT2020.3g	+/+	+/+	9.9	9.4	22.1	4	0.180995	30	7.5
CBLT2723	CBLT1945.3a	CBLT2020.3i	+/+	+/+	12.4	9.4	22.1	4	0.180995	19	4.75
CBLT2722	CBLT1945.3d	CBLT2020.3j	+/+	+/+	12.4	9.4	22.1	4	0.180995	42	10.5
CBLT779	CBLT272.1b	CBLT272.1f	+/+	+/+	8.5	8.5	22.1	4	0.180995	36	9
CBLT780	CBLT272.1c	CBLT272.1g	+/+	+/+	8.5	8.5	22.1	4	0.180995	34	8.5
CBLT1091	CBLT273.1a	CBLT273.1c	+/+	+/+	12.2	12.2	22.1	4	0.180995	34	8.5
CBLT1749	CBLT1139.2c	CBLT853.3e	+/+	+/+	12.6	10.8	16.6	3	0.180723	30	10
CBLT1847	CBLT1197.1a	CBLT1347.1b	+/+	+/+	12.5	10.1	16.6	3	0.180723	19	6.33333
CBLT1697	CBLT1198.1a	CBLT1210.1e	+/+	+/+	9.9	10.2	16.6	3	0.180723	28	9.33333
CBLT1782	CBLT1202.1b	CBLT1209.1i	+/+	+/+	12.8	10.6	16.6	3	0.180723	29	9.66667
CBLT1799	CBLT1206.1a	CBLT1348.1g	+/+	+/+	12.5	9.9	16.6	3	0.180723	19	6.33333
CBLT1850	CBLT1216.1b	CBLT1347.1c	+/+	+/+	12.1	10.1	16.6	3	0.180723	18	6
CBLT1532	CBLT153.5d	CBLT1143.1i	+/+	+/+	12.9	10.1	16.6	3	0.180723	4	1.33333
CBLT2328	CBLT1638.3d	CBLT1642.3e	+/+	+/+	7.5	7.8	16.6	3	0.180723	39	13
CBLT1282	CBLT206.3d	CBLT759.1i	+/+	+/+	11.4	10.2	16.6	3	0.180723	26	8.66667
CBLT874	CBLT223.1a	CBLT257.1g	+/+	+/+	10.1	8.9	16.6	3	0.180723	17	5.66667
CBLT1703	CBLT245.5c	CBLT245.5l	+/+	+/+	10.8	10.8	16.6	3	0.180723	22	7.33333
CBLT1708	CBLT245.5g	CBLT245.5k	+/+	+/+	10.8	10.8	16.6	3	0.180723	27	9
CBLT3141	CBLT2561.3c	CBLT2561.3f	+/+	+/+	9.2	9.2	16.6	3	0.180723	18	6
CBLT1561	CBLT385.4a	CBLT1139.1i	+/+	+/+	10.4	9.9	16.6	3	0.180723	32	10.6667
CBLT2422	CBLT1638.3f	CBLT1216.4i	+/+	+/+	9.5	7.8	27.7	5	0.180505	29	5.8
CBLT2387	CBLT1639.3a	CBLT1836.2j	+/+	+/+	7.6	7.5	27.7	5	0.180505	36	7.2
CBLT2385	CBLT1639.3d	CBLT2019.1g	+/+	+/+	7.6	7.5	27.7	5	0.180505	29	5.8
CBLT102	CBLT32.1a	CBLT32.1b	+/+	+/+	7.4	7.4	27.7	5	0.180505	18	3.6
CBLT4331	CBLT3674.2a	CBLT3969.1e	+/+	+/+	8.5	7.4	27.7	5	0.180505	28	5.6
CBLT4449	CBLT3965.2a	CBLT3963.2i	+/+	+/+	8.2	8.8	27.7	5	0.180505	47	9.4
CBLT376	CBLT72.1c	CBLT82.1f	+/+	+/+	8.4	8.2	27.7	5	0.180505	27	5.4
CBLT346	CBLT85.1b	CBLT85.1f	+/+	+/+	7.2	7.2	27.7	5	0.180505	44	8.8
CBLT1717	CBLT1243.1e	CBLT1248.1f	+/+	+/+	10.5	10.1	11.1	2	0.18018	2	1
CBLT473	CBLT134.1d	CBLT62.2j	+/+	+/+	9.1	7.9	11.1	2	0.18018	11	5.5
CBLT2271	CBLT1454.4e	CBLT1647.3h	+/+	+/+	7.2	7.2	11.1	2	0.18018	13	6.5
CBLT706	CBLT162.1b	CBLT246.1g	+/+	+/+	10.2	9.1	11.1	2	0.18018	19	9.5
CBLT2287	CBLT1649.3a	CBLT1938.1h	+/+	+/+	7.5	7.2	11.1	2	0.18018	7	3.5
CBLT2298	CBLT1841.2a	CBLT1944.1j	+/+	+/+	8.8	8.5	11.1	2	0.18018	17	8.5
CBLT1362	CBLT1080.1e	CBLT1080.1g	+/+	+/+	7.1	7.1	16.7	3	0.179641	23	7.66667
CBLT1593	CBLT1138.1a	CBLT251.5h	+/+	+/+	10.8	10.5	16.7	3	0.179641	24	8
CBLT1737	CBLT1140.2a	CBLT1215.1f	+/+	+/+	11.5	10.5	16.7	3	0.179641	15	5
CBLT1767	CBLT1197.1a	CBLT1149.2i	+/+	+/+	10.5	10.5	16.7	3	0.179641	14	4.66667
CBLT1778	CBLT1241.1f	CBLT1240.1c	+/+	+/+	10.2	11.1	16.7	3	0.179641	28	9.33333
CBLT1904	CBLT1346.1b	CBLT480.4e	+/+	+/+	12.9	9.4	16.7	3	0.179641	25	8.33333
CBLT2419	CBLT1640.3a	CBLT2059.1e	+/+	+/+	8.9	7.8	16.7	3	0.179641	24	8
CBLT1441	CBLT193.4d	CBLT952.1g	+/+	+/+	12.4	9.9	16.7	3	0.179641	4	1.33333
CBLT2660	CBLT1946.3d	CBLT1951.3i	+/+	+/+	10.4	9.2	16.7	3	0.179641	15	5
CBLT1270	CBLT204.4d	CBLT760.1i	+/+	+/+	9.2	8.8	16.7	3	0.179641	27	9
CBLT1575	CBLT206.4d	CBLT855.2d	+/+	+/+	12.1	11.2	16.7	3	0.179641	11	3.66667
CBLT1681	CBLT263.6a	CBLT1136.2d	+/+	+/+	11.8	10.6	16.7	3	0.179641	13	4.33333
CBLT3006	CBLT2693.1d	CBLT2693.1h	+/+	+/+	8.9	8.9	16.7	3	0.179641	22	7.33333
CBLT1009	CBLT279.1b	CBLT261.2d	+/+	+/+	8.5	8.6	16.7	3	0.179641	25	8.33333
CBLT1008	CBLT279.1b	CBLT251.2c	+/+	+/+	8.5	8.4	16.7	3	0.179641	13	4.33333
CBLT4338	CBLT3964.1b	CBLT3329.5d	+/+	+/+	7.8	6.9	16.7	3	0.179641	26	8.66667
CBLT5186	CBLT4460.3e	CBLT4745.3d	+/+	+/+	10.1	8.1	16.7	3	0.179641	22	7.33333
CBLT5187	CBLT4597.3a	CBLT4684.3b	+/+	+/+	8.4	8.1	16.7	3	0.179641	22	7.33333
CBLT1261	CBLT759.1f	CBLT293.3i	+/+	+/+	9.2	9.4	16.7	3	0.179641	19	6.33333
CBLT1569	CBLT764.2a	CBLT1140.1h	+/+	+/+	12.8	10.9	16.7	3	0.179641	21	7
CBLT1573	CBLT764.2b	CBLT191.6b	+/+	+/+	12.8	11.5	16.7	3	0.179641	21	7
CBLT1570	CBLT764.2d	CBLT1140.1g	+/+	+/+	12.8	10.9	16.7	3	0.179641	11	3.66667
CBLT1663	CBLT850.2b	CBLT1207.1g	+/+	+/+	12.4	9.2	16.7	3	0.179641	30	10
CBLT923	CBLT206.1g	CBLT164.2h	+/+	+/+	9.9	10.1	22.3	4	0.179372	23	5.75
CBLT2464	CBLT1639.3e	CBLT1649.4g	+/+	+/+	9.6	8.1	27.9	5	0.179211	43	8.6
CBLT2714	CBLT2061.2e	CBLT2133.2j	+/+	+/+	11.5	9.4	27.9	5	0.179211	16	3.2
CBLT2484	CBLT2130.1e	CBLT1650.3i	+/+	+/+	6.9	8.2	27.9	5	0.179211	27	5.4
CBLT59	CBLT23.1a	CBLT23.1c	+/+	+/+	7.4	7.4	27.9	5	0.179211	39	7.8
CBLT60	CBLT23.1b	CBLT23.1d	+/+	+/+	7.4	7.4	27.9	5	0.179211	28	5.6
CBLT827	CBLT250.1b	CBLT181.1f	+/+	+/+	7.9	10.5	27.9	5	0.179211	25	5
CBLT2959	CBLT2643.1a	CBLT2642.1i	+/+	+/+	8.4	8.5	27.9	5	0.179211	39	7.8
CBLT1452	CBLT313.4b	CBLT313.4i	+/+	+/+	8.1	8.1	27.9	5	0.179211	26	5.2
CBLT4478	CBLT3712.2a	CBLT3967.2c	+/+	+/+	11.2	9.1	27.9	5	0.179211	43	8.6
CBLT1587	CBLT1138.1e	CBLT126.5e	+/+	+/+	10.8	10.2	22.4	4	0.178571	28	7
CBLT2063	CBLT1515.2c	CBLT1515.2g	+/+	+/+	7.8	7.8	22.4	4	0.178571	33	8.25
CBLT2844	CBLT2054.5c	CBLT2054.5g	+/+	+/+	10.9	10.9	22.4	4	0.178571	31	7.75
CBLT2570	CBLT2127.2a	CBLT2134.2k	+/+	+/+	7.5	6.9	28	5	0.178571	20	4
CBLT2574	CBLT2132.2e	CBLT2134.2f	+/+	+/+	7.6	6.9	28	5	0.178571	44	8.8
CBLT3049	CBLT2343.4a	CBLT2841.1h	+/+	+/+	6.8	6.8	16.8	3	0.178571	21	7
CBLT1614	CBLT263.6b	CBLT1150.1h	+/+	+/+	9.8	9.9	11.2	2	0.178571	11	5.5
CBLT3158	CBLT2701.2e	CBLT2696.2j	+/+	+/+	9.6	7.1	28	5	0.178571	30	6
CBLT3412	CBLT2911.4b	CBLT3009.2d	+/+	+/+	7.2	9.2	28	5	0.178571	39	7.8
CBLT3598	CBLT3190.2c	CBLT3239.2e	+/+	+/+	9.1	7.1	22.4	4	0.178571	22	5.5
CBLT4177	CBLT3475.3d	CBLT3792.1f	+/+	+/+	8.9	7.6	28	5	0.178571	35	7
CBLT5086	CBLT4692.2b	CBLT4825.1d	+/+	+/+	7.8	7.5	5.6	1	0.178571	6	6
CBLT5530	CBLT5106.2a	CBLT5059.2h	+/+	+/+	8.5	8.2	5.6	1	0.178571	9	9
CBLT5528	CBLT5106.2b	CBLT5054.2h	+/+	+/+	8.5	10.6	5.6	1	0.178571	0	0
CBLT5531	CBLT5106.2c	CBLT5059.2j	+/+	+/+	8.5	8.2	5.6	1	0.178571	10	10
CBLT5529	CBLT5106.2d	CBLT5059.2k	+/+	+/+	8.5	8.2	5.6	1	0.178571	7	7
CBLT1211	CBLT779.1c	CBLT779.1g	+/+	+/+	7.4	7.4	22.4	4	0.178571	29	7.25
CBLT731	CBLT103.2f	CBLT232.1g	+/+	+/+	7.8	8.8	28.1	5	0.177936	36	7.2
CBLT2680	CBLT1877.5c	CBLT2224.1g	+/+	+/+	8.4	7.1	28.1	5	0.177936	24	4.8
CBLT722	CBLT223.1c	CBLT75.3g	+/+	+/+	7.6	9.8	28.1	5	0.177936	39	7.8
CBLT3655	CBLT3193.2b	CBLT3232.2j	+/+	+/+	7.1	6.8	28.1	5	0.177936	41	8.2
CBLT3687	CBLT3345.1a	CBLT3383.1f	+/+	+/+	8.5	6.8	28.1	5	0.177936	33	6.6
CBLT4610	CBLT4154.1a	CBLT4145.2d	+/+	+/+	10.9	7.9	28.1	5	0.177936	32	6.4
CBLT1838	CBLT1082.4a	CBLT1082.4d	+/+	+/+	9.6	9.6	16.9	3	0.177515	16	5.33333
CBLT1710	CBLT1202.1d	CBLT1243.1h	+/+	+/+	10.8	10.5	16.9	3	0.177515	23	7.66667
CBLT1961	CBLT1363.2b	CBLT1216.2d	+/+	+/+	10.9	9.4	16.9	3	0.177515	16	5.33333
CBLT2378	CBLT1450.3e	CBLT2017.1i	+/+	+/+	9.6	7.6	16.9	3	0.177515	9	3
CBLT2137	CBLT1515.3a	CBLT1515.3h	+/+	+/+	6.9	6.9	16.9	3	0.177515	17	5.66667
CBLT2423	CBLT1638.3a	CBLT1216.4g	+/+	+/+	9.5	7.8	16.9	3	0.177515	20	6.66667
CBLT786	CBLT169.1c	CBLT133.2f	+/+	+/+	11.1	10.5	16.9	3	0.177515	19	6.33333
CBLT785	CBLT169.1e	CBLT133.2g	+/+	+/+	11.1	10.5	16.9	3	0.177515	18	6
CBLT2356	CBLT1947.1d	CBLT1638.3g	+/+	+/+	9.1	8.5	16.9	3	0.177515	6	2
CBLT2396	CBLT2019.1a	CBLT2010.1h	+/+	+/+	7.5	7.5	16.9	3	0.177515	16	5.33333
CBLT2861	CBLT2202.3c	CBLT2198.4d	+/+	+/+	8.2	6.9	16.9	3	0.177515	14	4.66667
CBLT985	CBLT290.1d	CBLT295.1i	+/+	+/+	8.9	9.9	16.9	3	0.177515	25	8.33333
CBLT406	CBLT36.3c	CBLT106.1e	+/+	+/+	8.8	7.5	16.9	3	0.177515	17	5.66667
CBLT4443	CBLT3926.2b	CBLT3664.3l	+/+	+/+	9.6	9.5	16.9	3	0.177515	21	7
CBLT4706	CBLT3964.3c	CBLT4148.1h	+/+	+/+	9.6	7.5	16.9	3	0.177515	26	8.66667
CBLT417	CBLT43.3b	CBLT112.1d	+/+	+/+	9.1	7.2	16.9	3	0.177515	8	2.66667
CBLT398	CBLT94.1b	CBLT123.1g	+/+	+/+	9.1	7.2	16.9	3	0.177515	20	6.66667
CBLT322	CBLT94.1d	CBLT94.1f	+/+	+/+	7.2	7.2	16.9	3	0.177515	20	6.66667
CBLT893	CBLT129.2a	CBLT129.2f	+/+	+/+	9.9	9.9	22.6	4	0.176991	27	6.75
CBLT2154	CBLT1352.2a	CBLT1357.3k	+/+	+/+	10.4	10.1	22.6	4	0.176991	33	8.25
CBLT890	CBLT141.1e	CBLT141.1j	+/+	+/+	10.1	10.1	22.6	4	0.176991	24	6
CBLT1127	CBLT152.3a	CBLT169.2f	+/+	+/+	7.6	7.5	22.6	4	0.176991	27	6.75
CBLT1119	CBLT173.3b	CBLT179.3c	+/+	+/+	7.5	7.6	22.6	4	0.176991	19	4.75
CBLT3162	CBLT2701.2c	CBLT2637.4i	+/+	+/+	9.9	6.8	22.6	4	0.176991	19	4.75
CBLT1095	CBLT385.1b	CBLT385.1g	+/+	+/+	8.6	8.6	22.6	4	0.176991	28	7
CBLT1124	CBLT479.1a	CBLT173.3g	+/+	+/+	6.9	7.5	22.6	4	0.176991	29	7.25
CBLT1545	CBLT853.2a	CBLT255.5f	+/+	+/+	11.5	10.8	22.6	4	0.176991	26	6.5
CBLT4532	CBLT4147.1f	CBLT3893.2f	+/+	+/+	7.8	7.9	28.3	5	0.176678	26	5.2
CBLT1840	CBLT1073.4a	CBLT1073.4f	+/+	+/+	9.1	9.1	17	3	0.176471	16	5.33333
CBLT1909	CBLT1150.2b	CBLT1349.2b	+/+	+/+	12.2	9.2	17	3	0.176471	8	2.66667
CBLT2120	CBLT1203.3d	CBLT1350.2f	+/+	+/+	10.9	8.8	17	3	0.176471	26	8.66667
CBLT2303	CBLT1363.4a	CBLT1887.1e	+/+	+/+	9.5	7.9	17	3	0.176471	12	4
CBLT1934	CBLT1400.2a	CBLT1400.2f	+/+	+/+	9.2	9.2	17	3	0.176471	26	8.66667
CBLT2284	CBLT1649.3e	CBLT1938.1f	+/+	+/+	7.5	7.2	17	3	0.176471	26	8.66667
CBLT2263	CBLT1840.2a	CBLT1939.1g	+/+	+/+	8.4	7.2	17	3	0.176471	11	3.66667
CBLT2870	CBLT2133.3e	CBLT2169.2c	+/+	+/+	8.6	15.5	17	3	0.176471	10	3.33333
CBLT773	CBLT30.5a	CBLT30.5f	+/+	+/+	9.5	9.5	17	3	0.176471	22	7.33333
CBLT4597	CBLT3785.3a	CBLT3785.3g	+/+	+/+	7.6	7.6	17	3	0.176471	24	8
[truncated: 1,766 more rows]
