# Supplementary material for: Genetic determinants of micronucleus formation in vivo
Source: Nature. 2024 Feb 14;627(8002):130–6. doi: 10.1038/s41586-023-07009-0 (PMC10917660; doi:10.1038/s41586-023-07009-0)
Supplement: Supplementary file 13 — Source Data Extended Data Fig. 6 [file 41586_2023_7009_MOESM13_ESM.xlsx]

## Sheet: Extended data Figure 6a
		Rep1	Rep2	Rep3
	WT	1217	1636	1381
	DSCC1 KO	1312	1412	1528

## Sheet: Extended data Figure 6b
			WT clone 1			WT clone 2			Dscc1 KO clone 1			Dscc1 KO clone 2
		Hours	Mean	SD	N	Mean	SD	N	Mean	SD	N	Mean	SD	N
		0	7.17267	0.0110758	3	7.26263	0.685145	3	5.42672	0.0307466	3	5.22351	1.36571	3
		4	8.22278	0.4455	3	8.18795	1.00532	3	5.98576	0.0965746	3	5.66802	1.28957	3
		8	9.12725	0.241271	3	9.15853	0.849076	3	6.33478	0.0759682	3	6.38093	1.59562	3
		12	9.80297	0.492501	3	9.94857	0.818979	3	6.75237	0.10234	3	6.7646	1.65377	3
		16	10.601	0.486585	3	10.5003	0.802413	3	7.33686	0.257639	3	7.11274	1.66967	3
		20	11.5524	0.888222	3	11.3318	0.54574	3	7.75405	0.243134	3	7.59191	1.78278	3
		24	12.3659	0.652992	3	12.1857	0.603564	3	8.37927	0.135705	3	8.06711	1.95422	3
		28	13.4525	0.928188	3	12.984	0.39017	3	8.77728	0.0616592	3	8.49865	1.99593	3
		32	14.2246	1.11391	3	13.8236	0.55166	3	9.33338	0.0611156	3	9.01495	1.76315	3
		36	15.5297	1.22202	3	14.7087	0.315393	3	9.84378	0.100998	3	9.70878	1.85645	3
		40	16.3694	1.23569	3	15.4177	0.621313	3	10.3414	0.161835	3	10.0969	1.93251	3
		44	17.554	1.16529	3	16.512	0.845359	3	10.7191	0.129111	3	10.5957	1.96598	3
		48	18.7306	1.02147	3	17.4578	0.748393	3	11.248	0.203097	3	11.1148	1.93527	3
		52	19.9306	1.18613	3	18.2582	1.18933	3	11.8376	0.29815	3	11.775	2.0614	3
		56	21.301	1.22614	3	19.3305	1.07718	3	12.5737	0.205339	3	12.5349	1.89665	3
		60	22.4373	1.40117	3	20.4503	1.18955	3	13.2733	0.298606	3	13.1066	1.732	3
		64	23.5646	1.48963	3	21.2893	1.13841	3	14.0348	0.399326	3	13.6729	1.82197	3
		68	24.7757	1.52526	3	22.5938	0.921238	3	14.6207	0.320756	3	14.1479	2.16895	3
		72	26.5166	1.06365	3	23.407	1.1861	3	15.4283	0.316383	3	14.6964	2.224	3
		76	28.0798	1.39201	3	24.7938	1.17534	3	16.0469	0.322094	3	15.3796	2.0853	3
		80	29.6301	1.19101	3	25.854	1.54415	3	16.7008	0.365399	3	16.0478	1.98563	3
		84	31.0168	1.28375	3	27.0026	1.18865	3	17.6345	0.752836	3	16.6582	2.18645	3
		88	32.7965	1.13871	3	28.2617	1.06823	3	18.5173	0.870731	3	17.5482	1.81002	3
		92	34.6095	1.2971	3	29.7934	0.876464	3	19.2447	0.913223	3	18.006	2.22606	3
		96	36.327	0.786073	3	31.296	1.04452	3	20.1578	0.889406	3	18.3731	2.14046	3
		100	38.4267	0.845704	3	32.5908	0.497206	3	21.0642	1.05488	3	19.1665	1.8957	3
		104	40.4339	0.615117	3	33.7511	0.443239	3	22.1577	0.903263	3	20.065	1.7571	3
		108	42.5463	1.02464	3	35.1799	0.419006	3	22.9243	1.11616	3	20.7034	2.13621	3
		112	44.1798	1.06095	3	36.7108	0.398716	3	23.9519	1.46694	3	21.5126	1.68913	3
		116	45.8616	0.346651	3	38.0412	0.462849	3	24.5929	0.91057	3	21.9485	1.29803	3
		120	47.9946	0.121259	3	38.9612	0.506609	3	25.641	1.13749	3	22.8762	1.40188	3
		124	50.1233	0.159446	3	40.2817	0.38787	3	26.8989	0.977487	3	23.6304	1.4621	3
		128	52.1751	0.211972	3	41.5804	0.391109	3	27.4329	0.500495	3	24.3679	1.35206	3
		132	54.0558	0.263868	3	42.9384	0.769676	3	28.7709	0.147711	3	25.2049	1.22076	3
		136	55.763	0.481461	3	44.858	0.619404	3	29.6221	0.629678	3	25.9588	1.50702	3
		140	58.0384	0.411445	3	45.9379	0.106064	3	30.4798	0.678199	3	26.2721	1.0554	3
		144	59.4183	0.887101	3	47.9783	0.0555259	3	31.725	0.184847	3	27.032	0.990868	3
		148	61.4897	1.39016	3	49.4513	0.350818	3	33.2946	0.584024	3	27.6691	0.522578	3
		152	62.6489	0.946245	3	51.0164	0.529618	3	34.0572	0.5537	3	28.5709	0.220763	3
		156	64.5144	1.5866	3	52.0551	1.03263	3	34.6992	0.506809	3	29.4246	0.0390947	3
		160	65.9041	1.70758	3	54.15	1.26835	3	35.6645	0.235105	3	30.4412	0.381636	3
			WT			Dscc1 KO
			Mean	SEM	N	Mean	SEM	N
		AUC Clone 1	5211	17.92	3	2923	10.79	3
		AUC Clone 2	4426	14.61	3	2659	30.62	3
