# Supplementary material for: Genetic determinants of micronucleus formation in vivo
Source: Nature. 2024 Feb 14;627(8002):130–6. doi: 10.1038/s41586-023-07009-0 (PMC10917660; doi:10.1038/s41586-023-07009-0)
Supplement: Supplementary file 14 — Source Data Extended Data Fig. 7 [file 41586_2023_7009_MOESM14_ESM.xlsx]

## Sheet: Extended data Figure 7b
		WT			H06			C01
		RQ	RQmin	RQmax	RQ	RQmin	RQmax	RQ	RQmin	RQmax
		1	0.823	1.214	0.111	0.073	0.17	0.033	0.029	0.036
		1	0.757	1.321	0.056	0.048	0.065	0.05	0.039	0.064
		IPS first plate
		With Wt as the ref
		Sample	Primer	RQ	RQ min	RQ max
		HO6	HS00900361_m1	0.111	0.073	0.17
		CO1	HS00900361_m1	0.033	0.029	0.036
		Wt	HS00900361_m1	1	0.823	1.214
		IPS second plate
		With Wt as the ref
		Sample	Primer	RQ	RQ min	RQ max
		HO6	HS00900361_m1	0.056	0.048	0.065
		CO1	HS00900361_m1	0.05	0.039	0.064
		Wt	HS00900361_m1	1	0.757	1.321

## Sheet: Extended data Figure 7c
PHR	Protein FDR Confidence: Combined	Accession	Gene Name	Description	Exp. q-value: Combined	Sum PEP Score	Coverage [%]	# Protein Groups	# Peptides	# PSMs	# Unique Peptides	# AAs	MW [kDa]	calc. pI	Score Sequest HT	Abundances Count: 126, C07	Abundances Count: 127N, H07	Abundances Count: 127C, B01	Abundances Count: 128N, H06	Abundances Count: 128C, C01	Abundances Count: 130C, BOB	Abundance: 126, C07	Abundance: 127N, H07	Abundance: 127C, B01	Abundance: 128N, H06	Abundance: 128C, C01	Abundance: 130C, BOB	Abundances (Normalized): 126, C07	Abundances (Normalized): 127N, H07	Abundances (Normalized): 127C, B01	Abundances (Normalized): 128N, H06	Abundances (Normalized): 128C, C01	Abundances (Normalized): 130C, BOB	Abundances (Scaled): 126, C07	Abundances (Scaled): 127N, H07	Abundances (Scaled): 127C, B01	Abundances (Scaled): 128N, H06	Abundances (Scaled): 128C, C01	Abundances (Scaled): 130C, BOB	Log2 Ratio C07/BOB	Log2 Ratio H07/BOB	Log2 Ratio B01/BOB	Log2 Ratio H06/BOB	Log2 Ratio C01/BOB	Average Log2 Ratio	T-test Significant	-Log T-test p-value	T-test q-value	Significance with |Log2|>= 0.5
461	High	P22090	RPS4Y1	40S ribosomal protein S4, Y isoform 1 OS=Homo sapiens OX=9606 GN=RPS4Y1 PE=1 SV=2	0	49.809	43	1	10	28	2	263	29.4	10.24	85.54	2	2	2	2	2	2	113	138.4	94.6	98.4	78	13.4	132.3	138.4	113.1	137	99.5	20.6	123.857	129.568	105.882	128.257	93.1503	19.2854	2.6831	2.74813	2.45688	2.73346	2.27205	2.5786	+	5.00099	0.00517981	TRUE
9	High	Q8NC54	KCT2	Keratinocyte-associated transmembrane protein 2 OS=Homo sapiens OX=9606 GN=KCT2 PE=1 SV=2	0	7.164	9	1	2	3	2	265	29.2	5.08	9.62	1	1	1	1	1	1	4.8	9.1	10.3	12.7	8.2	1.5	5.6	9.1	12.3	17.7	10.4	2.3	58.5366	95.122	128.571	185.017	108.711	24.0418	1.28379	1.98423	2.41895	2.94404	2.17688	2.1616	+	2.8668	0.0220806	TRUE
763	High	P68431	H3C1	Histone H3.1 OS=Homo sapiens OX=9606 GN=H3C1 PE=1 SV=2	0	73.668	60	1	11	41	2	136	15.4	11.12	123.65	4	4	4	4	4	3	115.9	128.3	135.9	100.6	125	22.1	135.7	128.3	162.4	140	159.5	34.2	107.117	101.276	128.194	110.512	125.904	26.9964	1.98835	1.90745	2.24748	2.03336	2.22149	2.0792	+	5.20585	0.0048528	TRUE
143	High	O75570	MTRF1	Peptide chain release factor 1, mitochondrial OS=Homo sapiens OX=9606 GN=MTRF1 PE=1 SV=2	0	9.619	7	1	2	2	2	445	52.3	8.5	9.11	1	1	1			1	1.6	4.5	4.5			5.3	1.9	4.5	5.4	1.2	1.2	8.2	50.8929	120.536	144.643	32.1429	32.1429	219.643	-2.10962	-0.865699	-0.602665	-2.77259	-2.77259	-1.825		1.77049	0.0656354
189	High	Q8IWE4	DCUN1D3	DCN1-like protein 3 OS=Homo sapiens OX=9606 GN=DCUN1D3 PE=1 SV=1	0	10.731	13	1	3	3	3	304	34.3	5.12	7.99		1	1		1	1		6.8	6		2.3	6.2	1.2	6.8	7.1	1.2	2.9	9.5	25.0871	142.16	148.432	25.0871	60.6272	198.606	-2.98489	-0.482393	-0.420108	-2.98489	-1.71187	-1.7168		1.41115	0.104572
5	High	P15407	FOSL1	Fos-related antigen 1 OS=Homo sapiens OX=9606 GN=FOSL1 PE=1 SV=1	0.019	1.906	6	1	1	1	1	271	29.4	8.02	2.63	1	1	1	1	1	1	6.3	9	6.8	5.6	5.6	1.3	7.3	9	8.1	7.8	7.2	2.1	105.542	130.12	117.108	112.771	104.096	30.3614	1.79751	2.09954	1.94753	1.89308	1.77761	1.9034	+	5.28505	0.00466346	TRUE
492	High	Q13585	GPR50	Melatonin-related receptor OS=Homo sapiens OX=9606 GN=GPR50 PE=1 SV=3	0	12.967	5	1	2	2	2	617	67.3	7.72	9.15	1	1	1	1	1	1	73	69.2	59.6	59.8	76.1	14.1	85.4	69.2	71.2	83.2	97.1	21.7	119.776	97.0547	99.8597	116.69	136.185	30.4348	1.97654	1.67308	1.71418	1.93889	2.16178	1.893	+	4.52014	0.00601607	TRUE
6736	High	P04040	CAT	Catalase OS=Homo sapiens OX=9606 GN=CAT PE=1 SV=3	0	84.491	44	1	17	23	17	527	59.7	7.39	77.94	13	13	13	13	13	13	629.1	785.7	132	493.2	674.1	1066.9	736.6	785.7	157.7	686.5	859.8	1647.6	90.6789	96.7234	19.4136	84.5114	105.845	202.827	-1.16141	-1.06832	-3.38511	-1.26303	-0.938293	-1.563		1.56737	0.0839778
693	High	Q71DI3	H3C15	Histone H3.2 OS=Homo sapiens OX=9606 GN=H3C15 PE=1 SV=3	0	41.337	60	1	10	30	1	136	15.4	11.27	74.33	2	2	2	2	2	2	78.1	86.4	109.4	103.1	97.5	19.9	91.5	86.4	130.7	143.6	124.4	30.8	90.3852	85.3474	129.108	141.851	122.884	30.4248	1.57084	1.4881	2.08526	2.22105	2.01398	1.8758	+	3.67652	0.0126448	TRUE
3	High	Q8WVI0	SMIM4	Small integral membrane protein 4 OS=Homo sapiens OX=9606 GN=SMIM4 PE=1 SV=2	0.002	4.083	16	1	1	1	1	70	8.7	10.87	3.47	1	1	1	1	1	1	5.8	7.9	6.9	4.5	5	1.3	6.8	7.9	8.2	6.3	6.4	2	108.511	126.064	130.851	100.532	102.128	31.9149	1.76553	1.98185	2.03562	1.65535	1.67807	1.8234	+	4.69193	0.00536493	TRUE
10	High	O00180	KCNK1	Potassium channel subfamily K member 1 OS=Homo sapiens OX=9606 GN=KCNK1 PE=1 SV=1	0	5.882	6	1	1	1	1	336	38.1	6.37	6.01	1	1	1	1	1	1	9.1	6.2	5.8	5.4	6.9	1.5	10.7	6.2	7	7.5	8.8	2.4	150.704	87.3239	98.5915	105.634	123.944	33.8028	2.1565	1.36923	1.54432	1.64386	1.87447	1.7176	+	3.6346	0.0128433	TRUE
2	High	Q3SXY8	ARL13B	ADP-ribosylation factor-like protein 13B OS=Homo sapiens OX=9606 GN=ARL13B PE=1 SV=1	0	6.974	4	1	1	2	1	428	48.6	6.62	6.01	1	1	1	1	1	1	5.4	5.4	7.2	2.7	4.8	1.3	6.3	5.4	8.6	3.8	6.1	2	117.391	100.621	160.248	70.8075	113.665	37.2671	1.65535	1.43296	2.10434	0.925999	1.60881	1.5454	+	2.90282	0.0217663	TRUE
1	Medium	Q96QU6	ACCS	1-aminocyclopropane-1-carboxylate synthase-like protein 1 OS=Homo sapiens OX=9606 GN=ACCS PE=1 SV=1	0.057	1.281	4	1	1	1	1	501	57.3	6.43	0	1	1	1	1	1	1	3.1	5	4.3	5.2	2.5	1.1	3.7	5	5.2	7.2	3.2	1.7	85.3846	115.385	120	166.154	73.8462	39.2308	1.12199	1.55639	1.61298	2.08246	0.912537	1.4572	+	2.69153	0.0248674	TRUE
190	High	P51161	FABP6	Gastrotropin OS=Homo sapiens OX=9606 GN=FABP6 PE=1 SV=2	0.001	4.327	9	1	1	2	1	128	14.4	6.8	6.72	1	1	1	1	1	1	4.8	7.6	4	1.2	2.6	6.2	5.6	7.6	4.8	1.7	3.3	9.5	103.385	140.308	88.6154	31.3846	60.9231	175.385	-0.762501	-0.321928	-0.984893	-2.48239	-1.52546	-1.2154		1.51328	0.0902778
4	High	Q3B7J2	GFOD2	Glucose-fructose oxidoreductase domain-containing protein 2 OS=Homo sapiens OX=9606 GN=GFOD2 PE=2 SV=1	0	5.545	9	1	2	2	2	385	42.2	6.44	7.52	1	1	1	1	1	1	6.6	5.8	4.2	4	3.9	1.4	7.7	5.8	5.1	5.5	5	2.1	148.077	111.538	98.0769	105.769	96.1538	40.3846	1.87447	1.46566	1.28011	1.38904	1.25154	1.4522	+	3.68688	0.0126448	TRUE
12	High	Q9UJJ9	GNPTG	N-acetylglucosamine-1-phosphotransferase subunit gamma OS=Homo sapiens OX=9606 GN=GNPTG PE=1 SV=1	0	8.93	12	1	2	3	2	305	34	6.95	13.18	1	1	1	1	1	1	6.3	10.8	9.9	6.5	7.1	2.4	7.4	10.8	11.8	9	9.1	3.7	85.7143	125.097	136.68	104.247	105.405	42.8571	1	1.54543	1.67319	1.2824	1.29834	1.3596	+	3.51029	0.0145997	TRUE
158	High	P18850	ATF6	Cyclic AMP-dependent transcription factor ATF-6 alpha OS=Homo sapiens OX=9606 GN=ATF6 PE=1 SV=3	0	5.999	3	1	2	2	2	670	74.5	8.22	4.2	1	1	1	1	1	1	6.5	1.5	3.8	3.1	3.3	5.6	7.6	1.5	4.6	4.3	4.2	8.6	148.052	29.2208	89.6104	83.7662	81.8182	167.532	-0.178337	-2.51937	-0.902703	-1	-1.03395	-1.1268		1.3781	0.109552
347	High	Q92851	CASP10	Caspase-10 OS=Homo sapiens OX=9606 GN=CASP10 PE=1 SV=3	0	8.883	6	1	2	2	2	521	58.9	7.33	7.15	2	2	2	2	2	2	30.4	33.9	28.6	27.4	25.8	9.8	35.6	33.9	34.2	38.2	32.9	15.1	112.48	107.109	108.057	120.695	103.949	47.7093	1.23733	1.16674	1.17945	1.33902	1.12354	1.2092	+	5.27566	0.00466346	TRUE
1234	High	P68871	HBB	Hemoglobin subunit beta OS=Homo sapiens OX=9606 GN=HBB PE=1 SV=2	0	10.135	33	1	3	4	3	147	16	7.28	12.23	1	2	2	2	2	2	3.2	27.3	52.3	61.6	23.1	38.4	3.8	27.3	62.5	85.8	29.4	59.3	8.50429	61.0966	139.873	192.018	65.7963	132.712	-3.96396	-1.11913	0.0758241	0.532946	-1.01222	-1.0972		0.631299	0.351161
33	High	O95475	SIX6	Homeobox protein SIX6 OS=Homo sapiens OX=9606 GN=SIX6 PE=1 SV=2	0	13.332	22	1	4	4	1	246	27.7	9.42	12.03	1	1	1	1	1	1	9.5	6.4	12.3	7.3	13.3	3.2	11.1	6.4	14.7	10.2	17	4.9	103.577	59.7201	137.17	95.1788	158.631	45.7232	1.17971	0.38529	1.58496	1.05772	1.79468	1.2006	+	2.10328	0.0446907	TRUE
201	High	Q8WUH1	CHURC1	Protein Churchill OS=Homo sapiens OX=9606 GN=CHURC1 PE=1 SV=2	0.003	3.547	9	1	1	1	1	139	16.1	5.54	2.32	1	1	1	1	1	1	1.6	8.4	4.4	5	3.9	6.5	1.9	8.4	5.2	7	5	10	30.4	134.4	83.2	112	80	160	-2.39593	-0.251539	-0.943416	-0.514573	-1	-1.0212		1.29224	0.123746
314	Medium	Q14833	GRM4	Metabotropic glutamate receptor 4 OS=Homo sapiens OX=9606 GN=GRM4 PE=1 SV=1	0.074	1.049	2	1	1	1	1	912	101.8	8.82	2.68	1	1	1	1	1	1	3.3	7.7	8.8	4.8	5.7	8.9	3.9	7.7	10.5	6.7	7.2	13.8	46.988	92.7711	126.506	80.7229	86.747	166.265	-1.82312	-0.841738	-0.394279	-1.04244	-0.938599	-1.008		1.91464	0.0553613
41	High	Q96A08	H2BC1	Histone H2B type 1-A OS=Homo sapiens OX=9606 GN=H2BC1 PE=1 SV=3	0	47.231	43	1	9	57	1	127	14.2	10.32	163.08	1	1	1	1	1	1	8.8	7.7	11.7	9.6	10.4	3.3	10.3	7.7	14	13.3	13.2	5.1	97.1698	72.6415	132.075	125.472	124.528	48.1132	1.01408	0.594361	1.45686	1.38286	1.37197	1.164	+	2.70233	0.0247463	TRUE
426	High	O43766	LIAS	Lipoyl synthase, mitochondrial OS=Homo sapiens OX=9606 GN=LIAS PE=1 SV=3	0	13.643	14	1	3	3	3	372	41.9	8.59	11.44	2	2	2	2	1	2	14.6	12.9	11.5	12.9	1.2	12.2	17.1	12.9	13.8	17.9	1.5	18.8	125.122	94.3902	100.976	130.976	10.9756	137.561	-0.136736	-0.543362	-0.446064	-0.0707731	-3.6477	-0.969		0.64812	0.340794
24	High	O15550	KDM6A	Lysine-specific demethylase 6A OS=Homo sapiens OX=9606 GN=KDM6A PE=1 SV=2	0	27.837	8	1	8	9	2	1401	154.1	7.44	31.01	2	2	2	2	2	1	7.6	11.4	8.4	6.3	6.5	2.9	8.9	11.4	10	8.7	8.3	4.4	103.288	132.302	116.054	100.967	96.325	51.0638	1.0163	1.37346	1.18442	0.983512	0.915608	1.0946	+	3.73132	0.0125073	TRUE
212	High	P13591	NCAM1	Neural cell adhesion molecule 1 OS=Homo sapiens OX=9606 GN=NCAM1 PE=1 SV=3	0.005	3.063	1	1	1	1	1	858	94.5	4.87	2.27	1	1	1	1	1	1	19.3	22.6	16.4	17.1	13.1	6.6	22.5	22.6	19.6	23.9	16.7	10.2	116.883	117.403	101.818	124.156	86.7532	52.987	1.14136	1.14775	0.942285	1.22844	0.711279	1.034	+	3.41986	0.0153273	TRUE
886	High	P47895	ALDH1A3	Aldehyde dehydrogenase family 1 member A3 OS=Homo sapiens OX=9606 GN=ALDH1A3 PE=1 SV=2	0	26.203	17	1	7	8	5	512	56.1	7.25	22.57	3	3	3	3	3	3	75.7	64	52.4	82.7	67.8	25.7	88.7	64	62.6	115.2	86.5	39.7	116.532	84.0815	82.2422	151.347	113.641	52.1568	1.1598	0.688933	0.657024	1.53693	1.12356	1.0334	+	2.48884	0.0295644	TRUE
96	High	O95848	NUDT14	Uridine diphosphate glucose pyrophosphatase NUDT14 OS=Homo sapiens OX=9606 GN=NUDT14 PE=1 SV=2	0.002	3.955	16	1	1	1	1	222	24.1	5.05	4.17	1	1	1		1	1	3.5	5.5	2.9		4.6	4.3	4.1	5.5	3.5	1.2	5.9	6.7	91.4498	122.677	78.0669	26.7658	131.599	149.442	-0.708537	-0.284729	-0.936806	-2.48113	-0.183446	-0.919		1.04272	0.180081
7501	High	Q08257	CRYZ	Quinone oxidoreductase OS=Homo sapiens OX=9606 GN=CRYZ PE=1 SV=1	0	84.06	65	1	15	21	15	329	35.2	8.44	63.32	12	12	12	12	9	12	3258	3777	3129.8	2560.7	77.4	2202.4	3814.8	3777	3740.1	3564.9	98.8	3401.2	124.417	123.184	121.981	116.267	3.2223	110.928	0.165564	0.151197	0.137033	0.0678178	-5.10539	-0.9166		0.36568	0.545676
2470	High	Q6IPR3	TYW3	tRNA wybutosine-synthesizing protein 3 homolog OS=Homo sapiens OX=9606 GN=TYW3 PE=1 SV=2	0.022	1.82	3	1	1	1	1	259	29.8	7.68	2.12	1	1	1	1	1	1	118.4	119.5	105.4	132.3	7.4	99	138.6	119.5	126	184.2	9.4	152.9	113.824	98.1385	103.477	151.273	7.71968	125.568	-0.141661	-0.355578	-0.279165	0.268685	-4.02378	-0.9064		0.503764	0.432981
163	High	Q9BTM9	URM1	Ubiquitin-related modifier 1 OS=Homo sapiens OX=9606 GN=URM1 PE=1 SV=1	0.018	1.925	13	1	1	1	1	101	11.4	4.67	3.41	1	1	1	1	1	1	1.6	5.6	6.3	4.2	3.9	5.7	1.9	5.6	7.5	5.8	5	8.8	32.948	97.1098	130.058	100.578	86.7052	152.601	-2.2115	-0.652077	-0.230613	-0.601451	-0.815575	-0.9024		1.24229	0.132871
3039	High	Q16777	H2AC20	Histone H2A type 2-C OS=Homo sapiens OX=9606 GN=H2AC20 PE=1 SV=4	0	67.788	58	1	8	88	3	129	14	10.9	205.77	2	2	2	2	2	2	349.1	559.9	321.4	345.3	313.8	142.4	408.8	559.9	384.1	480.7	400.3	219.9	99.9633	136.912	93.9235	117.545	97.8848	53.7719	0.894548	1.34832	0.804634	1.12829	0.864234	1.008	+	3.24407	0.0170178	TRUE
73	High	O14490	DLGAP1	Disks large-associated protein 1 OS=Homo sapiens OX=9606 GN=DLGAP1 PE=1 SV=1	0.005	2.929	2	1	1	1	1	977	108.8	7.08	4.27	1		1	1	1	1	6.8		3.1	3	2.8	4	8	1.2	3.7	4.1	3.5	6.2	179.775	26.9663	83.1461	92.1348	78.6517	139.326	0.367732	-2.36923	-0.744743	-0.596644	-0.824913	-0.8336		0.883361	0.232023
4313	High	P12111	COL6A3	Collagen alpha-3(VI) chain OS=Homo sapiens OX=9606 GN=COL6A3 PE=1 SV=5	0	29.657	4	1	7	14	7	3177	343.5	6.68	35.93	6	6	6	6	6	6	90.6	251.7	330.4	223.8	246.8	291.6	106.1	251.7	394.9	311.6	314.8	450.3	34.7983	82.5517	129.518	102.197	103.247	147.688	-2.08546	-0.839181	-0.189399	-0.531191	-0.516451	-0.832		1.18635	0.145182
1192	High	Q9BYT3	STK33	Serine/threonine-protein kinase 33 OS=Homo sapiens OX=9606 GN=STK33 PE=1 SV=1	0	16.67	13	1	6	6	6	514	57.8	7.03	12.9	4	4	4	4	4	4	104.7	125.7	91.4	72.2	90	36.8	122.6	125.7	109.2	100.5	114.8	56.9	116.818	119.771	104.05	95.7599	109.385	54.2163	1.10746	1.14348	0.940472	0.820695	1.01262	1.0048	+	4.18206	0.00920446	TRUE
82	High	P28062	PSMB8	Proteasome subunit beta type-8 OS=Homo sapiens OX=9606 GN=PSMB8 PE=1 SV=3	0	7.575	8	1	2	2	2	276	30.3	7.43	4.57	1	1	1	1	1	1	7.8	14.3	9.6	10.7	11.6	4.2	9.1	14.3	11.5	14.8	14.8	6.4	77.0099	121.016	97.3202	125.247	125.247	54.1608	0.507795	1.15987	0.84549	1.20945	1.20945	0.9862	+	2.69884	0.0247997	TRUE
95	High	P27987	ITPKB	Inositol-trisphosphate 3-kinase B OS=Homo sapiens OX=9606 GN=ITPKB PE=1 SV=5	0	7.818	2	1	1	1	1	946	102.3	8.43	5.43	1		1	1	1	1	7.4		3.3	2.9	3.8	4.3	8.7	1.2	4	4	4.9	6.7	176.949	24.4068	81.3559	81.3559	99.661	136.271	0.376854	-2.48113	-0.744161	-0.744161	-0.451379	-0.8086		0.802547	0.265782
304	High	Q8TCX1	DYNC2LI1	Cytoplasmic dynein 2 light intermediate chain 1 OS=Homo sapiens OX=9606 GN=DYNC2LI1 PE=1 SV=1	0	6.392	12	1	2	2	2	351	39.6	7.53	6.53	1	1	1	1	1	1	24.3	28.6	20.3	22.9	17.6	8.8	28.4	28.6	24.2	31.9	22.5	13.6	114.209	115.013	97.319	128.284	90.4826	54.6917	1.06228	1.07241	0.8314	1.22995	0.726318	0.9842	+	3.38904	0.0159192	TRUE
1798	High	P0DPK5	H3Y2	Histone H3.X OS=Homo sapiens OX=9606 GN=H3Y2 PE=5 SV=1	0.024	1.788	7	1	1	1	1	147	16.5	11.39	3.18	1	1	1	1	1	1	185.7	130.7	142.3	149.2	151.7	61.2	217.4	130.7	170.1	207.7	193.5	94.4	128.664	77.3525	100.671	122.924	114.52	55.869	1.20349	0.4694	0.849524	1.13764	1.03547	0.939	+	2.68806	0.0249065	TRUE
7385	High	P50453	SERPINB9	Serpin B9 OS=Homo sapiens OX=9606 GN=SERPINB9 PE=1 SV=1	0	207.389	78	1	24	88	23	376	42.4	5.86	276.54	30	30	30	29	30	29	3680.9	6240.3	6489.2	3118.9	4125.8	1870.3	4310	6240.3	7754.4	4341.9	5262.5	2888.2	83.9684	121.575	151.073	84.5899	102.525	56.2686	0.577517	1.11144	1.42484	0.588156	0.865578	0.9136	+	2.31801	0.0356816	TRUE
215	High	Q9GZX3	CHST6	Carbohydrate sulfotransferase 6 OS=Homo sapiens OX=9606 GN=CHST6 PE=1 SV=1	0.002	3.771	3	1	1	1	1	395	44.1	9.98	3.35	1	1	1	1	1	1	3.5	5	5.5	5.3	6.2	6.7	4.1	5	6.5	7.3	7.9	10.3	59.854	72.9927	94.8905	106.569	115.328	150.365	-1.32895	-1.04264	-0.664133	-0.496676	-0.38272	-0.7832		1.94639	0.0531338
2000	High	P32320	CDA	Cytidine deaminase OS=Homo sapiens OX=9606 GN=CDA PE=1 SV=2	0	10.01	32	1	3	3	3	146	16.2	6.92	9.32	2	2	2	2	2	2	166.6	198.8	143.2	186.9	168.1	70.9	195.1	198.8	171.1	260.2	214.4	109.5	101.871	103.803	89.3395	135.863	111.948	57.1752	0.833283	0.860387	0.643909	1.24869	0.969374	0.911	+	3.10419	0.0181237	TRUE
18	High	P53567	CEBPG	CCAAT/enhancer-binding protein gamma OS=Homo sapiens OX=9606 GN=CEBPG PE=1 SV=1	0.002	3.928	21	1	1	1	1	150	16.4	9.77	3.82	1	1	1	1	1	1	5.1	5.8	9.2	6.5	6.8	2.7	5.9	5.8	11	9.1	8.7	4.2	79.1946	77.8523	147.651	122.148	116.779	56.3758	0.490326	0.465664	1.38904	1.11548	1.05063	0.9022	+	2.10986	0.0444596	TRUE
256	High	P53814	SMTN	Smoothelin OS=Homo sapiens OX=9606 GN=SMTN PE=1 SV=7	0	11.635	3	1	2	2	2	917	99	9.07	8.41	2	2	2	2	2	1	17.7	20	15	21.9	18	7.7	20.8	20	18	30.6	23	11.9	100.402	96.5406	86.8866	147.707	111.022	57.4417	0.805622	0.749038	0.597035	1.36257	0.950672	0.8932	+	2.62361	0.0263796	TRUE
4938	High	Q9P0M6	MACROH2A2	Core histone macro-H2A.2 OS=Homo sapiens OX=9606 GN=MACROH2A2 PE=1 SV=3	0	84.434	48	1	15	26	13	372	40	9.69	91.2	11	12	12	11	12	12	905.3	1133.9	1092.5	704	943.7	398.5	1060	1133.9	1305.5	980	1203.7	615.4	100.976	108.016	124.363	93.3556	114.665	58.6235	0.784468	0.881697	1.08501	0.671257	0.96788	0.878	+	3.5942	0.0138057	TRUE
89	High	P60059	SEC61G	Protein transport protein Sec61 subunit gamma OS=Homo sapiens OX=9606 GN=SEC61G PE=1 SV=1	0.023	1.8	37	1	2	2	2	68	7.7	9.99	4.48	1	1	1	1		1	5.2	3.5	4.4	4.9		4.3	6.1	3.5	5.3	6.8	1.2	6.6	124.068	71.1864	107.797	138.305	24.4068	134.237	-0.113657	-0.915111	-0.316474	0.0430687	-2.45943	-0.7522		0.757412	0.286054
4160	Medium	P41265	GP	Envelopment polyprotein OS=Puumala virus (strain K27) OX=39000 GN=GP PE=3 SV=1	0.063	1.181	1	1	1	1	1	1148	126.5	7.2	2.86	1	1	1	1	1	1	189.2	142.4	239.4	253.4	228.2	268.8	221.5	142.4	286.1	352.7	291.1	415.1	77.7693	49.9971	100.451	123.834	102.206	145.743	-0.906152	-1.54351	-0.536939	-0.235017	-0.511944	-0.7468		1.52536	0.0886596
87	Medium	P32537		Genome polyprotein OS=Human enterovirus 70 (strain J670/71) OX=31915 PE=1 SV=4	0.074	1.049	1	1	1	1	1	2194	244.4	7.21	2.67	1	1	1	1	1	1	6.6	4.8	1	2.9	4.3	4.3	7.7	4.8	1.2	4	5.4	6.6	155.556	96.9697	24.2424	80.8081	109.091	133.333	0.222392	-0.459432	-2.45943	-0.722466	-0.289507	-0.7416		0.746292	0.291604
1565	High	Q86V25	VASH2	Tubulinyl-Tyr carboxypeptidase 2 OS=Homo sapiens OX=9606 GN=VASH2 PE=1 SV=2	0.002	3.518	4	1	1	1	1	355	40.4	10.01	3.57	1	1	1	1	1	1	48.2	44.9	32.3	52.3	26	50.7	56.4	44.9	38.6	72.8	33.1	78.2	104.444	83.1481	71.4815	134.815	61.2963	144.815	-0.471473	-0.800453	-1.01857	-0.10323	-1.24034	-0.7266		1.64806	0.0767144
515	High	Q9HAK2	EBF2	Transcription factor COE2 OS=Homo sapiens OX=9606 GN=EBF2 PE=1 SV=4	0	13.063	8	1	3	3	3	575	62.6	9.06	8.71	2	2	2	1	2	2	39.9	43.9	27.6	31.3	33	14.8	46.7	43.9	33	43.5	42.1	22.8	120.776	113.534	85.3448	112.5	108.879	58.9655	1.03439	0.945187	0.533432	0.931982	0.884786	0.8658	+	3.24943	0.0170178	TRUE
146	High	O15056	SYNJ2	Synaptojanin-2 OS=Homo sapiens OX=9606 GN=SYNJ2 PE=1 SV=3	0	9.785	4	1	4	4	4	1496	165.4	7.34	7.49	2	2	2	2	2	2	12.5	13.8	12.3	14.7	9.5	5.3	14.6	13.8	14.7	20.4	12.1	8.2	104.535	98.8067	105.251	146.062	86.6348	58.7112	0.832273	0.750972	0.84212	1.31487	0.561311	0.8602	+	2.63946	0.0259759	TRUE
1092	High	Q13105	ZBTB17	Zinc finger and BTB domain-containing protein 17 OS=Homo sapiens OX=9606 GN=ZBTB17 PE=1 SV=3	0	7.487	6	1	2	2	2	803	87.9	6.44	8.04	1	1	1	1	1	1	16.6	21.7	40.4	28	26.6	32.7	19.4	21.7	48.3	39	33.9	50.5	54.6992	61.1842	136.184	109.962	95.5827	142.387	-1.38023	-1.21859	-0.0642602	-0.372809	-0.574998	-0.7222		1.34731	0.114314
5601	High	O75487	GPC4	Glypican-4 OS=Homo sapiens OX=9606 GN=GPC4 PE=1 SV=4	0	159.374	55	1	21	42	20	556	62.4	6.68	158.8	23	23	23	23	23	22	1515.5	1443.3	1164	1011.2	1397.4	557.5	1774.5	1443.3	1390.9	1407.7	1782.4	860.9	122.949	100.001	96.3705	97.5346	123.496	59.6487	1.0435	0.745454	0.692101	0.709422	1.0499	0.8478	+	3.3151	0.0166749	TRUE
7362	High	P06737	PYGL	Glycogen phosphorylase, liver form OS=Homo sapiens OX=9606 GN=PYGL PE=1 SV=4	0	309.921	61	1	45	103	35	847	97.1	7.17	320.33	40	40	40	40	40	40	4218.9	5244.2	4320.9	3313.4	4295.3	1836.7	4939.9	5244.2	5163.4	4612.7	5478.8	2836.4	104.824	111.281	109.567	97.8808	116.259	60.188	0.800421	0.886662	0.86426	0.70155	0.949799	0.8406	+	4.42839	0.00703037	TRUE
29	High	Q8WUD6	CHPT1	Cholinephosphotransferase 1 OS=Homo sapiens OX=9606 GN=CHPT1 PE=1 SV=1	0.004	3.175	3	1	1	1	1	406	45.1	6.92	2.75	1	1	1	1	1	1	6	11.4	5	5.9	8.3	3.1	7.1	11.4	6	8.2	10.6	4.7	88.75	142.5	75	102.5	132.5	58.75	0.595158	1.2783	0.352302	0.802963	1.17333	0.8402	+	2.07627	0.0460101	TRUE
50	High	Q96E16	SMIM19	Small integral membrane protein 19 OS=Homo sapiens OX=9606 GN=SMIM19 PE=1 SV=2	0.035	1.576	18	1	1	1	1	107	12.4	5.45	3.38	1	1	1	1	1	1	6.5	9.1	11.3	6.8	7.5	3.5	7.6	9.1	13.5	9.4	9.6	5.4	83.5165	100	148.352	103.297	105.495	59.3407	0.49304	0.752907	1.32193	0.799701	0.830075	0.8396	+	2.47369	0.030184	TRUE
1792	High	Q08380	LGALS3BP	Galectin-3-binding protein OS=Homo sapiens OX=9606 GN=LGALS3BP PE=1 SV=1	0	33.902	20	1	7	10	7	585	65.3	5.27	36.41	6	6	6	6	6	6	126.6	205.4	156	93.5	142.3	60.9	148.2	205.4	186.4	130.1	181.5	94	94.0355	130.33	118.274	82.5508	115.165	59.6447	0.656813	1.1277	0.987669	0.468888	0.949237	0.8382	+	2.65609	0.0255835	TRUE
374	High	Q9GZP1	NRSN2	Neurensin-2 OS=Homo sapiens OX=9606 GN=NRSN2 PE=1 SV=1	0.002	4.021	6	1	1	1	1	204	22	4.83	3.04	1	1	1	1	1	1	8.1	9.4	7.9	4.8	14.2	10.5	9.5	9.4	9.4	6.7	18.1	16.3	82.1326	81.268	81.268	57.9251	156.484	140.922	-0.778873	-0.794139	-0.794139	-1.28264	0.151118	-0.6998		1.39873	0.106233
313	High	O60229	KALRN	Kalirin OS=Homo sapiens OX=9606 GN=KALRN PE=1 SV=3	0	9.096	2	1	4	4	2	2986	340	6.07	11.64	1	1	1	1	1	1	5.4	7.5	8.8	5.6	9.1	8.9	6.3	7.5	10.5	7.8	11.6	13.8	65.7391	78.2609	109.565	81.3913	121.043	144	-1.13124	-0.879706	-0.394279	-0.823122	-0.250543	-0.6958		1.89137	0.0568052
5104	High	Q9Y2D5	AKAP2	A-kinase anchor protein 2 OS=Homo sapiens OX=9606 GN=AKAP2 PE=1 SV=3	0	98.578	35	1	18	25	18	859	94.6	5.11	87.45	17	17	17	17	17	17	1033.3	1178.4	969.4	879.1	920.5	435.8	1209.9	1178.4	1158.4	1223.8	1174.1	673	109.698	106.842	105.029	110.959	106.452	61.0191	0.846209	0.808151	0.783455	0.862689	0.802877	0.8206	+	6.20935	0.000979554	TRUE
271	High	Q15746	MYLK	Myosin light chain kinase, smooth muscle OS=Homo sapiens OX=9606 GN=MYLK PE=1 SV=4	0.001	4.546	1	1	2	2	2	1914	210.6	6.15	3	1	1	1	1	1	1	5.8	8.5	9.1	4.1	5.8	8	6.8	8.5	10.9	5.8	7.4	12.4	78.7645	98.4556	126.255	67.1815	85.7143	143.629	-0.866733	-0.544805	-0.186012	-1.09622	-0.744743	-0.6878		1.95459	0.0527128
64	High	Q8TBN0	RAB3IL1	Guanine nucleotide exchange factor for Rab-3A OS=Homo sapiens OX=9606 GN=RAB3IL1 PE=1 SV=1	0.011	2.358	6	1	1	1	1	382	42.6	6.47	3.34	1	1	1	1	1	1	3.6	4.2	3.6	1.3	3.7	3.8	4.3	4.2	4.4	1.8	4.7	5.9	101.976	99.6047	104.348	42.6877	111.462	139.921	-0.456378	-0.490326	-0.423211	-1.71272	-0.328054	-0.682		1.23589	0.134062
678	High	P11234	RALB	Ras-related protein Ral-B OS=Homo sapiens OX=9606 GN=RALB PE=1 SV=1	0	58.17	47	1	8	17	3	206	23.4	6.62	61.73	1	1	1	1	1	1	42	59.7	41.1	38.4	44.5	19.6	49.2	59.7	49.2	53.4	56.7	30.3	98.8945	120	98.8945	107.337	113.97	60.9045	0.699341	0.978413	0.699341	0.817522	0.904031	0.8196	+	3.91642	0.0111908	TRUE
35	High	Q15788	NCOA1	Nuclear receptor coactivator 1 OS=Homo sapiens OX=9606 GN=NCOA1 PE=1 SV=3	0	8.358	2	1	2	2	2	1441	156.7	6.2	7.69	1	1	1	1		1	4	4.8	5	1.4		3.2	4.6	4.8	6	1.9	1.2	5	117.447	122.553	153.191	48.5106	30.6383	127.66	-0.120294	-0.0588937	0.263034	-1.39593	-2.05889	-0.6742		0.685561	0.321254
156	High	O75648	TRMU	Mitochondrial tRNA-specific 2-thiouridylase 1 OS=Homo sapiens OX=9606 GN=TRMU PE=1 SV=2	0.007	2.712	4	1	1	1	1	421	47.7	8.03	3.2	1	1	1	1	1	1	5.4	3.8	4.1	4.9	4.2	5.5	6.4	3.8	4.9	6.8	5.3	8.5	107.563	63.8655	82.3529	114.286	89.0756	142.857	-0.409391	-1.16146	-0.794681	-0.321928	-0.68147	-0.6736		1.96927	0.0518238
4359	High	P16104	H2AX	Histone H2AX OS=Homo sapiens OX=9606 GN=H2AX PE=1 SV=2	0	44.354	65	1	9	67	4	143	15.1	10.74	158.39	5	5	5	5	5	5	720.3	922.2	730.5	486.5	603.5	298.9	843.4	922.2	873	677.3	769.8	461.5	111.286	121.684	115.192	89.3693	101.575	60.8946	0.869886	0.998749	0.919651	0.553464	0.738153	0.816	+	3.32075	0.0166663	TRUE
103	High	P03891	MT-ND2	NADH-ubiquinone oxidoreductase chain 2 OS=Homo sapiens OX=9606 GN=MT-ND2 PE=1 SV=2	0.004	3.178	3	1	1	1	1	347	38.9	9.83	2.52	1	1	1	1	1	1	12.6	14.7	10.3	7.5	7.9	4.5	14.7	14.7	12.3	10.4	10.1	7	127.457	127.457	106.647	90.1734	87.5723	60.6936	1.07039	1.07039	0.813231	0.571157	0.528928	0.8106	+	2.6498	0.0255835	TRUE
173	High	O14775	GNB5	Guanine nucleotide-binding protein subunit beta-5 OS=Homo sapiens OX=9606 GN=GNB5 PE=1 SV=2	0	4.664	5	1	1	1	1	395	43.5	6.46	5.86	1	1	1	1	1	1	6.6	7.2	4.9	1.4	7.8	5.8	7.7	7.2	5.8	1.9	10	9	111.058	103.846	83.6538	27.4038	144.231	129.808	-0.225067	-0.321928	-0.633872	-2.24393	0.152003	-0.6546		0.718338	0.304918
193	High	O75346	ZNF253	Zinc finger protein 253 OS=Homo sapiens OX=9606 GN=ZNF253 PE=2 SV=2	0	6.437	11	1	4	4	2	499	57.6	9.16	7.84	1	1	1	1	1	1	8	6	3.7	7	2.7	6.2	9.3	6	4.5	9.8	3.5	9.6	130.679	84.3091	63.2319	137.705	49.1803	134.895	-0.0458037	-0.678072	-1.09311	0.0297473	-1.45568	-0.6486		1.05341	0.177529
164	High	O43281	EFS	Embryonal Fyn-associated substrate OS=Homo sapiens OX=9606 GN=EFS PE=1 SV=1	0.024	1.776	4	1	1	1	1	561	58.8	5.11	3.21	1	1	1	1	1	1	10.7	15.4	16.5	9.2	12.9	5.7	12.5	15.4	19.7	12.8	16.5	8.8	87.5146	107.818	137.923	89.6149	115.519	61.6103	0.506353	0.807355	1.16262	0.540568	0.906891	0.7848	+	2.52793	0.0282909	TRUE
177	High	P22303	ACHE	Acetylcholinesterase OS=Homo sapiens OX=9606 GN=ACHE PE=1 SV=1	0.002	4.064	4	1	1	1	1	614	67.8	6.29	2.29	1	1	1	1	1	1	3.8	5.5	4.5	7	3.8	5.8	4.4	5.5	5.4	9.8	4.9	9	67.6923	84.6154	83.0769	150.769	75.3846	138.462	-1.03242	-0.710493	-0.736966	0.122857	-0.877143	-0.6466		1.49137	0.0932846
168	High	Q9UQ88	CDK11A	Cyclin-dependent kinase 11A OS=Homo sapiens OX=9606 GN=CDK11A PE=1 SV=4	0	97.72	33	1	23	31	2	783	91.3	5.36	93.11	1	1	1	1	1	1	4.6	8.4	8	1.2	6.6	5.8	5.3	8.4	9.5	1.7	8.4	8.9	75.3555	119.431	135.071	24.1706	119.431	126.54	-0.747813	-0.083416	0.0941222	-2.38827	-0.083416	-0.6416		0.628392	0.352449
74	High	Q9Y366	IFT52	Intraflagellar transport protein 52 homolog OS=Homo sapiens OX=9606 GN=IFT52 PE=1 SV=3	0.002	3.534	5	1	1	1	1	437	49.7	5.26	2.89	1	1	1	1	1	1	4.7	5.4	3.6	1.3	3.2	4	5.5	5.4	4.3	1.9	4.1	6.2	120.438	118.248	94.1606	41.6058	89.781	135.766	-0.172837	-0.199309	-0.527932	-1.70627	-0.596644	-0.6406		1.07707	0.171151
369	High	Q5T0D9	TPRG1L	Tumor protein p63-regulated gene 1-like protein OS=Homo sapiens OX=9606 GN=TPRG1L PE=1 SV=1	0	27.624	39	1	5	6	5	272	30.2	7.34	24.55	3	3	3	3	3	2	20	26.3	27.6	18.2	23.1	10.4	23.5	26.3	33	25.3	29.4	16	91.8567	102.801	128.99	98.8925	114.919	62.5407	0.554589	0.716991	1.04439	0.661065	0.877744	0.771	+	3.06879	0.018456	TRUE
150	High	Q14159	SPIDR	DNA repair-scaffolding protein OS=Homo sapiens OX=9606 GN=SPIDR PE=1 SV=2	0.029	1.682	1	1	1	1	1	915	100.3	6.62	2.37	1	1	1	1	1	1	9.9	11.5	10.5	13.9	13.7	5.3	11.6	11.5	12.5	19.4	17.5	8.3	86.1386	85.396	92.8218	144.059	129.95	61.6337	0.482942	0.470451	0.590745	1.22487	1.07617	0.769	+	2.07544	0.0460101	TRUE
1262	High	P57764	GSDMD	Gasdermin-D OS=Homo sapiens OX=9606 GN=GSDMD PE=1 SV=1	0	18.03	13	1	4	5	4	484	52.8	5.08	18.81	1	1	1	1	1	1	31.3	44.6	27.6	45.3	20.9	39.3	36.6	44.6	32.9	63.1	26.6	60.7	83.0246	101.172	74.6314	143.138	60.3403	137.694	-0.729853	-0.444653	-0.883609	0.0559435	-1.19027	-0.6386		1.40836	0.105032
286	Medium	Q96M29	TEKT5	Tektin-5 OS=Homo sapiens OX=9606 GN=TEKT5 PE=1 SV=1	0.054	1.304	3	1	1	1	1	485	56.3	7.14	3.06	1	1	1	1	1	1	19.2	19.4	17.5	16.4	18.6	8.3	22.5	19.4	20.9	22.8	23.7	12.8	110.565	95.3317	102.703	112.039	116.462	62.8993	0.813781	0.599913	0.707359	0.83289	0.888743	0.7686	+	3.93224	0.0111505	TRUE
324	High	Q96BZ8	LENG1	Leukocyte receptor cluster member 1 OS=Homo sapiens OX=9606 GN=LENG1 PE=1 SV=1	0	7.137	14	1	2	2	2	264	30.5	9.69	5.4	1	2	2	2	2	2	4.1	7.9	11	8.6	8.2	9.1	4.7	7.9	13.1	12	10.5	14.1	45.2648	76.0835	126.164	115.57	101.124	135.795	-1.58496	-0.835771	-0.106128	-0.232661	-0.425306	-0.637		1.12093	0.161162
334	Medium	Q9UJA9	ENPP5	Ectonucleotide pyrophosphatase/phosphodiesterase family member 5 OS=Homo sapiens OX=9606 GN=ENPP5 PE=1 SV=1	0.056	1.286	2	1	1	1	1	477	54.6	6.43	2.5	1	1	1	1	1	1	7.6	11.9	10.9	5.6	5.3	9.5	8.9	11.9	13.1	7.8	6.8	14.6	84.6276	113.154	124.564	74.168	64.6593	138.827	-0.714091	-0.295007	-0.156402	-0.904422	-1.10236	-0.6342		1.61974	0.0787942
1165	Medium	Q9P1Z9	CCDC180	Coiled-coil domain-containing protein 180 OS=Homo sapiens OX=9606 GN=CCDC180 PE=2 SV=3	0.082	0.977	2	1	1	1	1	1701	197.2	6.04	3.27	1	1	1	1	1	1	35.5	12.9	38.9	35.7	36	35.7	41.5	12.9	46.5	49.7	45.9	55.1	98.9666	30.7631	110.89	118.521	109.459	131.399	-0.408941	-2.09468	-0.244822	-0.148806	-0.263558	-0.6324		0.7936	0.269671
3935	High	Q9P2B2	PTGFRN	Prostaglandin F2 receptor negative regulator OS=Homo sapiens OX=9606 GN=PTGFRN PE=1 SV=2	0	21.507	7	1	6	6	6	879	98.5	6.61	17.79	5	5	5	5	5	5	642.3	530.6	379.1	482.7	599.8	236.7	752.1	530.6	453	671.9	765.1	365.5	127.539	89.978	76.8187	113.939	129.744	61.9807	1.04105	0.537753	0.30964	0.878375	1.06578	0.7666	+	2.17995	0.0412294	TRUE
205	High	O15360	FANCA	Fanconi anemia group A protein OS=Homo sapiens OX=9606 GN=FANCA PE=1 SV=2	0	5.107	3	1	2	2	2	1455	162.7	6.6	6.22	1	1	1	1		1	4.7	11.9	9.3	10		6.6	5.5	11.9	11.1	14	1.2	10.1	61.3383	132.714	123.792	156.134	13.3829	112.639	-0.876852	0.236606	0.136204	0.471072	-3.07325	-0.6212		0.40164	0.514552
2859	High	P62328	TMSB4X	Thymosin beta-4 OS=Homo sapiens OX=9606 GN=TMSB4X PE=1 SV=2	0	12.612	45	1	5	16	3	44	5.1	5.06	39.11	3	3	3	3	3	3	241.7	365.6	315.7	181.7	293	127.3	283	365.6	377.3	253	373.7	196.6	91.8235	118.624	122.421	82.0896	121.252	63.7897	0.525539	0.895003	0.940449	0.363874	0.926617	0.7304	+	2.44012	0.0314343	TRUE
78	High	Q96CC6	RHBDF1	Inactive rhomboid protein 1 OS=Homo sapiens OX=9606 GN=RHBDF1 PE=1 SV=2	0	5.575	2	1	1	1	1	855	97.3	8.44	3.09	1	1	1	1	1	1	3.1	5.4	4.3	2.5	2.6	4.1	3.6	5.4	5.2	3.5	3.3	6.3	79.1209	118.681	114.286	76.9231	72.5275	138.462	-0.807355	-0.222392	-0.27684	-0.847997	-0.932886	-0.6174		1.81638	0.0620047
3949	High	Q8IYX4	DND1	Dead end protein homolog 1 OS=Homo sapiens OX=9606 GN=DND1 PE=1 SV=1	0	16.832	26	1	6	6	6	353	38.7	9.67	17.75	6	6	6	6	6	6	171.3	259.8	171	259.3	164	238.7	200.5	259.8	204.3	360.9	209.2	368.6	75.0327	97.2245	76.4548	135.059	78.2885	137.94	-0.878454	-0.504655	-0.851367	-0.0304569	-0.817173	-0.6162		1.72692	0.0695699
1188	High	Q3ZCQ3	FAM174B	Membrane protein FAM174B OS=Homo sapiens OX=9606 GN=FAM174B PE=2 SV=2	0	8.116	21	1	2	2	2	159	17	8.79	6.73	1	1	1	1	1	1	86.1	87.1	75.5	78.2	65.2	36.6	100.8	87.1	90.2	108.9	83.1	56.5	114.85	99.2404	102.773	124.079	94.6829	64.3752	0.835173	0.624422	0.674877	0.946681	0.556598	0.7276	+	3.2794	0.0166749	TRUE
5028	High	Q6P4A8	PLBD1	Phospholipase B-like 1 OS=Homo sapiens OX=9606 GN=PLBD1 PE=1 SV=2	0	92.282	37	1	15	30	15	553	63.2	9.06	94.51	14	15	15	15	15	15	966.7	1164	744.2	742.8	896.6	417.6	1131.9	1164	889.3	1034	1143.6	644.8	113.047	116.253	88.8175	103.269	114.215	64.3984	0.811823	0.852167	0.463818	0.681313	0.826659	0.7272	+	3.26331	0.0166749	TRUE
299	High	P08138	NGFR	Tumor necrosis factor receptor superfamily member 16 OS=Homo sapiens OX=9606 GN=NGFR PE=1 SV=1	0	13.694	10	1	3	4	3	427	45.2	4.7	14.09	1	1	1	1	1	1	17.3	18.5	22	15.3	19.8	8.7	20.3	18.5	26.3	21.4	25.3	13.4	97.2843	88.6581	126.038	102.556	121.246	64.2173	0.599247	0.465292	0.97283	0.675378	0.916904	0.7258	+	2.78497	0.023441	TRUE
101	High	Q9H1Z4	WDR13	WD repeat-containing protein 13 OS=Homo sapiens OX=9606 GN=WDR13 PE=1 SV=2	0	5.392	5	1	2	3	2	485	53.7	9.14	6.41	1	1	1	1	1	1	3.3	3.2	5	3.9	4.1	4.5	3.9	3.2	6	5.4	5.2	7	76.2215	62.5407	117.264	105.537	101.629	136.808	-0.843881	-1.12928	-0.222392	-0.374396	-0.428843	-0.5996		1.63321	0.07771
2375	High	Q9H5I1	SUV39H2	Histone-lysine N-methyltransferase SUV39H2 OS=Homo sapiens OX=9606 GN=SUV39H2 PE=1 SV=2	0	12.243	11	1	4	4	4	410	46.7	8.19	12.73	4	4	4	4	4	4	206.6	210.1	200.9	176.4	180.8	91.7	241.9	210.1	240.1	245.6	230.6	141.6	110.802	96.2364	109.978	112.497	105.626	64.8599	0.77259	0.569255	0.761814	0.794489	0.703571	0.7204	+	4.22359	0.00892792	TRUE
232	High	Q96EW2	HSPBAP1	HSPB1-associated protein 1 OS=Homo sapiens OX=9606 GN=HSPBAP1 PE=1 SV=1	0	14.481	14	1	5	5	5	488	55.1	5.6	11.33	2	2	2	2	2	2	17.9	16.4	12.9	12.1	17.8	7.2	21	16.4	15.4	16.9	22.7	11.1	121.739	95.0725	89.2754	97.971	131.594	64.3478	0.91983	0.563136	0.472371	0.606464	1.03213	0.7186	+	2.56581	0.0276151	TRUE
470	High	Q9NXD2	MTMR10	Myotubularin-related protein 10 OS=Homo sapiens OX=9606 GN=MTMR10 PE=1 SV=3	0	14.104	7	1	4	4	4	777	88.2	8.53	11.86	2	2	2	2	2	2	30.9	31.9	26	24.3	30.7	13.5	36.2	31.9	31	33.8	39.2	20.9	112.539	99.171	96.3731	105.078	121.865	64.9741	0.792487	0.610053	0.568765	0.69352	0.907351	0.7144	+	3.50408	0.0146775	TRUE
250	High	Q9Y6K8	AK5	Adenylate kinase isoenzyme 5 OS=Homo sapiens OX=9606 GN=AK5 PE=1 SV=2	0	5.891	4	1	2	3	1	562	63.3	5.07	6.26	1	1	1	1	1	1	5.3	10.7	6.3	6	5.2	7.6	6.2	10.7	7.6	8.3	6.7	11.7	72.6562	125.391	89.0625	97.2656	78.5156	137.109	-0.916168	-0.128898	-0.622437	-0.495325	-0.804276	-0.5932		1.90988	0.0556484
128	High	A1A4S6	ARHGAP10	Rho GTPase-activating protein 10 OS=Homo sapiens OX=9606 GN=ARHGAP10 PE=1 SV=1	0	5.141	3	1	2	2	1	786	89.3	7.18	5.11	1	1	1	1	1	1	5.1	3.6	6.2	4.2	2.7	4.9	6	3.6	7.5	5.8	3.5	7.6	105.882	63.5294	132.353	102.353	61.7647	134.118	-0.341037	-1.078	-0.0191088	-0.389947	-1.11864	-0.5894		1.27136	0.127513
1876	High	P69905	HBA1	Hemoglobin subunit alpha OS=Homo sapiens OX=9606 GN=HBA1 PE=1 SV=2	0	8.95	22	1	2	2	2	142	15.2	8.68	6.91	2	2	2	2	2	2	34.9	46.2	100.7	89.2	35.1	64.4	40.9	46.2	120.4	124.1	44.8	99.5	51.5655	58.2475	151.797	156.461	56.4825	125.447	-1.2826	-1.1068	0.275067	0.318735	-1.1512	-0.5894		0.745079	0.292284
642	High	Q96FX8	PERP	p53 apoptosis effector related to PMP-22 OS=Homo sapiens OX=9606 GN=PERP PE=1 SV=1	0.003	3.328	9	1	1	1	1	193	21.4	7.03	3.51	1	1	1	1	1	1	11.9	11.8	23.6	19.5	15.9	18.6	14	11.8	28.2	27.2	20.3	28.8	64.4666	54.3361	129.854	125.249	93.4766	132.617	-1.04064	-1.28728	-0.0303736	-0.0824622	-0.504589	-0.589		1.09989	0.16571
7739	High	P11388	TOP2A	DNA topoisomerase 2-alpha OS=Homo sapiens OX=9606 GN=TOP2A PE=1 SV=3	0	573.571	57	1	85	215	69	1531	174.3	8.72	673.69	85	85	85	84	85	82	8204.7	9069.6	7509.8	6846.5	6455.3	3597.5	9606.9	9069.6	8974	9531.3	8233.8	5555.5	113.086	106.762	105.636	112.197	96.9232	65.3959	0.790154	0.707122	0.691834	0.778756	0.567642	0.7072	+	4.23128	0.00892792	TRUE
275	High	Q8WY91	THAP4	Peroxynitrite isomerase THAP4 OS=Homo sapiens OX=9606 GN=THAP4 PE=1 SV=2	0	16.526	7	1	2	2	2	577	62.9	9.28	10.98	1	1	1	1	1	1	8.3	6.4	10.5	7.3	3.9	8.1	9.8	6.4	12.5	10.2	5	12.5	104.255	68.0851	132.979	108.511	53.1915	132.979	-0.351074	-0.965784	0	-0.293359	-1.32193	-0.5864		1.13991	0.15641
2537	High	O15217	GSTA4	Glutathione S-transferase A4 OS=Homo sapiens OX=9606 GN=GSTA4 PE=1 SV=1	0	8.261	18	1	3	3	3	222	25.7	8.27	10.8	2	2	1	2	2	1	192	277.1	291	144.5	214.9	103.6	224.8	277.1	347.7	201.2	274.1	159.9	90.8405	111.975	140.504	81.3039	110.762	64.6148	0.491472	0.793237	1.12067	0.33146	0.777532	0.7028	+	2.17247	0.0415523	TRUE
68	High	O43734	TRAF3IP2	E3 ubiquitin ligase TRAF3IP2 OS=Homo sapiens OX=9606 GN=TRAF3IP2 PE=1 SV=3	0	5.369	4	1	1	1	1	574	64.6	6.76	4.48	1	1	1	1	1	1	4.9	6.6	3.4	1.2	3.6	3.9	5.8	6.6	4	1.6	4.6	6.1	121.254	137.979	83.6237	33.4495	96.1672	127.526	-0.0727563	0.113657	-0.608809	-1.93074	-0.407175	-0.5812		0.740148	0.294309
119	High	Q96BU1	S100PBP	S100P-binding protein OS=Homo sapiens OX=9606 GN=S100PBP PE=1 SV=1	0	6.325	8	1	2	2	2	408	45.6	5.17	7.45	1	1	1	1	1	1	7	12.5	11.4	9.5	10.4	4.8	8.3	12.5	13.6	13.2	13.3	7.4	72.9136	109.81	119.473	115.959	116.837	65.0073	0.165586	0.756331	0.878009	0.834941	0.845829	0.6962	+	2.18397	0.0411733	TRUE
6827	High	Q02539	H1-1	Histone H1.1 OS=Homo sapiens OX=9606 GN=H1-1 PE=1 SV=3	0	55.121	37	1	10	28	5	215	21.8	10.99	83.84	5	5	5	5	5	5	1470.1	165.4	1667.3	1706.8	1335.5	1140.8	1721.4	165.4	1992.4	2376	1703.5	1761.7	106.255	10.2095	122.983	146.661	105.15	108.742	-0.0333859	-3.41294	0.177539	0.431567	-0.0484663	-0.5768		0.332825	0.577451
2830	High	O76070	SNCG	Gamma-synuclein OS=Homo sapiens OX=9606 GN=SNCG PE=1 SV=2	0	23.354	68	1	6	6	5	127	13.3	4.86	19.26	3	3	3	3	3	3	258.6	308.7	266.9	221	242.8	125.1	302.8	308.7	318.9	307.6	309.8	193.2	104.354	106.387	109.902	106.008	106.766	66.5824	0.64827	0.67611	0.723009	0.67096	0.681242	0.6798	+	6.20862	0.000979554	TRUE
176	High	Q9Y6N1	COX11	Cytochrome c oxidase assembly protein COX11, mitochondrial OS=Homo sapiens OX=9606 GN=COX11 PE=1 SV=3	0	7.489	22	1	3	4	3	276	31.4	9.06	14.56	1	1	1	1	1	1	4	4	6.4	5.4	5.8	5.8	4.7	4	7.7	7.5	7.4	9	69.9752	59.5533	114.64	111.663	110.174	133.995	-0.937264	-1.16993	-0.225067	-0.263034	-0.2824	-0.5754		1.35267	0.113721
115	High	O95237	LRAT	Lecithin retinol acyltransferase OS=Homo sapiens OX=9606 GN=LRAT PE=1 SV=2	0.001	4.328	8	1	1	1	1	230	25.7	7.46	3.5	1	1	1	1	1	1	9.5	11.9	11.5	6.5	10.3	4.7	11.1	11.9	13.7	9.1	13.1	7.3	100.604	107.855	124.169	82.4773	118.731	66.1631	0.604591	0.704993	0.908208	0.31797	0.843598	0.676	+	2.53994	0.0282038	TRUE
114	High	Q9NRK6	ABCB10	ATP-binding cassette sub-family B member 10, mitochondrial OS=Homo sapiens OX=9606 GN=ABCB10 PE=1 SV=2	0	6.499	3	1	2	2	2	738	79.1	9.85	4.47	1	1	1	1	1	1	8.5	15	8.7	7.7	10.1	4.7	10	15	10.4	10.7	12.9	7.3	90.4977	135.747	94.1176	96.8326	116.742	66.0633	0.454032	1.03899	0.510615	0.551642	0.821403	0.6754	+	2.43888	0.0314343	TRUE
864	High	Q7L0Q8	RHOU	Rho-related GTP-binding protein RhoU OS=Homo sapiens OX=9606 GN=RHOU PE=1 SV=1	0.004	3.16	4	1	1	1	1	258	28.2	8.06	2.37	1	1	1	1	1	1	57.2	56.1	48.6	39.1	60.2	25.1	67	56.1	58	54.4	76.8	38.8	114.497	95.8701	99.1171	92.965	131.245	66.3059	0.788104	0.531944	0.579996	0.48755	0.98505	0.6746	+	2.71565	0.0246059	TRUE
200	High	Q8WXR4	MYO3B	Myosin-IIIb OS=Homo sapiens OX=9606 GN=MYO3B PE=2 SV=4	0.047	1.421	1	1	1	1	1	1341	151.7	8.15	2.17	1	1	1	1	1	1	12.5	14.5	17	12.4	10.1	6.4	14.7	14.5	20.4	17.3	12.8	9.9	98.4375	97.0982	136.607	115.848	85.7143	66.2946	0.570316	0.550552	1.04307	0.805272	0.370643	0.668	+	2.34055	0.0346152	TRUE
54	High	Q8IX04	UEVLD	Ubiquitin-conjugating enzyme E2 variant 3 OS=Homo sapiens OX=9606 GN=UEVLD PE=1 SV=2	0	5.791	4	1	2	2	2	471	52.2	7.09	5.48	1	1	1	1	1	1	4.1	4.8	1.4	3.9	3.4	3.7	4.8	4.8	1.6	5.4	4.3	5.7	108.271	108.271	36.0902	121.805	96.9925	128.571	-0.247928	-0.247928	-1.83289	-0.0780025	-0.406625	-0.5628		0.809113	0.26297
2158	High	Q08043	ACTN3	Alpha-actinin-3 OS=Homo sapiens OX=9606 GN=ACTN3 PE=1 SV=2	0	58.551	14	1	12	20	3	901	103.2	5.52	56.68	2	2	2	2	2	2	60.9	63.5	101.5	51.6	78.1	79.1	71.3	63.5	121.3	71.8	99.6	122.2	77.8243	69.3105	132.399	78.37	108.714	133.382	-0.77727	-0.944416	-0.0106647	-0.767189	-0.295027	-0.5588		1.48373	0.0942847
229	High	P17535	JUND	Transcription factor jun-D OS=Homo sapiens OX=9606 GN=JUND PE=1 SV=3	0	11.433	11	1	2	2	2	347	35.2	7.37	9.42	1	1	1	1	1	1	13.5	14.8	15.8	12.9	15.8	7.1	15.8	14.8	18.9	18	20.2	11	96.0486	89.9696	114.894	109.422	122.796	66.8693	0.522421	0.428094	0.780883	0.710493	0.876852	0.6636	+	2.88164	0.0219844	TRUE
120	High	Q9BZF3	OSBPL6	Oxysterol-binding protein-related protein 6 OS=Homo sapiens OX=9606 GN=OSBPL6 PE=1 SV=1	0.005	2.969	3	1	2	2	2	934	106.2	6.93	4.72	1	1	1	1	1	1	9.3	13.3	8.4	9.7	8.6	4.8	10.8	13.3	10	13.5	11	7.4	98.1818	120.909	90.9091	122.727	100	67.2727	0.545434	0.845829	0.434403	0.867362	0.571906	0.6528	+	2.78438	0.023441	TRUE
475	High	Q8TEH3	DENND1A	DENN domain-containing protein 1A OS=Homo sapiens OX=9606 GN=DENND1A PE=1 SV=2	0	12.229	5	1	3	3	3	1009	110.5	6.96	10.01	2	2	2	2	2	2	14.4	15.2	8.5	9.7	14.2	13.8	16.9	15.2	10.2	13.6	18.1	21.3	106.401	95.6978	64.2183	85.6243	113.956	134.103	-0.33383	-0.486782	-1.06228	-0.647247	-0.234864	-0.553		1.72258	0.069823
673	High	P80217	IFI35	Interferon-induced 35 kDa protein OS=Homo sapiens OX=9606 GN=IFI35 PE=1 SV=5	0	8.932	18	1	3	4	3	286	31.5	6.09	9.86	1	1	1	1	1	1	36.5	46.6	44.2	31.2	40.9	19.6	42.8	46.6	52.8	43.4	52.2	30.2	95.8209	104.328	118.209	97.1642	116.866	67.6119	0.503062	0.625781	0.805989	0.523146	0.789501	0.6496	+	3.27193	0.0166749	TRUE
276	High	O43187	IRAK2	Interleukin-1 receptor-associated kinase-like 2 OS=Homo sapiens OX=9606 GN=IRAK2 PE=1 SV=2	0.002	4.07	2	1	1	1	1	625	69.4	5.72	2.92	1	1	1	1	1	1	7.3	7.9	4.8	8.9	7.3	8.1	8.6	7.9	5.8	12.4	9.3	12.5	91.3274	83.8938	61.5929	131.681	98.7611	132.743	-0.53952	-0.662004	-1.1078	-0.011588	-0.426625	-0.5498		1.44157	0.1004
2333	High	Q13557	CAMK2D	Calcium/calmodulin-dependent protein kinase type II subunit delta OS=Homo sapiens OX=9606 GN=CAMK2D PE=1 SV=3	0	56.491	29	1	11	16	9	499	56.3	7.25	59.78	8	8	8	8	8	8	188.2	233.5	183.1	128.5	177.3	88.8	220.4	233.5	218.8	178.8	226.2	137.2	108.848	115.318	108.058	88.3036	111.713	67.7587	0.683844	0.767142	0.673332	0.382066	0.721318	0.6454	+	3.16575	0.0175514	TRUE
1332	High	P00352	ALDH1A1	Aldehyde dehydrogenase 1A1 OS=Homo sapiens OX=9606 GN=ALDH1A1 PE=1 SV=2	0	13.093	11	1	4	6	3	501	54.8	6.73	16.41	3	3	3	3	3	3	91.7	101.1	92.7	54.7	86.4	41.7	107.4	101.1	110.8	76.2	110.2	64.3	113.053	106.421	116.632	80.2105	116	67.6842	0.740103	0.652892	0.785067	0.244972	0.777234	0.64	+	2.49045	0.0295218	TRUE
844	High	Q8ND90	PNMA1	Paraneoplastic antigen Ma1 OS=Homo sapiens OX=9606 GN=PNMA1 PE=1 SV=2	0	17.127	28	1	5	5	5	353	39.7	4.83	16.76	1	2	2	2	2	2	16.3	22.3	22.4	20.8	25.7	24.1	19	22.3	26.7	28.9	32.7	37.2	68.3453	80.2158	96.0432	103.957	117.626	133.813	-0.969303	-0.738259	-0.478463	-0.364233	-0.186012	-0.547		1.77498	0.0652878
413	High	Q9UL12	SARDH	Sarcosine dehydrogenase, mitochondrial OS=Homo sapiens OX=9606 GN=SARDH PE=1 SV=1	0	24.682	11	1	7	7	7	918	101	7.25	22.79	2	2	2	2	2	2	21	29.7	28.1	16.6	25	11.8	24.6	29.7	33.6	23.1	31.8	18.2	91.677	110.683	125.217	86.087	118.509	67.8261	0.43472	0.706524	0.884523	0.343954	0.805088	0.6352	+	2.42122	0.0319692	TRUE
6837	High	P02787	TF	Serotransferrin OS=Homo sapiens OX=9606 GN=TF PE=1 SV=3	0	85.582	40	1	21	25	21	698	77	7.12	80.89	15	15	15	15	15	15	1258	1092.3	732.9	884.5	1208.5	1149.7	1473	1092.3	875.8	1231.3	1541.5	1775.5	110.622	82.0312	65.7721	92.47	115.766	133.339	-0.269468	-0.700856	-1.01955	-0.528043	-0.20389	-0.5444		1.6656	0.074806
4553	High	Q9BQI0	AIF1L	Allograft inflammatory factor 1-like OS=Homo sapiens OX=9606 GN=AIF1L PE=1 SV=1	0	29.959	50	1	6	12	6	150	17.1	7.2	38.15	5	5	5	5	5	5	327.8	249	256.6	329.7	318.9	333.2	383.8	249	306.6	459	406.8	514.5	99.2715	64.4049	79.3034	118.722	105.221	133.078	-0.422816	-1.04703	-0.746813	-0.164677	-0.338851	-0.5442		1.58841	0.0815781
1626	High	Q13501	SQSTM1	Sequestosome-1 OS=Homo sapiens OX=9606 GN=SQSTM1 PE=1 SV=1	0	59.337	31	1	6	12	6	440	47.7	5.22	48.67	8	8	8	8	8	6	109.9	144.8	96.1	87.9	97.8	53	128.7	144.8	114.8	122.3	124.7	81.8	107.684	121.155	96.0535	102.329	104.337	68.4423	0.653839	0.823889	0.48895	0.580252	0.608289	0.631	+	3.47423	0.0149941	TRUE
145	High	Q9NSI6	BRWD1	Bromodomain and WD repeat-containing protein 1 OS=Homo sapiens OX=9606 GN=BRWD1 PE=1 SV=4	0	8.298	1	1	2	2	1	2320	262.8	8.46	5.56	1	1	1	1	1	1	8.3	12.7	12.7	8.2	12.2	5.3	9.7	12.7	15.1	11.4	15.5	8.2	80.1653	104.959	124.793	94.2149	128.099	67.7686	0.242361	0.631133	0.880853	0.475338	0.918572	0.6296	+	2.11593	0.0441669	TRUE
876	High	Q8TBK2	SETD6	N-lysine methyltransferase SETD6 OS=Homo sapiens OX=9606 GN=SETD6 PE=1 SV=2	0	6.829	12	1	3	3	3	473	53.2	5.34	9.68	1	1	1	1	1	1	27.4	16.4	26.4	20.8	23.6	25.5	32.1	16.4	31.6	28.9	30.1	39.3	107.96	55.157	106.278	97.1973	101.233	132.175	-0.291956	-1.26083	-0.314605	-0.44346	-0.384766	-0.5392		1.37971	0.109406
442	High	O15460	P4HA2	Prolyl 4-hydroxylase subunit alpha-2 OS=Homo sapiens OX=9606 GN=P4HA2 PE=1 SV=1	0	16.816	9	1	4	4	4	535	60.9	5.71	13.45	1	1	1	1	1	1	25.9	34	21.9	18.3	30.1	12.8	30.3	34	26.1	25.4	38.4	19.7	104.543	117.309	90.0518	87.6366	132.49	67.9701	0.621122	0.787339	0.405854	0.366633	0.962911	0.6288	+	2.29305	0.0367896	TRUE
3326	High	Q00013	MPP1	55 kDa erythrocyte membrane protein OS=Homo sapiens OX=9606 GN=MPP1 PE=1 SV=2	0	39.286	35	1	9	11	9	466	52.3	7.37	38.2	5	5	5	5	5	5	330.5	454.9	335	266.7	316.2	168.8	387	454.9	400.3	371.3	403.3	260.7	101.954	119.842	105.458	97.8178	106.248	68.6806	0.569943	0.803159	0.618691	0.510195	0.629463	0.6262	+	3.66617	0.0126448	TRUE
6529	High	P22570	FDXR	NADPH:adrenodoxin oxidoreductase, mitochondrial OS=Homo sapiens OX=9606 GN=FDXR PE=1 SV=3	0	75.173	49	1	19	28	19	491	53.8	8.44	79.81	15	15	15	15	15	14	1873	2161.2	1833.2	1459.3	1884	930.4	2193.1	2161.2	2190.6	2031.5	2403.1	1436.7	105.979	104.438	105.858	98.1701	116.127	69.427	0.610213	0.589074	0.608567	0.499787	0.742138	0.61	+	4.02354	0.0107809	TRUE
915	High	Q9UBG0	MRC2	C-type mannose receptor 2 OS=Homo sapiens OX=9606 GN=MRC2 PE=1 SV=2	0	15.347	5	1	5	5	5	1479	166.6	5.83	15.34	3	3	3	3	3	3	54.8	56.7	45.5	43.8	62.8	26.6	64.2	56.7	54.4	60.9	80.2	41.1	107.748	95.1608	91.3007	102.21	134.601	68.979	0.643435	0.46421	0.404468	0.567304	0.964464	0.6084	+	2.46568	0.0304454	TRUE
683	High	Q8N475	FSTL5	Follistatin-related protein 5 OS=Homo sapiens OX=9606 GN=FSTL5 PE=2 SV=2	0.01	2.388	1	1	1	1	1	847	95.7	5.95	3.18	1	1	1	1	1	1	17.3	15	19.9	19	17.3	19.7	20.3	15	23.8	26.5	22.1	30.5	88.1331	65.123	103.329	115.051	95.9479	132.417	-0.58733	-1.02385	-0.357848	-0.202817	-0.464763	-0.5274		1.71386	0.0705828
6354	High	Q00577	PURA	Transcriptional activator protein Pur-alpha OS=Homo sapiens OX=9606 GN=PURA PE=1 SV=2	0	32.99	34	1	7	10	7	322	34.9	6.44	33.32	5	5	5	5	5	5	979.4	1116.4	563.7	602.9	675.7	848.6	1146.8	1116.4	673.6	839.3	861.9	1310.5	115.673	112.607	67.9432	84.6566	86.9362	132.185	-0.192504	-0.231263	-0.960153	-0.642859	-0.604525	-0.5264		1.6788	0.0736813
719	High	Q8N3Y1	FBXW8	F-box/WD repeat-containing protein 8 OS=Homo sapiens OX=9606 GN=FBXW8 PE=1 SV=2	0.005	3.042	3	1	1	1	1	598	67.4	5.67	2.27	1	1	1	1	1	1	52.7	43.3	42	32.6	34.6	20.7	61.7	43.3	50.2	45.4	44.1	32	133.791	93.8923	108.854	98.446	95.627	69.3892	0.947199	0.436295	0.649615	0.50462	0.462707	0.6002	+	2.50641	0.0291114	TRUE
6533	High	O00767	SCD	Stearoyl-CoA desaturase OS=Homo sapiens OX=9606 GN=SCD PE=1 SV=2	0	34.966	28	1	8	11	8	359	41.5	9	32.33	9	9	9	9	9	9	880.2	942.5	734.8	1022.7	652.5	932.4	1030.6	942.5	878.1	1423.7	832.3	1439.9	94.4479	86.3741	80.4723	130.473	76.275	131.958	-0.482484	-0.611404	-0.713511	-0.0163234	-0.790793	-0.5228		1.72602	0.0695973
440	High	Q96G61	NUDT11	Diphosphoinositol polyphosphate phosphohydrolase 3-beta OS=Homo sapiens OX=9606 GN=NUDT11 PE=1 SV=1	0	21.449	37	1	6	8	1	164	18.5	5.99	22.78	1	1	1	1	1	1	12.9	14.1	8.3	9	14	12.7	15.1	14.1	9.9	12.6	17.9	19.6	101.57	94.843	66.5919	84.7534	120.404	131.839	-0.376305	-0.475158	-0.985353	-0.63743	-0.130894	-0.5208		1.66761	0.0745583
910	Medium	Q3SYG4	BBS9	Protein PTHB1 OS=Homo sapiens OX=9606 GN=BBS9 PE=1 SV=1	0.084	0.967	3	1	1	1	1	887	99.2	5.55	2.55	1	1	1	1	1	1	20.6	23.2	30.2	21.2	24.8	26.5	24.1	23.2	36.1	29.5	31.7	40.9	77.9515	75.0404	116.765	95.4178	102.534	132.291	-0.763068	-0.817976	-0.180102	-0.471386	-0.367618	-0.52		1.90702	0.0557972
778	High	Q99828	CIB1	Calcium and integrin-binding protein 1 OS=Homo sapiens OX=9606 GN=CIB1 PE=1 SV=4	0	5.452	14	1	2	2	2	191	21.7	4.78	6.03	2	2	2	2	2	1	51.1	46	40.6	43.3	38.3	22.4	59.8	46	48.5	60.2	48.9	34.6	120.403	92.6174	97.651	121.208	98.4564	69.6644	0.789373	0.410862	0.487213	0.798991	0.499062	0.597	+	2.72635	0.0245331	TRUE
99	High	Q8N653	LZTR1	Leucine-zipper-like transcriptional regulator 1 OS=Homo sapiens OX=9606 GN=LZTR1 PE=1 SV=2	0	6.158	3	1	2	2	2	840	94.7	6.57	4	1	1	1		1	1	4.8	7.4	6.3		5.9	4.5	5.6	7.4	7.5	1.2	7.5	7	92.8177	122.652	124.309	19.8895	124.309	116.022	-0.321928	0.0801703	0.0995357	-2.54432	0.0995357	-0.5172		0.431273	0.489357
140	High	P10074	ZBTB48	Telomere zinc finger-associated protein OS=Homo sapiens OX=9606 GN=ZBTB48 PE=1 SV=2	0	8.29	3	1	1	1	1	688	77	8.18	4.5	1	1	1	1	1	1	10.4	11.7	11.2	6.5	11.6	5.2	12.2	11.7	13.4	9.1	14.9	8	105.628	101.299	116.017	78.7879	129.004	69.2641	0.608809	0.548437	0.744161	0.185867	0.89724	0.5968	+	2.13053	0.0438081	TRUE
3180	High	Q9Y3A3	MOB4	MOB-like protein phocein OS=Homo sapiens OX=9606 GN=MOB4 PE=1 SV=1	0	44.185	51	1	7	17	7	225	26	5.78	63	4	4	4	4	4	4	287.1	364.4	309.8	259.1	295.2	155.2	336.1	364.4	370.2	360.7	376.5	239.7	98.486	106.779	108.478	105.694	110.324	70.2383	0.487661	0.604293	0.627075	0.58957	0.65142	0.592	+	4.5295	0.00601607	TRUE
296	High	Q02083	NAAA	N-acylethanolamine-hydrolyzing acid amidase OS=Homo sapiens OX=9606 GN=NAAA PE=1 SV=3	0	6.063	5	1	1	1	1	359	40	8.75	3.75	1	1	1	1	1	1	7.5	9.9	9.2	4.2	9.9	8.6	8.8	9.9	11	5.8	12.7	13.3	85.8537	96.5854	107.317	56.5854	123.902	129.756	-0.595851	-0.425926	-0.273923	-1.1973	-0.0665977	-0.512		1.25094	0.131255
4503	High	P12074	COX6A1	Cytochrome c oxidase subunit 6A1, mitochondrial OS=Homo sapiens OX=9606 GN=COX6A1 PE=1 SV=4	0	10.066	43	1	2	4	2	109	12.1	9.32	3.61	2	2	2	2	2	2	279.5	532.2	232.3	272.1	230.1	323.1	327.3	532.2	277.6	378.8	293.5	499	85.0719	138.33	72.1539	98.4578	76.2866	129.7	-0.608426	0.0929287	-0.846032	-0.397603	-0.765679	-0.505		1.40159	0.105957
2209	Medium	Q8NEH6	MNS1	Meiosis-specific nuclear structural protein 1 OS=Homo sapiens OX=9606 GN=MNS1 PE=1 SV=2	0.058	1.26	2	1	1	1	1	495	60.5	7.12	2.58	1	1	1	1	1	1	74.8	48.6	93.7	86.3	77.7	81.9	87.5	48.6	112	120.1	99.2	126.5	88.3987	49.0992	113.15	121.334	100.219	127.799	-0.531782	-1.38011	-0.175639	-0.0749012	-0.350725	-0.5028		1.01398	0.188509
1677	High	Q8WUF5	PPP1R13L	RelA-associated inhibitor OS=Homo sapiens OX=9606 GN=PPP1R13L PE=1 SV=4	0	8.948	6	1	3	3	3	828	89	6.81	10.36	1	1	1	1	1	1	41.7	49.8	53.2	58	50	55.2	48.8	49.8	63.6	80.7	63.8	85.2	74.7129	76.2439	97.3718	123.552	97.678	130.441	-0.803972	-0.774708	-0.421827	-0.0782848	-0.417297	-0.4992		1.69087	0.0725922
3928	High	Q8IYM9	TRIM22	E3 ubiquitin-protein ligase TRIM22 OS=Homo sapiens OX=9606 GN=TRIM22 PE=1 SV=1	0	34.541	29	1	11	12	11	498	56.9	7.72	33.69	9	9	9	9	9	9	438.1	513.6	521	367.2	466.2	236	513	513.6	622.6	511.2	594.6	364.4	98.6728	98.7882	119.754	98.3266	114.368	70.0904	0.493436	0.495122	0.772783	0.488365	0.706397	0.591	+	3.18194	0.0172219	TRUE
1021	High	Q9C010	PKIB	cAMP-dependent protein kinase inhibitor beta OS=Homo sapiens OX=9606 GN=PKIB PE=1 SV=1	0	5.193	18	1	1	1	1	78	8.5	4.88	3.95	1	1	1	1	1	1	31.1	34.2	17	33.7	26.1	30.1	36.4	34.2	20.3	46.9	33.3	46.5	100.368	94.3015	55.9743	129.32	91.8199	128.217	-0.353292	-0.443234	-1.19575	0.0123572	-0.481709	-0.4924		1.17875	0.146753
306	High	Q4G0N4	NADK2	NAD kinase 2, mitochondrial OS=Homo sapiens OX=9606 GN=NADK2 PE=1 SV=2	0	10.773	9	1	3	3	3	442	49.4	8.18	7.43	1	1	1	1	1	1	6.4	9.2	10.8	8.4	6.7	8.9	7.5	9.2	12.9	11.7	8.5	13.7	70.8661	86.9291	121.89	110.551	80.315	129.449	-0.869213	-0.57447	-0.0868048	-0.227667	-0.688641	-0.4894		1.55288	0.0854613
554	High	Q9H305	CDIP1	Cell death-inducing p53-target protein 1 OS=Homo sapiens OX=9606 GN=CDIP1 PE=1 SV=1	0.02	1.876	3	1	1	1	1	208	21.9	5.95	1.62	1	1	1	1	1	1	27.3	41.4	32.9	22.3	37.4	16.2	32	41.4	39.3	31.1	47.7	25.1	88.6427	114.681	108.864	86.1496	132.133	69.5291	0.350385	0.721943	0.646842	0.309227	0.926302	0.5908	+	2.15102	0.0425603	TRUE
11	High	Q8NAX2	KDF1	Keratinocyte differentiation factor 1 OS=Homo sapiens OX=9606 GN=KDF1 PE=1 SV=2	0.002	3.925	6	1	1	1	1	398	43.6	6.54	3.49	1	1	1	1	1	1	5.2	4.5	4.1	4.8	3.5	2.2	6.1	4.5	4.9	6.6	4.5	3.5	121.595	89.701	97.6744	131.561	89.701	69.7674	0.801454	0.36257	0.485427	0.915111	0.36257	0.5854	+	2.15419	0.0425603	TRUE
379	High	Q8NCE0	TSEN2	tRNA-splicing endonuclease subunit Sen2 OS=Homo sapiens OX=9606 GN=TSEN2 PE=1 SV=2	0	8.954	13	1	4	4	4	465	53.2	7.85	6.12	1	2	2	2	2	2	4.1	13.1	13.5	13.3	9.3	10.7	4.8	13.1	16.2	18.6	11.9	16.5	35.5117	96.9174	119.852	137.608	88.0395	122.072	-1.78136	-0.332899	-0.0264722	0.172837	-0.471504	-0.4878		0.642983	0.344125
598	High	P50225	SULT1A1	Sulfotransferase 1A1 OS=Homo sapiens OX=9606 GN=SULT1A1 PE=1 SV=3	0	9.789	12	1	3	3	3	295	34.1	6.62	7.8	2	2	2	2	2	2	40.1	40.1	29.1	30.5	30.2	17.4	46.9	40.1	34.8	42.4	38.6	26.9	122.508	104.745	90.9012	110.753	100.827	70.2656	0.801982	0.575996	0.371481	0.656458	0.520995	0.5852	+	2.91702	0.0217525	TRUE
159	High	Q9BV29	CCDC32	Coiled-coil domain-containing protein 32 OS=Homo sapiens OX=9606 GN=CCDC32 PE=1 SV=2	0	11.49	27	1	2	2	2	185	20.6	4.53	7.94	2	2	2	2	2	1	9.9	13	10.9	9.7	10.2	5.6	11.6	13	13	13.5	13	8.6	95.7359	107.29	107.29	111.417	107.29	70.9766	0.431716	0.596103	0.596103	0.650551	0.596103	0.5742	+	3.99208	0.0107809	TRUE
298	High	Q9NRY6	PLSCR3	Phospholipid scramblase 3 OS=Homo sapiens OX=9606 GN=PLSCR3 PE=1 SV=2	0	8.455	11	1	2	2	2	295	31.6	6.65	7.65	2	2	2	2	1	1	15.5	24.3	16.9	14.4	13.8	8.7	18.2	24.3	20.2	20.1	17.6	13.4	95.9578	128.12	106.503	105.975	92.7944	70.6503	0.441705	0.858723	0.592122	0.584963	0.393342	0.5742	+	2.67575	0.0252723	TRUE
1344	High	P37840	SNCA	Alpha-synuclein OS=Homo sapiens OX=9606 GN=SNCA PE=1 SV=1	0	27.797	34	1	4	5	4	140	14.5	4.7	21.96	2	2	2	2	2	1	78.2	99.1	79.5	61	91.3	42.2	91.6	99.1	95	84.9	116.5	65.1	99.5292	107.678	103.223	92.2492	126.585	70.7352	0.49269	0.606228	0.54527	0.383107	0.839601	0.5734	+	2.78065	0.023441	TRUE
79	High	Q8TE99	PXYLP1	2-phosphoxylose phosphatase 1 OS=Homo sapiens OX=9606 GN=PXYLP1 PE=1 SV=1	0.008	2.657	2	1	1	1	1	480	55.2	8.98	2.28	1	1	1	1	1	1	9	7.2	9.5	6.8	6.9	4.1	10.5	7.2	11.3	9.4	8.9	6.3	117.537	80.597	126.493	105.224	99.6269	70.5224	0.736966	0.192645	0.842899	0.577309	0.498454	0.5696	+	2.15505	0.0425603	TRUE
1272	High	P98172	EFNB1	Ephrin-B1 OS=Homo sapiens OX=9606 GN=EFNB1 PE=1 SV=1	0	25.495	29	1	6	7	6	346	38	8.94	23.53	3	3	3	3	3	3	78.8	81.9	77.2	56.2	88.3	39.6	92.3	81.9	92.2	78.2	112.7	61.2	106.808	94.7734	106.692	90.4918	130.415	70.8197	0.592799	0.420332	0.591235	0.353637	0.880884	0.5678	+	2.46761	0.0303806	TRUE
596	High	P24863	CCNC	Cyclin-C OS=Homo sapiens OX=9606 GN=CCNC PE=1 SV=2	0	7.105	7	1	2	2	2	283	33.2	7.33	6.56	2	2	2	2	2	1	35.6	43.5	29.9	31.7	26.9	17.3	41.7	43.5	35.7	44.1	34.3	26.8	110.659	115.436	94.7368	117.028	91.0217	71.119	0.637814	0.698782	0.413691	0.718546	0.355976	0.5652	+	2.77261	0.0235287	TRUE
2361	High	Q9Y4F9	RIPOR2	Rho family-interacting cell polarization regulator 2 OS=Homo sapiens OX=9606 GN=RIPOR2 PE=1 SV=4	0	6.778	3	1	2	2	2	1068	118.4	5.41	7.29	1	1	1	1	1	1	169.9	199.6	215	123.9	169.5	90.8	198.9	199.6	257	172.5	216.1	140.2	100.768	101.123	130.203	87.3934	109.482	71.0293	0.504557	0.509625	0.874282	0.29911	0.624213	0.5624	+	2.40821	0.0322876	TRUE
22	High	P10415	BCL2	Apoptosis regulator Bcl-2 OS=Homo sapiens OX=9606 GN=BCL2 PE=1 SV=2	0.011	2.28	4	1	1	1	1	239	26.2	7.28	2.27	1	1	1	1	1	1	6.5	5.9	4.8	5.3	4.7	2.9	7.6	5.9	5.7	7.4	6	4.4	123.243	95.6757	92.4324	120	97.2973	71.3514	0.788496	0.423211	0.373458	0.750022	0.447459	0.5562	+	2.49593	0.0293475	TRUE
7432	High	Q9Y5B9	SUPT16H	FACT complex subunit SPT16 OS=Homo sapiens OX=9606 GN=SUPT16H PE=1 SV=1	0	326.722	54	1	46	129	46	1047	119.8	5.66	401.69	57	57	57	57	57	57	4061.3	4582.7	3830.3	3153.2	3328.2	1985.3	4755.4	4582.7	4577.1	4389.6	4245.2	3065.9	111.386	107.34	107.209	102.817	99.4351	71.8124	0.633256	0.579887	0.578123	0.517779	0.469522	0.5558	+	4.41207	0.00712982	TRUE
688	High	Q96BR1	SGK3	Serine/threonine-protein kinase Sgk3 OS=Homo sapiens OX=9606 GN=SGK3 PE=1 SV=1	0	7.434	7	1	2	2	2	496	57.1	6.93	7.62	1	1	1	1	1	1	19.4	18.7	13.9	21.4	19.8	19.9	22.7	18.7	16.6	29.8	25.2	30.7	94.7808	78.0793	69.3111	124.426	105.219	128.184	-0.435546	-0.7152	-0.887055	-0.0429263	-0.284815	-0.4732		1.46166	0.0972274
408	High	O00189	AP4M1	AP-4 complex subunit mu-1 OS=Homo sapiens OX=9606 GN=AP4M1 PE=1 SV=2	0.022	1.827	2	1	1	1	1	453	49.9	7.2	1.8	1	1	1	1	1	1	8.3	12.8	11.8	10.1	11.5	11.6	9.7	12.8	14.1	14	14.6	17.9	70.0361	92.4188	101.805	101.083	105.415	129.242	-0.883903	-0.483816	-0.344264	-0.354533	-0.293991	-0.4722		1.92795	0.0544105
290	High	Q6U841	SLC4A10	Sodium-driven chloride bicarbonate exchanger OS=Homo sapiens OX=9606 GN=SLC4A10 PE=1 SV=1	0	16.348	3	1	4	7	1	1118	125.9	6.49	18.93	1	1	1	1	1	1	16.5	18.5	17.1	11.8	16.6	8.4	19.3	18.5	20.4	16.4	21.2	13	106.434	102.022	112.5	90.4412	116.912	71.6912	0.570089	0.509014	0.650058	0.335184	0.705553	0.554	+	3.00236	0.0202794	TRUE
2731	High	Q9Y625	GPC6	Glypican-6 OS=Homo sapiens OX=9606 GN=GPC6 PE=1 SV=1	0	50.07	23	1	8	11	7	555	62.7	5.41	38.05	6	6	6	6	6	6	264.4	225	192	192.8	245.3	117.7	309.6	225	229.4	268.4	312.9	181.8	121.642	88.4029	90.1316	105.455	122.939	71.4295	0.768053	0.307573	0.335513	0.562032	0.783349	0.5514	+	2.2531	0.0383823	TRUE
738	Medium	Q496Y0	LONRF3	LON peptidase N-terminal domain and RING finger protein 3 OS=Homo sapiens OX=9606 GN=LONRF3 PE=1 SV=1	0.052	1.345	1	1	1	1	1	759	84.4	7.25	2.59	1	1	1	1	1	1	41.5	44.2	44	38.4	33.3	21.3	48.6	44.2	52.6	53.5	42.5	32.9	106.307	96.6825	115.057	117.025	92.9639	71.965	0.562869	0.425959	0.676975	0.701451	0.369375	0.5472	+	2.93652	0.0216139	TRUE
174	High	P05997	COL5A2	Collagen alpha-2(V) chain OS=Homo sapiens OX=9606 GN=COL5A2 PE=1 SV=3	0.018	1.941	1	1	1	1	1	1499	144.8	6.46	2.35	1	1	1	1	1	1	7.9	6.8	2.7	6.9	4.7	5.8	9.3	6.8	3.2	9.6	6	9	127.107	92.9385	43.7358	131.207	82.0046	123.007	0.0473057	-0.40439	-1.49185	0.0931094	-0.584963	-0.4682		0.749486	0.290064
161	High	P48067	SLC6A9	Sodium- and chloride-dependent glycine transporter 1 OS=Homo sapiens OX=9606 GN=SLC6A9 PE=1 SV=3	0.002	3.54	3	1	1	1	1	706	78.2	7.93	4.1	1	1	1	1	1	1	7	5.7	4.5	2.9	8.2	5.7	8.2	5.7	5.4	4	10.4	8.8	115.765	80.4706	76.2353	56.4706	146.824	124.235	-0.10188	-0.626542	-0.704544	-1.1375	0.241008	-0.4662		0.900266	0.225539
909	High	O75319	DUSP11	RNA/RNP complex-1-interacting phosphatase OS=Homo sapiens OX=9606 GN=DUSP11 PE=1 SV=2	0	5.332	9	1	2	2	2	377	43.7	9.29	6.1	1	1	1	1	1	1	21.4	26.2	22.4	26.5	27.1	26.4	25	26.2	26.8	37	34.6	40.8	78.7815	82.563	84.4538	116.597	109.034	128.571	-0.706641	-0.639002	-0.606336	-0.141044	-0.237797	-0.4662		1.80978	0.0625367
3503	High	Q13888	GTF2H2	General transcription factor IIH subunit 2 OS=Homo sapiens OX=9606 GN=GTF2H2 PE=1 SV=1	0	16.213	12	1	5	5	5	395	44.4	6.76	14.07	4	4	4	4	4	4	350.8	551.4	306.5	254.2	359.5	187.5	410.8	551.4	366.2	353.9	458.6	289.5	101.415	136.126	90.4049	87.3683	113.216	71.4697	0.504873	0.929536	0.339068	0.289778	0.663673	0.5456	+	2.02573	0.048677	TRUE
134	High	Q9H840	GEMIN7	Gem-associated protein 7 OS=Homo sapiens OX=9606 GN=GEMIN7 PE=1 SV=1	0	18.37	46	1	3	3	3	131	14.5	7.4	14.16	1	1	1	1	1	1	5	5.5	2.8	4.9	6.3	5.1	5.9	5.5	3.4	6.9	8.1	7.9	93.8992	87.5332	54.1114	109.814	128.912	125.729	-0.421138	-0.522421	-1.21632	-0.195256	0.0360693	-0.4636		1.03018	0.183788
401	High	Q9NSC5	HOMER3	Homer protein homolog 3 OS=Homo sapiens OX=9606 GN=HOMER3 PE=1 SV=2	0.009	2.481	4	1	1	1	1	361	39.8	5.45	2.92	1	1	1	1	1	1	11.8	16.6	9.8	6.3	11.3	11.4	13.8	16.6	11.7	8.8	14.4	17.6	99.8794	120.145	84.6803	63.6912	104.222	127.382	-0.350907	-0.0843922	-0.589067	-1	-0.289507	-0.4628		1.3795	0.109418
3068	High	Q9UBK8	MTRR	Methionine synthase reductase OS=Homo sapiens OX=9606 GN=MTRR PE=1 SV=4	0	9.522	3	1	2	2	2	698	77.6	6.49	7.65	1	1	1	1	1	1	152.6	141.2	122.1	150	114.9	144.8	178.7	141.2	145.9	208.9	146.6	223.7	102.603	81.0718	83.7703	119.943	84.1722	128.44	-0.324026	-0.663825	-0.616585	-0.0987528	-0.60968	-0.4628		1.87962	0.0574082
1555	High	Q13835	PKP1	Plakophilin-1 OS=Homo sapiens OX=9606 GN=PKP1 PE=1 SV=2	0.033	1.617	2	1	1	2	1	747	82.8	9.13	4.46	1	1	1	1	1	1	35.4	17	79.9	86.6	55.8	50.4	41.5	17	95.5	120.5	71.2	77.9	58.7819	24.0793	135.269	170.68	100.85	110.34	-0.908512	-2.19609	0.293877	0.629338	-0.129746	-0.4624		0.386431	0.527412
6018	High	Q7LG56	RRM2B	Ribonucleoside-diphosphate reductase subunit M2 B OS=Homo sapiens OX=9606 GN=RRM2B PE=1 SV=1	0	84.868	56	1	14	27	12	351	40.7	4.97	85.63	13	13	13	13	13	13	1364.3	1545.2	1482.5	941.1	1362.8	702.5	1597.4	1545.2	1771.5	1310.1	1738.3	1084.8	105.937	102.475	117.483	86.8834	115.281	71.9419	0.558297	0.510364	0.707542	0.272248	0.680248	0.5456	+	2.66442	0.0254411	TRUE
5483	High	O43920	NDUFS5	NADH dehydrogenase [ubiquinone] iron-sulfur protein 5 OS=Homo sapiens OX=9606 GN=NDUFS5 PE=1 SV=3	0	18.922	51	1	5	7	5	106	12.5	9.14	16.94	3	3	3	3	3	3	1022	1192.3	1120	752.2	902.6	524.2	1196.6	1192.3	1338.3	1047.1	1151.3	809.4	106.601	106.218	119.225	93.2829	102.566	72.1069	0.564016	0.558823	0.725477	0.371474	0.508339	0.5454	+	3.18109	0.0172219	TRUE
840	Medium	O00479	HMGN4	High mobility group nucleosome-binding domain-containing protein 4 OS=Homo sapiens OX=9606 GN=HMGN4 PE=1 SV=3	0.059	1.243	10	1	1	2	1	90	9.5	10.48	5.61	1	1	1	1	1	1	48.6	50.1	52.5	31.6	46.1	24	56.9	50.1	62.7	44	58.8	37.1	110.271	97.093	121.512	85.2713	113.953	71.8992	0.617009	0.433391	0.757046	0.246084	0.664397	0.5434	+	2.40041	0.0326009	TRUE
2130	High	Q9Y2L6	FRMD4B	FERM domain-containing protein 4B OS=Homo sapiens OX=9606 GN=FRMD4B PE=1 SV=4	0	6.003	1	1	1	1	1	1034	118	8.62	3.37	1	1	1	1	1	1	71.5	66.9	68.9	94.6	64.9	77.7	83.7	66.9	82.3	131.7	82.8	119.9	88.5246	70.7562	87.0439	139.291	87.5727	126.811	-0.518532	-0.841754	-0.542867	0.135424	-0.534129	-0.4606		1.34148	0.115154
3064	High	P45954	ACADSB	Short/branched chain specific acyl-CoA dehydrogenase, mitochondrial OS=Homo sapiens OX=9606 GN=ACADSB PE=1 SV=1	0	31.837	26	1	8	9	8	432	47.5	6.99	28.97	6	6	6	6	6	6	235.5	345.2	310.5	210.1	276.7	144.7	275.8	345.2	371	292.5	352.9	223.4	88.9295	111.307	119.626	94.3143	113.79	72.0335	0.303993	0.627803	0.73179	0.388807	0.65963	0.5426	+	2.55015	0.0279904	TRUE
4623	High	Q92466	DDB2	DNA damage-binding protein 2 OS=Homo sapiens OX=9606 GN=DDB2 PE=1 SV=1	0	66.543	39	1	12	21	12	427	47.8	9.47	80.62	11	11	11	11	11	11	614	736.9	714.6	489.1	667.1	343.3	718.9	736.9	853.9	680.9	850.9	530.2	98.6664	101.137	117.195	93.4511	116.783	72.768	0.439254	0.474932	0.68753	0.360906	0.682453	0.529	+	2.87363	0.022076	TRUE
6874	High	O95864	FADS2	Acyl-CoA 6-desaturase OS=Homo sapiens OX=9606 GN=FADS2 PE=1 SV=1	0	42.922	28	1	10	19	10	444	52.2	8.82	60.49	10	10	10	10	10	10	1149.1	1284.5	987.1	1291.8	866.4	1176	1345.4	1284.5	1179.6	1798.4	1105.1	1816.1	94.6454	90.3612	82.9818	126.513	77.7409	127.758	-0.432808	-0.499637	-0.622546	-0.0141297	-0.716667	-0.4574		1.70902	0.0709844
249	High	Q9UGQ3	SLC2A6	Solute carrier family 2, facilitated glucose transporter member 6 OS=Homo sapiens OX=9606 GN=SLC2A6 PE=1 SV=2	0.002	3.929	3	1	2	2	2	507	54.5	8.63	0	1	1	1	1	1	1	5.3	9	5.3	8.6	8.4	7.6	6.2	9	6.3	11.9	10.8	11.7	66.5474	96.6011	67.6208	127.728	115.921	125.581	-0.916168	-0.378512	-0.893085	0.024453	-0.115477	-0.4558		1.10298	0.164987
1324	High	Q658P3	STEAP3	Metalloreductase STEAP3 OS=Homo sapiens OX=9606 GN=STEAP3 PE=1 SV=2	0	15.931	14	1	5	6	5	488	54.6	8.6	16	3	3	3	3	3	3	74.1	82.3	74.7	72.9	77.7	41.2	86.8	82.3	89.3	101.5	99.2	63.7	99.6174	94.4529	102.487	116.488	113.849	73.1064	0.446402	0.369599	0.487367	0.672114	0.639047	0.5228	+	3.08866	0.0183294	TRUE
1687	High	P43005	SLC1A1	Excitatory amino acid transporter 3 OS=Homo sapiens OX=9606 GN=SLC1A1 PE=1 SV=2	0.003	3.555	2	1	1	1	1	524	57.1	5.71	2.51	1	1	1	1	1	1	64.6	48.7	46.8	54.3	48.4	55.6	75.7	48.7	56	75.6	61.7	85.8	112.565	72.4164	83.2714	112.416	91.7472	127.584	-0.180684	-0.817056	-0.615551	-0.182591	-0.475707	-0.4546		1.6707	0.0744551
240	High	Q96JK2	DCAF5	DDB1- and CUL4-associated factor 5 OS=Homo sapiens OX=9606 GN=DCAF5 PE=1 SV=2	0	7.489	5	1	2	2	2	942	103.9	5.76	8.05	2	2	2	2	2	1	13.2	13.1	15.4	11.7	15	7.4	15.5	13.1	18.4	16.3	19.1	11.4	99.1471	83.7953	117.697	104.264	122.175	72.9211	0.443234	0.200533	0.690672	0.515838	0.744539	0.5192	+	2.23349	0.0390972	TRUE
410	High	Q92597	NDRG1	Protein NDRG1 OS=Homo sapiens OX=9606 GN=NDRG1 PE=1 SV=1	0.002	3.827	4	1	1	1	1	394	42.8	5.82	3.27	1	1	1	1	1	1	13.8	14.8	8.3	8.3	11.8	11.7	16.2	14.8	10	11.6	15	18.1	113.419	103.617	70.0117	81.2135	105.018	126.721	-0.159996	-0.290393	-0.85599	-0.641865	-0.271027	-0.4438		1.55925	0.0845749
34	High	Q96IW7	SEC22A	Vesicle-trafficking protein SEC22a OS=Homo sapiens OX=9606 GN=SEC22A PE=1 SV=1	0	9.404	10	1	2	2	2	307	34.9	8.24	5.57	1	1	1	1		1	3.4	5.4	4.3	3.6		3.3	4	5.4	5.2	5	1.2	5	93.0233	125.581	120.93	116.279	27.907	116.279	-0.321928	0.111031	0.0565835	0	-2.05889	-0.4426		0.46572	0.461661
268	High	Q76NI1	KNDC1	Kinase non-catalytic C-lobe domain-containing protein 1 OS=Homo sapiens OX=9606 GN=KNDC1 PE=2 SV=2	0	4.628	1	1	1	1	1	1749	191.3	6.16	4.15	1	1	1	1	1	1	5.3	11.2	12	8.5	4.1	8	6.1	11.2	14.3	11.8	5.3	12.3	60	110.164	140.656	116.066	52.1311	120.984	-1.01178	-0.13516	0.217357	-0.0598715	-1.21459	-0.441		0.713059	0.307533
3371	High	Q14894	CRYM	Ketimine reductase mu-crystallin OS=Homo sapiens OX=9606 GN=CRYM PE=1 SV=1	0	36.347	41	1	8	9	8	314	33.8	5.14	29.19	5	5	5	5	5	5	294.1	397.1	348	247.5	327.1	172.9	344.4	397.1	415.9	344.5	417.3	267	94.5202	108.984	114.143	94.5476	114.527	73.2778	0.367245	0.572663	0.639397	0.367664	0.644245	0.5182	+	2.92973	0.0216866	TRUE
151	High	Q04828	AKR1C1	Aldo-keto reductase family 1 member C1 OS=Homo sapiens OX=9606 GN=AKR1C1 PE=1 SV=1	0	17.454	26	1	5	5	2	323	36.8	7.88	17.81	1	1	1	1	1	1	10.8	12.7	10.1	7.3	9.4	5.3	12.6	12.7	12.1	10.2	12	8.3	111.34	112.224	106.922	90.1325	106.038	73.3432	0.60224	0.613645	0.543824	0.297386	0.531851	0.5178	+	3.07648	0.018456	TRUE
1753	High	P52951	GBX2	Homeobox protein GBX-2 OS=Homo sapiens OX=9606 GN=GBX2 PE=2 SV=3	0	13.64	10	1	3	3	3	348	37.3	8.38	9.48	2	2	2	2	2	2	46.8	60.7	63.7	57.4	52.4	58.9	54.8	60.7	76.1	79.9	66.9	90.9	76.5898	84.8358	106.359	111.67	93.501	127.044	-0.730104	-0.582584	-0.256384	-0.186085	-0.442274	-0.4394		1.91934	0.0551315
2504	High	P35442	THBS2	Thrombospondin-2 OS=Homo sapiens OX=9606 GN=THBS2 PE=1 SV=2	0	17.622	7	1	6	6	6	1172	129.9	4.83	17.35	3	3	3	3	3	3	79.6	150.7	107.8	76.2	83.1	101.2	93.2	150.7	128.8	106.1	106	156.3	75.4554	122.008	104.277	85.8993	85.8184	126.542	-0.745916	-0.0526384	-0.279185	-0.558893	-0.560254	-0.4394		1.64302	0.0770238
358	High	Q86Y79	PTRH1	Probable peptidyl-tRNA hydrolase OS=Homo sapiens OX=9606 GN=PTRH1 PE=1 SV=1	0	6.742	12	1	1	1	1	214	22.9	10.56	4.91	1	1	1	1	1	1	19.3	21.5	16.4	15.8	19.5	10	22.5	21.5	19.5	22.1	24.8	15.4	107.313	102.544	93.0048	105.405	118.283	73.4499	0.546995	0.481406	0.340544	0.521116	0.68741	0.5154	+	3.11974	0.0180755	TRUE
147	High	Q8IZJ1	UNC5B	Netrin receptor UNC5B OS=Homo sapiens OX=9606 GN=UNC5B PE=1 SV=2	0	14.503	5	1	3	3	3	945	103.6	6.02	11.88	1	1	1	1	1	1	5.5	5	5.8	2.5	8.6	5.4	6.5	5	6.9	3.5	11	8.3	94.6602	72.8155	100.485	50.9709	160.194	120.874	-0.352672	-0.731183	-0.266515	-1.24576	0.40632	-0.4382		0.736651	0.295826
7020	High	P11216	PYGB	Glycogen phosphorylase, brain form OS=Homo sapiens OX=9606 GN=PYGB PE=1 SV=5	0	192.421	56	1	38	57	26	843	96.6	6.86	161.99	30	30	30	30	30	30	2378.7	2879.8	2493.6	2063.8	2349	1314.9	2785.2	2879.8	2979.7	2873.1	2996.2	2030.5	101.008	104.438	108.061	104.195	108.66	73.6378	0.455946	0.504134	0.553332	0.500773	0.561299	0.515	+	4.94162	0.00517981	TRUE
931	High	Q8N9E0	FAM133A	Protein FAM133A OS=Homo sapiens OX=9606 GN=FAM133A PE=1 SV=1	0.007	2.75	3	1	1	2	1	248	28.9	10.1	3.9	1	1	1	1	1	1	27.4	30.6	19.6	22.2	31.4	27.1	32.1	30.6	23.4	30.9	40	41.9	96.8326	92.3077	70.5882	93.2127	120.664	126.395	-0.384377	-0.453419	-0.840442	-0.439343	-0.0669502	-0.4366		1.62375	0.0786291
6912	High	P29762	CRABP1	Cellular retinoic acid-binding protein 1 OS=Homo sapiens OX=9606 GN=CRABP1 PE=1 SV=2	0	55.132	82	1	13	26	12	137	15.6	5.38	77.1	12	12	12	12	12	12	2214	2798	2236.7	1800.7	2141.8	1208.1	2592.3	2798	2672.8	2506.8	2731.9	1865.7	102.547	110.684	105.731	99.1647	108.069	73.8039	0.474516	0.584679	0.518635	0.42613	0.550188	0.511	+	4.28094	0.0088223	TRUE
4005	High	P23511	NFYA	Nuclear transcription factor Y subunit alpha OS=Homo sapiens OX=9606 GN=NFYA PE=1 SV=2	0	32.889	12	1	2	7	2	347	36.9	8.94	33.92	6	6	6	6	6	6	199.1	224	285.4	226.7	246.8	246.6	233.2	224	341	315.6	314.8	380.8	77.3295	74.2788	113.076	104.653	104.388	126.274	-0.707466	-0.765535	-0.159262	-0.270936	-0.274598	-0.4356		1.59851	0.0807998
473	High	Q6ZN08	ZNF66	Putative zinc finger protein 66 OS=Homo sapiens OX=9606 GN=ZNF66 PE=5 SV=3	0	7.472	12	1	4	4	1	573	65.8	9.33	4.65	1	1	1	1	1	1	15.6	15	8.1	15.7	12.9	13.7	18.2	15	9.7	21.8	16.4	21.2	106.745	87.9765	56.8915	127.859	96.1877	124.34	-0.220126	-0.499102	-1.12801	0.0402639	-0.370368	-0.4354		1.04906	0.178323
481	High	Q9Y547	HSPB11	Intraflagellar transport protein 25 homolog OS=Homo sapiens OX=9606 GN=HSPB11 PE=1 SV=1	0	13.608	40	1	3	3	3	144	16.3	5.03	10.83	1	1	1	1	1	1	10.9	10.6	16.1	15.9	13.8	13.9	12.8	10.6	19.3	22.1	17.6	21.5	73.9172	61.2127	111.453	127.623	101.636	124.158	-0.748193	-1.02027	-0.155736	0.0397097	-0.288761	-0.4346		1.04387	0.179758
1946	High	Q5SYB0	FRMPD1	FERM and PDZ domain-containing protein 1 OS=Homo sapiens OX=9606 GN=FRMPD1 PE=1 SV=1	0.031	1.651	0	1	1	1	1	1578	173.3	5.25	2.73	1	1	1	1	1	1	62.9	87.1	74	58.6	47.8	68	73.6	87.1	88.4	81.6	61	104.9	88.9247	105.236	106.806	98.5904	73.7012	126.742	-0.511237	-0.26827	-0.246896	-0.362374	-0.782134	-0.434		1.93153	0.0543699
451	High	Q14644	RASA3	Ras GTPase-activating protein 3 OS=Homo sapiens OX=9606 GN=RASA3 PE=1 SV=3	0	6.895	6	1	3	4	3	834	95.6	7.15	12.1	3	2	2	3	3	3	15.8	11.8	10.9	10.5	13.9	13	18.4	11.8	13	14.7	17.7	20.1	115.361	73.9812	81.5047	92.163	110.972	126.019	-0.12749	-0.768409	-0.628684	-0.451379	-0.183446	-0.4316		1.5972	0.0808728
3372	High	P61586	RHOA	Transforming protein RhoA OS=Homo sapiens OX=9606 GN=RHOA PE=1 SV=1	0	98.23	72	1	12	34	4	193	21.8	6.1	120.03	5	5	5	5	5	5	337.8	440.2	292.1	242.3	301.2	172.9	395.5	440.2	349.1	337.4	384.1	267.1	109.184	121.524	96.3743	93.1444	106.037	73.737	0.566298	0.720779	0.38626	0.33708	0.524102	0.5068	+	2.75603	0.0237953	TRUE
6867	High	P45973	CBX5	Chromobox protein homolog 5 OS=Homo sapiens OX=9606 GN=CBX5 PE=1 SV=1	0	107.66	56	1	12	37	11	191	22.2	5.86	123.42	16	16	16	16	16	16	2247.7	2252.5	2340.5	1812.7	2080	1169.6	2631.9	2252.5	2796.9	2523.5	2653.1	1806.2	107.687	92.1639	114.439	103.252	108.555	73.9029	0.543147	0.318569	0.630871	0.482468	0.554721	0.506	+	3.19118	0.0172219	TRUE
1267	High	Q969J2	ZKSCAN4	Zinc finger protein with KRAB and SCAN domains 4 OS=Homo sapiens OX=9606 GN=ZKSCAN4 PE=1 SV=1	0	9.58	6	1	2	2	2	545	61.5	7.61	7.75	2	2	2	2	2	2	82.5	94.9	73.3	49	68.9	39.4	96.6	94.9	87.7	68.2	87.9	60.9	116.808	114.752	106.046	82.4667	106.288	73.6397	0.665581	0.639966	0.526135	0.16333	0.529421	0.5048	+	2.30359	0.036301	TRUE
412	High	Q53TQ3	INO80D	INO80 complex subunit D OS=Homo sapiens OX=9606 GN=INO80D PE=1 SV=3	0	9.677	4	1	3	3	3	1027	113.1	7.78	8.76	1	1	1	1	1	1	12.2	11.7	11.5	7.6	14.6	11.8	14.3	11.7	13.8	10.5	18.7	18.2	98.3945	80.5046	94.9541	72.2477	128.67	125.229	-0.347923	-0.63743	-0.39927	-0.793549	0.0390998	-0.4278		1.40449	0.105719
2691	High	P26992	CNTFR	Ciliary neurotrophic factor receptor subunit alpha OS=Homo sapiens OX=9606 GN=CNTFR PE=1 SV=2	0	12.34	8	1	3	4	3	372	40.6	6.76	13.32	1	1	1	1	1	1	203.1	225.9	201.9	185	235.3	114.9	237.9	225.9	241.2	257.5	300.2	177.5	99.1112	94.1119	100.486	107.277	125.066	73.9481	0.422536	0.347865	0.442411	0.536753	0.758105	0.5016	+	2.67821	0.0252452	TRUE
102	High	P35226	BMI1	Polycomb complex protein BMI-1 OS=Homo sapiens OX=9606 GN=BMI1 PE=1 SV=2	0	5.159	9	1	3	3	1	326	36.9	8.63	3.95	1	1	1	1	1	1	5.3	5.6	4.7	3.3	3.3	4.5	6.2	5.6	5.7	4.6	4.2	7	111.712	100.901	102.703	82.8829	75.6757	126.126	-0.175087	-0.321928	-0.296393	-0.605721	-0.736966	-0.4272		1.8192	0.0618794
6008	High	O95757	HSPA4L	Heat shock 70 kDa protein 4L OS=Homo sapiens OX=9606 GN=HSPA4L PE=1 SV=3	0	179.642	51	1	32	56	28	839	94.5	5.88	176.89	25	25	25	25	25	25	1287.2	1431.9	1298.1	1010.6	1338.2	696.6	1507.2	1431.9	1551.2	1406.9	1706.9	1075.7	104.187	98.9815	107.228	97.2534	117.991	74.3589	0.486595	0.412655	0.528109	0.387244	0.666103	0.4962	+	3.25829	0.0168016
981	High	Q9BZQ8	NIBAN1	Protein Niban 1 OS=Homo sapiens OX=9606 GN=NIBAN1 PE=1 SV=1	0.017	1.944	1	1	1	1	1	928	103.1	4.78	2.33	1	1	1	1	1	1	23.9	29.6	28.4	33.8	23.6	28.8	28	29.6	34	47	30.1	44.5	78.7992	83.3021	95.6848	132.27	84.7092	125.235	-0.668379	-0.588208	-0.388271	0.0788554	-0.564042	-0.4258		1.4713	0.0959099
4103	High	Q9NVR5	DNAAF2	Protein kintoun OS=Homo sapiens OX=9606 GN=DNAAF2 PE=1 SV=2	0	37.495	14	1	8	8	8	837	91.1	5.2	29.96	4	4	4	4	4	4	218.2	240.5	284.5	263.8	253.3	261.8	255.5	240.5	340	367.3	323.1	404.3	79.4013	74.7397	105.661	114.145	100.409	125.644	-0.662103	-0.749389	-0.249891	-0.138467	-0.323445	-0.4244		1.6266	0.078379
902	High	Q9NXR5	ANKRD10	Ankyrin repeat domain-containing protein 10 OS=Homo sapiens OX=9606 GN=ANKRD10 PE=1 SV=2	0.007	2.673	2	1	1	1	1	420	44.7	5.97	1.68	1	1	1	1	1	1	27.7	35.5	24.1	17.3	24.2	26.2	32.5	35.5	28.8	24.1	30.9	40.4	101.457	110.822	89.9063	75.2341	96.462	126.119	-0.313916	-0.186536	-0.488286	-0.745322	-0.386748	-0.4242		1.96968	0.0518238
7599	High	Q9ULV4	CORO1C	Coronin-1C OS=Homo sapiens OX=9606 GN=CORO1C PE=1 SV=1	0	90.511	42	1	19	33	19	474	53.2	7.08	100.89	22	21	22	22	22	21	2761.2	1878.8	2739.2	2250.6	2893.3	2578.1	3233	1878.8	3273.3	3133.1	3690.4	3981.2	101.085	58.7437	102.345	97.9614	115.386	124.479	-0.30033	-1.08339	-0.282458	-0.345613	-0.109426	-0.424		1.1756	0.147494
2432	High	Q9UPW0	FOXJ3	Forkhead box protein J3 OS=Homo sapiens OX=9606 GN=FOXJ3 PE=1 SV=2	0	24.093	11	1	4	4	4	622	68.9	7.09	18.35	2	2	2	2	2	2	72.1	77	122	100.7	99.1	96.3	84.4	77	145.8	140.2	126.4	148.8	70.0803	63.9358	121.063	116.413	104.954	123.554	-0.81806	-0.950444	-0.0293838	-0.0858882	-0.235378	-0.4236		1.03572	0.182185
19	Medium	A0A075B6I4	IGLV10-54	Immunoglobulin lambda variable 10-54 OS=Homo sapiens OX=9606 GN=IGLV10-54 PE=3 SV=1	0.054	1.306	26	1	1	1	1	117	12.4	8.03	0	1	1	1	1	1	1	5.1	6.5	5.2	4.8	3.9	2.8	6	6.5	6.2	6.7	5	4.3	103.746	112.392	107.205	115.85	86.4553	74.3516	0.480626	0.596103	0.527932	0.639824	0.217591	0.4926	+	2.57985	0.0272247
804	High	P15151	PVR	Poliovirus receptor OS=Homo sapiens OX=9606 GN=PVR PE=1 SV=2	0.001	4.255	3	1	1	1	1	417	45.3	6.52	4.35	1	1	1	1	1	1	36.6	50.6	54.5	32.1	40.6	23.2	42.8	50.6	65.1	44.6	51.8	35.9	88.3081	104.402	134.319	92.022	106.878	74.0715	0.253627	0.495154	0.858674	0.31306	0.528968	0.49	+	2.00602	0.0495814
1884	High	Q9NWK9	ZNHIT6	Box C/D snoRNA protein 1 OS=Homo sapiens OX=9606 GN=ZNHIT6 PE=1 SV=1	0	9.204	11	1	3	3	3	470	53.9	5.8	9.49	2	2	2	2	2	2	54.2	70.3	70.9	68.7	50.4	64.7	63.5	70.3	84.7	95.6	64.2	99.8	79.6904	88.2242	106.296	119.975	80.5689	125.246	-0.652283	-0.505515	-0.236678	-0.0620292	-0.636467	-0.4186		1.64516	0.0769765
337	High	Q3SY69	ALDH1L2	Mitochondrial 10-formyltetrahydrofolate dehydrogenase OS=Homo sapiens OX=9606 GN=ALDH1L2 PE=1 SV=2	0	9.732	5	1	3	3	3	923	101.7	6.52	10.75	2	2	2	2	2	2	7.3	16.1	6.9	11.3	7.4	9.6	8.5	16.1	8.2	15.8	9.4	14.8	70.0549	132.692	67.5824	130.22	77.4725	121.978	-0.800062	0.121464	-0.851901	0.0943274	-0.654865	-0.4184		0.898641	0.226136
539	Medium	Q96S16	JMJD8	JmjC domain-containing protein 8 OS=Homo sapiens OX=9606 GN=JMJD8 PE=1 SV=2	0.077	1.019	4	1	1	1	1	264	29.5	6.64	1.94	1	1	1	1	1	1	13.3	16	20.4	10.8	17.2	15.8	15.5	16	24.4	15	21.9	24.3	79.4193	81.9812	125.021	76.8574	112.212	124.509	-0.648688	-0.602884	0.00592483	-0.695994	-0.150025	-0.4184		1.35514	0.11343
231	High	O15232	MATN3	Matrilin-3 OS=Homo sapiens OX=9606 GN=MATN3 PE=1 SV=2	0	4.713	4	1	1	1	1	486	52.8	6.7	2.84	1	1	1	1	1	1	5.8	6.1	6.6	7.7	8.8	7.2	6.8	6.1	7.9	10.8	11.2	11.1	75.6957	67.9035	87.9406	120.223	124.675	123.562	-0.706953	-0.863679	-0.490635	-0.0395284	0.0129391	-0.4178		1.11917	0.161682
627	High	O96007	MOCS2	Molybdopterin synthase catalytic subunit OS=Homo sapiens OX=9606 GN=MOCS2 PE=1 SV=1	0.003	3.379	5	1	1	1	1	188	20.9	5.44	1.84	1	1	1	1	1	1	18.7	20.9	17.9	11.9	20.2	18.3	21.9	20.9	21.4	16.6	25.8	28.2	97.4777	93.0267	95.2522	73.8872	114.837	125.519	-0.364764	-0.432192	-0.398084	-0.764512	-0.128324	-0.4176		1.82668	0.0614662
1252	High	P09525	ANXA4	Annexin A4 OS=Homo sapiens OX=9606 GN=ANXA4 PE=1 SV=4	0	50.41	30	1	8	15	7	319	35.9	6.13	46.91	3	3	3	3	3	2	68.6	83	62.7	69.6	69.2	38.9	80.3	83	75	96.8	88.3	60.1	99.6484	102.999	93.0714	120.124	109.576	74.5812	0.418035	0.465746	0.319526	0.687642	0.555048	0.4894	+	2.84319	0.0226362
787	Medium	Q8WZ42	TTN	Titin OS=Homo sapiens OX=9606 GN=TTN PE=1 SV=4	0.068	1.112	0	1	1	1	1	34350	3813.7	6.35	2.42	1	1	1	1	1	1	32.1	31.1	64.4	2.8	27.1	22.7	37.6	31.1	76.9	4	34.5	35	102.967	85.1666	210.589	10.9539	94.4774	95.8466	0.103378	-0.17044	1.13563	-3.12928	-0.0207586	-0.4162		0.227486	0.690327
474	High	Q9P2K6	KLHL42	Kelch-like protein 42 OS=Homo sapiens OX=9606 GN=KLHL42 PE=1 SV=2	0	5.218	3	1	1	1	1	505	56.8	5.74	2.8	1	1	1	1	1	1	13.2	13.7	18.9	11	10.8	13.7	15.5	13.7	22.6	15.3	13.8	21.2	91.0872	80.5093	132.811	89.9119	81.097	124.584	-0.451796	-0.629888	0.0922585	-0.470533	-0.619396	-0.416		1.46092	0.0972689
692	High	O94889	KLHL18	Kelch-like protein 18 OS=Homo sapiens OX=9606 GN=KLHL18 PE=1 SV=3	0	6.224	4	1	2	3	1	574	63.6	5.6	8.61	1	1	1	1	1	1	21	24.8	20.3	11.9	20.9	20	24.6	24.8	24.3	16.6	26.7	30.8	99.8647	100.677	98.6468	67.3884	108.39	125.034	-0.324272	-0.31259	-0.341974	-0.891747	-0.206091	-0.4154		1.57181	0.0835289
560	High	Q8N5L8	RPP25L	Ribonuclease P protein subunit p25-like protein OS=Homo sapiens OX=9606 GN=RPP25L PE=1 SV=1	0	5.081	20	1	2	2	2	163	17.6	10.3	6.32	1	1	1	1	1	1	17.2	30.9	9.4	14.6	13.8	16.4	20.2	30.9	11.2	20.4	17.6	25.4	96.42	147.494	53.4606	97.3747	84.0095	121.241	-0.330473	0.282778	-1.18133	-0.316259	-0.529253	-0.4146		0.81706	0.259479
2431	High	Q6ZNE5	ATG14	Beclin 1-associated autophagy-related key regulator OS=Homo sapiens OX=9606 GN=ATG14 PE=1 SV=1	0	7.058	5	1	2	3	2	492	55.3	7.01	9.95	2	2	2	2	2	2	180.9	208	161.4	154.2	170.1	96.3	211.8	208	192.8	214.7	216.9	148.7	106.53	104.619	96.9738	107.989	109.095	74.7925	0.510298	0.484179	0.3747	0.529918	0.544625	0.4888	+	4.06753	0.0104272
1399	High	P0DJ07	PET100	Protein PET100 homolog, mitochondrial OS=Homo sapiens OX=9606 GN=PET100 PE=1 SV=1	0.025	1.76	14	1	1	1	1	73	9.1	6.77	2.78	1	1	1	1	1	1	42.5	66.4	34	31.8	46.4	44.1	49.8	66.4	40.6	44.3	59.1	68.1	91.0143	121.352	74.2004	80.9625	108.011	124.459	-0.451509	-0.0364716	-0.746175	-0.620348	-0.204497	-0.4116		1.46281	0.0970739
198	High	Q9HCM7	FBRSL1	Fibrosin-1-like protein OS=Homo sapiens OX=9606 GN=FBRSL1 PE=1 SV=4	0.001	4.546	3	1	2	2	2	1045	110.8	9.67	4.75	1	1	1	1	1	1	8.6	7.8	7.2	2.7	7	6.4	10	7.8	8.6	3.8	9	9.9	122.2	95.3157	105.092	46.4358	109.98	120.978	0.0144996	-0.343954	-0.203092	-1.38143	-0.137504	-0.4104		0.756529	0.28631
2985	High	P11532	DMD	Dystrophin OS=Homo sapiens OX=9606 GN=DMD PE=1 SV=3	0	21.842	2	1	8	10	5	3685	426.5	5.88	21.58	3	3	3	3	3	3	104.5	81	185.9	189.2	143.3	138	122.4	81	222.2	263.5	182.8	213.1	67.6866	44.7926	122.876	145.714	101.088	117.843	-0.799927	-1.39554	0.0603282	0.306272	-0.221265	-0.4102		0.596276	0.37142
6922	High	P78417	GSTO1	Glutathione S-transferase omega-1 OS=Homo sapiens OX=9606 GN=GSTO1 PE=1 SV=2	0	64.852	63	1	17	26	17	241	27.5	6.6	72.19	15	15	15	15	15	15	2270.3	2797.2	2217.7	1733.5	2100.2	1217.6	2658.3	2797.2	2650.1	2413.3	2678.8	1880.3	105.782	111.309	105.456	96.0326	106.598	74.8229	0.499541	0.573021	0.495084	0.360044	0.510624	0.4878	+	3.81922	0.011887
728	High	Q12816	TRO	Trophinin OS=Homo sapiens OX=9606 GN=TRO PE=1 SV=3	0	20.921	5	1	5	6	3	1431	143.6	9.03	22.23	2	1	2	2	2	2	17.5	17.2	26.8	23.7	18.8	21.1	20.5	17.2	32	33	24	32.6	77.2128	64.7834	120.527	124.294	90.3955	122.787	-0.669248	-0.922463	-0.0268001	0.0175941	-0.441838	-0.4084		1.0563	0.176889
436	High	P17661	DES	Desmin OS=Homo sapiens OX=9606 GN=DES PE=1 SV=3	0	24.174	14	1	6	11	2	470	53.5	5.27	29.48	1	1	1	1	1	1	21.3	23.7	21.5	23.2	22.8	12.5	24.9	23.7	25.7	32.3	29.1	19.3	96.3871	91.7419	99.4839	125.032	112.645	74.7097	0.367545	0.296286	0.413168	0.742933	0.592418	0.4824	+	2.39091	0.0328127
3325	High	Q9UKL3	CASP8AP2	CASP8-associated protein 2 OS=Homo sapiens OX=9606 GN=CASP8AP2 PE=1 SV=1	0	13.401	2	1	3	5	3	1982	222.5	6.58	15.09	2	2	2	2	2	2	144.7	189.1	169.9	179.8	140.9	168.8	169.4	189.1	203	250.4	179.7	260.7	81.1627	90.6013	97.261	119.971	86.0976	124.906	-0.621957	-0.463241	-0.360911	-0.058156	-0.5368	-0.4082		1.85857	0.059207
1026	High	Q9H492	MAP1LC3A	Microtubule-associated proteins 1A/1B light chain 3A OS=Homo sapiens OX=9606 GN=MAP1LC3A PE=1 SV=2	0	5.318	12	1	1	1	1	121	14.3	8.68	2.89	1	1	1	1	1	1	54.6	64.4	54.6	44.7	54.5	30.2	64	64.4	65.3	62.3	69.5	46.6	103.198	103.843	105.294	100.457	112.067	75.1411	0.457742	0.466731	0.486753	0.418902	0.576683	0.4816	+	4.28227	0.0088223
2342	High	O95149	SNUPN	Snurportin-1 OS=Homo sapiens OX=9606 GN=SNUPN PE=1 SV=1	0	9.296	12	1	2	3	2	360	41.1	6.64	10.33	1	1	1	1	1	1	84.4	91.8	93.2	92.3	74.4	89.6	98.8	91.8	111.4	128.5	94.9	138.3	89.3175	82.9893	100.708	116.167	85.7918	125.026	-0.485218	-0.591235	-0.312052	-0.106033	-0.543321	-0.4074		1.993	0.0504495
2802	High	O95897	OLFM2	Noelin-2 OS=Homo sapiens OX=9606 GN=OLFM2 PE=1 SV=2	0	12.99	9	1	4	5	4	454	51.4	7.94	10.56	4	4	4	4	4	4	105.6	186.1	120	95.8	108.5	123.2	123.7	186.1	143.5	133.3	138.4	190.3	81.0882	121.993	94.0675	87.3812	90.7244	124.746	-0.62143	-0.0321975	-0.407225	-0.513599	-0.459432	-0.4066		1.81399	0.0621865
7318	High	P26038	MSN	Moesin OS=Homo sapiens OX=9606 GN=MSN PE=1 SV=3	0	230.879	56	1	36	101	22	577	67.8	6.4	284.84	27	27	27	27	27	26	3250	3923.9	3046	2656.7	3006.3	1752.7	3805.5	3923.9	3639.9	3698.5	3834.7	2706.7	105.663	108.951	101.065	102.692	106.474	75.1541	0.491551	0.535753	0.427364	0.450405	0.502579	0.4816	+	4.8086	0.00517981
1552	High	Q8N4C6	NIN	Ninein OS=Homo sapiens OX=9606 GN=NIN PE=1 SV=4	0	8.392	1	1	2	2	2	2090	243.1	5.03	7.26	2	2	2	2	2	2	94.5	99.7	96.4	65	101.8	50.3	110.6	99.7	115.2	90.5	129.8	77.6	106.449	95.9577	110.876	87.103	124.928	74.6872	0.511223	0.361537	0.570012	0.221861	0.742162	0.4814	+	2.24849	0.0385853
386	High	Q8NEL9	DDHD1	Phospholipase DDHD1 OS=Homo sapiens OX=9606 GN=DDHD1 PE=1 SV=2	0.004	3.191	2	1	1	1	1	900	100.4	5.67	3.43	1	1	1	1	1	1	12.4	13.9	11.6	7.4	8.7	10.8	14.5	13.9	13.9	10.3	11.1	16.7	108.209	103.731	103.731	76.8657	82.8358	124.627	-0.203795	-0.264763	-0.264763	-0.697204	-0.589288	-0.404		1.81143	0.0623945
421	High	Q9BXB1	LGR4	Leucine-rich repeat-containing G-protein coupled receptor 4 OS=Homo sapiens OX=9606 GN=LGR4 PE=1 SV=2	0	11.821	7	1	4	4	4	951	104.4	6.19	12.23	2	2	2	2	2	2	11.2	10.7	13.1	11.8	11.6	12	13.2	10.7	15.6	16.4	14.8	18.5	88.7892	71.9731	104.933	110.314	99.5516	124.439	-0.486987	-0.789914	-0.245979	-0.173829	-0.321928	-0.4038		1.67455	0.074123
1546	High	Q8TET4	GANC	Neutral alpha-glucosidase C OS=Homo sapiens OX=9606 GN=GANC PE=2 SV=3	0.036	1.575	2	1	1	1	1	914	104.3	6.23	2.58	1	1	1	1	1	1	48	42.9	57.6	46.5	49.3	49.9	56.2	42.9	68.8	64.7	62.9	77.1	90.4992	69.0821	110.789	104.187	101.288	124.155	-0.456161	-0.845753	-0.164322	-0.252965	-0.293671	-0.4026		1.54015	0.0869973
4844	High	Q14914	PTGR1	Prostaglandin reductase 1 OS=Homo sapiens OX=9606 GN=PTGR1 PE=1 SV=2	0	101.759	54	1	14	33	14	329	35.8	8.29	104.98	14	14	14	14	14	14	652.5	818.4	678.5	566.5	730.3	381.8	764	818.4	810.8	788.6	931.5	589.6	97.4718	104.412	103.443	100.61	118.842	75.2217	0.373836	0.47307	0.45961	0.419557	0.659819	0.4774	+	3.21297	0.0172219
7073	High	Q08945	SSRP1	FACT complex subunit SSRP1 OS=Homo sapiens OX=9606 GN=SSRP1 PE=1 SV=1	0	150.811	44	1	26	53	26	709	81	6.87	163.68	22	22	22	21	22	21	2569.8	2884.4	2588.2	2113.6	2165.5	1366.1	3009	2884.4	3092.9	2942.4	2762.1	2109.7	107.461	103.011	110.457	105.083	98.6435	75.3442	0.512246	0.451233	0.551922	0.479956	0.388728	0.4768	+	4.17874	0.00920446
535	High	Q9NS00	C1GALT1	Glycoprotein-N-acetylgalactosamine 3-beta-galactosyltransferase 1 OS=Homo sapiens OX=9606 GN=C1GALT1 PE=1 SV=1	0	6.48	8	1	2	2	2	363	42.2	6.64	6.41	2	2	2	2	2	2	15.7	16.9	17.5	9.9	17.9	15.7	18.4	16.9	21	13.8	22.9	24.2	94.198	86.5188	107.509	70.6485	117.235	123.891	-0.395301	-0.517984	-0.204618	-0.810339	-0.0796594	-0.4016		1.46734	0.0964094
1690	High	Q8IUX4	APOBEC3F	DNA dC->dU-editing enzyme APOBEC-3F OS=Homo sapiens OX=9606 GN=APOBEC3F PE=1 SV=3	0	11.302	11	1	3	3	3	373	45	7.23	10.84	2	2	2	2	2	2	111.2	131.5	88.5	89.3	84.9	55.6	130.2	131.5	105.8	124.3	108.3	85.9	113.878	115.015	92.5364	108.717	94.723	75.1312	0.599999	0.614333	0.30061	0.533096	0.334303	0.4764	+	2.69675	0.0247997
567	High	P15923	TCF3	Transcription factor E2-alpha OS=Homo sapiens OX=9606 GN=TCF3 PE=1 SV=1	0	21.532	14	1	5	5	4	654	67.6	6.47	15.72	2	2	2	2	2	2	16.7	19.6	15.6	17.9	12.1	16.6	19.6	19.6	18.6	24.9	15.4	25.6	95.0687	95.0687	90.2183	120.776	74.6968	124.171	-0.38529	-0.38529	-0.460841	-0.0399981	-0.733213	-0.4008		1.65205	0.0763431
6037	High	P02792	FTL	Ferritin light chain OS=Homo sapiens OX=9606 GN=FTL PE=1 SV=2	0	44.831	53	1	9	17	9	175	20	5.78	52.09	8	8	8	8	8	8	1194.5	1615.2	1450	943	1256.5	709.7	1398.7	1615.2	1732.7	1312.7	1602.7	1096	95.8232	110.655	118.705	89.9315	109.799	75.0856	0.351839	0.559465	0.660774	0.260289	0.548257	0.476	+	2.53107	0.0282038
7880	High	P62805	H4C1	Histone H4 OS=Homo sapiens OX=9606 GN=H4C1 PE=1 SV=2	0	99.432	68	1	13	191	13	103	11.4	11.36	517.27	18	18	18	18	18	18	12700.4	14451.4	12515.5	9806	10484.5	6632.9	14870.9	14451.4	14955.6	13651.3	13373.2	10243.1	109.418	106.331	110.041	100.444	98.3981	75.3672	0.53784	0.496557	0.546033	0.414386	0.384692	0.476	+	3.89066	0.0114064
7789	High	P60709	ACTB	Actin, cytoplasmic 1 OS=Homo sapiens OX=9606 GN=ACTB PE=1 SV=1	0	520.628	77	1	29	676	13	375	41.7	5.48	2505	33	33	33	33	33	33	4247.2	3989.3	4043.4	3984.9	4380.4	4222.2	4973	3989.3	4831.7	5547.6	5587.3	6520.2	94.8771	76.1097	92.1813	105.84	106.597	124.395	-0.3908	-0.708781	-0.432385	-0.233052	-0.222765	-0.3976		1.96739	0.0518238
613	High	Q8TEY7	USP33	Ubiquitin carboxyl-terminal hydrolase 33 OS=Homo sapiens OX=9606 GN=USP33 PE=1 SV=2	0	18.067	9	1	5	5	5	942	106.7	6.02	19.34	2	2	2	2	2	2	27.4	39.5	34.3	28.8	30.7	17.8	32	39.5	41	40.1	39.1	27.5	87.5912	108.12	112.226	109.763	107.026	75.2737	0.21864	0.522421	0.576192	0.544171	0.507737	0.4738	+	2.73211	0.0245306
5187	High	P09493	TPM1	Tropomyosin alpha-1 chain OS=Homo sapiens OX=9606 GN=TPM1 PE=1 SV=2	0	90.789	49	1	19	43	9	284	32.7	4.74	130.87	7	7	7	7	7	7	827	915.1	935.9	676.8	711.6	452.3	968.3	915.1	1118.3	942.1	907.6	698.5	104.683	98.9315	120.899	101.85	98.1207	75.5149	0.471194	0.389669	0.678975	0.43162	0.377796	0.47	+	2.99447	0.0202794
455	High	P0DPD6	ECE2	Endothelin-converting enzyme 2 OS=Homo sapiens OX=9606 GN=ECE2 PE=1 SV=1	0.03	1.668	2	1	1	1	1	811	91.2	5.31	2.28	1	1	1	1	1	1	11.2	4.3	22	26.8	12.7	13.2	13.1	4.3	26.2	37.4	16.2	20.4	66.8367	21.9388	133.673	190.816	82.6531	104.082	-0.639002	-2.24616	0.360998	0.874469	-0.332575	-0.3966		0.302953	0.606385
288	High	Q9H8U3	ZFAND3	AN1-type zinc finger protein 3 OS=Homo sapiens OX=9606 GN=ZFAND3 PE=1 SV=1	0	6.529	7	1	1	1	1	227	25.2	7.43	3.55	1	1	1	1	1	1	15	21	12.2	11.9	15.8	8.3	17.5	21	14.6	16.6	20.1	12.9	102.24	122.687	85.297	96.9815	117.429	75.3651	0.439984	0.703018	0.178597	0.363812	0.639824	0.4652	+	2.09613	0.0449489
123	High	Q86VX2	COMMD7	COMM domain-containing protein 7 OS=Homo sapiens OX=9606 GN=COMMD7 PE=1 SV=2	0	12.744	14	1	2	2	2	200	22.5	5.92	6.78	1	1	1	1	1	1	4.4	5.2	4.2	5.8	4.4	4.8	5.1	5.2	5.1	8	5.6	7.5	83.8356	85.4795	83.8356	131.507	92.0548	123.288	-0.556393	-0.528379	-0.556393	0.0931094	-0.421464	-0.3936		1.47033	0.0959937
448	High	Q96PE7	MCEE	Methylmalonyl-CoA epimerase, mitochondrial OS=Homo sapiens OX=9606 GN=MCEE PE=1 SV=1	0	8.41	22	1	2	2	2	176	18.7	9.09	7.78	1	1	1	1	1	1	12.7	14.6	10	12.1	14.7	12.9	14.9	14.6	11.9	16.9	18.8	20	92.07	90.2163	73.5324	104.428	116.169	123.584	-0.424688	-0.454032	-0.749038	-0.242977	-0.0892673	-0.392		1.61631	0.079091
3269	High	Q8N474	SFRP1	Secreted frizzled-related protein 1 OS=Homo sapiens OX=9606 GN=SFRP1 PE=1 SV=1	0	7.275	11	1	3	3	3	314	35.4	8.85	5.73	3	3	3	3	3	3	132.7	245.2	211.6	106.1	142	162.8	155.4	245.2	252.9	147.8	181.1	251.4	75.5714	119.241	122.986	71.8755	88.0694	122.256	-0.693998	-0.0360257	0.00858239	-0.766338	-0.473198	-0.392		1.13765	0.156717
4224	High	Q9BRQ6	CHCHD6	MICOS complex subunit MIC25 OS=Homo sapiens OX=9606 GN=CHCHD6 PE=1 SV=1	0	16.94	27	1	6	7	6	235	26.4	8.85	10.95	3	3	3	3	3	3	502.7	564.1	491.6	410.9	492.7	277.6	588.6	564.1	587.4	572.1	628.5	428.6	104.817	100.454	104.603	101.879	111.922	76.3245	0.457656	0.396319	0.454711	0.416635	0.552281	0.4556	+	4.15501	0.00939192
5434	High	Q96A26	FAM162A	Protein FAM162A OS=Homo sapiens OX=9606 GN=FAM162A PE=1 SV=2	0	36.827	37	1	7	11	7	154	17.3	9.77	31.73	8	8	8	8	8	8	501.4	750.1	479.1	328.1	550.5	512.8	587.1	750.1	572.5	456.8	702.1	791.9	91.2472	116.581	88.9781	70.996	109.121	123.077	-0.431712	-0.0782353	-0.468043	-0.793756	-0.173642	-0.3892		1.44143	0.1004
1881	Medium	Q8N5I3	KCNRG	Potassium channel regulatory protein OS=Homo sapiens OX=9606 GN=KCNRG PE=1 SV=1	0.068	1.108	6	1	1	1	1	272	31	7.4	2.42	1	1	1	1	1	1	81.9	77.8	65.4	43	57.1	64.5	95.9	77.8	78.2	59.9	72.9	99.6	118.811	96.3865	96.8821	74.2102	90.3159	123.395	-0.0546149	-0.356376	-0.348977	-0.73359	-0.450227	-0.3888		1.6319	0.0778339
179	High	Q9UL45	BLOC1S6	Biogenesis of lysosome-related organelles complex 1 subunit 6 OS=Homo sapiens OX=9606 GN=BLOC1S6 PE=1 SV=1	0	7.12	11	1	1	2	1	172	19.7	6.4	10.11	1	1	1	1	1	1	10.7	12.6	9.2	9.2	10.1	5.8	12.6	12.6	11	12.7	12.9	9	106.78	106.78	93.2203	107.627	109.322	76.2712	0.485427	0.485427	0.289507	0.496832	0.519374	0.4552	+	3.39543	0.0158485
607	High	Q9HCD6	TANC2	Protein TANC2 OS=Homo sapiens OX=9606 GN=TANC2 PE=1 SV=3	0.006	2.906	1	1	1	1	1	1990	219.5	8.07	2.5	1	1	1	1	1	1	18.6	20.8	17.2	19.7	12.4	17.8	21.8	20.8	20.5	27.4	15.8	27.4	97.831	93.3433	91.997	122.962	70.905	122.962	-0.329848	-0.397592	-0.418552	0	-0.794251	-0.3882		1.42834	0.10243
757	High	Q96EQ0	SGTB	Small glutamine-rich tetratricopeptide repeat-containing protein beta OS=Homo sapiens OX=9606 GN=SGTB PE=1 SV=1	0	20.973	20	1	4	6	4	304	33.4	4.92	24.71	2	2	2	2	2	2	37.4	52.2	40.4	30.1	37.1	22	43.8	52.2	48.3	41.9	47.4	34	98.2063	117.04	108.296	93.9462	106.278	76.2332	0.365396	0.618515	0.506488	0.301415	0.479352	0.454	+	2.91124	0.0217525
1514	Medium	A4UGR9	XIRP2	Xin actin-binding repeat-containing protein 2 OS=Homo sapiens OX=9606 GN=XIRP2 PE=1 SV=2	0.067	1.132	0	1	1	1	1	3374	382.1	6.38	3.27	1	1	1	1	1	1	48.7	29.3	61.3	54.6	51.2	48.3	57	29.3	73.3	75.9	65.3	74.7	91.0786	46.8176	117.124	121.278	104.341	119.361	-0.390146	-1.35021	-0.027295	0.0229916	-0.194025	-0.3876		0.703895	0.312524
317	High	O00757	FBP2	Fructose-1,6-bisphosphatase isozyme 2 OS=Homo sapiens OX=9606 GN=FBP2 PE=1 SV=2	0	7.162	6	1	2	2	1	339	36.7	7.23	6.74	1	1	1	1	1	1	7.1	9.1	9.7	7.3	12	9	8.4	9.1	11.6	10.1	15.3	13.9	73.6842	79.8246	101.754	88.5965	134.211	121.93	-0.726624	-0.611146	-0.26096	-0.46073	0.138447	-0.3844		1.18804	0.144764
1716	High	P98179	RBM3	RNA-binding protein 3 OS=Homo sapiens OX=9606 GN=RBM3 PE=1 SV=1	0	14.227	18	1	2	5	2	157	17.2	8.91	16.04	2	2	2	2	2	2	49.2	62.3	62.1	60.5	48.3	56.9	57.7	62.3	74.2	84.2	61.7	87.9	80.8879	87.3364	104.019	118.037	86.4953	123.224	-0.607292	-0.496631	-0.244444	-0.0620429	-0.510593	-0.3842		1.72775	0.0694824
2621	High	O00409	FOXN3	Forkhead box protein N3 OS=Homo sapiens OX=9606 GN=FOXN3 PE=1 SV=1	0	5.729	3	1	1	1	1	490	53.8	6.65	4.18	1	1	1	1	1	1	103.9	107.4	123.2	83.6	129.3	109.8	121.6	107.4	147.3	116.4	165	169.5	88.2012	77.9014	106.842	84.4294	119.681	122.945	-0.479142	-0.658291	-0.202528	-0.542194	-0.0388192	-0.3842		1.54981	0.0858345
1270	High	Q96PB1	CASD1	N-acetylneuraminate 9-O-acetyltransferase OS=Homo sapiens OX=9606 GN=CASD1 PE=1 SV=1	0	5.472	2	1	1	1	1	797	91.6	8.82	3.08	1	1	1	1	1	1	73.1	83.4	71.1	63.3	59.1	39.5	85.6	83.4	85	88.1	75.4	61	107.335	104.577	106.583	110.47	94.5455	76.489	0.488802	0.451238	0.478654	0.530333	0.305755	0.451	+	3.52185	0.0145997
425	High	Q96GJ1	TRMT2B	tRNA (uracil(54)-C(5))-methyltransferase homolog OS=Homo sapiens OX=9606 GN=TRMT2B PE=1 SV=1	0	5.398	3	1	1	1	1	504	56.4	8.81	4.5	1	1	1	1	1	1	18.6	24.3	21.1	22.1	20.9	12.1	21.7	24.3	25.3	30.7	26.6	18.7	88.391	98.9817	103.055	125.051	108.35	76.1711	0.214657	0.377918	0.436099	0.7152	0.508388	0.4504	+	2.27301	0.0372301
2611	High	P55058	PLTP	Phospholipid transfer protein OS=Homo sapiens OX=9606 GN=PLTP PE=1 SV=1	0	24.067	18	1	7	9	7	493	54.7	7.01	28.54	3	3	3	3	3	3	94.4	166.3	132.6	81.7	84.5	108.9	110.5	166.3	158.5	113.8	107.8	168.1	80.3636	120.945	115.273	82.7636	78.4	122.255	-0.605273	-0.0155316	-0.0848369	-0.562819	-0.640963	-0.382		1.31234	0.120124
139	High	Q9NSA3	CTNNBIP1	Beta-catenin-interacting protein 1 OS=Homo sapiens OX=9606 GN=CTNNBIP1 PE=1 SV=1	0	9.53	30	1	2	4	2	81	9.2	5.41	12.91	1	1	1	1	1	1	5.7	5.8	4.2	4.1	6.2	5.2	6.7	5.8	5	5.7	7.9	8	102.813	89.0026	76.7263	87.468	121.228	122.762	-0.255839	-0.463947	-0.678072	-0.489038	-0.0181473	-0.381		1.5561	0.0849934
490	High	Q8TEK3	DOT1L	Histone-lysine N-methyltransferase, H3 lysine-79 specific OS=Homo sapiens OX=9606 GN=DOT1L PE=1 SV=3	0	10.738	4	1	3	3	3	1537	164.8	9.19	9.94	2	2	2	2	2	2	11.6	20.4	16.6	11.2	11.8	14.1	13.6	20.4	19.8	15.6	15	21.7	76.9086	115.363	111.97	88.2187	84.8256	122.714	-0.674088	-0.0891259	-0.132195	-0.476149	-0.532733	-0.3808		1.52655	0.0885148
739	High	Q99638	RAD9A	Cell cycle checkpoint control protein RAD9A OS=Homo sapiens OX=9606 GN=RAD9A PE=1 SV=1	0	8.964	7	1	2	2	2	391	42.5	5.66	6.1	1	1	1	1	1	1	21.2	21	21.3	22.1	20	21.4	24.8	21	25.5	30.8	25.6	33	92.5949	78.407	95.2085	114.997	95.5818	123.211	-0.412126	-0.652077	-0.371969	-0.0995357	-0.366322	-0.3804		1.91168	0.0554818
175	High	Q9NXF8	ZDHHC7	Palmitoyltransferase ZDHHC7 OS=Homo sapiens OX=9606 GN=ZDHHC7 PE=1 SV=2	0	7.346	9	1	1	1	1	308	35.1	7.94	3.2	1	1	1	1	1	1	5.5	4.1	6.1	7.4	6.2	5.8	6.5	4.1	7.3	10.3	7.9	9	86.4745	54.5455	97.1175	137.029	105.1	119.734	-0.469485	-1.1343	-0.302029	0.194647	-0.188072	-0.3796		0.80542	0.264424
1465	High	P28908	TNFRSF8	Tumor necrosis factor receptor superfamily member 8 OS=Homo sapiens OX=9606 GN=TNFRSF8 PE=1 SV=1	0	14.547	8	1	4	5	4	595	63.7	5.62	16.94	3	3	3	3	3	3	93.3	87.4	88.4	74.1	65.2	46.2	109.3	87.4	105.7	103.2	83.2	71.3	117.086	93.6261	113.23	110.552	89.1269	76.3792	0.616319	0.293731	0.568001	0.533469	0.222681	0.4468	+	2.32132	0.0354962
4449	High	Q9C004	SPRY4	Protein sprouty homolog 4 OS=Homo sapiens OX=9606 GN=SPRY4 PE=1 SV=2	0	33.178	31	1	7	10	7	299	32.5	7.88	34.6	8	8	8	8	8	8	545.4	656	511	553.3	504.2	314.3	638.6	656	610.7	770.3	643.2	485.4	100.72	103.465	96.3199	121.492	101.446	76.5575	0.395738	0.434522	0.33129	0.666246	0.406093	0.4468	+	2.83364	0.022772
816	High	Q96GF1	RNF185	E3 ubiquitin-protein ligase RNF185 OS=Homo sapiens OX=9606 GN=RNF185 PE=1 SV=1	0	5.137	26	1	2	2	2	192	20.4	6.52	6.24	1	1	1	1	1	1	40.7	44.8	49.8	36.6	35.4	23.5	47.6	44.8	59.5	50.9	45.2	36.2	100.493	94.5813	125.616	107.46	95.4258	76.4251	0.394972	0.307509	0.7169	0.491676	0.320333	0.4464	+	2.39404	0.0327594
7597	High	P16401	H1-5	Histone H1.5 OS=Homo sapiens OX=9606 GN=H1-5 PE=1 SV=3	0	53.324	40	1	14	50	11	226	22.6	10.92	145.02	11	11	11	11	11	11	4633.3	5515.9	4835.5	3775.6	4004.7	2573.7	5425.1	5515.9	5778.3	5256.1	5108	3974.5	104.806	106.56	111.63	101.541	98.6802	76.7824	0.448876	0.472823	0.539872	0.403219	0.361985	0.4454	+	3.899	0.0113658
2694	High	Q9Y2Q5	LAMTOR2	Ragulator complex protein LAMTOR2 OS=Homo sapiens OX=9606 GN=LAMTOR2 PE=1 SV=1	0	36.478	90	1	7	13	7	125	13.5	5.4	43.4	5	5	5	5	5	5	205.7	217.2	234.3	170	184.6	115.1	240.9	217.2	280	236.7	235.5	177.7	104.135	93.8905	121.037	102.32	101.801	76.8156	0.438991	0.28958	0.655983	0.413616	0.406283	0.441	+	2.75042	0.0238173
362	High	Q9NZ43	USE1	Vesicle transport protein USE1 OS=Homo sapiens OX=9606 GN=USE1 PE=1 SV=2	0.012	2.219	5	1	1	1	1	259	29.4	9.07	2.34	1	1	1	1	1	1	16.4	21.2	19.4	13.4	19	10.1	19.2	21.2	23.2	18.6	24.2	15.6	94.4262	104.262	114.098	91.4754	119.016	76.7213	0.29956	0.442518	0.572579	0.253757	0.633461	0.4406	+	2.40141	0.0325933
1054	High	Q7Z7A4	PXK	PX domain-containing protein kinase-like protein OS=Homo sapiens OX=9606 GN=PXK PE=1 SV=1	0	6.547	4	1	2	2	2	578	64.9	9.35	5.91	1	1	1	1	1	1	38	41.6	29.3	22.1	27.9	31.3	44.5	41.6	35	30.8	35.6	48.3	113.232	105.852	89.0585	78.3715	90.5852	122.901	-0.118218	-0.21544	-0.464668	-0.649093	-0.440146	-0.3774		1.78839	0.0643097
971	High	Q9BXS4	TMEM59	Transmembrane protein 59 OS=Homo sapiens OX=9606 GN=TMEM59 PE=1 SV=1	0	6.075	7	1	2	2	2	323	36.2	5.1	6.21	1	1	1	1	1	1	28.6	41.3	31.7	19.9	24	28.5	33.5	41.3	37.9	27.8	30.6	44	93.4449	115.202	105.718	77.5453	85.3556	122.734	-0.393342	-0.0913617	-0.215306	-0.662419	-0.523972	-0.377		1.66949	0.0744572
2914	High	Q96B97	SH3KBP1	SH3 domain-containing kinase-binding protein 1 OS=Homo sapiens OX=9606 GN=SH3KBP1 PE=1 SV=2	0	26.172	13	1	6	6	6	665	73.1	6.62	18.88	5	5	5	5	5	5	202.8	271.7	248.1	200.1	237	131.9	237.5	271.7	296.4	278.6	302.3	203.7	89.6114	102.515	111.835	105.119	114.061	76.8583	0.221482	0.415569	0.541099	0.451749	0.569535	0.44	+	2.69323	0.0248674
3505	High	A6NDK9	GOLGA6C	Golgin subfamily A member 6C OS=Homo sapiens OX=9606 GN=GOLGA6C PE=3 SV=1	0	8.618	6	1	3	3	3	693	79.8	5.39	10.09	3	3	3	3	3	3	355.1	361.8	290	300.8	333.8	187.6	415.8	361.8	346.6	418.8	425.8	289.7	110.463	96.1169	92.0788	111.26	113.119	76.9626	0.52133	0.320633	0.258712	0.531702	0.555616	0.4378	+	2.6894	0.0248674
3940	High	Q9NZJ0	DTL	Denticleless protein homolog OS=Homo sapiens OX=9606 GN=DTL PE=1 SV=3	0	37.152	19	1	10	11	10	730	79.4	8.87	29.36	4	4	4	4	4	4	239.1	221.3	247.7	265.8	209.9	237.6	279.9	221.3	295.9	370	267.8	366.9	93.2068	73.693	98.5348	123.21	89.1775	122.178	-0.390475	-0.729383	-0.310277	0.0121384	-0.454231	-0.3742		1.45383	0.0983364
127	High	Q9NRZ7	AGPAT3	1-acyl-sn-glycerol-3-phosphate acyltransferase gamma OS=Homo sapiens OX=9606 GN=AGPAT3 PE=1 SV=1	0.006	2.915	3	1	1	1	1	376	43.4	8.72	3.41	1	1	1	1	1	1	5.6	6.6	5.7	4.8	2.8	4.9	6.6	6.6	6.8	6.7	3.5	7.6	104.762	104.762	107.937	106.349	55.5556	120.635	-0.203533	-0.203533	-0.160465	-0.181838	-1.11864	-0.3738		0.937347	0.21242
2730	High	P43251	BTD	Biotinidase OS=Homo sapiens OX=9606 GN=BTD PE=1 SV=2	0	7.082	4	1	2	2	2	543	61.1	6.25	7.02	2	2	2	2	2	2	103.1	153.9	139.7	102.8	95.8	117.6	120.8	153.9	166.9	143.1	122.2	181.6	81.5757	103.928	112.707	96.6348	82.5211	122.634	-0.588144	-0.238771	-0.12178	-0.343741	-0.57152	-0.373		1.81904	0.0618794
3151	High	Q92754	TFAP2C	Transcription factor AP-2 gamma OS=Homo sapiens OX=9606 GN=TFAP2C PE=1 SV=1	0	35.283	26	1	9	10	9	450	49.1	7.83	30.7	8	8	8	8	8	8	286.4	327	291.3	183.7	263.3	152.6	335.3	327	348.1	255.7	335.9	235.7	109.474	106.764	113.653	83.4848	109.67	76.9549	0.508501	0.472339	0.56255	0.1175	0.51108	0.4346	+	2.24503	0.0386927
806	High	Q5TC82	RC3H1	Roquin-1 OS=Homo sapiens OX=9606 GN=RC3H1 PE=1 SV=1	0	19.803	8	1	5	6	4	1133	125.7	7.27	20.82	2	2	2	2	2	2	22.7	22.4	26.4	21.9	22.8	23.3	26.6	22.4	31.6	30.5	29.1	36	90.5789	76.277	107.605	103.859	99.0919	122.588	-0.436571	-0.684498	-0.188072	-0.239188	-0.306978	-0.371		1.85743	0.059207
444	High	Q8N4N3	KLHL36	Kelch-like protein 36 OS=Homo sapiens OX=9606 GN=KLHL36 PE=1 SV=1	0	22.092	13	1	5	5	5	616	69.9	6.24	18.5	3	3	3	3	3	3	21.4	25.3	22.2	19.7	22.4	12.7	25	25.3	26.6	27.4	28.6	19.7	98.2962	99.4758	104.587	107.733	112.451	77.4574	0.343732	0.360942	0.433231	0.47598	0.53782	0.4304	+	3.55129	0.0141824
7054	High	P35573	AGL	Glycogen debranching enzyme OS=Homo sapiens OX=9606 GN=AGL PE=1 SV=3	0	216.112	40	1	46	58	46	1532	174.7	6.76	186.5	34	34	34	34	34	33	2275.3	2883.7	2393	1880.8	2307.3	1345.2	2664.2	2883.7	2859.5	2618.4	2943	2077.3	99.6205	107.828	106.923	97.9079	110.045	77.6749	0.358993	0.473212	0.461053	0.333976	0.502578	0.426	+	3.66191	0.0126448
7876	High	P09874	PARP1	Poly [ADP-ribose] polymerase 1 OS=Homo sapiens OX=9606 GN=PARP1 PE=1 SV=4	0	464.312	64	1	63	201	63	1014	113	8.88	636.09	80	80	80	80	80	78	11648.4	13337.3	11785.8	8754.9	10860	6461.1	13639.1	13337.3	14083.6	12188	13852.2	9977.7	106.171	103.822	109.631	94.8754	107.83	77.6697	0.450969	0.418687	0.497237	0.288682	0.473336	0.4258	+	3.50896	0.0145997
2788	High	Q9P021	CRIPT	Cysteine-rich PDZ-binding protein OS=Homo sapiens OX=9606 GN=CRIPT PE=1 SV=1	0	7.619	25	1	2	3	2	101	11.2	9.47	9.59	1	1	1	1	1	1	97.7	160.9	133.3	128.7	97.8	121.8	114.4	160.9	159.3	179.1	124.7	188.1	74.0853	104.199	103.162	115.985	80.7555	121.813	-0.717413	-0.225336	-0.239754	-0.0707345	-0.593038	-0.3692		1.41025	0.104752
228	High	Q8IXS6	PALM2	Paralemmin-2 OS=Homo sapiens OX=9606 GN=PALM2 PE=1 SV=3	0	6.29	7	1	2	2	1	379	42.2	5.1	5.23	1	1	1	1	1	1	7.2	9.2	5.6	8.8	5.6	7.1	8.4	9.2	6.7	12.2	7.1	11	92.3077	101.099	73.6264	134.066	78.022	120.879	-0.389042	-0.257798	-0.715271	0.149378	-0.631613	-0.369		1.1321	0.15813
768	High	Q96B36	AKT1S1	Proline-rich AKT1 substrate 1 OS=Homo sapiens OX=9606 GN=AKT1S1 PE=1 SV=1	0	6.217	8	1	2	3	2	256	27.4	4.75	7.82	2	2	2	2	2	2	18.4	26.5	24.5	18.2	24.9	22.3	21.5	26.5	29.3	25.3	31.8	34.4	76.4218	94.1943	104.147	89.9289	113.033	122.275	-0.678072	-0.376416	-0.231508	-0.443271	-0.113382	-0.3684		1.72904	0.0693413
5679	High	P30405	PPIF	Peptidyl-prolyl cis-trans isomerase F, mitochondrial OS=Homo sapiens OX=9606 GN=PPIF PE=1 SV=1	0	39.681	47	1	9	17	7	207	22	9.38	49.9	8	7	8	8	8	7	989.6	1156.2	957.8	1052.5	880.4	580.7	1158.7	1156.2	1144.5	1465.3	1123	896.8	100.111	99.8949	98.884	126.601	97.0264	77.4829	0.369649	0.366533	0.351859	0.708338	0.3245	0.4242	+	2.39486	0.0327594
203	High	O15315	RAD51B	DNA repair protein RAD51 homolog 2 OS=Homo sapiens OX=9606 GN=RAD51B PE=1 SV=2	0.013	2.168	3	1	1	1	1	384	42.2	5.69	1.85	1	1	1	1	1	1	10.9	14.6	11.4	10.8	9	6.5	12.8	14.6	13.6	15	11.4	10	99.2248	113.178	105.426	116.279	88.3721	77.5194	0.356144	0.545968	0.443607	0.584963	0.189034	0.424	+	2.40155	0.0325933
6557	High	Q9Y4F1	FARP1	FERM, ARHGEF and pleckstrin domain-containing protein 1 OS=Homo sapiens OX=9606 GN=FARP1 PE=1 SV=1	0	108.722	28	1	21	34	21	1045	118.6	8.15	112.26	20	20	20	20	20	20	1922.5	1891.2	1329	1536.9	1578.1	948	2251.1	1891.2	1588.1	2139.6	2012.9	1464	119.033	100.003	83.9754	113.138	106.438	77.4132	0.620715	0.369386	0.117386	0.547426	0.45936	0.4226	+	2.07595	0.0460101
1121	Medium	Q9DHR2	50L	Probable metalloendopeptidase G1-type OS=Yaba-like disease virus OX=132475 GN=50L PE=3 SV=1	0.087	0.943	2	1	1	1	1	590	68.6	8.21	2.97	1	1	1	1	1	1	63.3	64.7	59.4	52.2	52.2	33.7	74.1	64.7	70.9	72.7	66.5	52	110.9	96.8321	106.111	108.805	99.5261	77.8249	0.510962	0.315254	0.447274	0.483444	0.354843	0.4222	+	3.4479	0.0151183
526	High	Q9ULX7	CA14	Carbonic anhydrase 14 OS=Homo sapiens OX=9606 GN=CA14 PE=1 SV=1	0	11.14	9	1	3	3	3	337	37.6	6.37	8.22	1	1	1	1	1	1	27.9	31.9	30.6	18.8	23.9	15.1	32.7	31.9	36.5	26.1	30.4	23.4	108.398	105.746	120.994	86.5193	100.773	77.5691	0.482782	0.447048	0.641388	0.157541	0.377563	0.4214	+	2.23112	0.0392112
1382	High	Q8NHS9	SPATA22	Spermatogenesis-associated protein 22 OS=Homo sapiens OX=9606 GN=SPATA22 PE=1 SV=2	0.038	1.539	4	1	1	1	1	363	41.3	9.38	2.73	1	1	1	1	1	1	41.9	31.5	54.5	44.5	48.5	43.5	49.1	31.5	65.2	62	61.9	67.2	87.4443	56.0997	116.118	110.419	110.24	119.679	-0.452738	-1.09311	-0.0435893	-0.116193	-0.118522	-0.365		0.869394	0.2377
353	High	Q9NRX6	TMEM167B	Protein kish-B OS=Homo sapiens OX=9606 GN=TMEM167B PE=1 SV=1	0.017	1.972	11	1	1	1	1	74	8.3	9.61	1.71	1	1	1	1	1	1	17.6	21.1	19.1	16.1	12.7	9.9	20.6	21.1	22.9	22.5	16.1	15.3	104.304	106.835	115.949	113.924	81.519	77.4684	0.429113	0.463711	0.581816	0.556393	0.073529	0.421	+	2.00342	0.0496358
758	High	Q07912	TNK2	Activated CDC42 kinase 1 OS=Homo sapiens OX=9606 GN=TNK2 PE=1 SV=3	0.012	2.221	1	1	1	1	1	1038	114.5	7.25	2.86	1	1	1	1	1	1	41.2	46	37	33.9	33.3	22.1	48.2	46	44.2	47.2	42.5	34.1	110.297	105.263	101.144	108.009	97.254	78.032	0.499261	0.431862	0.374275	0.469015	0.317691	0.4184	+	3.6712	0.0126448
169	High	O75438	NDUFB1	NADH dehydrogenase [ubiquinone] 1 beta subcomplex subunit 1 OS=Homo sapiens OX=9606 GN=NDUFB1 PE=1 SV=1	0.001	4.357	19	1	1	1	1	58	7	8.92	3.1	1	1	1	1	1	1	7.6	7.1	6.2	6.8	2.8	5.8	8.9	7.1	7.4	9.4	3.6	8.9	117.881	94.0397	98.0132	124.503	47.6821	117.881	0	-0.325986	-0.26628	0.0788554	-1.30581	-0.3638		0.665862	0.331146
178	High	Q9UPQ0	LIMCH1	LIM and calponin homology domains-containing protein 1 OS=Homo sapiens OX=9606 GN=LIMCH1 PE=1 SV=4	0.004	3.132	2	1	2	2	2	1083	121.8	6.47	4.54	1	1	1	1	1	1	9.4	11.8	12.1	8.1	9.2	5.8	11	11.8	14.5	11.3	11.8	9	95.1009	102.017	125.36	97.6945	102.017	77.8098	0.289507	0.39079	0.688056	0.328326	0.39079	0.4176	+	2.39497	0.0327594
227	High	Q9NWB7	IFT57	Intraflagellar transport protein 57 homolog OS=Homo sapiens OX=9606 GN=IFT57 PE=1 SV=1	0.002	4.057	2	1	1	1	1	429	49.1	4.98	2.9	1	1	1	1	1	1	13.4	12.1	12.3	10.6	12.4	7.1	15.7	12.1	14.7	14.8	15.8	10.9	112.143	86.4286	105	105.714	112.857	77.8571	0.526436	0.150679	0.431488	0.441269	0.535596	0.417	+	2.40298	0.0325435
6716	High	Q9P227	ARHGAP23	Rho GTPase-activating protein 23 OS=Homo sapiens OX=9606 GN=ARHGAP23 PE=1 SV=2	0.005	2.985	0	1	1	2	1	1491	162.1	9.19	4.52	1	1	1	1	1	1	1126	1270.9	920.4	1241.8	803.1	1055.3	1318.4	1270.9	1099.9	1728.8	1024.4	1629.6	97.998	94.4673	81.7567	128.503	76.1447	121.13	-0.30573	-0.358667	-0.567146	0.0852531	-0.669739	-0.3634		1.30609	0.121304
344	High	Q9UBR2	CTSZ	Cathepsin Z OS=Homo sapiens OX=9606 GN=CTSZ PE=1 SV=1	0	17.487	16	1	5	6	5	303	33.8	7.11	18.72	2	2	2	2	2	2	17.6	21.1	15.5	12.2	18.5	9.7	20.6	21.1	18.5	16.9	23.5	15	106.92	109.516	96.0208	87.7163	121.972	77.8547	0.457682	0.49228	0.302563	0.172061	0.647698	0.4146	+	2.14737	0.0428212
1717	High	Q6ZNC8	MBOAT1	Lysophospholipid acyltransferase 1 OS=Homo sapiens OX=9606 GN=MBOAT1 PE=1 SV=1	0	18.845	11	1	5	5	5	495	56.5	9.23	14.9	2	2	2	2	2	2	113.1	122	96.1	76.7	87.3	57	132.4	122	114.9	106.8	111.4	87.9	117.619	108.38	102.073	94.8771	98.9636	78.0871	0.590968	0.472946	0.386444	0.280977	0.341814	0.4146	+	2.80833	0.0231404
468	High	P48200	IREB2	Iron-responsive element-binding protein 2 OS=Homo sapiens OX=9606 GN=IREB2 PE=1 SV=4	0	8.037	5	1	2	2	2	963	105	7.05	5.61	1	1	1	1	1	1	13.9	17.2	11.5	13.9	11.9	13.5	16.3	17.2	13.8	19.3	15.2	20.9	95.2288	100.487	80.6232	112.756	88.8023	122.103	-0.358631	-0.281094	-0.598835	-0.114902	-0.459432	-0.3626		1.94693	0.0530994
1736	High	Q7LFL8	CXXC5	CXXC-type zinc finger protein 5 OS=Homo sapiens OX=9606 GN=CXXC5 PE=1 SV=1	0	11.968	16	1	4	4	4	322	33	9.1	10.35	3	3	3	3	3	3	93.7	132.8	91.9	92.2	89.2	57.7	109.8	132.8	109.8	128.3	113.8	89.1	96.3721	116.559	96.3721	112.61	99.883	78.2036	0.301381	0.575758	0.301381	0.526024	0.353003	0.4114	+	2.67182	0.0252723
508	High	Q9NYJ7	DLL3	Delta-like protein 3 OS=Homo sapiens OX=9606 GN=DLL3 PE=1 SV=1	0	5.67	3	1	1	1	1	618	64.6	7.55	4.75	1	1	1	1	1	1	14.3	19.6	16.8	8.6	16.9	14.6	16.7	19.6	20.1	11.9	21.6	22.6	89.0667	104.533	107.2	63.4667	115.2	120.533	-0.436475	-0.205469	-0.169127	-0.925361	-0.0652915	-0.36		1.10129	0.165415
644	High	Q9C0H6	KLHL4	Kelch-like protein 4 OS=Homo sapiens OX=9606 GN=KLHL4 PE=1 SV=2	0	10.065	3	1	2	2	2	718	80.2	6.86	7.05	2	2	2	2	2	2	19.6	25.4	13.9	21	16.1	18.7	22.9	25.4	16.6	29.3	20.5	28.9	95.6825	106.128	69.3593	122.423	85.6546	120.752	-0.335722	-0.186241	-0.799886	0.0198312	-0.495446	-0.3594		1.21391	0.138438
509	High	Q9NSG2	C1orf112	Uncharacterized protein C1orf112 OS=Homo sapiens OX=9606 GN=C1orf112 PE=1 SV=1	0	8.051	5	1	3	3	3	853	96.5	6	8.95	2	2	2	2	2	2	11.8	17.2	14.9	14.7	15.4	14.6	13.8	17.2	17.8	20.5	19.6	22.6	74.2601	92.5561	95.7848	110.314	105.471	121.614	-0.711655	-0.393914	-0.344446	-0.140699	-0.205469	-0.3592		1.64924	0.0766518
1395	High	Q5R372	RABGAP1L	Rab GTPase-activating protein 1-like OS=Homo sapiens OX=9606 GN=RABGAP1L PE=1 SV=1	0	15.893	6	1	4	4	3	815	92.5	5.31	13.1	1	1	1	1	1	1	42.8	47.4	54.2	42	36.6	43.9	50.1	47.4	64.8	58.5	46.7	67.9	89.6243	84.7943	115.921	104.651	83.542	121.467	-0.438601	-0.518525	-0.0674178	-0.214975	-0.539989	-0.356		1.73869	0.0683947
1847	High	O95169	NDUFB8	NADH dehydrogenase [ubiquinone] 1 beta subcomplex subunit 8, mitochondrial OS=Homo sapiens OX=9606 GN=NDUFB8 PE=1 SV=1	0	22.001	36	1	5	8	5	186	21.8	6.8	22.47	3	3	3	3	3	3	103.9	133.2	111.4	87.6	108.7	63	121.6	133.2	133.1	121.9	138.6	97.4	97.8278	107.16	107.08	98.0692	111.504	78.3588	0.32015	0.4516	0.450517	0.323704	0.508934	0.4112	+	3.38751	0.0159192
318	High	Q96EX2	RNFT2	RING finger and transmembrane domain-containing protein 2 OS=Homo sapiens OX=9606 GN=RNFT2 PE=2 SV=2	0.001	4.313	5	1	1	1	1	444	48.9	7.84	3.59	1	1	1	1	1	1	8.8	14.4	9.4	6	8.6	9	10.3	14.4	11.2	8.3	11	13.9	89.4356	125.036	97.2504	72.0695	95.5137	120.695	-0.432441	0.0509839	-0.311586	-0.743902	-0.337581	-0.355		1.30624	0.121304
2469	High	O95168	NDUFB4	NADH dehydrogenase [ubiquinone] 1 beta subcomplex subunit 4 OS=Homo sapiens OX=9606 GN=NDUFB4 PE=1 SV=3	0	18.062	40	1	4	8	4	129	15.2	9.85	23.54	4	4	4	4	4	3	179.1	208.8	167.8	134.4	163.5	98.8	209.7	208.8	200.5	187.1	208.5	152.6	107.796	107.334	103.067	96.1789	107.18	78.4441	0.458572	0.452367	0.393847	0.294055	0.450292	0.4098	+	3.71177	0.0126166
106	High	Q2TAZ0	ATG2A	Autophagy-related protein 2 homolog A OS=Homo sapiens OX=9606 GN=ATG2A PE=1 SV=3	0	14.864	2	1	3	3	2	1938	212.7	5.88	7.67	1	1	1	1	1	1	4.2	4.3	3.8	6	5.1	4.6	4.9	4.3	4.6	8.4	6.5	7.1	82.1229	72.067	77.095	140.782	108.939	118.994	-0.535037	-0.723482	-0.626185	0.24257	-0.127379	-0.3536		0.915303	0.220068
3152	High	P48509	CD151	CD151 antigen OS=Homo sapiens OX=9606 GN=CD151 PE=1 SV=3	0	11.165	14	1	4	5	4	253	28.3	7.47	12.44	3	3	3	3	3	3	292.6	300.1	242.3	236.5	240.4	152.8	342.6	300.1	289.5	329.2	306.6	235.9	113.953	99.8171	96.2914	109.496	101.979	78.4633	0.53835	0.347268	0.295388	0.480789	0.378182	0.4078	+	3.10362	0.0181237
3022	High	P35754	GLRX	Glutaredoxin-1 OS=Homo sapiens OX=9606 GN=GLRX PE=1 SV=2	0	13.715	58	1	3	4	3	106	11.8	8.09	16.74	2	2	2	2	2	2	229.1	275.1	247.6	202.7	249.6	140.5	268.3	275.1	295.8	282.2	318.4	217	97.1632	99.6258	107.122	102.197	115.307	78.5852	0.306152	0.342261	0.446927	0.379023	0.553145	0.4054	+	3.12614	0.0180755
1367	High	Q6PJ21	SPSB3	SPRY domain-containing SOCS box protein 3 OS=Homo sapiens OX=9606 GN=SPSB3 PE=1 SV=2	0.002	3.7	5	1	1	1	1	355	39.4	8.38	3.46	1	1	1	1	1	1	44.3	39.6	46	44.6	43.1	43.1	51.9	39.6	55	62.1	55	66.6	94.3065	71.9564	99.9394	112.841	99.9394	121.018	-0.359788	-0.750022	-0.276091	-0.100929	-0.276091	-0.3526		1.51023	0.0904778
5905	High	Q14534	SQLE	Squalene monooxygenase OS=Homo sapiens OX=9606 GN=SQLE PE=1 SV=3	0	99.664	33	1	14	23	14	574	63.9	8.63	83.29	11	11	11	11	11	11	751.1	705.5	580.1	684.3	607.8	657.2	879.4	705.5	693.2	952.7	775.2	1014.9	105.089	84.3076	82.8377	113.848	92.6368	121.281	-0.206746	-0.52462	-0.549994	-0.0912437	-0.388697	-0.3524		1.77215	0.0655039
2832	High	Q8TF76	HASPIN	Serine/threonine-protein kinase haspin OS=Homo sapiens OX=9606 GN=HASPIN PE=1 SV=3	0	18.551	6	1	3	5	3	798	88.4	9.16	15.18	2	2	2	2	2	2	130.3	130.5	128.6	133.2	110.6	125.3	152.6	130.5	153.7	185.5	141	193.5	95.694	81.8353	96.3838	116.325	88.4197	121.342	-0.342579	-0.568284	-0.332216	-0.0609144	-0.456638	-0.3522		1.85203	0.059626
1205	High	Q6ZT21	TMPPE	Transmembrane protein with metallophosphoesterase domain OS=Homo sapiens OX=9606 GN=TMPPE PE=1 SV=2	0.013	2.172	3	1	1	1	1	453	49.4	6.92	2.71	1	1	1	1	1	1	33.7	33.3	38.6	39.8	43.9	37.3	39.4	33.3	46.1	55.4	56	57.6	82.1404	69.4232	96.1084	115.497	116.748	120.083	-0.547873	-0.790547	-0.321302	-0.0561828	-0.040642	-0.3514		1.14524	0.155266
2860	High	O15318	POLR3G	DNA-directed RNA polymerase III subunit RPC7 OS=Homo sapiens OX=9606 GN=POLR3G PE=1 SV=2	0	20.334	35	1	6	8	6	223	25.9	4.63	24.89	3	3	3	2	3	3	142.7	132.2	112.7	121.7	136.5	127.5	167.1	132.2	134.6	169.4	174.1	196.9	102.905	81.4123	82.8903	104.321	107.215	121.256	-0.236751	-0.574741	-0.548785	-0.217029	-0.177547	-0.3512		1.81099	0.0623948
133	Medium	Q502W6	VWA3B	von Willebrand factor A domain-containing protein 3B OS=Homo sapiens OX=9606 GN=VWA3B PE=1 SV=3	0.061	1.219	1	1	1	1	1	1294	145.7	7.33	3.08	1	1	1	1	1	1	4.7	6.1	6.5	3.3	5.6	5.1	5.5	6.1	7.7	4.6	7.2	7.8	84.8329	94.0874	118.766	70.9512	111.054	120.308	-0.504043	-0.354665	-0.0186157	-0.76184	-0.115477	-0.351		1.23178	0.134827
5763	High	P05114	HMGN1	Non-histone chromosomal protein HMG-14 OS=Homo sapiens OX=9606 GN=HMGN1 PE=1 SV=3	0	46.752	52	1	7	18	7	100	10.7	9.6	59.27	9	9	9	9	9	9	1201.6	1223	1073.4	837.2	887.1	605.7	1406.9	1223	1282.7	1165.4	1131.5	935.3	118.147	102.704	107.718	97.867	95.0202	78.5438	0.589019	0.386923	0.455683	0.317324	0.274735	0.4048	+	2.72859	0.0245306
2461	High	P51587	BRCA2	Breast cancer type 2 susceptibility protein OS=Homo sapiens OX=9606 GN=BRCA2 PE=1 SV=3	0	15.216	1	1	3	3	3	3418	384	6.71	11.07	3	3	3	3	3	3	100.4	104.3	86.5	101	105.7	98.3	117.5	104.3	103.4	140.5	134.8	151.9	93.7002	83.1738	82.4561	112.041	107.496	121.132	-0.370461	-0.542383	-0.554886	-0.112552	-0.172301	-0.3504		1.73117	0.0691527
783	High	Q14106	TOB2	Protein Tob2 OS=Homo sapiens OX=9606 GN=TOB2 PE=1 SV=2	0	27.595	8	1	2	4	2	344	36.6	6.93	16.89	2	2	2	2	2	2	17.1	32.5	26.9	21.5	19	22.5	20.1	32.5	32.1	29.9	24.2	34.8	69.47	112.327	110.945	103.341	83.6406	120.276	-0.791892	-0.0986476	-0.116514	-0.218942	-0.52408	-0.3502		1.22603	0.136032
4297	High	Q03135	CAV1	Caveolin-1 OS=Homo sapiens OX=9606 GN=CAV1 PE=1 SV=4	0	15.636	29	1	5	6	5	178	20.5	6.02	15.18	5	5	5	5	5	5	368.5	298	187.1	434.5	239.2	289.5	431.5	298	223.6	604.9	305.1	447	112.073	77.3992	58.0754	157.11	79.2433	116.099	-0.0509143	-0.584963	-0.999355	0.436422	-0.550993	-0.35		0.638185	0.346954
365	High	Q9H0Q3	FXYD6	FXYD domain-containing ion transport regulator 6 OS=Homo sapiens OX=9606 GN=FXYD6 PE=1 SV=1	0	6.155	37	1	2	2	2	95	10.5	5.1	6.64	1	1	1	1	1	1	9.4	9.8	13.6	11.1	8.6	10.2	11	9.8	16.2	15.4	10.9	15.8	83.4387	74.3363	122.882	116.814	82.6802	119.848	-0.522421	-0.689071	0.0360693	-0.0369942	-0.535596	-0.3496		1.12644	0.159645
2391	High	Q9BRX9	WDR83	WD repeat domain-containing protein 83 OS=Homo sapiens OX=9606 GN=WDR83 PE=1 SV=1	0	14.879	12	1	3	3	3	315	34.3	5.58	11.08	3	3	3	3	3	3	154.1	163.8	166.4	150.8	157.9	93.2	180.4	163.8	198.8	209.9	201.4	143.9	98.5613	89.4919	108.614	114.679	110.035	78.6196	0.326133	0.186869	0.466251	0.544636	0.484997	0.4018	+	2.4686	0.0303798
5211	High	Q92793	CREBBP	CREB-binding protein OS=Homo sapiens OX=9606 GN=CREBBP PE=1 SV=3	0	105.903	13	1	23	28	12	2442	265.2	8.53	89.03	8	8	8	8	8	8	403.6	497.4	499.5	464.3	455	457.8	472.6	497.4	596.9	646.3	580.3	706.9	81.0079	85.2588	102.314	110.782	99.4686	121.169	-0.580887	-0.5071	-0.244017	-0.129302	-0.284707	-0.3492		1.84226	0.0602382
117	High	Q96EF6	FBXO17	F-box only protein 17 OS=Homo sapiens OX=9606 GN=FBXO17 PE=1 SV=1	0.005	3.101	5	1	1	1	1	278	31.5	8.1	3.02	1	1	1	1	1	1	5.8	6.8	5.8	2.9	4.1	4.8	6.8	6.8	6.9	4	5.2	7.4	109.973	109.973	111.59	64.69	84.097	119.677	-0.121991	-0.121991	-0.100929	-0.887525	-0.509014	-0.3484		1.05598	0.176974
184	High	Q9BWG6	SCNM1	Sodium channel modifier 1 OS=Homo sapiens OX=9606 GN=SCNM1 PE=1 SV=1	0.01	2.451	8	1	1	1	1	230	25.9	8.87	3.14	1	1	1	1	1	1	11.8	12.7	8.9	8.8	9.6	6	13.8	12.7	10.6	12.3	12.2	9.3	116.784	107.475	89.7038	104.09	103.244	78.7024	0.569366	0.449526	0.188762	0.403356	0.391579	0.4006	+	2.54244	0.0282038
2495	High	Q8N142	ADSS1	Adenylosuccinate synthetase isozyme 1 OS=Homo sapiens OX=9606 GN=ADSS1 PE=1 SV=1	0	32.224	18	1	6	10	5	457	50.2	8.59	31.47	5	5	5	5	5	5	164.3	201.8	181.9	145.1	164.8	100.6	192.3	201.8	217.4	202	210.2	155.3	97.8626	102.697	110.636	102.799	106.972	79.0331	0.308301	0.377868	0.485294	0.379297	0.436705	0.3974	+	3.72901	0.0125073
5489	High	Q13308	PTK7	Inactive tyrosine-protein kinase 7 OS=Homo sapiens OX=9606 GN=PTK7 PE=1 SV=2	0	146.8	38	1	26	42	26	1070	118.3	7.09	137.47	23	23	23	23	23	23	1009.2	1022.6	810	743.9	904.7	526.1	1181.6	1022.6	968	1035.6	1154	812.4	114.826	99.3748	94.0689	100.638	112.144	78.9479	0.54048	0.33198	0.252817	0.350205	0.506381	0.3962	+	2.71955	0.0245331
564	High	Q9Y6I9	TEX264	Testis-expressed protein 264 OS=Homo sapiens OX=9606 GN=TEX264 PE=1 SV=1	0.02	1.864	2	1	1	1	1	313	34.2	4.86	2.13	1	1	1	1	1	1	30.6	34.2	26.5	23.7	26	16.5	35.8	34.2	31.7	32.9	33.1	25.5	111.18	106.211	98.4472	102.174	102.795	79.1925	0.489462	0.423499	0.313986	0.36759	0.376334	0.394	+	3.74744	0.0124242
323	High	Q8N612	FHIP1B	FHF complex subunit HOOK interacting protein 1B OS=Homo sapiens OX=9606 GN=FHIP1B PE=1 SV=3	0	5.274	2	1	1	1	1	972	105.5	6.77	2.59	1	1	1	1	1	1	8.2	14.2	4.1	12.3	11.4	9.1	9.6	14.2	4.9	17.2	14.6	14.1	77.2118	114.209	39.4102	138.338	117.426	113.405	-0.554589	0.0101958	-1.52484	0.286713	0.0502732	-0.3466		0.459847	0.466366
7296	High	P00491	PNP	Purine nucleoside phosphorylase OS=Homo sapiens OX=9606 GN=PNP PE=1 SV=2	0	129.344	75	1	16	49	16	289	32.1	6.95	132.84	20	20	20	20	20	20	2903.3	3505.7	3003	2355	2824.6	1711.3	3399.5	3505.7	3588.5	3278.5	3602.9	2642.7	101.894	105.077	107.559	98.2675	107.991	79.2105	0.36331	0.40769	0.441368	0.311023	0.447146	0.394	+	3.98583	0.0107809
5298	High	P00403	MT-CO2	Cytochrome c oxidase subunit 2 OS=Homo sapiens OX=9606 GN=MT-CO2 PE=1 SV=1	0	41.152	28	1	5	13	5	227	25.5	4.82	45.11	7	7	7	7	7	7	449.5	806.1	422.6	429.6	397.2	476.3	526.4	806.1	505	598.1	506.6	735.5	85.8798	131.512	82.3884	97.5773	82.6495	119.993	-0.482566	0.132233	-0.542442	-0.298339	-0.537878	-0.3458		1.27285	0.127202
3091	High	P29317	EPHA2	Ephrin type-A receptor 2 OS=Homo sapiens OX=9606 GN=EPHA2 PE=1 SV=2	0	47.767	17	1	11	11	10	976	108.2	6.23	40.23	4	4	4	4	4	4	258.9	319.7	233.1	202	236.6	146.2	303.1	319.7	278.5	281.2	301.7	225.8	106.351	112.175	97.7193	98.6667	105.86	79.2281	0.424748	0.501673	0.302632	0.316551	0.418069	0.393	+	3.35105	0.0164874
852	High	Q96K49	TMEM87B	Transmembrane protein 87B OS=Homo sapiens OX=9606 GN=TMEM87B PE=1 SV=1	0	7.74	4	1	2	2	2	555	63.5	7.44	5.94	2	2	2	2	2	2	44.8	53.4	37.9	29.4	43.9	24.4	52.5	53.4	45.3	40.9	56	37.6	110.256	112.146	95.1348	85.8943	117.606	78.9639	0.481585	0.506107	0.268778	0.121368	0.574694	0.3906	+	2.00421	0.0496196
2040	High	Q96GC5	MRPL48	39S ribosomal protein L48, mitochondrial OS=Homo sapiens OX=9606 GN=MRPL48 PE=1 SV=2	0	16.921	22	1	4	4	4	212	23.9	8.98	14.71	3	3	3	3	3	3	136.6	161.2	117.5	102.5	105.7	72.8	160	161.2	140.4	142.7	134.8	112.5	112.729	113.574	98.9197	100.54	94.9742	79.2626	0.508147	0.518927	0.319618	0.34306	0.260895	0.3902	+	2.76918	0.0235941
422	Medium	Q9UKY4	POMT2	Protein O-mannosyl-transferase 2 OS=Homo sapiens OX=9606 GN=POMT2 PE=1 SV=2	0.06	1.231	1	1	1	1	1	750	84.2	9.16	0	1	1	1	1	1	1	11.7	16	15.8	8.2	11.1	12	13.7	16	18.9	11.5	14.2	18.6	88.4822	103.337	122.067	74.2734	91.7115	120.129	-0.441127	-0.217231	0.0230836	-0.693669	-0.389412	-0.3436		1.3465	0.114462
1136	High	Q8N5Y8	PARP16	Protein mono-ADP-ribosyltransferase PARP16 OS=Homo sapiens OX=9606 GN=PARP16 PE=1 SV=2	0	5.696	3	1	1	1	1	322	36.4	9.06	2.6	1	1	1	1	1	1	38.9	44	31.9	32.9	27.2	34	45.5	44	38.1	45.8	34.7	52.5	104.758	101.305	87.7206	105.449	79.8926	120.875	-0.206451	-0.254814	-0.462526	-0.19697	-0.597382	-0.3436		1.90363	0.0559746
4035	High	Q8IWA5	SLC44A2	Choline transporter-like protein 2 OS=Homo sapiens OX=9606 GN=SLC44A2 PE=1 SV=3	0	8.562	6	1	4	4	4	706	80.1	8.57	7.56	4	4	4	4	4	4	447.1	482.6	401.8	361.6	441.7	252.1	523.6	482.6	480.1	503.5	563.4	389.2	106.77	98.4095	97.8997	102.671	114.886	79.3638	0.427953	0.310316	0.302823	0.37148	0.533648	0.3892	+	3.09396	0.0183263
858	High	Q96QT4	TRPM7	Transient receptor potential cation channel subfamily M member 7 OS=Homo sapiens OX=9606 GN=TRPM7 PE=1 SV=1	0.001	4.292	2	1	2	2	2	1865	212.6	7.88	6.14	1	1	1	1	1	1	22.5	28	32.7	20.9	22.7	24.6	26.3	28	39	29.1	28.9	38	83.3597	88.748	123.613	92.2345	91.6006	120.444	-0.530937	-0.440573	0.0374747	-0.38498	-0.39493	-0.343		1.59768	0.0808231
2017	High	Q9HAV0	GNB4	Guanine nucleotide-binding protein subunit beta-4 OS=Homo sapiens OX=9606 GN=GNB4 PE=1 SV=3	0	49.523	41	1	9	15	5	340	37.5	6	48.37	4	4	4	4	4	3	118.6	141.4	122.1	93	134.4	71.8	138.8	141.4	145.9	129.5	171.4	110.8	99.4032	101.265	104.488	92.7429	122.75	79.3507	0.32505	0.351824	0.397022	0.224994	0.629409	0.3856	+	2.34317	0.0345547
3650	High	Q9UBI6	GNG12	Guanine nucleotide-binding protein G(I)/G(S)/G(O) subunit gamma-12 OS=Homo sapiens OX=9606 GN=GNG12 PE=1 SV=3	0	17.145	51	1	3	4	3	72	8	8.97	13.99	4	4	4	4	4	4	352	373.1	369.9	274.3	337.2	201.9	412.1	373.1	442	381.9	430.1	311.7	105.177	95.2231	112.808	97.4691	109.771	79.5525	0.402836	0.259404	0.503888	0.293037	0.464514	0.3848	+	2.89707	0.0218663
2556	High	O75674	TOM1L1	TOM1-like protein 1 OS=Homo sapiens OX=9606 GN=TOM1L1 PE=1 SV=2	0	32.844	31	1	7	9	7	476	53	5.24	28.78	5	5	5	5	5	5	176.4	188.5	188.9	154.2	176.2	105.2	206.5	188.5	225.7	214.7	224.7	162.5	101.341	92.5078	110.764	105.366	110.273	79.7481	0.345702	0.214125	0.473967	0.401882	0.46756	0.3808	+	2.86985	0.022076
691	High	P17036	ZNF3	Zinc finger protein 3 OS=Homo sapiens OX=9606 GN=ZNF3 PE=1 SV=3	0.023	1.808	3	1	1	1	1	446	50.9	7.52	2.15	1	1	1	1	1	1	31.4	28.7	13.7	15.8	17.7	20	36.7	28.7	16.4	22	22.5	30.8	140.165	109.612	62.6353	84.0229	85.9325	117.632	0.25285	-0.10188	-0.909235	-0.485427	-0.453005	-0.3392		0.801201	0.266437
875	High	Q9NR11	ZNF302	Zinc finger protein 302 OS=Homo sapiens OX=9606 GN=ZNF302 PE=1 SV=1	0	8.989	4	1	1	1	1	478	54.8	8.91	4.87	1	1	1	1	1	1	24.2	24.7	21.2	33.5	27.2	25.4	28.4	24.7	25.3	46.6	34.6	39.2	85.7143	74.5473	76.3581	140.644	104.427	118.31	-0.464963	-0.666343	-0.631716	0.249476	-0.180082	-0.3388		0.930171	0.215109
1685	Medium	Q5CZC0	FSIP2	Fibrous sheath-interacting protein 2 OS=Homo sapiens OX=9606 GN=FSIP2 PE=2 SV=4	0.059	1.247	0	1	1	1	1	6907	780.1	6.71	2.21	1	1	1	1	1	1	48.1	22.2	83.2	90.1	71.9	55.5	56.3	22.2	99.5	125.4	91.7	85.7	70.2579	27.7038	124.168	156.489	114.434	106.947	-0.60616	-1.94874	0.215401	0.54917	0.0976265	-0.3386		0.311088	0.597985
5422	High	P02794	FTH1	Ferritin heavy chain OS=Homo sapiens OX=9606 GN=FTH1 PE=1 SV=2	0	59.492	48	1	7	16	7	183	21.2	5.55	61.04	10	10	10	10	10	10	839.6	1104.7	915.3	653.3	826.9	510.7	983.1	1104.7	1093.8	909.4	1054.7	788.6	99.3984	111.693	110.591	91.9468	106.638	79.7331	0.318044	0.486289	0.471983	0.205621	0.419467	0.3802	+	2.71135	0.0246254
506	High	Q9P1U1	ACTR3B	Actin-related protein 3B OS=Homo sapiens OX=9606 GN=ACTR3B PE=2 SV=1	0	38.453	28	1	9	14	5	418	47.6	5.88	36.02	2	2	2	2	2	1	28.1	31.8	23	17.9	23.6	14.5	32.9	31.8	27.4	24.9	30.1	22.5	116.392	112.5	96.934	88.0896	106.486	79.5991	0.548163	0.499102	0.284251	0.146221	0.419838	0.3794	+	2.17527	0.0414149
4929	High	Q8TCA0	LRRC20	Leucine-rich repeat-containing protein 20 OS=Homo sapiens OX=9606 GN=LRRC20 PE=1 SV=1	0	40.913	53	1	9	11	9	184	20.5	6.55	39.64	8	8	8	8	8	8	373.4	412.1	454.3	388.1	396.1	396.5	437.2	412.1	542.9	540.3	505.2	612.3	86.0066	81.0689	106.8	106.289	99.3836	120.452	-0.485945	-0.571244	-0.173552	-0.180478	-0.277384	-0.3376		1.84909	0.0598075
4245	High	Q9ULR3	PPM1H	Protein phosphatase 1H OS=Homo sapiens OX=9606 GN=PPM1H PE=1 SV=2	0	13.635	12	1	5	5	5	514	56.4	6.6	11.44	4	4	4	4	4	4	478.8	536.8	517.9	370	470	281.3	560.7	536.8	618.9	515.1	599.6	434.3	103.026	98.6342	113.72	94.6469	110.173	79.8003	0.368537	0.305693	0.511014	0.246161	0.465308	0.3794	+	2.82569	0.0228854
5087	High	O00483	NDUFA4	Cytochrome c oxidase subunit NDUFA4 OS=Homo sapiens OX=9606 GN=NDUFA4 PE=1 SV=1	0	15.507	56	1	5	8	5	81	9.4	9.38	22.37	5	5	5	5	5	5	414.9	710.3	436.8	399.8	320.6	431.9	485.8	710.3	522	556.6	408.9	667	86.9934	127.195	93.4758	99.6717	73.2227	119.441	-0.457324	0.0907417	-0.353637	-0.261046	-0.705939	-0.3374		1.21622	0.138059
2119	High	Q9BUR4	WRAP53	Telomerase Cajal body protein 1 OS=Homo sapiens OX=9606 GN=WRAP53 PE=1 SV=1	0	32.368	25	1	7	9	7	548	59.3	4.58	32.83	2	2	2	2	2	2	132.9	160.2	110.7	133.2	113	77	155.6	160.2	132.3	185.4	144.1	118.9	104.138	107.217	88.5443	124.083	96.4417	79.5761	0.388093	0.430125	0.154064	0.640893	0.277322	0.378	+	2.01389	0.0491661
263	High	O94782	USP1	Ubiquitin carboxyl-terminal hydrolase 1 OS=Homo sapiens OX=9606 GN=USP1 PE=1 SV=1	0.003	3.426	1	1	1	1	1	785	88.2	5.45	2.79	1	1	1	1	1	1	7.7	8.7	7.6	8.5	7.7	7.8	9	8.7	9	11.8	9.8	12.1	89.404	86.4238	89.404	117.219	97.351	120.199	-0.42701	-0.47592	-0.42701	-0.0362202	-0.304153	-0.334		1.85945	0.0591873
4205	High	Q13445	TMED1	Transmembrane emp24 domain-containing protein 1 OS=Homo sapiens OX=9606 GN=TMED1 PE=1 SV=1	0	23.593	21	1	5	7	5	227	25.2	4.48	19.57	4	4	4	4	4	4	455.3	536.1	535.5	343.2	458.7	275	533.1	536.1	639.9	477.8	585	424.6	100.066	100.629	120.113	89.6856	109.808	79.6997	0.328302	0.336398	0.591742	0.170302	0.462332	0.3776	+	2.22436	0.0395593
2260	High	O43598	DNPH1	2'-deoxynucleoside 5'-phosphate N-hydrolase 1 OS=Homo sapiens OX=9606 GN=DNPH1 PE=1 SV=1	0	25.841	61	1	6	7	6	174	19.1	5.05	23.23	3	3	3	3	3	3	136.2	180.1	136.7	110.9	150.7	84.5	159.5	180.1	163.4	154.4	192.2	130.5	97.6431	110.254	100.031	94.521	117.661	79.8898	0.289507	0.464748	0.324358	0.242623	0.558559	0.3762	+	2.51305	0.0288915
7094	High	Q9UHB6	LIMA1	LIM domain and actin-binding protein 1 OS=Homo sapiens OX=9606 GN=LIMA1 PE=1 SV=1	0	146.561	50	1	31	38	31	759	85.2	6.84	133.83	28	28	28	28	28	28	2368.2	2659.7	2267.3	2017.8	2326.2	1389.3	2772.9	2659.7	2709.3	2809.1	2967.1	2145.5	103.572	99.3439	101.196	104.924	110.826	80.1377	0.370082	0.30995	0.336606	0.388794	0.46774	0.3748	+	3.80889	0.0120539
2308	High	Q8N9F7	GDPD1	Lysophospholipase D GDPD1 OS=Homo sapiens OX=9606 GN=GDPD1 PE=1 SV=2	0	12.963	12	1	3	4	3	314	36.1	8.47	12.05	2	2	2	2	2	2	90.8	105.8	108.5	59	93.5	87.5	106.4	105.8	129.7	82.1	119.3	135.2	94.0899	93.5593	114.694	72.6013	105.497	119.558	-0.345597	-0.353756	-0.0599167	-0.719641	-0.180501	-0.3322		1.39136	0.107425
1103	High	O14521	SDHD	Succinate dehydrogenase [ubiquinone] cytochrome b small subunit, mitochondrial OS=Homo sapiens OX=9606 GN=SDHD PE=1 SV=1	0.03	1.666	4	1	1	1	1	159	17	8.63	2.63	1	1	1	1	1	1	44.1	36.8	34.1	23.3	34.4	33.1	51.7	36.8	40.8	32.4	43.9	51.1	120.841	86.0148	95.3642	75.7304	102.61	119.439	0.016841	-0.473618	-0.324754	-0.657329	-0.219102	-0.3316		1.35802	0.113051
610	High	Q9GZR5	ELOVL4	Elongation of very long chain fatty acids protein 4 OS=Homo sapiens OX=9606 GN=ELOVL4 PE=1 SV=1	0.01	2.402	3	1	1	1	1	314	36.8	9.47	2.47	1	1	1	1	1	1	19.2	21	19.7	12.8	19.5	17.8	22.5	21	23.5	17.8	24.8	27.4	98.5401	91.9708	102.92	77.9562	108.613	120	-0.284251	-0.383787	-0.221515	-0.622299	-0.143836	-0.3312		1.79536	0.0637505
2481	High	Q8ND82	ZNF280C	Zinc finger protein 280C OS=Homo sapiens OX=9606 GN=ZNF280C PE=1 SV=1	0	37.741	12	1	6	8	6	737	83	9.11	30.47	5	5	5	5	5	5	184.8	198.2	155.6	147.8	149.7	99.7	216.3	198.2	185.9	205.8	191	153.9	112.744	103.31	96.8986	107.271	99.5569	80.2189	0.49104	0.364964	0.272534	0.41925	0.311579	0.372	+	3.18763	0.0172219
4583	High	Q6NZI2	CAVIN1	Caveolae-associated protein 1 OS=Homo sapiens OX=9606 GN=CAVIN1 PE=1 SV=1	0	29.859	21	1	7	10	7	390	43.5	5.6	31.9	7	7	7	7	7	7	391.7	386.6	326.5	346.8	288.2	337.9	458.6	386.6	390.1	482.8	367.6	521.7	105.53	88.9622	89.7676	111.099	84.59	120.051	-0.185984	-0.432379	-0.419376	-0.111795	-0.505084	-0.3308		1.90533	0.0559285
303	High	A7MCY6	TBKBP1	TANK-binding kinase 1-binding protein 1 OS=Homo sapiens OX=9606 GN=TBKBP1 PE=1 SV=1	0.003	3.366	2	1	1	1	1	615	67.7	5.86	3.26	1	1	1	1	1	1	9.8	12.3	7.7	6.6	9.3	8.7	11.5	12.3	9.2	9.2	11.9	13.5	102.071	109.172	81.6568	81.6568	105.621	119.822	-0.231326	-0.134301	-0.553254	-0.553254	-0.181998	-0.3306		1.63912	0.0772536
2101	High	Q6ZRI6	C15orf39	Uncharacterized protein C15orf39 OS=Homo sapiens OX=9606 GN=C15orf39 PE=1 SV=3	0.013	2.154	1	1	1	1	1	1047	110.6	7.64	3.82	1	1	1	1	1	1	77.3	82.3	72.4	78.2	79.5	76	90.5	82.3	86.5	108.8	101.4	117.4	92.52	84.137	88.4307	111.228	103.663	120.02	-0.375443	-0.512468	-0.44066	-0.109754	-0.211375	-0.3298		1.94777	0.0530282
2199	High	O43676	NDUFB3	NADH dehydrogenase [ubiquinone] 1 beta subcomplex subunit 3 OS=Homo sapiens OX=9606 GN=NDUFB3 PE=1 SV=3	0	7.229	29	1	3	5	3	98	11.4	9.2	12.52	3	3	3	3	3	3	141	167.3	143.6	112.6	120.1	81.4	165.1	167.3	171.6	156.8	153.2	125.7	105.417	106.821	109.567	100.117	97.8185	80.2597	0.393355	0.412453	0.449065	0.318941	0.285432	0.3716	+	3.59607	0.0138057
1456	High	P11474	ESRRA	Steroid hormone receptor ERR1 OS=Homo sapiens OX=9606 GN=ESRRA PE=1 SV=3	0	12.865	11	1	4	4	4	423	45.5	6.38	10.94	2	2	2	2	2	2	76.9	96	70	65.2	76.8	45.9	90.1	96	83.7	90.8	98	70.9	102.096	108.782	94.8442	102.89	111.048	80.3399	0.345741	0.437249	0.239442	0.356907	0.466996	0.3692	+	3.12112	0.0180755
149	High	Q92750	TAF4B	Transcription initiation factor TFIID subunit 4B OS=Homo sapiens OX=9606 GN=TAF4B PE=1 SV=2	0	8.93	4	1	2	2	1	862	91	9.54	5.68	1	1	1	1	1	1	5.2	7.5	4.6	4	7.1	5.4	6.1	7.5	5.5	5.5	9.1	8.3	87.1429	107.143	78.5714	78.5714	130	118.571	-0.444302	-0.146221	-0.59368	-0.59368	0.132755	-0.329		1.09298	0.167181
2714	High	Q8N3Y3	LARGE2	LARGE xylosyl- and glucuronyltransferase 2 OS=Homo sapiens OX=9606 GN=LARGE2 PE=1 SV=2	0	15.58	11	1	5	7	5	721	81.7	7.78	18.28	3	3	3	3	3	3	111.5	141.6	132	121.3	95.8	116.5	130.6	141.6	157.8	168.9	122.2	179.9	86.97	94.2952	105.083	112.475	81.3762	119.8	-0.46204	-0.345374	-0.189098	-0.0910259	-0.557951	-0.329		1.73466	0.0687832
3780	High	Q9NQ86	TRIM36	E3 ubiquitin-protein ligase TRIM36 OS=Homo sapiens OX=9606 GN=TRIM36 PE=1 SV=2	0	29.944	13	1	8	10	8	728	83	6.11	28.49	5	5	5	5	5	5	381.2	422.3	343.8	324.4	344.3	217.5	446.4	422.3	410.8	451.6	439.1	335.9	106.875	101.105	98.352	108.12	105.127	80.4198	0.410305	0.330236	0.290404	0.427014	0.386518	0.3688	+	3.86834	0.0114064
892	High	O60507	TPST1	Protein-tyrosine sulfotransferase 1 OS=Homo sapiens OX=9606 GN=TPST1 PE=1 SV=1	0.007	2.702	4	1	1	1	1	370	42.2	9.09	2.71	1	1	1	1	1	1	25.3	26.6	32.6	22.5	26.9	25.9	29.6	26.6	38.9	31.3	34.3	40	88.4903	79.5217	116.293	93.5725	102.541	119.581	-0.434403	-0.588574	-0.0402298	-0.353837	-0.221791	-0.3278		1.60868	0.0798118
480	High	A0PJW6	TMEM223	Transmembrane protein 223 OS=Homo sapiens OX=9606 GN=TMEM223 PE=1 SV=1	0	5.722	8	1	2	2	2	202	22	11.02	4.32	1	1	1	1	1	1	17	12.9	15.2	11.5	15.1	13.8	19.9	12.9	18.2	16.1	19.2	21.4	110.864	71.8663	101.393	89.6936	106.964	119.22	-0.104842	-0.73024	-0.233672	-0.41055	-0.156504	-0.3274		1.35197	0.113721
5455	High	P83916	CBX1	Chromobox protein homolog 1 OS=Homo sapiens OX=9606 GN=CBX1 PE=1 SV=1	0	93.82	67	1	11	41	10	185	21.4	4.93	134	10	10	10	10	10	10	945.2	864.5	893.6	710.4	909.2	518.1	1106.7	864.5	1067.8	989	1159.8	800	110.895	86.6261	106.998	99.1015	116.216	80.163	0.468192	0.111866	0.41657	0.305971	0.535804	0.3678	+	2.11295	0.0442997
3031	High	Q8N3Y7	SDR16C5	Epidermal retinol dehydrogenase 2 OS=Homo sapiens OX=9606 GN=SDR16C5 PE=1 SV=2	0.026	1.733	4	1	1	2	1	309	34.1	8.46	5.28	1	1	1	1	1	1	240.2	275.3	240.3	188.5	235.9	141.3	281.3	275.3	287.1	262.4	300.9	218.2	103.852	101.637	105.993	96.8742	111.088	80.5562	0.366458	0.335354	0.395902	0.266117	0.463633	0.3654	+	3.43451	0.0151635
606	High	P47224	RABIF	Guanine nucleotide exchange factor MSS4 OS=Homo sapiens OX=9606 GN=RABIF PE=1 SV=2	0.002	3.775	9	1	1	1	1	123	13.8	5.52	2.36	1	1	1	1	1	1	17.7	20.3	15.7	17.4	19.7	17.6	20.7	20.3	18.8	24.2	25.1	27.2	91.1225	89.3617	82.7586	106.53	110.492	119.736	-0.393976	-0.422127	-0.532874	-0.1686	-0.115919	-0.3268		1.8376	0.0605584
1850	High	Q9GZP9	DERL2	Derlin-2 OS=Homo sapiens OX=9606 GN=DERL2 PE=1 SV=1	0	11.518	16	1	2	4	2	239	27.5	7.28	14.66	2	2	2	2	2	2	85.2	59.3	52.6	79	55.3	63.4	99.7	59.3	62.8	110	70.6	97.8	119.592	71.1315	75.3299	131.947	84.6861	117.313	0.027759	-0.721802	-0.63907	0.169597	-0.470166	-0.3266		0.843047	0.248361
1804	High	Q008S8	ECT2L	Epithelial cell-transforming sequence 2 oncogene-like OS=Homo sapiens OX=9606 GN=ECT2L PE=2 SV=2	0.022	1.824	1	1	1	1	1	904	104.8	8.4	2.51	1	1	1	1	1	1	74.4	32.4	102.1	58.4	68.9	61.3	87.1	32.4	122	81.4	87.9	94.7	103.383	38.457	144.807	96.6172	104.332	112.404	-0.120692	-1.54737	0.365445	-0.218336	-0.107501	-0.3258		0.433639	0.487348
6180	High	Q96IJ6	GMPPA	Mannose-1-phosphate guanyltransferase alpha OS=Homo sapiens OX=9606 GN=GMPPA PE=1 SV=1	0	43.723	31	1	10	15	10	420	46.3	7.21	49.71	9	9	9	9	9	9	740.3	766.4	782.8	823.9	819	765	866.8	766.4	935.5	1146.9	1044.6	1181.4	87.532	77.3933	94.4695	115.817	105.487	119.301	-0.446726	-0.624328	-0.336688	-0.0427579	-0.177547	-0.3258		1.48844	0.0937461
113	High	P35716	SOX11	Transcription factor SOX-11 OS=Homo sapiens OX=9606 GN=SOX11 PE=1 SV=2	0	18.032	18	1	4	4	3	441	46.7	5.05	16.47	1	1	1	1	1	1	5.2	7.4	5	4.3	3.3	4.7	6.1	7.4	5.9	6	4.2	7.3	99.187	120.325	95.935	97.561	68.2927	118.699	-0.259087	0.0196288	-0.307182	-0.282934	-0.797507	-0.3254		1.15804	0.152091
459	Medium	Q6ZVF9	GPRIN3	G protein-regulated inducer of neurite outgrowth 3 OS=Homo sapiens OX=9606 GN=GPRIN3 PE=2 SV=2	0.07	1.098	1	1	1	1	1	776	82.4	7.56	2.55	1	1	1	1	1	1	14.2	18.6	10.9	11.5	14.7	13.3	16.6	18.6	13	16	18.7	20.6	96.2319	107.826	75.3623	92.7536	108.406	119.42	-0.311461	-0.147342	-0.664133	-0.364572	-0.139606	-0.3254		1.56631	0.0839778
2372	High	Q9BTE1	DCTN5	Dynactin subunit 5 OS=Homo sapiens OX=9606 GN=DCTN5 PE=1 SV=1	0	10.975	24	1	4	4	4	182	20.1	8.02	8.14	3	3	3	3	3	3	160.5	192.4	161	133.7	120.8	91.6	188	192.4	192.4	186.1	154.1	141.4	106.98	109.484	109.484	105.899	87.6897	80.4628	0.410951	0.444327	0.444327	0.396296	0.124085	0.3638	+	2.40975	0.0322746
255	High	Q9BUF7	CRB3	Protein crumbs homolog 3 OS=Homo sapiens OX=9606 GN=CRB3 PE=1 SV=3	0	4.91	14	1	1	1	1	120	12.8	9.96	4.01	1	1	1	1	1	1	11.8	16.7	11.6	12.6	11.8	7.7	13.8	16.7	13.9	17.5	15	11.9	93.2432	112.838	93.9189	118.243	101.351	80.4054	0.213707	0.488887	0.224123	0.556393	0.334001	0.3634	+	2.2036	0.0403715
5868	High	Q96S82	UBL7	Ubiquitin-like protein 7 OS=Homo sapiens OX=9606 GN=UBL7 PE=1 SV=2	0	57.452	44	1	9	18	9	380	40.5	5.07	57.07	11	11	11	11	11	11	638.7	672.7	670.1	706.6	611.4	641.1	747.8	672.7	800.8	983.7	779.9	990	90.1887	81.1313	96.5808	118.64	94.0602	119.399	-0.404776	-0.557465	-0.305987	-0.00921012	-0.344139	-0.3242		1.64891	0.0766518
3128	High	Q9P000	COMMD9	COMM domain-containing protein 9 OS=Homo sapiens OX=9606 GN=COMMD9 PE=1 SV=2	0	36.112	58	1	7	8	7	198	21.8	5.88	29.01	3	3	3	3	3	3	159.7	152.9	140.9	172.8	148.6	150.3	187	152.9	168.4	240.5	189.5	232.1	95.8647	78.3835	86.3295	123.291	97.1463	118.985	-0.311708	-0.602158	-0.462854	0.0512904	-0.292549	-0.3238		1.38405	0.108679
595	High	Q7Z7B1	PIGW	Phosphatidylinositol-glycan biosynthesis class W protein OS=Homo sapiens OX=9606 GN=PIGW PE=1 SV=1	0.006	2.852	4	1	2	2	2	504	56.8	9.16	5.35	2	2	2	2	2	2	16.7	24.5	16.8	18	14.8	17.4	19.5	24.5	20.1	25	18.8	26.8	86.8597	109.131	89.5323	111.359	83.7416	119.376	-0.458759	-0.129451	-0.415037	-0.100305	-0.5115	-0.323		1.69223	0.0724809
2140	High	Q9BRP8	PYM1	Partner of Y14 and mago OS=Homo sapiens OX=9606 GN=PYM1 PE=1 SV=1	0	71.141	62	1	9	14	9	204	22.6	9.45	58.74	6	6	6	6	6	6	122.5	163.2	127.7	111.3	126.2	78	143.4	163.2	152.6	154.9	161	120.5	96.0697	109.335	102.233	103.774	107.861	80.728	0.251012	0.437608	0.340722	0.362304	0.418028	0.362	+	3.41044	0.0155422
776	High	Q9HC52	CBX8	Chromobox protein homolog 8 OS=Homo sapiens OX=9606 GN=CBX8 PE=1 SV=3	0.01	2.449	2	1	1	1	1	389	43.4	9.91	2.36	1	1	1	1	1	1	26.6	28.7	28.4	17.8	16.9	22.4	31.1	28.7	33.9	24.8	21.6	34.6	106.812	98.569	116.428	85.1746	74.1843	118.832	-0.153857	-0.269721	-0.0294868	-0.480432	-0.679741	-0.3226		1.30128	0.122085
1853	High	Q96FT9	IFT43	Intraflagellar transport protein 43 homolog OS=Homo sapiens OX=9606 GN=IFT43 PE=1 SV=3	0	12.286	7	1	1	2	1	208	23.5	4.75	8.31	1	1	1	1	1	1	64.1	64.9	64.5	66.8	66.1	63.4	75.1	64.9	77.1	93	84.4	97.9	91.511	79.082	93.948	113.323	102.843	119.293	-0.382496	-0.59309	-0.344578	-0.0740781	-0.214066	-0.3216		1.68288	0.0732995
2229	High	Q9BT73	PSMG3	Proteasome assembly chaperone 3 OS=Homo sapiens OX=9606 GN=PSMG3 PE=1 SV=1	0	7.025	12	1	1	1	1	122	13.1	7.88	3.86	1	1	1	1	1	1	134.8	157.5	142.5	122.6	130.1	82.8	157.9	157.5	170.3	170.7	166	127.9	99.6948	99.4423	107.524	107.776	104.809	80.7534	0.303995	0.300336	0.413062	0.416447	0.376167	0.3618	+	3.84936	0.0114961
523	Medium	C9JQI7	TMEM232	Transmembrane protein 232 OS=Homo sapiens OX=9606 GN=TMEM232 PE=2 SV=2	0.094	0.891	2	1	1	1	1	657	76.4	8.06	2.16	1	1	1	1	1	1	24.9	30.3	27.1	18.5	25	15	29.2	30.3	32.4	25.7	31.9	23.2	101.448	105.269	112.565	89.2878	110.828	80.6022	0.331844	0.385193	0.481869	0.147644	0.459432	0.3612	+	2.42698	0.0316952
868	High	O00463	TRAF5	TNF receptor-associated factor 5 OS=Homo sapiens OX=9606 GN=TRAF5 PE=1 SV=2	0	5.858	2	1	1	1	1	557	64.4	7.43	3.71	1	1	1	1	1	1	26.4	34.3	29.5	19.2	22.9	25.2	30.9	34.3	35.3	26.8	29.3	38.9	94.8338	105.269	108.338	82.2506	89.9233	119.386	-0.332163	-0.181562	-0.140102	-0.537537	-0.408869	-0.3202		1.92436	0.0546995
1032	High	Q0VF49	KIAA2012	Uncharacterized protein KIAA2012 OS=Homo sapiens OX=9606 GN=KIAA2012 PE=2 SV=2	0.023	1.798	1	1	1	1	1	1180	135.2	8.41	3.3	1	1	1	1	1	1	29.8	22.3	37	36.5	34.3	30.5	34.9	22.3	44.2	50.8	43.8	47.1	86.1374	55.0391	109.091	125.381	108.104	116.248	-0.4325	-1.07868	-0.0916807	0.109101	-0.104796	-0.32		0.699025	0.314666
5586	High	Q03154	ACY1	Aminoacylase-1 OS=Homo sapiens OX=9606 GN=ACY1 PE=1 SV=1	0	68.691	48	1	15	22	15	408	45.9	6.18	67	15	15	15	15	15	15	957.6	1123.8	931.2	713	901	554	1121.2	1123.8	1112.8	992.6	1149.3	855.5	105.853	106.099	105.06	93.7122	108.506	80.7685	0.390204	0.393546	0.379355	0.214445	0.425916	0.3606	+	3.18563	0.0172219
1067	High	Q99595	TIMM17A	Mitochondrial import inner membrane translocase subunit Tim17-A OS=Homo sapiens OX=9606 GN=TIMM17A PE=1 SV=1	0	20.68	46	1	3	5	3	171	18	7.87	22.87	1	2	2	2	2	2	34.9	35.7	31.1	35.7	26.9	31.7	40.9	35.7	37.2	49.7	34.3	48.9	99.473	86.8261	90.4743	120.876	83.4212	118.93	-0.257734	-0.45391	-0.394532	0.0234114	-0.511626	-0.3192		1.54279	0.0867186
1896	High	Q9BVL4	SELENOO	Protein adenylyltransferase SelO, mitochondrial OS=Homo sapiens OX=9606 GN=SELENOO PE=1 SV=3	0	9.976	5	1	3	4	3	669	73.4	5.97	12.8	3	3	3	3	3	3	109.4	139.3	100.8	97.8	96.8	65.2	128.1	139.3	120.4	136.1	123.5	100.7	102.74	111.723	96.5646	109.157	99.0509	80.7646	0.347207	0.468132	0.257772	0.434603	0.294447	0.3604	+	3.06995	0.018456
1011	High	Q9UPW8	UNC13A	Protein unc-13 homolog A OS=Homo sapiens OX=9606 GN=UNC13A PE=2 SV=4	0	20.026	5	1	9	9	1	1703	192.9	5.35	24.68	1	1	1	1	1	1	29.4	22.1	37.4	37.1	30.4	29.8	34.4	22.1	44.7	51.7	38.8	46	86.8321	55.7846	112.831	130.501	97.9386	116.113	-0.419225	-1.05759	-0.041359	0.16853	-0.245577	-0.319		0.693981	0.31727
356	High	Q9Y2M0	FAN1	Fanconi-associated nuclease 1 OS=Homo sapiens OX=9606 GN=FAN1 PE=1 SV=4	0	6.061	2	1	2	2	2	1017	114.2	7.34	4.64	1	1	1	1	1	1	8.2	14.7	9.2	9.9	10.5	10	9.6	14.7	11	13.8	13.4	15.4	73.9409	113.222	84.724	106.29	103.209	118.614	-0.681824	-0.0671142	-0.485427	-0.158262	-0.200697	-0.3186		1.30263	0.12193
5988	High	Q9NZ45	CISD1	CDGSH iron-sulfur domain-containing protein 1 OS=Homo sapiens OX=9606 GN=CISD1 PE=1 SV=1	0	25.966	44	1	5	10	5	108	12.2	9.09	27.64	7	7	7	7	7	7	1133.6	1335.7	1178.4	945.5	1140.6	690.5	1327.4	1335.7	1408.2	1316.2	1454.8	1066.3	100.706	101.335	106.836	99.8559	110.371	80.8967	0.31599	0.324983	0.401239	0.303765	0.448207	0.3588	+	3.66817	0.0126448
5794	High	Q9Y2H0	DLGAP4	Disks large-associated protein 4 OS=Homo sapiens OX=9606 GN=DLGAP4 PE=1 SV=3	0	51.412	18	1	12	18	12	992	107.9	7.08	54.23	9	9	9	9	9	9	1112	1300.9	1037.3	807.5	904.6	617.2	1302.1	1300.9	1239.6	1124.2	1153.8	953.1	110.446	110.344	105.144	95.356	97.8667	80.8431	0.450141	0.448811	0.379175	0.238199	0.275694	0.3584	+	2.91676	0.0217525
735	High	Q9H4M3	FBXO44	F-box only protein 44 OS=Homo sapiens OX=9606 GN=FBXO44 PE=1 SV=3	0.002	3.735	6	1	1	1	1	255	29.7	5.82	3.92	1	1	1	1	1	1	24.4	25.5	19.6	24.7	17.2	21.3	28.6	25.5	23.4	34.4	21.9	32.9	102.939	91.7816	84.2232	123.815	78.8242	118.416	-0.202072	-0.36759	-0.491579	0.064321	-0.587157	-0.317		1.29213	0.123746
4225	High	P16157	ANK1	Ankyrin-1 OS=Homo sapiens OX=9606 GN=ANK1 PE=1 SV=3	0	28.193	7	1	11	12	7	1881	206.1	6.01	31.46	6	6	6	6	6	6	429.4	509.9	467	424.9	466.2	277.9	502.8	509.9	558	591.5	594.6	429.1	94.6922	96.0294	105.088	111.397	111.981	80.8123	0.228671	0.2489	0.378951	0.463064	0.470606	0.3582	+	2.65315	0.0255835
5090	High	O75323	NIPSNAP2	Protein NipSnap homolog 2 OS=Homo sapiens OX=9606 GN=NIPSNAP2 PE=1 SV=1	0	40.157	42	1	10	16	8	286	33.7	9.36	50.85	8	8	8	8	8	8	699.5	922.7	800.8	516.4	701	433.3	819	922.7	956.9	718.9	894.2	669.2	98.6569	111.149	115.268	86.5988	107.715	80.6119	0.291426	0.463424	0.515931	0.103354	0.41816	0.3582	+	2.0788	0.0459901
1628	High	P42574	CASP3	Caspase-3 OS=Homo sapiens OX=9606 GN=CASP3 PE=1 SV=2	0	119.119	68	1	14	43	1	277	31.6	6.54	144.34	3	3	3	3	3	3	62.8	54.5	60.3	50.8	47.4	53	73.5	54.5	72.1	70.7	60.5	81.9	106.728	79.1384	104.695	102.662	87.8509	118.925	-0.156119	-0.587607	-0.183864	-0.212153	-0.436928	-0.3154		1.69522	0.0722769
1513	High	Q9BZQ6	EDEM3	ER degradation-enhancing alpha-mannosidase-like protein 3 OS=Homo sapiens OX=9606 GN=EDEM3 PE=1 SV=2	0	15.119	6	1	4	4	4	932	104.6	4.93	12.99	4	4	4	4	4	4	45.1	52.3	56.7	46.3	50.2	48.2	52.8	52.3	67.7	64.5	64	74.5	84.3002	83.5019	108.089	102.98	102.182	118.946	-0.496702	-0.510429	-0.138085	-0.207941	-0.219169	-0.3144		1.79481	0.0637505
1794	High	Q96A29	SLC35C1	GDP-fucose transporter 1 OS=Homo sapiens OX=9606 GN=SLC35C1 PE=1 SV=1	0.002	3.713	2	1	1	1	1	364	39.8	8.35	3.21	1	1	1	1	1	1	88.8	123.4	102	91.6	100.6	61	104	123.4	121.9	127.5	128.4	94.2	89.2193	105.862	104.575	109.379	110.152	80.8121	0.142785	0.389543	0.371899	0.436698	0.446846	0.3578	+	2.52585	0.0283583
2015	High	Q8NBM4	UBAC2	Ubiquitin-associated domain-containing protein 2 OS=Homo sapiens OX=9606 GN=UBAC2 PE=1 SV=1	0	27.415	25	1	6	6	6	344	38.9	9.01	21.88	2	2	2	2	2	2	74.9	73.6	80.9	68.4	74.1	71.7	87.7	73.6	96.6	95.2	94.6	110.7	94.2335	79.0831	103.797	102.292	101.648	118.947	-0.336006	-0.588878	-0.19656	-0.217622	-0.226743	-0.3134		1.8957	0.0566222
4207	High	Q96T88	UHRF1	E3 ubiquitin-protein ligase UHRF1 OS=Homo sapiens OX=9606 GN=UHRF1 PE=1 SV=1	0	46.262	21	1	12	14	11	793	89.8	7.56	41.16	8	8	8	8	8	8	284.7	334.5	246.4	335.7	239.5	275.3	333.3	334.5	294.4	467.4	305.5	425.1	92.5748	92.9081	81.7702	129.821	84.8533	118.072	-0.350981	-0.345796	-0.530025	0.136855	-0.47663	-0.3134		1.24579	0.132268
7281	High	Q96HY7	DHTKD1	Probable 2-oxoglutarate dehydrogenase E1 component DHKTD1, mitochondrial OS=Homo sapiens OX=9606 GN=DHTKD1 PE=1 SV=2	0	180.893	44	1	23	52	23	919	103	6.93	184.64	30	30	30	30	30	29	2729.7	3325.7	3118	2028.8	2843.6	1684.5	3196.2	3325.7	3726	2824.4	3627.1	2601.4	99.3596	103.385	115.829	87.8015	112.755	80.8692	0.297069	0.35437	0.518339	0.118656	0.479528	0.3536	+	2.1162	0.0441669
2067	Medium	Q8IUR6	CREBRF	CREB3 regulatory factor OS=Homo sapiens OX=9606 GN=CREBRF PE=1 SV=2	0.062	1.191	3	1	1	1	1	639	72.1	4.87	0	1	1	1	1	1	1	144.6	151.3	104.3	103.7	113.3	74.1	169.3	151.3	124.7	144.3	144.6	114.4	119.703	106.976	88.1687	102.027	102.239	80.8862	0.565495	0.403325	0.124374	0.334984	0.337981	0.353	+	2.11976	0.0441303
450	High	Q9BTF0	THUMPD2	THUMP domain-containing protein 2 OS=Homo sapiens OX=9606 GN=THUMPD2 PE=1 SV=2	0.001	4.333	5	1	2	2	2	503	56.4	7.81	5.42	1	1	1	1	1	1	23.7	21	22.8	18.9	20.5	12.9	27.7	21	27.2	26.3	26.1	20	112.07	84.9629	110.047	106.406	105.597	80.9171	0.469886	0.0703893	0.443607	0.395063	0.38405	0.3526	+	2.08558	0.0455315
1016	High	A8MPP1	DDX11L8	Putative ATP-dependent RNA helicase DDX11-like protein 8 OS=Homo sapiens OX=9606 GN=DDX11L8 PE=1 SV=1	0	18.739	7	1	4	4	4	907	101.7	7.47	11.08	3	3	3	3	3	3	33.1	45	24.7	27.9	28.4	30	38.7	45	29.5	38.8	36.2	46.3	99.0192	115.139	75.4797	99.2751	92.6226	118.465	-0.258679	-0.0410872	-0.650297	-0.254956	-0.355022	-0.312		1.46408	0.0968942
1071	High	Q8IWD4	CCDC117	Coiled-coil domain-containing protein 117 OS=Homo sapiens OX=9606 GN=CCDC117 PE=1 SV=1	0.008	2.598	3	1	1	1	1	279	30.5	5.07	3.41	1	1	1	1	1	1	51.3	62.3	53.6	43.3	54	32	60.1	62.3	64	60.2	68.9	49.4	98.8216	102.439	105.234	98.986	113.291	81.2277	0.282854	0.334721	0.373561	0.285252	0.479993	0.3514	+	3.19408	0.0172219
1743	High	Q9BSH5	HDHD3	Haloacid dehalogenase-like hydrolase domain-containing protein 3 OS=Homo sapiens OX=9606 GN=HDHD3 PE=1 SV=1	0	23.021	30	1	5	5	5	251	28	6.71	16.11	5	5	5	5	5	5	93.1	115.5	101.7	85.7	87.9	58.6	109	115.5	121.6	119.4	112.2	90.5	97.8749	103.711	109.189	107.213	100.748	81.2631	0.268338	0.351903	0.426154	0.399813	0.310083	0.3512	+	3.58531	0.0139009
2580	High	O43181	NDUFS4	NADH dehydrogenase [ubiquinone] iron-sulfur protein 4, mitochondrial OS=Homo sapiens OX=9606 GN=NDUFS4 PE=1 SV=1	0	21.275	26	1	4	6	4	175	20.1	10.3	17.36	3	3	3	3	3	3	188.6	200.5	188.2	141.2	166.6	107	220.8	200.5	224.9	196.5	212.5	165.2	108.555	98.5742	110.57	96.6077	104.474	81.2193	0.418526	0.279389	0.44507	0.250316	0.363249	0.3512	+	3.11495	0.0180755
720	High	Q9H6K1	ILRUN	Protein ILRUN OS=Homo sapiens OX=9606 GN=ILRUN PE=1 SV=2	0	11.542	13	1	2	3	2	298	32.9	4.58	10.48	3	3	3	3	3	3	36.1	44.4	34.7	25.9	32.1	20.8	42.3	44.4	41.5	36	41	32.1	106.953	112.263	104.93	91.024	103.666	81.1631	0.398084	0.467986	0.370538	0.165424	0.353051	0.351	+	2.6493	0.0255835
2560	High	Q9P206	KIAA1522	Uncharacterized protein KIAA1522 OS=Homo sapiens OX=9606 GN=KIAA1522 PE=1 SV=2	0	21.039	9	1	6	7	6	1035	107	9.73	21.91	5	5	5	5	5	5	172.5	208.4	162.8	162.2	163.7	105.4	202	208.4	194.6	225.8	208.7	162.8	100.807	104.001	97.1139	112.684	104.15	81.2443	0.311255	0.356255	0.257411	0.471945	0.35833	0.3508	+	3.23207	0.0171326
7680	High	Q02880	TOP2B	DNA topoisomerase 2-beta OS=Homo sapiens OX=9606 GN=TOP2B PE=1 SV=3	0	412.287	51	1	77	145	61	1626	183.2	8	457.26	46	46	46	46	46	46	5520.4	6202.9	5414.1	4000.9	4528.2	3091.5	6463.9	6202.9	6469.6	5569.8	5775.8	4774.1	110.005	105.563	110.102	94.7887	98.2945	81.2472	0.437176	0.377714	0.438448	0.222397	0.274792	0.35	+	2.88194	0.0219844
658	Medium	A6NLF2	ELOA3DP	Elongin-A3 member D OS=Homo sapiens OX=9606 GN=ELOA3DP PE=3 SV=1	0.07	1.097	2	1	1	1	1	546	59.7	9.85	2.01	1	1	1	1	1	1	26.9	19.9	20.9	16.7	16.8	19.2	31.5	19.9	25	23.2	21.4	29.6	125.498	79.2829	99.6016	92.4303	85.259	117.928	0.0897547	-0.572829	-0.243669	-0.351472	-0.467986	-0.3092		1.27179	0.127437
1827	High	Q7Z7F7	MRPL55	39S ribosomal protein L55, mitochondrial OS=Homo sapiens OX=9606 GN=MRPL55 PE=1 SV=1	0	14.142	24	1	2	4	2	128	15.1	11.15	13.54	1	1	1	1	1	1	61.4	63	67.6	66.5	66.1	62.4	71.9	63	80.8	92.6	84.3	96.4	88.2209	77.3006	99.1411	113.62	103.436	118.282	-0.423041	-0.613681	-0.254678	-0.058021	-0.193501	-0.3088		1.48666	0.0939274
4868	High	Q6XZF7	DNMBP	Dynamin-binding protein OS=Homo sapiens OX=9606 GN=DNMBP PE=1 SV=1	0	29.219	7	1	10	10	10	1577	177.2	5.39	24.58	7	7	7	7	7	7	607.5	764	735.3	472.6	635.8	386.6	711.3	764	878.7	657.9	811	597	96.5587	103.713	119.283	89.3097	110.093	81.0426	0.252727	0.355842	0.55764	0.140137	0.441971	0.3498	+	2.06986	0.0462061
744	High	Q5VUG0	SFMBT2	Scm-like with four MBT domains protein 2 OS=Homo sapiens OX=9606 GN=SFMBT2 PE=1 SV=1	0.005	3.095	1	1	1	1	1	894	100.5	6.55	2.09	1	1	1	1	1	1	22.4	19.1	20.8	24.7	25.4	21.5	26.3	19.1	24.9	34.3	32.4	33.2	92.7145	67.3325	87.7791	120.917	114.219	117.039	-0.33612	-0.797611	-0.415037	0.0470253	-0.0351894	-0.3074		0.956277	0.206013
1001	Medium	Q96QE4	LRRC37B	Leucine-rich repeat-containing protein 37B OS=Homo sapiens OX=9606 GN=LRRC37B PE=2 SV=3	0.074	1.056	1	1	1	1	1	947	105.5	4.91	2.16	1	1	1	1	1	1	30.1	30.3	37	25.9	29.8	29.2	35.3	30.3	44.2	36	38	45.1	92.5295	79.4233	115.858	94.3644	99.6068	118.218	-0.353459	-0.57381	-0.0290811	-0.325131	-0.247128	-0.3056		1.59434	0.081086
1088	High	P0C7X5	ZNF806	Zinc finger protein 806 OS=Homo sapiens OX=9606 GN=ZNF806 PE=3 SV=1	0.023	1.803	1	1	1	1	1	589	67.8	8.41	2.2	1	1	1	1	1	1	60.1	53.8	56.9	48.4	48.3	32.5	70.4	53.8	68.1	67.3	61.6	50.2	113.732	86.9144	110.016	108.724	99.5153	81.0985	0.487888	0.0999188	0.439967	0.422919	0.295243	0.3492	+	2.12202	0.04396
1718	High	P36021	SLC16A2	Monocarboxylate transporter 8 OS=Homo sapiens OX=9606 GN=SLC16A2 PE=1 SV=2	0	7.589	4	1	2	2	2	539	59.5	5.59	6.35	1	1	1	1	1	1	90.9	125.5	99.6	69.5	89.4	57	106.5	125.5	119	96.7	114.1	88	98.338	115.882	109.88	89.289	105.355	81.2558	0.275278	0.512112	0.435386	0.136012	0.374723	0.3466	+	2.21628	0.0398647
2129	High	P0DPD7	EEF1AKMT4	EEF1A lysine methyltransferase 4 OS=Homo sapiens OX=9606 GN=EEF1AKMT4 PE=1 SV=1	0	8.418	18	1	3	3	3	255	28.3	6.05	6.99	2	2	2	2	2	2	77.1	81.3	81.7	78.3	85.6	77.5	90.3	81.3	97.7	109	109.2	119.7	89.2292	80.336	96.5415	107.708	107.905	118.281	-0.406625	-0.558096	-0.292993	-0.135095	-0.13245	-0.305		1.69436	0.0723179
1017	High	Q68DI1	ZNF776	Zinc finger protein 776 OS=Homo sapiens OX=9606 GN=ZNF776 PE=1 SV=2	0	6.942	6	1	2	2	2	518	59.6	8.32	3.39	1	1	1	1	1	1	26.4	42.6	34.5	28.2	27.2	30	30.9	42.6	41.2	39.3	34.7	46.3	78.8936	108.766	105.191	100.34	88.5957	118.213	-0.583405	-0.120159	-0.168368	-0.236483	-0.416077	-0.3046		1.6229	0.0786475
2519	High	P22392	NME2	Nucleoside diphosphate kinase B OS=Homo sapiens OX=9606 GN=NME2 PE=1 SV=1	0	109.352	74	1	11	81	2	152	17.3	8.41	247.86	2	2	2	2	2	2	165	227.3	160.7	142.8	154.3	102.5	193.2	227.3	192	198.8	196.8	158.3	99.3827	116.924	98.7654	102.263	101.235	81.43	0.287434	0.521936	0.278445	0.328657	0.314069	0.346	+	2.81491	0.0230087
4356	High	P40121	CAPG	Macrophage-capping protein OS=Homo sapiens OX=9606 GN=CAPG PE=1 SV=2	0	39.436	26	1	8	12	8	348	38.5	6.19	37.35	7	7	7	7	7	7	500.8	662.2	478.3	399.9	432.9	298.6	586.4	662.2	571.6	556.7	552.2	461.1	103.781	117.197	101.162	98.5252	97.7287	81.6058	0.346805	0.522187	0.309926	0.27182	0.260111	0.3422	+	2.70696	0.0246507
1533	High	Q9GZN2	TGIF2	Homeobox protein TGIF2 OS=Homo sapiens OX=9606 GN=TGIF2 PE=1 SV=1	0.001	4.562	7	1	2	3	1	237	25.9	7.99	7.74	1	1	1	1	1	1	45.6	71.1	54.6	45.1	44.6	49.2	53.4	71.1	65.2	62.8	56.9	76	83.1344	110.69	101.505	97.7686	88.5833	118.319	-0.50916	-0.0961499	-0.221127	-0.275235	-0.417571	-0.3038		1.85386	0.0595818
2729	High	O00311	CDC7	Cell division cycle 7-related protein kinase OS=Homo sapiens OX=9606 GN=CDC7 PE=1 SV=1	0	6.27	4	1	3	3	3	574	63.8	8.73	7.03	3	3	3	3	3	3	135.4	138.6	101.3	133.1	109.7	117.6	158.6	138.6	121.1	185.3	139.9	181.6	102.865	89.893	78.5429	120.182	90.7361	117.782	-0.195371	-0.389837	-0.584565	0.0290987	-0.376368	-0.3034		1.36883	0.111333
261	High	Q8N5S9	CAMKK1	Calcium/calmodulin-dependent protein kinase kinase 1 OS=Homo sapiens OX=9606 GN=CAMKK1 PE=1 SV=2	0.001	4.324	4	1	1	1	1	505	55.7	5.78	2.19	1	1	1	1	1	1	7.6	5.7	11.9	10.1	7.1	7.8	8.9	5.7	14.2	14	9	12.1	83.5681	53.5211	133.333	131.455	84.507	113.615	-0.44313	-1.08597	0.230884	0.21042	-0.42701	-0.303		0.548018	0.402767
269	High	P80294	MT1H	Metallothionein-1H OS=Homo sapiens OX=9606 GN=MT1H PE=1 SV=1	0	23.104	66	1	3	5	2	61	6	8.06	20.56	2	2	2	2	1	2	14.6	13.6	12.5	15.1	1.1	8.1	17.1	13.6	15	21	1.4	12.4	127.453	101.366	111.801	156.522	10.4348	92.4224	0.463656	0.133267	0.274622	0.760049	-3.14684	-0.303		0.158019	0.775611
1569	High	Q13232	NME3	Nucleoside diphosphate kinase 3 OS=Homo sapiens OX=9606 GN=NME3 PE=1 SV=2	0	31.27	44	1	5	7	5	169	19	7.84	21.66	3	3	3	3	3	3	58.6	61.5	45.6	51.5	49.4	50.8	68.6	61.5	54.5	71.7	62.9	78.4	103.521	92.8068	82.2435	108.199	94.9195	118.31	-0.192645	-0.350267	-0.524597	-0.128881	-0.317794	-0.303		1.93805	0.0539077
458	High	Q86T03	PIP4P1	Type 1 phosphatidylinositol 4,5-bisphosphate 4-phosphatase OS=Homo sapiens OX=9606 GN=PIP4P1 PE=1 SV=1	0	19.638	16	1	3	4	3	277	29.5	8.91	15.32	2	2	2	1	2	2	11.7	19.7	16.8	7.9	17.2	13.3	13.7	19.7	20	11	21.9	20.6	76.8943	110.571	112.254	61.7399	122.919	115.622	-0.588468	-0.0644487	-0.0426443	-0.905141	0.0882865	-0.3024		0.729309	0.29924
4483	High	Q9Y5J7	TIMM9	Mitochondrial import inner membrane translocase subunit Tim9 OS=Homo sapiens OX=9606 GN=TIMM9 PE=1 SV=1	0	30.695	56	1	4	9	4	89	10.4	7.21	32.36	5	5	5	5	4	4	493.6	602.5	586.2	469.9	468.7	319.3	577.9	602.5	700.5	654.2	597.9	493	95.626	99.6966	115.913	108.252	98.9355	81.5775	0.229232	0.289374	0.506797	0.408144	0.278317	0.3422	+	2.60241	0.0267805
1145	Medium	P09278	ORF22	Large tegument protein deneddylase OS=Varicella-zoster virus (strain Dumas) OX=10338 GN=ORF22 PE=3 SV=1	0.061	1.208	0	1	1	1	1	2763	306.2	6.18	1.69	1	1	1	1	1	1	59	66.9	54.9	54.2	47.1	34.4	69.1	66.9	65.6	75.5	60	53.1	106.253	102.87	100.871	116.094	92.2604	81.6504	0.379974	0.333294	0.304984	0.507765	0.176251	0.3404	+	2.4943	0.0293475
220	High	Q13009	TIAM1	Rho guanine nucleotide exchange factor TIAM1 OS=Homo sapiens OX=9606 GN=TIAM1 PE=1 SV=2	0	12.624	3	1	3	3	3	1591	177.4	6.61	10.56	1	1	1	1	1	1	8.7	5.7	6.8	5.9	9.3	6.8	10.1	5.7	8.1	8.2	11.8	10.5	111.397	62.8676	89.3382	90.4412	130.147	115.809	-0.056034	-0.881356	-0.374396	-0.356694	0.168398	-0.3		0.782825	0.274619
3844	High	P30291	WEE1	Wee1-like protein kinase OS=Homo sapiens OX=9606 GN=WEE1 PE=1 SV=2	0	29.63	17	1	8	10	8	646	71.6	6.77	32.88	5	5	5	5	5	5	243.2	243.8	213.3	235.1	245.8	225.6	284.8	243.8	254.8	327.3	313.5	348.4	96.4008	82.5228	86.2462	110.786	106.115	117.928	-0.290795	-0.515046	-0.451379	-0.090131	-0.152279	-0.2998		1.66117	0.0753092
1058	High	Q9UFF9	CNOT8	CCR4-NOT transcription complex subunit 8 OS=Homo sapiens OX=9606 GN=CNOT8 PE=1 SV=1	0	9.595	13	1	3	3	3	292	33.5	4.81	7.7	2	2	2	2	2	2	51	56	55.4	41.5	53	31.3	59.7	56	66.2	57.7	67.5	48.4	100.759	94.5148	111.73	97.384	113.924	81.6878	0.302724	0.21042	0.451824	0.253564	0.47988	0.3398	+	2.49403	0.0293475
943	High	Q6ZNA1	ZNF836	Zinc finger protein 836 OS=Homo sapiens OX=9606 GN=ZNF836 PE=2 SV=2	0	7.145	3	1	3	3	1	936	107.6	9.22	4.3	1	1	1	1	1	1	32.7	31.7	32.9	21.9	25.9	27.4	38.3	31.7	39.3	30.5	33	42.3	106.834	88.424	109.623	85.0767	92.0502	117.992	-0.143313	-0.416175	-0.106128	-0.471848	-0.358192	-0.299		1.81252	0.0623349
3585	High	O14867	BACH1	Transcription regulator protein BACH1 OS=Homo sapiens OX=9606 GN=BACH1 PE=1 SV=2	0	38.328	13	1	7	10	7	736	81.9	5.05	36.41	6	6	6	6	6	6	195.4	211.6	223.6	199.9	197.8	196.3	228.8	211.6	267.2	278.4	252.3	303.1	89.0619	82.3667	104.009	108.369	98.2094	117.984	-0.405707	-0.518454	-0.181874	-0.122635	-0.264654	-0.2988		1.83503	0.0607116
4088	High	Q9BV20	MRI1	Methylthioribose-1-phosphate isomerase OS=Homo sapiens OX=9606 GN=MRI1 PE=1 SV=1	0	39.718	32	1	9	12	9	369	39.1	6.3	32.09	8	8	8	8	8	8	464.3	487.8	396.3	382.8	396	259.9	543.6	487.8	473.6	533	505.1	401.4	110.769	99.3989	96.5053	108.609	102.924	81.7932	0.437505	0.281249	0.238628	0.409095	0.331528	0.3398	+	3.0855	0.0183294
7219	High	Q14571	ITPR2	Inositol 1,4,5-trisphosphate receptor type 2 OS=Homo sapiens OX=9606 GN=ITPR2 PE=1 SV=2	0	171.518	19	1	41	49	35	2701	307.9	6.43	155.33	29	29	29	29	29	29	1805.6	1798.1	1475.5	1608.6	1553.2	1569.6	2114.1	1798.1	1763.2	2239.3	1981.1	2424	102.961	87.5712	85.8715	109.059	96.4837	118.054	-0.197346	-0.430916	-0.459194	-0.114342	-0.291088	-0.2984		1.96761	0.0518238
1202	High	Q9NRP7	STK36	Serine/threonine-protein kinase 36 OS=Homo sapiens OX=9606 GN=STK36 PE=1 SV=2	0	4.608	1	1	1	1	1	1315	143.9	5.9	3.25	1	1	1	1	1	1	36.8	46.2	31.1	46.6	36.4	37.2	43.1	46.2	37.2	64.9	46.5	57.5	87.5423	93.8389	75.5586	131.821	94.4482	116.791	-0.415874	-0.315669	-0.628259	0.174657	-0.306331	-0.2982		1.06405	0.17474
222	High	Q9H115	NAPB	Beta-soluble NSF attachment protein OS=Homo sapiens OX=9606 GN=NAPB PE=1 SV=2	0	18.228	14	1	3	4	1	298	33.5	5.47	12.08	1	1	1	1	1	1	11.3	15.2	11.5	9	9.9	6.9	13.2	15.2	13.7	12.5	12.6	10.6	101.799	117.224	105.656	96.401	97.1722	81.7481	0.316474	0.520007	0.370112	0.237864	0.249359	0.3386	+	2.5651	0.0276151
597	High	O43310	CTIF	CBP80/20-dependent translation initiation factor OS=Homo sapiens OX=9606 GN=CTIF PE=1 SV=1	0	13.47	8	1	5	5	5	598	67.5	6.54	12.36	2	2	2	2	2	2	31.6	31.8	27.9	23.5	27.3	17.3	37	31.8	33.3	32.8	34.8	26.8	112.977	97.0992	101.679	100.153	106.26	81.8321	0.465292	0.246794	0.313289	0.291463	0.376854	0.3386	+	3.06045	0.0186696
6958	High	Q9NYL9	TMOD3	Tropomodulin-3 OS=Homo sapiens OX=9606 GN=TMOD3 PE=1 SV=1	0	115.572	55	1	17	33	17	352	39.6	5.19	112.16	18	18	18	18	18	18	1400.8	1249	1298.7	1170.2	1450.1	1249.9	1640.2	1249	1551.9	1629.1	1849.6	1930.2	99.9107	76.0812	94.532	99.2345	112.666	117.576	-0.234879	-0.627977	-0.314715	-0.244675	-0.061537	-0.297		1.4852	0.0941675
3767	High	Q13905	RAPGEF1	Rap guanine nucleotide exchange factor 1 OS=Homo sapiens OX=9606 GN=RAPGEF1 PE=1 SV=3	0	15.896	9	1	8	8	8	1077	120.5	5.92	21.37	7	7	7	7	7	7	341.7	412.7	332.8	341.3	336.8	216.2	400	412.7	397.7	475.1	429.5	333.9	98.0032	101.115	97.4397	116.403	105.231	81.8082	0.260584	0.305677	0.252264	0.508815	0.363242	0.3382	+	2.70345	0.0247463
561	High	Q8NC44	RETREG2	Reticulophagy regulator 2 OS=Homo sapiens OX=9606 GN=RETREG2 PE=1 SV=3	0.003	3.305	6	1	2	2	2	543	57.8	4.45	4.71	1	1	1	1	1	1	17.7	17.3	19.4	14	18.3	16.5	20.8	17.3	23.2	19.5	23.3	25.4	96.3707	80.1544	107.49	90.3475	107.954	117.683	-0.288245	-0.554056	-0.130704	-0.381354	-0.124499	-0.2956		1.66486	0.0749009
1809	High	Q8N5G2	MACO1	Macoilin OS=Homo sapiens OX=9606 GN=MACO1 PE=1 SV=1	0.005	2.949	2	1	1	1	1	664	76.1	9.07	2.9	1	1	1	1	1	1	68.4	68.4	56.5	70.5	59.5	61.4	80.1	68.4	67.5	98.1	75.8	94.8	99.1541	84.6709	83.5568	121.436	93.8312	117.351	-0.243085	-0.470891	-0.49	0.0493661	-0.322689	-0.2956		1.40978	0.104763
4352	High	Q9UGK3	STAP2	Signal-transducing adaptor protein 2 OS=Homo sapiens OX=9606 GN=STAP2 PE=1 SV=2	0	9.355	10	1	3	3	3	403	44.9	8.16	4.4	2	2	2	2	2	2	512.1	572.7	448.4	462.4	443.1	298.4	599.6	572.7	535.8	643.7	565.2	460.8	106.507	101.729	95.1744	114.341	100.397	81.8521	0.37986	0.313639	0.217554	0.482248	0.294621	0.3378	+	2.79753	0.0233124
2022	High	Q9H3Q1	CDC42EP4	Cdc42 effector protein 4 OS=Homo sapiens OX=9606 GN=CDC42EP4 PE=1 SV=1	0	58.37	44	1	8	12	8	356	38	5.19	47.64	6	6	6	6	6	6	125.7	135.1	114.7	101.7	110.7	71.9	147.2	135.1	137.1	141.6	141.2	111.1	108.595	99.668	101.143	104.463	104.168	81.9624	0.405919	0.282169	0.30337	0.349962	0.345881	0.3374	+	4.02134	0.0107809
2416	High	P20336	RAB3A	Ras-related protein Rab-3A OS=Homo sapiens OX=9606 GN=RAB3A PE=1 SV=1	0	30.991	45	1	8	12	3	220	25	5.03	37.1	1	1	1	1	1	1	153.1	218.3	156	117.4	144.8	95.1	179.2	218.3	186.4	163.4	184.7	146.9	99.6571	121.401	103.661	90.8703	102.716	81.6943	0.286736	0.571478	0.343567	0.153574	0.330349	0.3372	+	2.12651	0.0438885
4761	High	Q9Y597	KCTD3	BTB/POZ domain-containing protein KCTD3 OS=Homo sapiens OX=9606 GN=KCTD3 PE=1 SV=2	0	20.432	10	1	6	6	4	815	88.9	7.03	16.8	2	2	2	2	2	2	437.9	426.7	327.2	385.6	370.7	369.2	512.7	426.7	391	536.8	472.9	570.2	105.7	87.9703	80.6102	110.669	97.4951	117.555	-0.153353	-0.418246	-0.544299	-0.0870834	-0.269933	-0.2944		1.60544	0.0800826
6841	High	Q9BUJ2	HNRNPUL1	Heterogeneous nuclear ribonucleoprotein U-like protein 1 OS=Homo sapiens OX=9606 GN=HNRNPUL1 PE=1 SV=2	0	161.348	42	1	28	48	28	856	95.7	6.92	174.38	28	28	28	28	28	28	1852.5	2233.2	1932.2	1529.3	1898.4	1153.6	2169.1	2233.2	2308.9	2129	2421.5	1781.5	99.7807	102.729	106.212	97.9361	111.391	81.9507	0.284004	0.32602	0.374113	0.257083	0.442809	0.3368	+	3.27862	0.0166749
340	High	Q96NY9	MUS81	Crossover junction endonuclease MUS81 OS=Homo sapiens OX=9606 GN=MUS81 PE=1 SV=3	0.047	1.418	3	1	1	1	1	551	61.1	9.73	2.38	1	1	1	1	1	1	9.7	9.9	9	13.1	9.9	9.7	11.3	9.9	10.7	18.2	12.6	15	87.2587	76.4479	82.6255	140.541	97.2973	115.83	-0.40864	-0.599462	-0.487352	0.278976	-0.251539	-0.2936		0.889245	0.22981
1200	High	Q8NFZ8	CADM4	Cell adhesion molecule 4 OS=Homo sapiens OX=9606 GN=CADM4 PE=1 SV=1	0	15.078	11	1	3	3	3	388	42.8	6.3	9.71	2	2	2	2	2	2	34.8	37.4	44.3	36.6	42.6	37.1	40.7	37.4	53	51	54.4	57.3	83.1178	76.3785	108.237	104.152	111.096	117.018	-0.493506	-0.615497	-0.112543	-0.168038	-0.0749285	-0.293		1.25637	0.130433
2727	High	Q8IVL6	P3H3	Prolyl 3-hydroxylase 3 OS=Homo sapiens OX=9606 GN=P3H3 PE=1 SV=1	0	29.428	11	1	7	9	7	736	81.8	6.32	25.87	5	5	5	5	5	5	115	157.9	124.9	92.2	136.9	117.4	134.6	157.9	149.3	128.3	174.7	181.4	87.195	102.289	96.7178	83.1138	113.172	117.512	-0.430496	-0.200163	-0.28096	-0.499653	-0.0542948	-0.293		1.66947	0.0744572
1007	High	O60503	ADCY9	Adenylate cyclase type 9 OS=Homo sapiens OX=9606 GN=ADCY9 PE=1 SV=4	0.005	3.09	1	1	1	1	1	1353	150.6	7.34	0	1	1	1	1	1	1	28.9	42.8	26.8	27	31.5	29.4	33.8	42.8	32	37.6	40.2	45.4	87.4892	110.785	82.83	97.3253	104.055	117.515	-0.425669	-0.0850815	-0.50462	-0.27196	-0.175497	-0.2926		1.7089	0.0709844
900	High	Q96J84	KIRREL1	Kin of IRRE-like protein 1 OS=Homo sapiens OX=9606 GN=KIRREL1 PE=1 SV=2	0	7.201	4	1	2	2	2	757	83.5	5.73	6.03	2	2	2	2	2	2	44.1	55.7	41	34.8	39.1	26.1	51.7	55.7	48.9	48.5	49.9	40.3	105.153	113.288	99.4576	98.6441	101.492	81.9661	0.359384	0.466897	0.279055	0.267205	0.30826	0.336	+	3.11652	0.0180755
686	High	Q96EX3	DYNC2I2	Cytoplasmic dynein 2 intermediate chain 2 OS=Homo sapiens OX=9606 GN=DYNC2I2 PE=1 SV=2	0.001	4.487	2	1	1	1	1	536	57.8	6.64	4.24	1	1	1	1	1	1	34.1	38.6	27.4	29.9	31.6	19.7	39.9	38.6	32.7	41.6	40.3	30.5	107.066	103.578	87.746	111.628	108.14	81.8426	0.38758	0.339792	0.100481	0.447774	0.401971	0.3356	+	2.26453	0.0377401
407	High	Q9ULQ1	TPCN1	Two pore channel protein 1 OS=Homo sapiens OX=9606 GN=TPCN1 PE=1 SV=3	0	5.11	4	1	2	2	2	816	94.1	8.27	6.22	1	1	1	1	1	1	20.6	25.7	16.5	15.4	17.1	11.5	24.1	25.7	19.7	21.5	21.8	17.8	110.72	118.07	90.5054	98.7749	100.153	81.7764	0.437156	0.529891	0.146318	0.272459	0.292451	0.3354	+	2.12573	0.0438885
1445	High	Q66K64	DCAF15	DDB1- and CUL4-associated factor 15 OS=Homo sapiens OX=9606 GN=DCAF15 PE=1 SV=1	0	10.778	5	1	2	2	2	600	66.4	6.58	7.54	1	1	1	1	1	1	45.2	49.2	51.5	47.7	45.7	45.4	52.9	49.2	61.6	66.4	58.3	70.2	88.5109	82.3201	103.067	111.099	97.546	117.457	-0.408203	-0.512813	-0.188541	-0.0802878	-0.267975	-0.2916		1.71495	0.0704702
1699	High	P12540	IVa2	Packaging protein 1 OS=Human adenovirus A serotype 12 OX=28282 GN=IVa2 PE=3 SV=2	0.035	1.597	2	1	1	1	1	452	51.5	8.84	2.05	1	1	1	1	1	1	95.7	96.2	96.9	78.1	90.9	56.2	112.1	96.2	115.7	108.8	115.9	86.8	105.838	90.8261	109.237	102.722	109.426	81.9512	0.369019	0.148342	0.414622	0.325912	0.417114	0.335	+	2.59896	0.0268299
2649	High	Q6P4F2	FDX2	Ferredoxin-2, mitochondrial OS=Homo sapiens OX=9606 GN=FDX2 PE=1 SV=2	0.004	3.115	6	1	1	1	1	186	19.9	5.54	2.94	1	1	1	1	1	1	198.9	247.8	167.9	135.4	176.8	112.1	232.9	247.8	200.7	188.5	225.5	173.1	110.162	117.209	94.931	89.1604	106.661	81.8762	0.428105	0.51757	0.213435	0.122959	0.381522	0.3328	+	2.00251	0.0496997
7258	High	Q15293	RCN1	Reticulocalbin-1 OS=Homo sapiens OX=9606 GN=RCN1 PE=1 SV=1	0	159.657	75	1	19	47	19	331	38.9	5	159.89	19	19	19	19	19	19	2645.5	3489.2	2578.2	2125	2637.1	1641.4	3097.6	3489.2	3080.9	2958.3	3363.7	2534.7	100.33	113.014	99.7895	95.8185	108.949	82.0982	0.289336	0.461081	0.281537	0.222953	0.408234	0.3326	+	2.78636	0.023441
1363	High	Q69567	U90/U89	Immediate-early protein 1 OS=Human herpesvirus 6A (strain Uganda-1102) OX=10370 GN=U90/U89 PE=4 SV=2	0.025	1.768	2	1	1	1	1	941	104.6	4.83	0	1	1	1	1	1	1	77.8	73.9	71.7	54.4	72.4	43	91.1	73.9	85.7	75.8	92.4	66.3	112.655	91.385	105.977	93.7345	114.262	81.9868	0.458442	0.156565	0.370286	0.193189	0.478884	0.3314	+	2.1167	0.0441669
914	High	Q7Z2K8	GPRIN1	G protein-regulated inducer of neurite outgrowth 1 OS=Homo sapiens OX=9606 GN=GPRIN1 PE=1 SV=2	0.043	1.473	1	1	1	1	1	1008	102.3	8.06	2.54	1	1	1	1	1	1	25.2	28.9	25.9	34.5	26.6	26.6	29.5	28.9	30.9	48	33.9	41.1	83.3726	81.6769	87.3293	135.657	95.8078	116.156	-0.478423	-0.508069	-0.411532	0.223896	-0.277853	-0.2904		1.01288	0.188909
3070	Medium	Q8N7F7	UBL4B	Ubiquitin-like protein 4B OS=Homo sapiens OX=9606 GN=UBL4B PE=1 SV=1	0.078	1.012	7	1	1	1	1	174	19.9	5.95	0	1	1	1	1	1	1	174	134.6	187	127.1	149.1	145.1	203.8	134.6	223.4	176.9	190.2	224	106.063	70.0494	116.263	92.0635	98.9852	116.576	-0.136345	-0.73482	-0.00386955	-0.340565	-0.235981	-0.2904		1.09845	0.166016
91	High	Q04771	ACVR1	Activin receptor type-1 OS=Homo sapiens OX=9606 GN=ACVR1 PE=1 SV=1	0	11.247	6	1	3	3	3	509	57.1	7.33	10.13	1	1	1	1	1	1	6.4	5	2.8	6.8	3.3	4.3	7.5	5	3.3	9.5	4.2	6.7	124.309	82.8729	54.6961	157.459	69.6133	111.05	0.16273	-0.422233	-1.0217	0.503766	-0.673772	-0.2902		0.450784	0.473787
7076	High	P50914	RPL14	60S ribosomal protein L14 OS=Homo sapiens OX=9606 GN=RPL14 PE=1 SV=4	0	27.88	39	1	8	23	8	215	23.4	10.93	69.98	9	9	9	9	9	9	1355.8	1998.1	1284.1	1450.1	1226.7	1367.6	1587.5	1998.1	1534.4	2018.8	1564.7	2111.9	88.0689	110.847	85.1231	111.996	86.804	117.161	-0.411785	-0.0799127	-0.460867	-0.0650435	-0.432655	-0.2902		1.50409	0.0913262
959	High	P35568	IRS1	Insulin receptor substrate 1 OS=Homo sapiens OX=9606 GN=IRS1 PE=1 SV=1	0	16.827	6	1	6	6	6	1242	131.5	8.54	16.88	2	2	2	2	2	2	33.2	40.1	28.3	26.2	23	28.1	38.9	40.1	33.8	36.5	29.3	43.4	105.135	108.378	91.3514	98.6486	79.1892	117.297	-0.157925	-0.114093	-0.360672	-0.249799	-0.566794	-0.29		1.63231	0.0778051
2660	High	Q86SQ9	DHDDS	Dehydrodolichyl diphosphate synthase complex subunit DHDDS OS=Homo sapiens OX=9606 GN=DHDDS PE=1 SV=3	0	12.126	16	1	5	5	5	333	38.6	8.28	10.51	2	2	2	2	2	2	116.6	124	111.3	126.4	117.3	113	136.5	124	133	175.9	149.6	174.5	91.662	83.268	89.3117	118.12	100.459	117.18	-0.354326	-0.492887	-0.391801	0.0115284	-0.222117	-0.2898		1.53574	0.0875833
1991	High	O15382	BCAT2	Branched-chain-amino-acid aminotransferase, mitochondrial OS=Homo sapiens OX=9606 GN=BCAT2 PE=1 SV=2	0	23.762	21	1	6	6	6	392	44.3	8.65	20.61	2	2	2	2	2	2	113.8	128.3	131	95.8	104.1	70.3	133.2	128.3	156.6	133.3	132.8	108.5	100.82	97.1111	118.532	100.896	100.517	82.1244	0.295899	0.241826	0.529389	0.296982	0.29156	0.3312	+	2.55318	0.0279498
3822	High	Q5JWR5	DOP1A	Protein dopey-1 OS=Homo sapiens OX=9606 GN=DOP1A PE=2 SV=1	0	7.242	1	1	3	3	2	2465	277.2	6.29	7.14	2	2	2	2	2	2	243.4	232.4	227.3	243	228.8	223	285	232.4	271.7	338.3	291.8	344.4	96.9608	79.0655	92.4359	115.094	99.2742	117.169	-0.273123	-0.567475	-0.342071	-0.025782	-0.239105	-0.2894		1.53175	0.0878715
796	High	Q9H246	C1orf21	Uncharacterized protein C1orf21 OS=Homo sapiens OX=9606 GN=C1orf21 PE=1 SV=1	0.001	4.322	11	1	1	1	1	121	13.9	5.22	4.56	1	1	1	1	1	1	22.5	31.7	25.2	18.5	25.4	23.1	26.4	31.7	30.2	25.7	32.3	35.6	87.0808	104.563	99.6152	84.7719	106.542	117.427	-0.431339	-0.167394	-0.237329	-0.470109	-0.140343	-0.289		1.87895	0.0574226
1392	High	Q9BXT8	RNF17	RING finger protein 17 OS=Homo sapiens OX=9606 GN=RNF17 PE=1 SV=3	0.028	1.705	0	1	1	1	1	1623	184.5	5.4	2.52	1	1	1	1	1	1	76.7	85.2	72.7	58.9	64.3	43.9	89.8	85.2	86.8	82	82	67.7	109.179	103.587	105.532	99.696	99.696	82.31	0.40756	0.331698	0.358539	0.276468	0.276468	0.3302	+	3.70402	0.0126448
1148	High	Q96B96	LDAF1	Lipid droplet assembly factor 1 OS=Homo sapiens OX=9606 GN=LDAF1 PE=1 SV=2	0	6.535	8	1	1	2	1	161	17.5	5.06	4.2	1	1	1	1	1	1	61.6	68.9	60.2	45.7	48.7	34.8	72.2	68.9	71.9	63.7	62.1	53.8	110.341	105.298	109.883	97.351	94.9058	82.2211	0.424393	0.356898	0.418386	0.243687	0.206987	0.33	+	2.74864	0.023819
357	High	Q9HBH9	MKNK2	MAP kinase-interacting serine/threonine-protein kinase 2 OS=Homo sapiens OX=9606 GN=MKNK2 PE=1 SV=3	0	11.489	9	1	2	2	2	465	51.8	6.19	8.58	1	1	1	1	1	1	11	13.1	10	10.8	8.2	10	12.9	13.1	11.9	15.1	10.5	15.4	98.0989	99.6198	90.4943	114.829	79.8479	117.11	-0.255559	-0.233364	-0.371969	-0.0283818	-0.552541	-0.2884		1.54092	0.0869086
1343	High	Q15147	PLCB4	1-phosphatidylinositol 4,5-bisphosphate phosphodiesterase beta-4 OS=Homo sapiens OX=9606 GN=PLCB4 PE=1 SV=3	0	13.003	4	1	4	4	4	1175	134.4	6.9	12.56	3	3	3	3	3	3	77	72.1	67.9	61.5	63.2	42.1	90.2	72.1	81.1	85.6	80.6	65	114.033	91.1504	102.528	108.217	101.896	82.1745	0.472688	0.14956	0.319262	0.397171	0.31034	0.3298	+	2.44551	0.0312624
2339	High	Q9BZI1	IRX2	Iroquois-class homeodomain protein IRX-2 OS=Homo sapiens OX=9606 GN=IRX2 PE=1 SV=2	0	9.639	6	1	3	3	3	471	49.1	5.29	7.78	2	2	2	2	2	2	85.5	137.1	95.6	76.6	85.9	89.2	100.1	137.1	114.3	106.6	109.6	137.8	85.1311	116.598	97.2077	90.6591	93.2105	117.193	-0.461134	-0.00734732	-0.26975	-0.370368	-0.330328	-0.2876		1.69974	0.0718548
803	High	Q9Y664	KPTN	KICSTOR complex protein kaptin OS=Homo sapiens OX=9606 GN=KPTN PE=1 SV=2	0	6.265	8	1	2	3	2	436	48.1	5.26	7.08	2	2	2	2	2	2	23.5	27.1	26.4	19.9	26.5	23.2	27.6	27.1	31.5	27.7	33.8	35.9	90.1961	88.5621	102.941	90.5229	110.458	117.32	-0.379316	-0.405691	-0.188632	-0.374098	-0.0869606	-0.287		1.98012	0.0511972
3304	High	Q86Y82	STX12	Syntaxin-12 OS=Homo sapiens OX=9606 GN=STX12 PE=1 SV=1	0	21.07	37	1	6	7	6	276	31.6	5.59	22.99	4	4	4	4	4	4	276.8	296.4	296.7	223.3	258.4	166.3	324.1	296.4	354.5	310.9	329.6	256.8	103.862	94.9848	113.604	99.6315	105.624	82.2945	0.335794	0.2069	0.46514	0.275805	0.360071	0.3288	+	2.79882	0.0233124
2225	High	Q96S15	WDR24	GATOR complex protein WDR24 OS=Homo sapiens OX=9606 GN=WDR24 PE=1 SV=2	0	14.107	6	1	4	4	4	790	88.2	6.52	12.5	3	3	3	3	3	3	135.2	182.2	131.6	109.5	119.5	82.7	158.4	182.2	157.3	152.4	152.5	127.7	102.139	117.485	101.429	98.2697	98.3342	82.3428	0.310814	0.512764	0.30076	0.255104	0.256051	0.3272	+	2.62179	0.0264186
3177	High	P09497	CLTB	Clathrin light chain B OS=Homo sapiens OX=9606 GN=CLTB PE=1 SV=1	0	19.459	24	1	7	7	7	229	25.2	4.64	20.05	7	7	7	7	7	7	269.1	290.4	230.5	210	257.6	154.8	315.1	290.4	275.5	292.3	328.5	239	108.605	100.092	94.9563	100.747	113.224	82.3759	0.398799	0.281031	0.205042	0.290439	0.458883	0.3268	+	2.70956	0.0246507
3622	High	O60704	TPST2	Protein-tyrosine sulfotransferase 2 OS=Homo sapiens OX=9606 GN=TPST2 PE=1 SV=1	0	18.408	13	1	5	5	5	377	41.9	9.09	11.53	5	5	5	5	5	5	303	397.9	321.6	271	332.1	199.8	354.8	397.9	384.3	377.2	423.6	308.5	94.7692	106.281	102.649	100.752	113.146	82.4022	0.201736	0.367135	0.316962	0.290059	0.457432	0.3266	+	2.82406	0.0228854
592	High	Q8TB96	ITFG1	T-cell immunomodulatory protein OS=Homo sapiens OX=9606 GN=ITFG1 PE=1 SV=1	0.005	2.948	2	1	1	1	1	612	68.1	5.39	2.3	1	1	1	1	1	1	16.2	20.3	19.8	17.5	17.9	17.3	18.9	20.3	23.7	24.3	22.8	26.7	82.9554	89.1002	104.023	106.657	100.073	117.191	-0.498454	-0.39536	-0.171953	-0.135883	-0.227806	-0.2858		1.83951	0.0604674
2657	High	Q13555	CAMK2G	Calcium/calmodulin-dependent protein kinase type II subunit gamma OS=Homo sapiens OX=9606 GN=CAMK2G PE=1 SV=4	0	40.622	22	1	8	11	6	558	62.6	7.83	42.87	6	6	6	6	6	6	187.5	233.3	192.6	137.9	171.4	112.8	219.5	233.3	230.1	192	218.6	174.1	103.897	110.429	108.914	90.8804	103.471	82.4077	0.334305	0.42227	0.402345	0.14119	0.328377	0.3254	+	2.55273	0.0279498
4263	High	P56282	POLE2	DNA polymerase epsilon subunit 2 OS=Homo sapiens OX=9606 GN=POLE2 PE=1 SV=2	0	38.31	29	1	9	10	9	527	59.5	6.35	30.5	5	5	5	5	5	5	306.3	345.2	277.4	328.6	253.5	284.1	358.7	345.2	331.5	457.4	323.3	438.8	95.4455	91.8533	88.2079	121.708	86.026	116.759	-0.290786	-0.346131	-0.404555	0.0598928	-0.44069	-0.2846		1.46907	0.0961632
7643	High	P61604	HSPE1	10 kDa heat shock protein, mitochondrial OS=Homo sapiens OX=9606 GN=HSPE1 PE=1 SV=2	0	71.492	88	1	15	60	15	102	10.9	8.92	175.2	16	16	16	16	16	16	4666.6	5477	5007.5	3503	4340.6	2827.8	5464.1	5477	5983.8	4876.7	5536.5	4367	103.405	103.649	113.24	92.2886	104.775	82.6429	0.323341	0.326743	0.454419	0.159263	0.342332	0.321	+	2.61485	0.0266485
5641	High	P48637	GSS	Glutathione synthetase OS=Homo sapiens OX=9606 GN=GSS PE=1 SV=1	0	65.295	39	1	15	23	15	474	52.4	5.92	73.15	14	14	14	14	14	14	921.4	1099.6	930	774.2	893.3	571	1078.9	1099.6	1111.3	1077.8	1139.4	881.8	101.324	103.268	104.367	101.221	107.006	82.8137	0.291038	0.318455	0.333725	0.289566	0.369751	0.3206	+	4.55938	0.00601607
409	High	P40306	PSMB10	Proteasome subunit beta type-10 OS=Homo sapiens OX=9606 GN=PSMB10 PE=1 SV=1	0.002	3.93	7	1	1	1	1	273	28.9	7.81	4.73	1	1	1	1	1	1	11.7	13.5	14.5	9.8	12.7	11.6	13.7	13.5	17.4	13.6	16.2	18	88.961	87.6623	112.987	88.3117	105.195	116.883	-0.393821	-0.415037	-0.0489096	-0.40439	-0.152003	-0.2828		1.68443	0.0731035
1615	High	P21246	PTN	Pleiotrophin OS=Homo sapiens OX=9606 GN=PTN PE=1 SV=1	0.025	1.763	6	1	1	1	1	168	18.9	9.6	2.13	1	1	1	1	1	1	79.5	53.3	36	52.3	66.9	52.6	93.1	53.3	43	72.8	85.4	81.2	130.271	74.5802	60.1679	101.866	119.496	113.619	0.197301	-0.607344	-0.917143	-0.157541	0.0727563	-0.2824		0.603152	0.36715
4085	High	Q9BVJ7	DUSP23	Dual specificity protein phosphatase 23 OS=Homo sapiens OX=9606 GN=DUSP23 PE=1 SV=1	0	21.451	49	1	6	6	6	150	16.6	8.21	19.99	4	4	4	4	4	4	253	293.9	283.6	279.8	266.1	259.8	296.2	293.9	338.9	389.5	339.4	401.1	86.3137	85.6435	98.7567	113.502	98.9024	116.882	-0.43739	-0.448637	-0.243102	-0.0423386	-0.240975	-0.2824		1.70454	0.071358
4810	High	O15182	CETN3	Centrin-3 OS=Homo sapiens OX=9606 GN=CETN3 PE=1 SV=2	0	8.186	20	1	3	4	3	167	19.5	4.74	9.18	2	2	2	2	2	2	448.6	387.2	424.5	332.2	407.3	376	525.2	387.2	507.2	462.5	519.5	580.6	105.667	77.9022	102.045	93.0521	104.52	116.813	-0.144678	-0.584466	-0.19499	-0.328091	-0.160421	-0.2824		1.58139	0.0824052
2559	High	Q9NWZ5	UCKL1	Uridine-cytidine kinase-like 1 OS=Homo sapiens OX=9606 GN=UCKL1 PE=1 SV=2	0	9.677	11	1	3	3	3	548	61.1	7.36	9.05	2	2	2	2	2	2	114	120.4	88.9	128.1	110.8	105.4	133.5	120.4	106.2	178.3	141.3	162.8	95.0742	85.7448	75.632	126.979	100.629	115.941	-0.286261	-0.435265	-0.616317	0.131206	-0.204339	-0.282		1.06166	0.175433
7457	High	P13674	P4HA1	Prolyl 4-hydroxylase subunit alpha-1 OS=Homo sapiens OX=9606 GN=P4HA1 PE=1 SV=2	0	129.475	55	1	24	40	24	534	61	6.01	140.09	21	21	21	20	21	21	2252.2	3149.3	2041.4	1530.5	2140.3	2044	2637.1	3149.3	2439.4	2130.7	2730.1	3156.5	97.4112	116.331	90.1084	78.7054	100.847	116.597	-0.259373	-0.00329456	-0.371799	-0.566998	-0.209372	-0.282		1.41218	0.104446
986	High	P51688	SGSH	N-sulphoglucosamine sulphohydrolase OS=Homo sapiens OX=9606 GN=SGSH PE=1 SV=1	0	16.968	10	1	3	3	3	502	56.7	6.95	11.27	2	2	2	2	2	2	42.5	58.4	50.2	39.1	43.7	28.9	49.8	58.4	60	54.5	55.7	44.6	92.5077	108.483	111.455	101.238	103.467	82.8483	0.159102	0.388925	0.427919	0.289213	0.320634	0.3172	+	2.61672	0.0266177
5223	High	P60891	PRPS1	Ribose-phosphate pyrophosphokinase 1 OS=Homo sapiens OX=9606 GN=PRPS1 PE=1 SV=2	0	90.471	53	1	14	30	7	318	34.8	6.98	106.25	6	6	6	6	6	6	752.4	1007.6	740	550.2	707.6	460.2	881	1007.6	884.3	765.9	902.5	710.6	102.603	117.347	102.987	89.1982	105.107	82.7578	0.310104	0.503813	0.315498	0.108118	0.344889	0.3164	+	2.13129	0.0438081
1986	High	Q9Y4C2	TCAF1	TRPM8 channel-associated factor 1 OS=Homo sapiens OX=9606 GN=TCAF1 PE=1 SV=3	0	13.865	7	1	5	5	5	921	102.1	6.54	13.26	3	3	3	3	3	3	115.3	142.2	103	102.4	102.3	69.9	135	142.2	123.1	142.5	130.5	108	103.673	109.203	94.5347	109.433	100.218	82.9387	0.321928	0.39689	0.188799	0.399931	0.273018	0.3162	+	2.868	0.022079
871	High	Q8NBZ7	UXS1	UDP-glucuronic acid decarboxylase 1 OS=Homo sapiens OX=9606 GN=UXS1 PE=1 SV=1	0	23.835	19	1	4	6	4	420	47.5	8.94	24.45	3	3	3	3	3	3	26.6	35.8	22.2	22.6	28.7	25.3	31.2	35.8	26.5	31.5	36.6	39	93.32	107.079	79.2622	94.2173	109.472	116.65	-0.321928	-0.123515	-0.557482	-0.308122	-0.0916305	-0.2806		1.55071	0.0857732
3543	High	Q9HBM0	VEZT	Vezatin OS=Homo sapiens OX=9606 GN=VEZT PE=1 SV=3	0	39.555	13	1	6	8	6	779	88.6	5.2	33.11	3	3	3	3	3	3	173.3	181.9	233.4	207.4	229.2	192.1	202.9	181.9	278.9	288.7	292.4	296.7	78.975	70.8012	108.557	112.371	113.811	115.485	-0.548236	-0.705859	-0.089257	-0.0394338	-0.0210616	-0.2806		0.909295	0.222308
94	High	Q96J42	TXNDC15	Thioredoxin domain-containing protein 15 OS=Homo sapiens OX=9606 GN=TXNDC15 PE=1 SV=1	0	15.601	14	1	2	3	2	360	39.9	4.83	13.2	1	1	1	1	1	1	5.1	7	3.5	5	3.3	4.4	6	7	4.2	6.9	4.2	6.7	102.857	120	72	118.286	72	114.857	-0.159199	0.0631938	-0.673772	0.0424353	-0.673772	-0.2804		0.782368	0.274793
3456	High	P17655	CAPN2	Calpain-2 catalytic subunit OS=Homo sapiens OX=9606 GN=CAPN2 PE=1 SV=6	0	67.372	33	1	14	18	14	700	79.9	4.98	69.9	8	8	8	8	8	8	274.7	359.8	291.9	257.9	282.1	181.7	321.7	359.8	348.8	359	359.8	280.7	95.0931	106.355	103.104	106.119	106.355	82.9737	0.196687	0.358166	0.313371	0.354955	0.358166	0.3162	+	3.28363	0.0166749
6901	High	P62314	SNRPD1	Small nuclear ribonucleoprotein Sm D1 OS=Homo sapiens OX=9606 GN=SNRPD1 PE=1 SV=1	0	61.018	55	1	5	19	5	119	13.3	11.56	71.13	8	8	8	8	8	8	1086.4	1243.7	1579.7	1179.3	1317.6	1198.5	1272.1	1243.7	1887.7	1641.7	1680.6	1850.8	79.7005	77.9212	118.27	102.857	105.294	115.958	-0.540937	-0.57351	0.0284805	-0.172958	-0.139173	-0.2798		1.11053	0.163309
651	High	Q9H334	FOXP1	Forkhead box protein P1 OS=Homo sapiens OX=9606 GN=FOXP1 PE=1 SV=1	0.004	3.214	2	1	1	1	1	677	75.3	6.67	2.19	1	1	1	1	1	1	28.8	37.9	30.2	27.5	28.2	18.9	33.7	37.9	36.1	38.2	36	29.2	95.784	107.721	102.605	108.574	102.321	82.9938	0.20678	0.376229	0.30603	0.387604	0.302029	0.3158	+	3.20857	0.0172219
724	High	Q8N5X7	EIF4E3	Eukaryotic translation initiation factor 4E type 3 OS=Homo sapiens OX=9606 GN=EIF4E3 PE=1 SV=4	0.001	4.228	7	1	1	1	1	224	24.4	6.42	2.42	1	1	1	1	1	1	23.2	25.9	19.6	21.9	21	20.9	27.1	25.9	23.4	30.4	26.8	32.3	98.0108	93.6709	84.6293	109.946	96.9259	116.817	-0.253241	-0.318582	-0.465026	-0.0874628	-0.269301	-0.2786		1.99383	0.0503842
3067	High	Q8IVL1	NAV2	Neuron navigator 2 OS=Homo sapiens OX=9606 GN=NAV2 PE=1 SV=3	0	34.196	5	1	11	11	10	2488	268	9.03	26.59	7	7	6	7	7	7	229.3	287.8	210.1	212.6	227.7	144.8	268.5	287.8	251.1	295.9	290.5	223.6	99.6043	106.764	93.1495	109.769	107.766	82.9479	0.264002	0.364146	0.167342	0.40419	0.377618	0.3154	+	2.69625	0.0247997
2930	High	O15488	GYG2	Glycogenin-2 OS=Homo sapiens OX=9606 GN=GYG2 PE=1 SV=2	0	22.501	14	1	5	6	5	501	55.1	5.1	21.06	5	5	5	5	5	4	207	231.5	232.3	178.8	223.1	133.4	242.4	231.5	277.6	248.8	284.5	205.9	97.5649	93.1777	111.733	100.141	114.51	82.8738	0.235446	0.169068	0.431064	0.273043	0.466485	0.3148	+	2.27084	0.0373353
2070	High	Q6IAN0	DHRS7B	Dehydrogenase/reductase SDR family member 7B OS=Homo sapiens OX=9606 GN=DHRS7B PE=1 SV=2	0	23.303	13	1	3	5	3	325	35.1	9.55	17.36	3	3	3	3	3	3	119.2	143.9	109.6	112.3	111.3	74.2	139.6	143.9	131	156.4	141.9	114.5	101.245	104.364	95.0079	113.429	102.913	83.0412	0.285951	0.329719	0.194219	0.449893	0.309527	0.314	+	2.79817	0.0233124
965	High	O95231	VENTX	Homeobox protein VENTX OS=Homo sapiens OX=9606 GN=VENTX PE=1 SV=1	0	7.519	10	1	2	2	2	258	27.5	9.63	6.87	2	2	2	2	2	2	30.1	40.5	36.5	20	28.1	28.3	35.3	40.5	43.6	27.8	35.8	43.8	93.3862	107.143	115.344	73.545	94.709	115.873	-0.311263	-0.113009	-0.00660273	-0.655846	-0.290971	-0.2756		1.17135	0.148777
266	High	Q6UB98	ANKRD12	Ankyrin repeat domain-containing protein 12 OS=Homo sapiens OX=9606 GN=ANKRD12 PE=1 SV=3	0.001	4.39	1	1	1	1	1	2062	235.5	7.01	3.25	1	1	1	1	1	1	5.1	9.8	13.2	6.7	9.4	7.9	6	9.8	15.7	9.4	12	12.2	55.2995	90.3226	144.7	86.6359	110.599	112.442	-1.02385	-0.316027	0.363883	-0.376148	-0.0238467	-0.2752		0.530435	0.414346
5599	High	P30044	PRDX5	Peroxiredoxin-5, mitochondrial OS=Homo sapiens OX=9606 GN=PRDX5 PE=1 SV=4	0	75.964	56	1	10	26	10	214	22.1	8.7	88.91	12	12	12	12	12	12	920.6	1055.5	915.5	706.7	893.3	556.9	1078	1055.5	1094	983.9	1139.4	860	104.141	101.968	105.687	95.0506	110.073	83.0811	0.325949	0.295518	0.347204	0.194175	0.405866	0.3138	+	3.07008	0.018456
2795	High	Q96CP2	FLYWCH2	FLYWCH family member 2 OS=Homo sapiens OX=9606 GN=FLYWCH2 PE=1 SV=1	0	14.028	47	1	4	4	4	140	14.6	8.46	12.93	4	4	4	4	4	4	197.8	242.6	200	154.6	194.6	122.6	231.6	242.6	239	215.3	248.2	189.4	101.72	106.551	104.97	94.5612	109.011	83.1857	0.290199	0.357143	0.335574	0.184912	0.390067	0.3116	+	3.02896	0.0195193
1416	High	P52747	ZNF143	Zinc finger protein 143 OS=Homo sapiens OX=9606 GN=ZNF143 PE=1 SV=2	0	25.981	12	1	3	6	3	638	68.9	6.05	22.49	3	3	3	3	3	3	38.1	47.1	54.9	41.1	59	44.6	44.7	47.1	65.6	57.2	75.3	68.8	74.77	78.7845	109.73	95.6788	125.955	115.082	-0.622134	-0.546682	-0.0687128	-0.266393	0.130241	-0.2748		0.905689	0.223536
3947	High	P61225	RAP2B	Ras-related protein Rap-2b OS=Homo sapiens OX=9606 GN=RAP2B PE=1 SV=1	0	52.969	59	1	9	13	5	183	20.5	4.81	51.68	5	5	5	5	5	5	411.6	472.8	383	290.9	366.7	238.2	481.9	472.8	457.7	405	467.7	367.8	108.99	106.932	103.517	91.5979	105.779	83.1844	0.389812	0.362309	0.315481	0.139	0.346662	0.3106	+	2.65171	0.0255835
2965	High	Q9H6T0	ESRP2	Epithelial splicing regulatory protein 2 OS=Homo sapiens OX=9606 GN=ESRP2 PE=1 SV=1	0	29.207	12	1	7	8	6	727	78.4	6.71	25.01	5	5	5	5	5	5	140.8	151.7	159.8	133.8	139.4	136.1	164.8	151.7	191	186.3	177.9	210.1	91.4032	84.1375	105.935	103.328	98.6689	116.528	-0.35036	-0.469855	-0.137504	-0.173448	-0.24001	-0.2742		1.96782	0.0518238
815	High	Q9NPJ8	NXT2	NTF2-related export protein 2 OS=Homo sapiens OX=9606 GN=NXT2 PE=1 SV=1	0	10.859	15	1	2	3	1	142	16.2	5.48	10.82	1	1	1	1	1	1	25.8	25.5	27.8	24.5	21.5	23.4	30.2	25.5	33.3	34.2	27.4	36.2	97.0021	81.9058	106.959	109.85	88.0086	116.274	-0.261441	-0.505492	-0.120468	-0.0819934	-0.401814	-0.274		1.56104	0.0843468
1475	High	O14933	UBE2L6	Ubiquitin/ISG15-conjugating enzyme E2 L6 OS=Homo sapiens OX=9606 GN=UBE2L6 PE=1 SV=4	0	20.786	50	1	4	6	4	153	17.8	7.88	23.34	5	5	5	5	5	5	50.2	61.7	45.8	38.7	54.3	46.5	58.7	61.7	54.7	53.9	69.2	71.8	95.1892	100.054	88.7027	87.4054	112.216	116.432	-0.290623	-0.218713	-0.392443	-0.413699	-0.0532118	-0.2738		1.85755	0.059207
202	High	Q9HCU4	CELSR2	Cadherin EGF LAG seven-pass G-type receptor 2 OS=Homo sapiens OX=9606 GN=CELSR2 PE=1 SV=1	0	5.035	1	1	2	2	2	2923	317.3	5.31	4.81	1	1	1	1	1	1	7.8	7.8	5.8	6.1	7.2	6.5	9.2	7.8	6.9	8.5	9.2	10	106.977	90.6977	80.2326	98.8372	106.977	116.279	-0.120294	-0.358454	-0.535332	-0.234465	-0.120294	-0.2734		1.59176	0.0812111
499	High	Q96HE9	PRR11	Proline-rich protein 11 OS=Homo sapiens OX=9606 GN=PRR11 PE=1 SV=1	0	6.651	8	1	2	2	2	360	40.1	10.11	5.2	1	1	1	1	1	1	15.3	16.4	12.9	16.7	15.5	14.4	17.9	16.4	15.5	23.2	19.8	22.2	93.3913	85.5652	80.8696	121.043	103.304	115.826	-0.3106	-0.436864	-0.518291	0.0635651	-0.165059	-0.2734		1.24224	0.132871
637	High	P49768	PSEN1	Presenilin-1 OS=Homo sapiens OX=9606 GN=PSEN1 PE=1 SV=1	0	27.008	14	1	4	5	3	467	52.6	5.31	19.95	3	3	3	2	3	3	31.9	34.8	28.6	27.2	25.6	18.4	37.4	34.8	34.2	37.9	32.7	28.5	109.197	101.606	99.854	110.657	95.4745	83.2117	0.392076	0.288125	0.263034	0.411236	0.198329	0.3104	+	2.82377	0.0228854
1702	High	Q16342	PDCD2	Programmed cell death protein 2 OS=Homo sapiens OX=9606 GN=PDCD2 PE=1 SV=2	0	18.069	17	1	5	5	5	344	38.6	5.38	14.56	4	4	4	4	4	3	93.1	116.8	88.2	74.4	83.4	56.5	109	116.8	105.4	103.6	106.3	87.2	104.09	111.539	100.653	98.9336	101.512	83.2723	0.321928	0.42164	0.273475	0.248624	0.285742	0.3104	+	3.29126	0.0166749
6189	High	Q9NQ88	TIGAR	Fructose-2,6-bisphosphatase TIGAR OS=Homo sapiens OX=9606 GN=TIGAR PE=1 SV=1	0	42.863	40	1	8	14	8	270	30	7.69	40.56	8	8	8	8	8	7	1230.2	1537.4	1154.5	1058.3	1197.4	768.1	1440.4	1537.4	1379.5	1473.3	1527.3	1186.2	101.151	107.962	96.8739	103.461	107.253	83.2996	0.280122	0.374145	0.217798	0.312704	0.364636	0.31	+	3.37915	0.0160545
1922	High	Q8IYN2	TCEAL8	Transcription elongation factor A protein-like 8 OS=Homo sapiens OX=9606 GN=TCEAL8 PE=1 SV=1	0	5.339	21	1	2	3	2	117	13.6	5.39	2.68	1	1	1	1	1	1	79.6	75.2	55.2	58.6	93.2	66.7	93.2	75.2	66	81.5	118.9	102.9	103.999	83.913	73.647	90.9429	132.676	114.822	-0.142841	-0.452438	-0.640705	-0.336371	0.208506	-0.2726		0.875055	0.235658
2507	High	Q01628	IFITM3	Interferon-induced transmembrane protein 3 OS=Homo sapiens OX=9606 GN=IFITM3 PE=1 SV=2	0	28.918	31	1	2	6	1	133	14.6	7.01	18.84	1	1	1	1	1	1	95.3	114.6	138	88.7	110.2	101.3	111.6	114.6	164.8	123.4	140.6	156.5	82.5139	84.732	121.848	91.2384	103.956	115.712	-0.487826	-0.449556	0.0745536	-0.34282	-0.154566	-0.2722		1.22622	0.136028
3946	High	P43405	SYK	Tyrosine-protein kinase SYK OS=Homo sapiens OX=9606 GN=SYK PE=1 SV=1	0	9.141	6	1	4	5	4	635	72	8.25	12.72	4	4	4	4	4	4	367.9	395.7	384.2	367	385.7	238.2	430.8	395.7	459.1	510.9	492	367.8	97.3083	89.38	103.701	115.401	111.132	83.078	0.228097	0.105486	0.319887	0.474119	0.419737	0.3094	+	2.02097	0.0488956
5466	High	Q01831	XPC	DNA repair protein complementing XP-C cells OS=Homo sapiens OX=9606 GN=XPC PE=1 SV=4	0	73.43	26	1	16	19	16	940	105.9	8.9	65.71	13	13	13	13	13	13	875.6	1077	823.1	676.5	756.1	521.3	1025.2	1077	983.6	941.8	964.4	805.1	106.108	111.47	101.803	97.4763	99.8154	83.3279	0.348665	0.419778	0.288904	0.226253	0.260464	0.3088	+	3.07142	0.018456
446	High	Q9Y587	AP4S1	AP-4 complex subunit sigma-1 OS=Homo sapiens OX=9606 GN=AP4S1 PE=1 SV=1	0	5.779	14	1	2	2	2	144	17	5.19	6.46	1	1	1	1	1	1	15.5	13.2	12.2	15.8	12.6	13	18.2	13.2	14.6	22.1	16.1	20	104.798	76.0077	84.0691	127.255	92.7063	115.163	-0.136062	-0.599462	-0.454032	0.144046	-0.312939	-0.2716		0.986356	0.196695
71	High	Q96GE9	DMAC1	Distal membrane-arm assembly complex protein 1 OS=Homo sapiens OX=9606 GN=DMAC1 PE=1 SV=1	0	6.033	33	1	1	2	1	116	12.2	9.77	2.96	1	1	1	1	1	1	4.9	4.4	8.9	3.3	2.3	4	5.7	4.4	10.7	4.6	2.9	6.2	99.1304	76.5217	186.087	80	50.4348	107.826	-0.121306	-0.494765	0.787271	-0.430634	-1.09622	-0.2712		0.368137	0.543406
1193	High	Q9H9S3	SEC61A2	Protein transport protein Sec61 subunit alpha isoform 2 OS=Homo sapiens OX=9606 GN=SEC61A2 PE=2 SV=3	0	24.098	15	1	6	10	2	476	52.2	8.06	29.35	2	2	2	2	2	2	47.7	49	35.9	32.2	35.1	36.9	55.8	49	42.9	44.9	44.7	57	113.761	99.8981	87.4618	91.5392	91.1315	116.208	-0.0306968	-0.21818	-0.409984	-0.344246	-0.350687	-0.2708		1.794	0.0637505
4454	High	P22492	H1-6	Histone H1t OS=Homo sapiens OX=9606 GN=H1-6 PE=2 SV=4	0	39.835	31	1	8	18	4	207	22	11.71	56.97	4	4	4	4	4	4	331.2	432	387	267.1	291.4	315.3	387.8	432	462.4	371.8	371.7	486.9	92.6053	103.16	110.419	88.7845	88.7606	116.27	-0.328313	-0.172594	-0.0744841	-0.389099	-0.389487	-0.2706		1.89522	0.0566481
1907	High	Q96K58	ZNF668	Zinc finger protein 668 OS=Homo sapiens OX=9606 GN=ZNF668 PE=1 SV=3	0	5.688	2	1	1	1	1	619	67.8	8.9	3.62	1	1	1	1	1	1	57.9	72.3	81.5	70	71.6	65.8	67.8	72.3	97.4	97.4	91.3	101.6	77.0746	82.1902	110.724	110.724	103.789	115.498	-0.583543	-0.490833	-0.0609067	-0.0609067	-0.154214	-0.2702		1.14054	0.15623
4989	High	Q92820	GGH	Gamma-glutamyl hydrolase OS=Homo sapiens OX=9606 GN=GGH PE=1 SV=2	0	51.877	34	1	9	16	9	318	35.9	7.11	48.4	10	10	10	10	9	9	657.3	819.6	705.5	497.6	628	409.6	769.6	819.6	843	692.7	801.1	632.6	101.294	107.875	110.955	91.1727	105.44	83.2624	0.282815	0.373626	0.414239	0.130937	0.340689	0.3086	+	2.47816	0.030022
3518	High	Q99487	PAFAH2	Platelet-activating factor acetylhydrolase 2, cytoplasmic OS=Homo sapiens OX=9606 GN=PAFAH2 PE=1 SV=1	0	17.417	20	1	6	6	6	392	44	6.89	15.7	4	4	4	4	4	4	208.2	217	185.2	185.7	214	188.8	243.8	217	221.3	258.5	273	291.5	97.1896	86.5059	88.2201	103.05	108.83	116.205	-0.257798	-0.425801	-0.397492	-0.173332	-0.0945949	-0.2698		1.88042	0.0573854
479	High	Q6ZS86	GK5	Putative glycerol kinase 5 OS=Homo sapiens OX=9606 GN=GK5 PE=2 SV=2	0.005	3.083	2	1	1	1	1	529	59.1	6.9	2.06	1	1	1	1	1	1	14.3	16	17.9	10.8	16.2	13.8	16.7	16	21.4	15	20.6	21.4	90.189	86.4086	115.572	81.0081	111.251	115.572	-0.357763	-0.419539	0	-0.512648	-0.0549665	-0.2692		1.23841	0.133638
882	High	Q96ES6	MFSD3	Major facilitator superfamily domain-containing protein 3 OS=Homo sapiens OX=9606 GN=MFSD3 PE=1 SV=1	0	5.821	10	1	3	3	3	412	42.7	9.17	7.88	3	3	3	3	3	3	25.7	34	29.8	26.1	22.7	25.6	30.1	34	35.7	36.3	28.9	39.6	88.2698	99.7067	104.692	106.452	84.7507	116.129	-0.395737	-0.219966	-0.149576	-0.125531	-0.454431	-0.2692		1.8186	0.0618794
4110	High	O95816	BAG2	BAG family molecular chaperone regulator 2 OS=Homo sapiens OX=9606 GN=BAG2 PE=1 SV=1	0	51.915	55	1	11	16	11	211	23.8	6.7	51.29	9	9	9	9	9	9	436.5	442.9	406.5	402.9	404.8	262.5	511.1	442.9	485.8	560.9	516.4	405.3	104.934	90.9321	99.7399	115.159	106.022	83.2124	0.334615	0.127991	0.261372	0.468753	0.349499	0.3084	+	2.27273	0.0372301
4920	High	Q86W42	THOC6	THO complex subunit 6 homolog OS=Homo sapiens OX=9606 GN=THOC6 PE=1 SV=1	0	73.78	54	1	12	16	12	341	37.5	7.43	57.94	10	10	10	10	10	10	384.6	455	461.1	379.5	438.2	395.3	450.3	455	551	528.4	558.9	610.4	85.6627	86.5568	104.819	100.52	106.322	116.119	-0.438868	-0.423888	-0.147703	-0.208124	-0.127165	-0.2692		1.7855	0.0644889
6495	High	O95881	TXNDC12	Thioredoxin domain-containing protein 12 OS=Homo sapiens OX=9606 GN=TXNDC12 PE=1 SV=1	0	82.953	63	1	8	25	8	172	19.2	5.4	100.19	13	13	13	12	13	13	1488.6	1778.8	1581.4	1131.3	1400.1	916.4	1742.9	1778.8	1889.7	1574.9	1785.8	1415.1	102.652	104.767	111.298	92.7576	105.179	83.3458	0.300586	0.33	0.417253	0.154356	0.335667	0.3076	+	2.69596	0.0247997
3446	High	P59768	GNG2	Guanine nucleotide-binding protein G(I)/G(S)/G(O) subunit gamma-2 OS=Homo sapiens OX=9606 GN=GNG2 PE=1 SV=2	0	5.193	51	1	3	3	3	71	7.8	7.99	8.56	2	2	2	2	2	2	210.5	204.1	182	182.4	189.5	180.9	246.5	204.1	217.5	253.9	241.7	279.4	102.488	84.859	90.4303	105.564	100.492	116.167	-0.180744	-0.453056	-0.361317	-0.138072	-0.209115	-0.2684		1.96911	0.0518238
1864	High	Q86V87	FHIP2B	FHF complex subunit HOOK interacting protein 2B OS=Homo sapiens OX=9606 GN=FHIP2B PE=2 SV=2	0	22.558	10	1	6	6	5	743	82.3	5.47	18.56	4	4	4	4	4	4	104	125.3	100.3	87.6	93.8	63.7	121.8	125.3	119.9	122	119.6	98.4	103.366	106.337	101.754	103.536	101.499	83.5078	0.307784	0.348656	0.285101	0.310151	0.281487	0.3066	+	4.84002	0.00517981
88	High	Q8WUR7	C15orf40	UPF0235 protein C15orf40 OS=Homo sapiens OX=9606 GN=C15orf40 PE=1 SV=2	0	5.113	14	1	2	2	2	153	16.3	9.83	6.19	1	1	1	1	1	1	5.5	4.2	5.6	3	5.2	4.3	6.5	4.2	6.7	4.1	6.6	6.6	112.392	72.6225	115.85	70.8934	114.121	114.121	-0.0220263	-0.652077	0.0216951	-0.686842	0	-0.2678		0.748826	0.290385
853	High	Q15544	TAF11	Transcription initiation factor TFIID subunit 11 OS=Homo sapiens OX=9606 GN=TAF11 PE=1 SV=1	0	9.722	17	1	3	3	3	211	23.3	4.88	8.78	2	2	2	2	2	2	26.1	27	21.6	27.1	29.5	24.4	30.5	27	25.8	37.7	37.6	37.7	93.2247	82.5267	78.8589	115.232	114.926	115.232	-0.305755	-0.481605	-0.547193	0	-0.00383186	-0.2678		1.09055	0.167874
1457	High	P30279	CCND2	G1/S-specific cyclin-D2 OS=Homo sapiens OX=9606 GN=CCND2 PE=1 SV=1	0	6.74	7	1	2	3	2	289	33	5.19	8.77	2	2	2	2	2	2	33.4	66.8	57	39.3	57.2	45.9	39.2	66.8	68.1	54.8	73	71	63.0732	107.482	109.574	88.1738	117.458	114.24	-0.856965	-0.0879709	-0.0601642	-0.373643	0.0400774	-0.2678		0.757267	0.28609
7828	High	Q9UDR5	AASS	Alpha-aminoadipic semialdehyde synthase, mitochondrial OS=Homo sapiens OX=9606 GN=AASS PE=1 SV=1	0	343.076	60	1	45	111	45	926	102.1	6.64	382.69	53	53	53	52	53	53	5300.7	7287.3	6068.8	3841.3	4834.6	4996.3	6206.5	7287.3	7252	5347.6	6166.6	7715.6	93.1543	109.376	108.846	80.263	92.5555	115.805	-0.313998	-0.082394	-0.0893994	-0.528887	-0.323303	-0.2674		1.48164	0.0945974
652	High	Q9NWA0	MED9	Mediator of RNA polymerase II transcription subunit 9 OS=Homo sapiens OX=9606 GN=MED9 PE=1 SV=1	0	9.731	27	1	2	2	2	146	16.4	7.39	8.49	1	1	1	1	1	1	17.1	20	22.8	22.3	19.8	19	20	20	27.3	31	25.3	29.3	78.4827	78.4827	107.129	121.648	99.2806	114.977	-0.550901	-0.550901	-0.102	0.0813676	-0.211763	-0.267		1.00175	0.192316
4484	High	Q9NRL3	STRN4	Striatin-4 OS=Homo sapiens OX=9606 GN=STRN4 PE=1 SV=2	0	113.624	36	1	15	24	14	753	80.5	5.4	87.11	12	12	12	12	12	12	475.3	619.1	524.8	453.8	480.8	319.3	556.5	619.1	627.1	631.7	613.3	493	94.3034	104.911	106.267	107.047	103.929	83.5428	0.174794	0.328585	0.347108	0.357652	0.315005	0.3048	+	3.10302	0.0181237
3769	High	Q9Y2Q3	GSTK1	Glutathione S-transferase kappa 1 OS=Homo sapiens OX=9606 GN=GSTK1 PE=1 SV=3	0	28.292	38	1	7	8	7	226	25.5	8.41	22.84	6	6	6	6	6	6	371.6	430.3	328.9	282.8	325.5	216.6	435.1	430.3	393.1	393.7	415.2	334.5	108.689	107.49	98.1973	98.3471	103.718	83.5588	0.379341	0.363337	0.23289	0.235091	0.3118	0.3044	+	3.23057	0.0171326
3387	High	Q96SI1	KCTD15	BTB/POZ domain-containing protein KCTD15 OS=Homo sapiens OX=9606 GN=KCTD15 PE=1 SV=1	0	15.479	26	1	7	7	7	283	31.9	7.44	15.72	7	7	7	7	7	7	273.4	341.5	320.1	244.6	227.4	175	320.2	341.5	382.5	340.5	290	270.2	98.7814	105.352	118.001	105.044	89.4648	83.3565	0.244946	0.337858	0.501432	0.333627	0.102025	0.304	+	2.01789	0.0490298
132	High	O15078	CEP290	Centrosomal protein of 290 kDa OS=Homo sapiens OX=9606 GN=CEP290 PE=1 SV=2	0	8.305	2	1	5	5	5	2479	290.2	5.95	14.01	1	1	1	1	1	1	4.5	5.9	6.4	4.6	6.1	5.1	5.2	5.9	7.6	6.4	7.7	7.8	76.8473	87.1921	112.315	94.5813	113.793	115.271	-0.584963	-0.402759	-0.0374747	-0.285402	-0.0186157	-0.2658		1.15473	0.152874
542	High	Q9UBU7	DBF4	Protein DBF4 homolog A OS=Homo sapiens OX=9606 GN=DBF4 PE=1 SV=1	0.037	1.557	2	1	1	1	1	674	76.8	7.9	2.83	1	1	1	1	1	1	16.5	18.3	15.6	17.3	17.5	15.9	19.3	18.3	18.6	24	22.3	24.5	91.1811	86.4567	87.874	113.386	105.354	115.748	-0.344181	-0.420938	-0.397479	-0.0297473	-0.135738	-0.2656		1.57649	0.0829856
3514	High	P20839	IMPDH1	Inosine-5'-monophosphate dehydrogenase 1 OS=Homo sapiens OX=9606 GN=IMPDH1 PE=1 SV=2	0	52.856	21	1	10	16	8	514	55.4	6.9	47.68	7	7	7	7	7	7	209	222.3	182.2	205.6	190.4	188	244.8	222.3	217.7	286.2	242.8	290.4	97.6466	88.6717	86.8369	114.16	96.8488	115.836	-0.246438	-0.385534	-0.4157	-0.0210178	-0.258273	-0.2654		1.72013	0.0699578
253	High	Q6IA17	SIGIRR	Single Ig IL-1-related receptor OS=Homo sapiens OX=9606 GN=SIGIRR PE=1 SV=3	0.013	2.168	5	1	1	1	1	410	45.7	6.46	2.93	1	1	1	1	1	1	8.3	10.1	9.5	6.5	7.1	7.6	9.8	10.1	11.4	9	9	11.8	96.2357	99.1817	111.948	88.3797	88.3797	115.876	-0.267933	-0.224432	-0.049753	-0.39079	-0.39079	-0.2648		1.86188	0.0589958
5082	High	Q9UJ83	HACL1	2-hydroxyacyl-CoA lyase 1 OS=Homo sapiens OX=9606 GN=HACL1 PE=1 SV=2	0	53.432	30	1	12	17	12	578	63.7	7.36	49.68	11	11	11	11	11	11	707.5	767.4	737.1	559.7	673.6	431.2	828.4	767.4	880.8	779.1	859.2	665.9	103.966	96.3102	110.542	97.7786	107.831	83.5718	0.315022	0.204673	0.403509	0.226503	0.367688	0.3038	+	2.84713	0.0225624
387	Medium	Q5VST9	OBSCN	Obscurin OS=Homo sapiens OX=9606 GN=OBSCN PE=1 SV=3	0.073	1.071	0	1	1	1	1	7968	867.9	5.99	0	1	1	1	1	1	1	12.6	9	12.8	13.3	11.1	10.9	14.8	9	15.3	18.5	14.2	16.8	100.226	60.9481	103.612	125.282	96.1625	113.77	-0.182864	-0.900464	-0.13493	0.139064	-0.24257	-0.2644		0.701778	0.313328
1553	High	P19440	GGT1	Glutathione hydrolase 1 proenzyme OS=Homo sapiens OX=9606 GN=GGT1 PE=1 SV=2	0	26.735	13	1	6	7	6	569	61.4	7.12	22.36	4	4	4	4	4	4	76.8	94.7	92.4	69	70.5	50.3	89.9	94.7	110.4	96	89.9	77.7	96.5628	101.719	118.582	103.115	96.5628	83.4586	0.210407	0.28545	0.506754	0.30512	0.210407	0.3034	+	2.29458	0.0367294
4242	High	Q6XQN6	NAPRT	Nicotinate phosphoribosyltransferase OS=Homo sapiens OX=9606 GN=NAPRT PE=1 SV=2	0	71.633	50	1	16	19	16	538	57.5	5.68	65.06	13	13	13	13	13	12	440.3	577.8	450.8	339.7	452.9	280.9	515.5	577.8	538.6	472.9	577.7	433.8	99.2523	111.247	103.7	91.0503	111.228	83.5221	0.248942	0.41354	0.312184	0.124505	0.41329	0.3026	+	2.2923	0.0367896
354	High	Q9BZ67	FRMD8	FERM domain-containing protein 8 OS=Homo sapiens OX=9606 GN=FRMD8 PE=1 SV=1	0	8.172	9	1	2	2	2	464	51.2	6.23	5.56	1	1	1	1	1	1	8.8	11.4	9.9	9.6	14.7	10	10.3	11.4	11.8	13.4	18.7	15.4	76.2963	84.4444	87.4074	99.2593	138.519	114.074	-0.580286	-0.433897	-0.384143	-0.200697	0.280108	-0.2638		0.820969	0.257655
1818	High	O43739	CYTH3	Cytohesin-3 OS=Homo sapiens OX=9606 GN=CYTH3 PE=1 SV=2	0	14.742	20	1	6	7	2	400	46.3	5.47	13.8	2	2	2	2	2	2	103.8	108.7	93.9	85	101.8	62	121.6	108.7	112.2	118.3	129.8	95.7	106.309	95.0313	98.0912	103.424	113.478	83.666	0.345552	0.183761	0.229482	0.305859	0.4397	0.301	+	2.59049	0.0269208
6185	High	Q07864	POLE	DNA polymerase epsilon catalytic subunit A OS=Homo sapiens OX=9606 GN=POLE PE=1 SV=5	0	118.995	20	1	33	36	33	2286	261.4	6.39	107.88	20	20	20	20	20	20	826.7	947.8	792.2	835	722.7	766.2	968	947.8	946.6	1162.4	921.8	1183.3	94.7487	92.7715	92.654	113.777	90.2266	115.822	-0.289737	-0.320161	-0.321989	-0.0257093	-0.36029	-0.2636		1.91929	0.0551315
2152	High	Q96PN7	TRERF1	Transcriptional-regulating factor 1 OS=Homo sapiens OX=9606 GN=TRERF1 PE=1 SV=1	0	16.124	5	1	5	5	5	1200	132.2	6.74	15.14	3	3	3	3	3	3	86.1	98.6	87.7	61.3	93.4	78.6	100.8	98.6	104.7	85.3	119.2	121.4	96	93.9048	99.7143	81.2381	113.524	115.619	-0.268273	-0.300109	-0.213507	-0.509151	-0.0263842	-0.2634		1.56168	0.0842987
4322	High	Q6YN16	HSDL2	Hydroxysteroid dehydrogenase-like protein 2 OS=Homo sapiens OX=9606 GN=HSDL2 PE=1 SV=1	0	58.816	45	1	12	15	12	418	45.4	7.99	55.92	9	9	9	9	9	9	486.9	517.4	462	391.2	472.6	292.7	570.1	517.4	552.1	544.6	602.8	452	105.607	95.8444	102.272	100.883	111.664	83.7295	0.334892	0.194957	0.288607	0.268874	0.415357	0.3006	+	2.92896	0.0216866
2877	High	Q9Y5Y5	PEX16	Peroxisomal membrane protein PEX16 OS=Homo sapiens OX=9606 GN=PEX16 PE=1 SV=2	0	8.659	11	1	2	3	2	336	38.6	9.85	10.59	1	1	1	1	1	1	128.3	125.8	159.2	137.9	145.9	129.5	150.2	125.8	190.2	192	186.1	199.9	86.3053	72.285	109.289	110.324	106.934	114.863	-0.412394	-0.668147	-0.0717612	-0.0581722	-0.1032	-0.2626		1.02322	0.185741
6386	High	Q8N584	TTC39C	Tetratricopeptide repeat protein 39C OS=Homo sapiens OX=9606 GN=TTC39C PE=2 SV=2	0	105.82	48	1	22	26	22	583	65.8	6.99	91	18	18	18	18	18	18	1042.4	1101.8	823.8	905.9	797.2	863.1	1220.6	1101.8	984.4	1261.2	1016.8	1332.9	105.868	95.5636	85.381	109.389	88.1912	115.608	-0.126978	-0.274706	-0.437252	-0.0797715	-0.390533	-0.262		1.6918	0.07252
682	High	P0CJ79	ZNF888	Zinc finger protein 888 OS=Homo sapiens OX=9606 GN=ZNF888 PE=3 SV=2	0	17.591	12	1	7	7	1	718	83.5	9.16	15.4	1	1	1	1	1	1	23.8	27.3	17.5	20	18.7	19.7	27.9	27.3	21	27.9	23.9	30.5	105.615	103.344	79.4953	105.615	90.4732	115.457	-0.128544	-0.159908	-0.53842	-0.128544	-0.351799	-0.2616		1.50096	0.0918051
3422	High	Q8N2W9	PIAS4	E3 SUMO-protein ligase PIAS4 OS=Homo sapiens OX=9606 GN=PIAS4 PE=1 SV=1	0	36.513	29	1	9	9	9	510	56.5	6.14	29.3	7	7	7	7	7	7	186.1	188.7	211.1	179.2	195.2	178.5	217.9	188.7	252.2	249.4	248.9	275.7	91.2479	79.0201	105.611	104.439	104.229	115.452	-0.339433	-0.547005	-0.128531	-0.144638	-0.147533	-0.2616		1.49347	0.093038
6361	High	P52926	HMGA2	High mobility group protein HMGI-C OS=Homo sapiens OX=9606 GN=HMGA2 PE=1 SV=1	0	44.07	66	1	8	17	8	109	11.8	10.62	64.91	9	9	9	9	9	9	1395.4	1581.8	1526.5	1020.1	1288.9	850.1	1633.9	1581.8	1824.1	1420.1	1644.1	1312.9	104.104	100.785	116.223	90.482	104.754	83.6517	0.315563	0.26881	0.474428	0.113235	0.324541	0.2994	+	2.17692	0.0413551
81	High	Q9NVR0	KLHL11	Kelch-like protein 11 OS=Homo sapiens OX=9606 GN=KLHL11 PE=1 SV=1	0.028	1.697	2	1	1	1	1	708	80.1	6.16	2.66	1	1	1	1	1	1	5.3	6.3	4.5	3.8	3.1	4.1	6.2	6.3	5.4	5.3	3.9	6.4	111.045	112.836	96.7164	94.9254	69.8507	114.627	-0.0458037	-0.0227201	-0.245112	-0.27208	-0.714598	-0.2602		0.980562	0.198524
3232	High	Q8NDD1	C1orf131	Uncharacterized protein C1orf131 OS=Homo sapiens OX=9606 GN=C1orf131 PE=1 SV=4	0	16.118	19	1	6	7	6	293	32.6	9.88	15.93	4	4	4	4	4	4	159.4	212.2	180.8	173.8	143.4	160.4	186.7	212.2	216	242	182.9	247.7	87.0058	98.8893	100.66	112.777	85.235	115.433	-0.407872	-0.223169	-0.197563	-0.0335868	-0.437539	-0.2602		1.60799	0.0798233
6232	High	Q9Y277	VDAC3	Voltage-dependent anion-selective channel protein 3 OS=Homo sapiens OX=9606 GN=VDAC3 PE=1 SV=1	0	89.502	52	1	11	32	10	283	30.6	8.66	93.16	12	12	12	12	12	12	1329.3	1587.9	1235.9	1010.9	1158.2	789.8	1556.5	1587.9	1476.9	1407.3	1477.3	1219.7	107.03	109.189	101.556	96.7704	101.584	83.8705	0.351779	0.380594	0.276046	0.206404	0.276436	0.2982	+	3.18436	0.0172219
2164	High	Q01658	DR1	Protein Dr1 OS=Homo sapiens OX=9606 GN=DR1 PE=1 SV=1	0	18.035	30	1	4	7	4	176	19.4	4.75	22.62	3	3	3	3	3	3	122.8	156.2	133.7	97.8	125.2	79.4	143.8	156.2	159.7	136.2	159.7	122.7	98.2352	106.706	109.097	93.0434	109.097	83.821	0.228928	0.348259	0.380229	0.150591	0.380229	0.2976	+	2.53159	0.0282038
489	High	Q13470	TNK1	Non-receptor tyrosine-protein kinase TNK1 OS=Homo sapiens OX=9606 GN=TNK1 PE=1 SV=3	0.005	2.968	2	1	1	1	1	666	72.4	9.48	3.07	1	1	1	1	1	1	16.3	17.5	11.2	14.4	17	14	19.1	17.5	13.4	20.1	21.7	21.7	100.969	92.511	70.837	106.256	114.714	114.714	-0.184122	-0.31034	-0.695462	-0.1105	0	-0.2598		1.01689	0.187679
4505	High	Q9NZU5	LMCD1	LIM and cysteine-rich domains protein 1 OS=Homo sapiens OX=9606 GN=LMCD1 PE=1 SV=1	0	33.593	28	1	10	10	10	365	40.8	7.93	28.93	6	6	6	6	6	5	387.7	385.9	334.5	355.2	285.2	323.2	454	385.9	399.7	494.5	363.8	499.1	104.89	89.1567	92.345	114.247	84.0508	115.31	-0.136637	-0.371102	-0.320411	-0.0133584	-0.456183	-0.2594		1.4876	0.0938242
4262	High	Q9NPJ3	ACOT13	Acyl-coenzyme A thioesterase 13 OS=Homo sapiens OX=9606 GN=ACOT13 PE=1 SV=1	0	24.757	49	1	4	8	4	140	15	9.14	26.27	3	3	3	3	3	3	428	619.3	463.3	350	425.7	284.1	501.1	619.3	553.6	487.2	543	438.7	95.6632	118.228	105.686	93.0096	103.662	83.7507	0.191864	0.497404	0.335609	0.151279	0.307717	0.2968	+	2.08826	0.0453149
2386	High	P61018	RAB4B	Ras-related protein Rab-4B OS=Homo sapiens OX=9606 GN=RAB4B PE=1 SV=1	0	19.831	34	1	6	7	3	213	23.6	6.06	23.48	2	2	2	2	2	2	150.4	171.5	158.1	114.3	146.1	92.8	176.1	171.5	188.9	159.2	186.4	143.4	103.033	100.341	110.522	93.1448	109.059	83.9005	0.29635	0.258164	0.397578	0.150795	0.378357	0.2962	+	2.5776	0.0272329
2876	High	Q9UKT4	FBXO5	F-box only protein 5 OS=Homo sapiens OX=9606 GN=FBXO5 PE=1 SV=1	0	5.92	8	1	3	3	3	447	50.1	8.92	7.6	3	3	3	3	3	3	148.6	174.5	112.8	138.7	128.7	129.3	174	174.5	134.8	193.1	164.2	199.7	100.356	100.644	77.7468	111.372	94.7035	115.178	-0.198747	-0.194607	-0.567014	-0.0484862	-0.28238	-0.2582		1.40093	0.105993
7368	High	Q01581	HMGCS1	Hydroxymethylglutaryl-CoA synthase, cytoplasmic OS=Homo sapiens OX=9606 GN=HMGCS1 PE=1 SV=2	0	217.431	72	1	29	73	29	520	57.3	5.41	236.63	33	33	33	33	33	32	2068.3	2161.9	1683.8	2536.4	1621	1845.8	2421.7	2161.9	2012.1	3531.1	2067.7	2850.5	96.5783	86.2173	80.2433	140.822	82.4606	113.679	-0.235195	-0.398915	-0.502513	0.308903	-0.463188	-0.2582		0.801007	0.266493
2510	High	Q9Y535	POLR3H	DNA-directed RNA polymerase III subunit RPC8 OS=Homo sapiens OX=9606 GN=POLR3H PE=1 SV=1	0	6.306	6	1	1	2	1	204	22.9	4.58	7.14	2	2	2	2	2	2	94.1	133.4	117	101.6	105.7	101.7	110.1	133.4	139.8	141.4	134.8	157.1	80.8964	98.0162	102.719	103.894	99.0448	115.43	-0.512869	-0.235925	-0.168319	-0.151901	-0.220863	-0.258		1.76677	0.0659863
1562	High	Q969G5	CAVIN3	Caveolae-associated protein 3 OS=Homo sapiens OX=9606 GN=CAVIN3 PE=1 SV=3	0.047	1.418	4	1	1	1	1	261	27.7	6.43	2.48	1	1	1	1	1	1	62	55.9	44.1	64.4	48.5	50.6	72.6	55.9	52.8	89.6	61.9	78.1	106.011	81.6257	77.0991	130.835	90.387	114.042	-0.105353	-0.482474	-0.564785	0.198176	-0.335383	-0.2578		0.868256	0.238154
825	High	Q14766	LTBP1	Latent-transforming growth factor beta-binding protein 1 OS=Homo sapiens OX=9606 GN=LTBP1 PE=1 SV=4	0	5.817	1	1	1	2	1	1721	186.7	5.96	6.13	1	1	1	1	1	1	23.6	28.6	30.4	22.7	23.2	23.7	27.7	28.6	36.3	31.6	29.6	36.6	87.2899	90.1261	114.391	99.5798	93.2773	115.336	-0.401958	-0.355829	-0.0118741	-0.211919	-0.306246	-0.2576		1.69342	0.0723809
2054	High	Q92997	DVL3	Segment polarity protein dishevelled homolog DVL-3 OS=Homo sapiens OX=9606 GN=DVL3 PE=1 SV=2	0	20.175	9	1	4	6	3	716	78	6.65	18.44	2	2	2	2	2	2	76.1	78.5	76.6	76.7	89.2	73.6	89.1	78.5	91.5	106.8	113.8	113.7	90.091	79.3731	92.5177	107.988	115.066	114.965	-0.351735	-0.534468	-0.313389	-0.0903206	0.0012683	-0.2576		1.26257	0.129131
1166	High	Q8IWB9	TEX2	Testis-expressed protein 2 OS=Homo sapiens OX=9606 GN=TEX2 PE=1 SV=2	0.024	1.777	2	1	1	1	1	1127	125.2	6.01	2.62	1	1	1	1	1	1	36.8	36.4	43.6	36.8	39.3	35.7	43.1	36.4	52.1	51.3	50.1	55.2	89.7294	75.7807	108.466	106.801	104.303	114.92	-0.35698	-0.60073	-0.0833849	-0.105709	-0.139858	-0.2574		1.22429	0.136299
2958	High	O14681	EI24	Etoposide-induced protein 2.4 homolog OS=Homo sapiens OX=9606 GN=EI24 PE=1 SV=4	0	9.161	8	1	3	3	3	340	38.9	9.72	7.16	3	3	3	3	3	3	164.4	141	156.6	121.2	150.6	135.5	192.5	141	187.2	168.7	192.1	209.3	105.886	77.5578	102.97	92.7943	105.666	115.127	-0.120714	-0.569877	-0.160992	-0.311112	-0.123715	-0.2574		1.40272	0.105889
1151	High	O14683	TP53I11	Tumor protein p53-inducible protein 11 OS=Homo sapiens OX=9606 GN=TP53I11 PE=1 SV=2	0	16.599	13	1	2	3	2	189	21	9.55	13.75	2	2	2	2	2	2	55	60.1	60.8	48.9	52.3	35	64.3	60.1	72.6	68.1	66.7	54	100	93.4681	112.908	105.91	103.733	83.9813	0.251859	0.154406	0.42701	0.334695	0.304727	0.2946	+	2.54363	0.0282038
4747	High	P17302	GJA1	Gap junction alpha-1 protein OS=Homo sapiens OX=9606 GN=GJA1 PE=1 SV=2	0	94.772	43	1	10	25	10	382	43	8.76	95.77	12	12	12	12	12	11	371.5	603	426.3	284.1	355.9	367	435	603	509.4	395.5	454	566.7	88.0686	122.081	103.131	80.0715	91.9152	114.732	-0.38157	0.0895728	-0.153786	-0.518908	-0.319893	-0.257		1.15428	0.152927
5053	High	P48728	AMT	Aminomethyltransferase, mitochondrial OS=Homo sapiens OX=9606 GN=AMT PE=1 SV=1	0	37.797	32	1	8	10	8	403	43.9	8.57	39.16	4	4	4	4	4	4	247.2	717.9	417.7	503.9	532.6	424.1	289.5	717.9	499.1	701.4	679.4	654.9	49.0373	121.602	84.5407	118.808	115.081	110.931	-1.17771	0.132508	-0.391946	0.0989628	0.0529866	-0.257		0.443014	0.480282
2405	Medium	Q8NH02	OR2T29	Olfactory receptor 2T29 OS=Homo sapiens OX=9606 GN=OR2T29 PE=3 SV=2	0.066	1.142	3	1	1	1	1	315	35.6	8.27	2.15	1	1	1	1	1	1	109.8	100.7	98.3	98.1	100.2	94	128.6	100.7	117.4	136.5	127.8	145.2	102.036	79.8995	93.15	108.305	101.402	115.208	-0.175151	-0.527978	-0.306609	-0.0891405	-0.184154	-0.2566		1.55062	0.0857732
6327	High	O75367	MACROH2A1	Core histone macro-H2A.1 OS=Homo sapiens OX=9606 GN=MACROH2A1 PE=1 SV=4	0	111.678	52	1	16	32	14	372	39.6	9.79	97.3	18	18	18	18	18	18	1417.3	1412.9	1340.6	1181.5	1232.8	832.2	1659.5	1412.9	1602	1644.8	1572.5	1285.2	108.501	92.3776	104.741	107.54	102.812	84.0284	0.368756	0.136666	0.317881	0.355919	0.291067	0.2942	+	2.67367	0.0252723
2270	High	Q9P2D0	IBTK	Inhibitor of Bruton tyrosine kinase OS=Homo sapiens OX=9606 GN=IBTK PE=1 SV=3	0	16.598	5	1	6	6	6	1353	150.4	7.71	14.38	5	5	5	5	5	5	90	97.4	88.4	97	87.3	85.3	105.4	97.4	105.7	135	111.3	131.7	92.1194	85.1275	92.3816	117.99	97.276	115.106	-0.32138	-0.435262	-0.31728	0.0357041	-0.242802	-0.256		1.49631	0.0926354
3558	High	P06213	INSR	Insulin receptor OS=Homo sapiens OX=9606 GN=INSR PE=1 SV=4	0	12.554	3	1	5	6	4	1382	156.2	6.2	14.05	4	4	4	4	4	4	189	270.2	243.6	158.7	200.5	193.6	221.3	270.2	291.1	220.9	255.7	298.9	85.2192	104.05	112.098	85.0651	98.4661	115.102	-0.433659	-0.145635	-0.0381481	-0.436269	-0.225211	-0.2558		1.49927	0.0920739
545	High	Q14679	TTLL4	Tubulin monoglutamylase TTLL4 OS=Homo sapiens OX=9606 GN=TTLL4 PE=1 SV=2	0	9.657	3	1	2	2	2	1199	133.3	8.85	9.67	2	2	2	2	2	2	13.8	19.8	15.9	21.7	15.9	15.9	16.2	19.8	19	30.2	20.2	24.6	74.7692	91.3846	87.6923	139.385	93.2308	113.538	-0.602665	-0.313158	-0.372659	0.29589	-0.284303	-0.2554		0.792554	0.270014
2480	High	Q9BSE5	AGMAT	Agmatinase, mitochondrial OS=Homo sapiens OX=9606 GN=AGMAT PE=1 SV=2	0	4.642	13	1	3	3	3	352	37.6	7.59	7.06	1	1	1	1	1	1	100.3	102.9	118.7	98.6	118.8	99.7	117.5	102.9	141.9	137.2	151.5	153.9	87.5885	76.7052	105.777	102.274	112.933	114.722	-0.389332	-0.58075	-0.117119	-0.165713	-0.0226754	-0.2552		1.18497	0.14548
839	High	P58549	FXYD7	FXYD domain-containing ion transport regulator 7 OS=Homo sapiens OX=9606 GN=FXYD7 PE=1 SV=1	0.003	3.363	16	1	1	1	1	80	8.5	8.29	1.94	1	1	1	1	1	1	29.2	34.5	26.2	18.4	24	24	34.2	34.5	31.3	25.7	30.6	37.1	106.101	107.032	97.1044	79.7311	94.9328	115.098	-0.117423	-0.104823	-0.245257	-0.529651	-0.277888	-0.255		1.53305	0.0877957
3873	High	P17568	NDUFB7	NADH dehydrogenase [ubiquinone] 1 beta subcomplex subunit 7 OS=Homo sapiens OX=9606 GN=NDUFB7 PE=1 SV=4	0	17.837	50	1	5	11	5	137	16.4	8.92	32.64	3	3	3	3	3	3	374.4	393.6	363.4	295.3	392	229.3	438.4	393.6	434.2	411.1	500	354.1	103.911	93.2922	102.915	97.4402	118.511	83.9298	0.308091	0.152573	0.294203	0.215333	0.497771	0.2936	+	2.13703	0.0435221
2241	High	Q96BP2	CHCHD1	Coiled-coil-helix-coiled-coil-helix domain-containing protein 1 OS=Homo sapiens OX=9606 GN=CHCHD1 PE=1 SV=1	0	10.343	36	1	3	3	3	118	13.5	10.21	8.44	3	3	3	3	3	3	123.5	147.8	136.4	114	140.4	83.7	144.6	147.8	163	158.7	179.1	129.2	94.059	96.1405	106.028	103.231	116.5	84.0416	0.162461	0.19404	0.335266	0.296696	0.471159	0.2918	+	2.21823	0.0398463
1774	High	O75414	NME6	Nucleoside diphosphate kinase 6 OS=Homo sapiens OX=9606 GN=NME6 PE=1 SV=3	0	12.259	31	1	3	3	3	186	21.1	8.32	8.11	2	2	2	2	2	2	73.1	79.4	61.8	58.8	54	60	85.6	79.4	73.9	81.9	68.8	92.7	106.49	98.7767	91.9345	101.887	85.5899	115.322	-0.114959	-0.22343	-0.326995	-0.178706	-0.430161	-0.2548		1.98838	0.0506633
650	High	Q8TEQ0	SNX29	Sorting nexin-29 OS=Homo sapiens OX=9606 GN=SNX29 PE=1 SV=3	0.002	3.878	1	1	1	1	1	813	91.2	6.21	2.87	1	1	1	1	1	1	19.6	20.1	21.6	19.8	20.9	18.9	23	20.1	25.8	27.6	26.7	29.2	90.5512	79.1339	101.575	108.661	105.118	114.961	-0.344335	-0.538773	-0.178597	-0.0813001	-0.129129	-0.2544		1.41361	0.104362
1480	High	Q9Y3E0	GOLT1B	Vesicle transport protein GOT1B OS=Homo sapiens OX=9606 GN=GOLT1B PE=1 SV=1	0.002	3.758	14	1	2	2	2	138	15.4	10.36	2.12	2	2	2	2	2	2	86.2	93.2	69.1	57.3	67.7	46.7	100.9	93.2	82.6	79.7	86.4	72.1	117.576	108.604	96.2517	92.8724	100.68	84.0163	0.484855	0.370331	0.196143	0.14458	0.261032	0.2914	+	2.04871	0.0472811
708	High	P46934	NEDD4	E3 ubiquitin-protein ligase NEDD4 OS=Homo sapiens OX=9606 GN=NEDD4 PE=1 SV=4	0	4.818	2	1	2	2	1	1319	149	6.58	4.24	1	1	1	1	1	1	22.5	22.5	22.2	23.8	19.3	20.4	26.4	22.5	26.6	33.1	24.6	31.5	96.1749	81.9672	96.9035	120.583	89.6175	114.754	-0.254814	-0.485427	-0.243926	0.0714794	-0.356694	-0.254		1.29259	0.123711
999	High	Q9BRA0	NAA38	N-alpha-acetyltransferase 38, NatC auxiliary subunit OS=Homo sapiens OX=9606 GN=NAA38 PE=1 SV=1	0	6.285	35	1	2	2	2	125	13.5	5.53	7.8	1	1	1	1	1	1	23.8	47.8	31.1	30.8	28.2	29.1	27.9	47.8	37.2	42.9	36	45	70.6926	121.115	94.2568	108.699	91.2162	114.02	-0.68966	0.0870856	-0.274622	-0.0689474	-0.321928	-0.2538		0.900534	0.225451
5982	High	Q9UBB6	NCDN	Neurochondrin OS=Homo sapiens OX=9606 GN=NCDN PE=1 SV=1	0	71.624	30	1	15	19	15	729	78.8	5.48	64.61	11	11	11	11	11	11	743.2	825.5	722.6	758.5	674.5	688.4	870.2	825.5	863.5	1055.9	860.3	1063.1	94.271	89.4285	93.5452	114.388	93.1985	115.168	-0.288858	-0.364937	-0.300009	-0.0098041	-0.305366	-0.2538		1.81725	0.0619436
5822	High	Q96DG6	CMBL	Carboxymethylenebutenolidase homolog OS=Homo sapiens OX=9606 GN=CMBL PE=1 SV=1	0	33.242	43	1	10	13	10	245	28	7.18	39.51	9	9	9	9	9	9	1041.6	1127.9	979.6	845.9	958.9	626.2	1219.7	1127.9	1170.6	1177.6	1223.1	967	106.278	98.2791	102	102.61	106.574	84.2591	0.334939	0.222051	0.27566	0.284262	0.338955	0.2912	+	3.76174	0.0122366
2388	High	Q96BT7	ALKBH8	Alkylated DNA repair protein alkB homolog 8 OS=Homo sapiens OX=9606 GN=ALKBH8 PE=1 SV=2	0	9.281	5	1	2	2	2	664	75.2	7.99	6.3	2	2	2	2	2	2	112.2	119.3	87.9	100.4	86.3	93	131.4	119.3	105.1	139.7	110.1	143.6	105.232	95.5419	84.1698	111.879	88.1741	115.003	-0.12809	-0.267462	-0.450293	-0.0397237	-0.383241	-0.2536		1.5308	0.0879503
1318	High	Q9C0H2	TTYH3	Protein tweety homolog 3 OS=Homo sapiens OX=9606 GN=TTYH3 PE=1 SV=3	0	11.488	6	1	3	4	3	523	57.5	5.39	11.54	2	2	2	2	2	2	63.4	87.3	62.6	55.8	57.2	40.9	74.2	87.3	74.8	77.6	73	63.1	98.9333	116.4	99.7333	103.467	97.3333	84.1333	0.233779	0.468342	0.245398	0.298417	0.210256	0.291	+	2.47705	0.0300313
3828	High	Q0VGE8	ZNF816	Zinc finger protein 816 OS=Homo sapiens OX=9606 GN=ZNF816 PE=2 SV=2	0	10.149	7	1	5	5	1	651	75.7	9.29	7.06	1	1	1	1	1	1	222.8	301.8	234.1	235.5	222	223.6	260.8	301.8	279.8	327.8	283.2	345.3	86.9962	100.673	93.3341	109.346	94.4682	115.183	-0.404906	-0.194258	-0.303454	-0.0750345	-0.286029	-0.2526		1.97961	0.0512197
827	High	Q8N9B5	JMY	Junction-mediating and -regulatory protein OS=Homo sapiens OX=9606 GN=JMY PE=1 SV=2	0.009	2.472	2	1	2	2	2	988	111.4	6.18	4.39	1	1	1	1	1	1	24.4	33.1	18.7	26.5	27.8	23.8	28.6	33.1	22.4	36.9	35.5	36.7	88.8199	102.795	69.5652	114.596	110.248	113.975	-0.359765	-0.148949	-0.712281	0.00784075	-0.047961	-0.2522		0.898047	0.226251
4447	High	Q6IQ21	ZNF770	Zinc finger protein 770 OS=Homo sapiens OX=9606 GN=ZNF770 PE=1 SV=1	0	11.272	5	1	3	3	3	691	80	9.55	8.75	2	2	2	2	2	2	328.5	454	369.3	302.6	271.3	314.2	384.7	454	441.3	421.2	346	485.2	91.1467	107.566	104.557	99.7947	81.9776	114.958	-0.334846	-0.0958873	-0.13682	-0.204074	-0.487808	-0.252		1.61209	0.0795871
2300	High	O00217	NDUFS8	NADH dehydrogenase [ubiquinone] iron-sulfur protein 8, mitochondrial OS=Homo sapiens OX=9606 GN=NDUFS8 PE=1 SV=1	0	34.223	38	1	6	14	6	210	23.7	6.34	48.66	3	3	3	3	3	3	145.8	171.7	140.9	109	127.4	87.3	170.7	171.7	168.3	151.8	162.6	134.8	106.699	107.324	105.198	94.8849	101.636	84.2588	0.340643	0.34907	0.320215	0.171351	0.270507	0.2904	+	3.04693	0.0191038
7391	High	P54652	HSPA2	Heat shock-related 70 kDa protein 2 OS=Homo sapiens OX=9606 GN=HSPA2 PE=1 SV=1	0	233.014	55	1	31	128	15	639	70	5.74	378.89	18	18	18	18	18	18	1575.8	3185.7	2925.5	1590.3	1469.2	1876	1845.1	3185.7	3495.8	2213.9	1874	2897	71.3703	123.226	135.221	85.6358	72.4882	112.059	-0.650861	0.137051	0.271063	-0.38797	-0.628439	-0.2518		0.582163	0.379751
1198	High	Q9BY66	KDM5D	Lysine-specific demethylase 5D OS=Homo sapiens OX=9606 GN=KDM5D PE=1 SV=2	0	30.935	8	1	9	9	2	1539	174	5.85	23.27	1	1	1	1	1	1	42.4	50.3	36.2	30.5	43.7	37	49.7	50.3	43.3	42.4	55.8	57.2	99.8326	101.038	86.9769	85.1691	112.086	114.898	-0.202769	-0.185457	-0.401648	-0.431951	-0.03575	-0.2516		1.57091	0.0835631
3198	High	P04233	CD74	HLA class II histocompatibility antigen gamma chain OS=Homo sapiens OX=9606 GN=CD74 PE=1 SV=3	0	13.092	12	1	3	3	3	296	33.5	8.44	6.01	2	2	2	2	2	2	252.1	312.4	242.5	192.6	249.2	156.9	295.2	312.4	289.8	268.1	317.9	242.3	102.637	108.617	100.759	93.2143	110.529	84.2441	0.284898	0.3666	0.258263	0.145977	0.391779	0.2896	+	2.57195	0.0274465
571	Medium	P13569	CFTR	Cystic fibrosis transmembrane conductance regulator OS=Homo sapiens OX=9606 GN=CFTR PE=1 SV=3	0.054	1.308	1	1	1	1	1	1480	168	8.73	2.45	1	1	1	1	1	1	21.5	16.4	20.5	14.5	18.1	16.7	25.1	16.4	24.4	20.3	23.1	25.7	111.556	72.8889	108.444	90.2222	102.667	114.222	-0.034081	-0.648073	-0.0748872	-0.340289	-0.153876	-0.2502		1.04501	0.179502
6295	High	Q2TAY7	SMU1	WD40 repeat-containing protein SMU1 OS=Homo sapiens OX=9606 GN=SMU1 PE=1 SV=2	0	119.903	44	1	18	38	18	513	57.5	7.18	113.58	16	16	16	16	15	16	1301.3	1619.1	1332.5	1063.3	1154.3	814	1523.7	1619.1	1592.3	1480.3	1472.3	1257	102.208	108.607	106.81	99.2968	98.7602	84.3181	0.277594	0.365207	0.341128	0.235905	0.228087	0.2896	+	3.33714	0.0165716
2048	High	Q5TA31	RNF187	E3 ubiquitin-protein ligase RNF187 OS=Homo sapiens OX=9606 GN=RNF187 PE=1 SV=2	0.019	1.903	5	1	1	1	1	235	26.2	5.95	2.69	1	1	1	1	1	1	66.6	58.6	109.1	99	75.7	73.5	78	58.6	130.3	137.8	96.6	113.5	76.1223	57.1893	127.163	134.483	94.2746	110.768	-0.541146	-0.95372	0.199145	0.279884	-0.232597	-0.2498		0.469113	0.459015
1485	Medium	P52450	HELI	DNA replication helicase OS=Human herpesvirus 6B (strain Z29) OX=36351 GN=HELI PE=3 SV=1	0.062	1.197	1	1	1	1	1	824	93.3	5.8	2.8	1	1	1	1	1	1	45.5	54.9	57.1	43	54.7	46.8	53.3	54.9	68.2	59.8	69.7	72.3	84.5584	87.0968	108.197	94.8704	110.576	114.701	-0.43986	-0.397189	-0.0842239	-0.27385	-0.052837	-0.2496		1.46687	0.0964451
4482	High	P35244	RPA3	Replication protein A 14 kDa subunit OS=Homo sapiens OX=9606 GN=RPA3 PE=1 SV=1	0	50.27	80	1	6	14	6	121	13.6	5.08	50.35	8	8	8	8	8	8	501	561	558.5	398.6	506	318.9	586.7	561	667.3	554.9	645.4	492.4	100.356	95.9603	114.143	94.9169	110.397	84.2261	0.252792	0.18817	0.438505	0.172397	0.390363	0.2884	+	2.23334	0.0390972
3374	High	P51148	RAB5C	Ras-related protein Rab-5C OS=Homo sapiens OX=9606 GN=RAB5C PE=1 SV=2	0	89.735	66	1	9	31	6	216	23.5	8.41	118.13	6	6	6	6	6	6	269.8	334.8	268.2	234.4	260.9	173.1	315.9	334.8	320.5	326.4	332.8	267.3	99.8788	105.854	101.333	103.199	105.222	84.5128	0.241008	0.32484	0.261865	0.288181	0.316196	0.2864	+	4.25831	0.00892792
3507	High	P12568	F	Fusion glycoprotein F0 OS=Human respiratory syncytial virus A (strain Long) OX=11260 GN=F PE=3 SV=1	0.012	2.242	2	1	1	3	1	574	63.4	8.95	7.85	1	1	1	1	1	1	211.8	125.1	251.6	239.5	217.7	187.8	248	125.1	300.6	333.4	277.7	289.9	94.4942	47.6662	114.536	127.034	105.811	110.459	-0.225215	-1.21247	0.0522897	0.201699	-0.0620282	-0.249		0.423882	0.495247
4158	High	P35237	SERPINB6	Serpin B6 OS=Homo sapiens OX=9606 GN=SERPINB6 PE=1 SV=3	0	79.714	51	1	16	23	16	376	42.6	5.27	67.65	13	13	13	13	13	13	435.2	552.2	417.9	342.3	388.2	268.8	509.5	552.2	499.3	476.6	495.1	415	103.708	112.399	101.632	97.0112	100.777	84.4726	0.295971	0.41208	0.266796	0.199668	0.254609	0.286	+	2.90668	0.0217663
2796	High	Q9Y5V3	MAGED1	Melanoma-associated antigen D1 OS=Homo sapiens OX=9606 GN=MAGED1 PE=1 SV=3	0	57.892	20	1	12	16	10	778	86.1	5.83	49.92	6	6	6	6	6	6	202.1	208.4	182.5	178.5	192.7	122.7	236.7	208.4	218.1	248.5	245.8	189.5	105.434	92.8285	97.1492	110.69	109.488	84.4098	0.320862	0.137157	0.202792	0.391048	0.375287	0.2854	+	2.34359	0.0345547
6887	High	Q8N0X7	SPART	Spartin OS=Homo sapiens OX=9606 GN=SPART PE=1 SV=1	0	80.22	35	1	15	21	15	666	72.8	5.91	80.32	12	12	12	12	12	12	1387.7	1503.9	1232.2	1267.5	1090.2	1189.2	1624.8	1503.9	1472.4	1764.5	1390.6	1836.4	101.628	94.0663	92.096	110.366	86.9795	114.864	-0.176618	-0.288172	-0.318711	-0.0576209	-0.401173	-0.2486		1.8518	0.059626
3521	Medium	Q8WWT9	SLC13A3	Solute carrier family 13 member 3 OS=Homo sapiens OX=9606 GN=SLC13A3 PE=1 SV=1	0.064	1.167	1	1	1	1	1	602	66.8	8.32	0	1	1	1	1	1	1	308.9	322	315.8	255.5	284	189	361.7	322	377.4	355.7	362.2	291.8	104.8	93.2973	109.349	103.062	104.945	84.547	0.309814	0.142081	0.371115	0.285681	0.311807	0.2842	+	2.75833	0.0237953
4277	High	Q3B7T1	EDRF1	Erythroid differentiation-related factor 1 OS=Homo sapiens OX=9606 GN=EDRF1 PE=1 SV=1	0	49.467	13	1	13	13	13	1238	138.4	6.33	40.38	8	8	8	8	7	8	318.3	351.2	287.4	321.1	275.4	285.6	372.7	351.2	343.4	447	351.3	441.1	96.9437	91.3513	89.3224	116.27	91.3773	114.735	-0.243091	-0.328813	-0.361216	0.0191691	-0.328402	-0.2484		1.62969	0.0781116
913	High	P23468	PTPRD	Receptor-type tyrosine-protein phosphatase delta OS=Homo sapiens OX=9606 GN=PTPRD PE=1 SV=2	0	51.624	8	1	12	15	1	1912	214.6	6.57	48.08	2	2	2	2	2	2	33.9	41.9	26.4	17.8	29.9	26.6	39.7	41.9	31.5	24.8	38.2	41.1	109.669	115.746	87.0166	68.5083	105.525	113.536	-0.0499994	0.0278119	-0.383787	-0.728798	-0.105566	-0.2482		0.828857	0.254386
7807	High	P11387	TOP1	DNA topoisomerase 1 OS=Homo sapiens OX=9606 GN=TOP1 PE=1 SV=2	0	176.889	50	1	42	82	42	765	90.7	9.31	231.85	45	45	45	45	45	45	7774.3	8414.9	7269.9	6001.9	6526.3	4559.7	9102.9	8414.9	8687.3	8355.5	8324.5	7041.4	109.396	101.127	104.401	100.414	100.041	84.6212	0.370464	0.257084	0.303046	0.246864	0.241501	0.2838	+	3.52624	0.0145997
582	High	Q8NAA5	LRRC75A	Leucine-rich repeat-containing protein 75A OS=Homo sapiens OX=9606 GN=LRRC75A PE=2 SV=2	0.002	3.805	7	1	1	1	1	344	37.8	8.44	2.49	1	1	1	1	1	1	20.7	22.9	18.4	13.6	17.8	16.9	24.2	22.9	22	18.9	22.7	26.2	106.063	100.365	96.4207	82.8342	99.4887	114.828	-0.11456	-0.194219	-0.252063	-0.471181	-0.206875	-0.2478		1.8385	0.0605085
424	High	Q9BSI4	TINF2	TERF1-interacting nuclear factor 2 OS=Homo sapiens OX=9606 GN=TINF2 PE=1 SV=1	0	7.348	9	1	3	3	3	451	50	7.96	6.59	2	2	2	2	2	2	14	15.9	14.9	9	13.1	12.1	16.4	15.9	17.8	12.5	16.7	18.7	100.408	97.3469	108.98	76.5306	102.245	114.49	-0.189342	-0.234012	-0.071161	-0.58111	-0.16319	-0.2476		1.32462	0.118062
3637	High	O00391	QSOX1	Sulfhydryl oxidase 1 OS=Homo sapiens OX=9606 GN=QSOX1 PE=1 SV=3	0	15.521	9	1	6	6	6	747	82.5	8.92	15.23	5	5	5	5	5	5	203.6	249.6	251.1	202.2	190.8	201	238.4	249.6	300	281.5	243.4	310.4	88.1168	92.2565	110.885	104.047	89.9649	114.729	-0.380744	-0.314511	-0.0491661	-0.140994	-0.350799	-0.2474		1.7268	0.0695699
1408	High	Q8IU85	CAMK1D	Calcium/calmodulin-dependent protein kinase type 1D OS=Homo sapiens OX=9606 GN=CAMK1D PE=1 SV=1	0	15.453	16	1	5	6	5	385	42.9	7.21	22.28	4	4	4	4	4	4	58.1	53.1	42	46.6	42.7	44.3	68	53.1	50.2	64.9	54.5	68.5	113.586	88.6971	83.853	108.408	91.0356	114.421	-0.0105692	-0.367392	-0.448417	-0.0778855	-0.329848	-0.2468		1.35063	0.113864
252	High	Q86T82	USP37	Ubiquitin carboxyl-terminal hydrolase 37 OS=Homo sapiens OX=9606 GN=USP37 PE=1 SV=2	0.006	2.841	1	1	1	2	1	979	110.1	6.2	5.11	1	1	1	1	1	1	8.2	8.3	9.1	8.8	7.2	7.6	9.6	8.3	10.8	12.3	9.2	11.8	92.9032	80.3226	104.516	119.032	89.0323	114.194	-0.297681	-0.507604	-0.127756	0.0598715	-0.359081	-0.2466		1.18424	0.145562
558	High	Q504U0	C4orf46	Renal cancer differentiation gene 1 protein OS=Homo sapiens OX=9606 GN=C4orf46 PE=1 SV=1	0.001	4.335	16	1	1	1	1	113	11.9	4.32	2.68	1	1	1	1	1	1	20.6	19.1	16.6	17.7	15.4	16.4	24.1	19.1	19.8	24.6	19.7	25.3	109.05	86.4253	89.5928	111.312	89.1403	114.48	-0.0701042	-0.405565	-0.353637	-0.0404791	-0.360942	-0.2462		1.4528	0.0985303
4065	High	Q9NR31	SAR1A	GTP-binding protein SAR1a OS=Homo sapiens OX=9606 GN=SAR1A PE=1 SV=1	0	82.434	60	1	8	26	6	198	22.4	6.68	99.91	9	9	9	9	9	8	410.8	535.5	359.7	357.5	373.4	257	481	535.5	429.8	497.7	476.3	396.9	102.442	114.049	91.5377	105.999	101.441	84.5307	0.277261	0.432111	0.11489	0.326501	0.263095	0.2828	+	2.27461	0.0372301
3379	High	Q8NDZ4	DIPK2A	Divergent protein kinase domain 2A OS=Homo sapiens OX=9606 GN=DIPK2A PE=1 SV=1	0	28.375	27	1	9	11	9	430	49.5	8.53	29.96	5	5	5	5	4	5	189.9	235.9	160.1	182.5	183.7	173.9	222.3	235.9	191.3	254.1	234.3	268.6	94.8311	100.633	81.6068	108.397	99.9502	114.582	-0.272951	-0.187284	-0.489622	-0.0800629	-0.197102	-0.2454		1.63715	0.0773347
1154	High	Q5T0W9	FAM83B	Protein FAM83B OS=Homo sapiens OX=9606 GN=FAM83B PE=1 SV=1	0	9.074	3	1	2	2	2	1011	114.7	8.97	6.88	1	1	1	1	1	1	42.9	47.4	40.4	29.7	32.7	35	50.3	47.4	48.3	41.3	41.7	54.1	106.605	100.459	102.367	87.5309	88.3787	114.659	-0.10507	-0.190742	-0.163605	-0.389487	-0.375581	-0.245		1.87518	0.0577694
1469	High	Q8WW01	TSEN15	tRNA-splicing endonuclease subunit Sen15 OS=Homo sapiens OX=9606 GN=TSEN15 PE=1 SV=1	0	10.301	24	1	2	2	2	171	18.6	4.58	8.18	2	2	2	2	2	2	46.7	56.2	59.2	44.3	46.4	46.2	54.7	56.2	70.8	61.6	59.2	71.4	87.7775	90.1845	113.613	98.85	94.9987	114.576	-0.384383	-0.345354	-0.0121747	-0.212994	-0.270327	-0.2448		1.69988	0.0718548
3023	High	P50749	RASSF2	Ras association domain-containing protein 2 OS=Homo sapiens OX=9606 GN=RASSF2 PE=1 SV=1	0	12.216	13	1	3	3	3	326	37.8	8.84	8.08	3	3	3	3	3	3	233	304.4	210.3	171.9	202.1	140.9	272.9	304.4	251.3	239.3	257.8	217.5	106.104	118.351	97.7061	93.0404	100.233	84.5645	0.327357	0.484953	0.208395	0.137805	0.245237	0.2806	+	2.03626	0.0479828
270	High	Q96A83	COL26A1	Collagen alpha-1(XXVI) chain OS=Homo sapiens OX=9606 GN=COL26A1 PE=1 SV=1	0	5.219	3	1	1	1	1	441	45.4	7.31	4.11	1	1	1	1	1	1	8.8	12.7	9.8	8.5	5.4	8	10.3	12.7	11.7	11.9	6.9	12.4	93.7785	115.63	106.525	108.346	62.8225	112.898	-0.267696	0.0344884	-0.0838316	-0.0593785	-0.845672	-0.2446		0.705965	0.311597
2590	High	Q96RQ3	MCCC1	Methylcrotonoyl-CoA carboxylase subunit alpha, mitochondrial OS=Homo sapiens OX=9606 GN=MCCC1 PE=1 SV=3	0	63.629	30	1	14	14	14	725	80.4	7.78	52.93	6	6	6	6	6	6	117.4	148.4	132.3	87.6	108.6	107.7	137.5	148.4	158.1	121.9	138.6	166.3	94.7405	102.251	108.934	83.9917	95.4984	114.584	-0.274357	-0.164297	-0.0729508	-0.44809	-0.262861	-0.2444		1.75616	0.066837
3919	High	Q8NBQ5	HSD17B11	Estradiol 17-beta-dehydrogenase 11 OS=Homo sapiens OX=9606 GN=HSD17B11 PE=1 SV=3	0	29.917	25	1	7	9	7	300	32.9	9.07	27.6	6	6	6	6	6	6	393.4	469.4	352	297.7	344.3	234.8	460.6	469.4	420.6	414.5	439.1	362.6	107.667	109.724	98.317	96.8911	102.641	84.7592	0.345135	0.372439	0.21407	0.192993	0.276171	0.28	+	2.87378	0.022076
5222	High	P04083	ANXA1	Annexin A1 OS=Homo sapiens OX=9606 GN=ANXA1 PE=1 SV=2	0	52.664	45	1	12	14	12	346	38.7	7.02	41.93	12	12	11	12	12	12	618.3	475.3	338.8	830.5	377	459.9	724	475.3	404.9	1156.1	480.9	710.2	109.936	72.1719	61.482	175.548	73.0222	107.84	0.0277643	-0.579387	-0.81066	0.702969	-0.562488	-0.2442		0.372894	0.539599
1373	High	Q641Q2	WASHC2A	WASH complex subunit 2A OS=Homo sapiens OX=9606 GN=WASHC2A PE=1 SV=3	0	176.793	42	1	31	45	8	1341	147.1	4.81	170.39	4	4	4	4	4	4	60.2	89	69.1	57.6	66.7	43.3	70.5	89	82.5	80.2	85.1	66.9	89.2029	112.611	104.386	101.476	107.676	84.6478	0.075617	0.411799	0.302388	0.261596	0.347153	0.2798	+	2.10488	0.0446004
1865	High	Q9UM19	HPCAL4	Hippocalcin-like protein 4 OS=Homo sapiens OX=9606 GN=HPCAL4 PE=1 SV=3	0	6.786	10	1	2	4	1	191	22.2	4.89	10.34	2	2	2	2	2	2	76.4	91	68.9	46.3	72.3	63.8	89.5	91	82.3	64.5	92.2	98.5	103.668	105.405	95.3282	74.7104	106.795	114.093	-0.138236	-0.114257	-0.259231	-0.610825	-0.095357	-0.2434		1.18889	0.14462
643	High	Q96KF7	SMIM8	Small integral membrane protein 8 OS=Homo sapiens OX=9606 GN=SMIM8 PE=1 SV=2	0	6.273	15	1	1	1	1	97	11.1	9.26	4.44	1	1	1	1	1	1	20.1	22.7	21.8	15	22.9	18.7	23.6	22.7	26	20.9	29.3	28.8	93.5889	90.0198	103.106	82.8817	116.193	114.21	-0.287282	-0.343377	-0.147557	-0.462566	0.0248319	-0.2432		1.35302	0.113668
2019	High	Q9NXJ5	PGPEP1	Pyroglutamyl-peptidase 1 OS=Homo sapiens OX=9606 GN=PGPEP1 PE=1 SV=1	0	22.422	48	1	5	6	5	209	23.1	5.9	19.18	5	5	5	5	5	5	111.9	131.7	114	103.7	102.2	71.8	131	131.7	136.2	144.4	130.3	110.9	100.191	100.727	104.168	110.44	99.6558	84.8184	0.240307	0.247996	0.296467	0.380811	0.232578	0.2796	+	3.26908	0.0166749
5795	High	P09417	QDPR	Dihydropteridine reductase OS=Homo sapiens OX=9606 GN=QDPR PE=1 SV=2	0	66.573	63	1	11	21	11	244	25.8	7.37	61.39	12	12	12	12	12	12	954.7	1129.7	1040.6	779.3	955.8	617.4	1117.8	1129.7	1243.4	1084.8	1219.1	953.5	99.385	100.443	110.552	96.451	108.392	84.7769	0.229357	0.244635	0.382986	0.186124	0.354512	0.2796	+	2.74011	0.0241693
1407	High	Q8IXZ2	ZC3H3	Zinc finger CCCH domain-containing protein 3 OS=Homo sapiens OX=9606 GN=ZC3H3 PE=1 SV=3	0	10.414	4	1	3	3	3	948	101.9	10.95	7.22	2	2	2	2	2	2	42	60.1	48.7	50.7	42	44.3	49.2	60.1	58.1	70.6	53.6	68.5	81.9772	100.139	96.8064	117.634	89.3085	114.135	-0.477446	-0.188739	-0.237566	0.0435642	-0.353871	-0.2428		1.30331	0.121816
247	High	Q9NWW6	NMRK1	Nicotinamide riboside kinase 1 OS=Homo sapiens OX=9606 GN=NMRK1 PE=1 SV=1	0.009	2.511	8	1	1	1	1	199	23.2	4.92	2.51	1	1	1	1	1	1	7.5	9.4	8.1	9.1	7	7.5	8.8	9.4	9.7	12.7	8.9	11.6	86.4157	92.3077	95.2537	124.714	87.3977	113.912	-0.398549	-0.303392	-0.258068	0.130704	-0.382248	-0.2422		1.17655	0.147292
5335	High	Q15555	MAPRE2	Microtubule-associated protein RP/EB family member 2 OS=Homo sapiens OX=9606 GN=MAPRE2 PE=1 SV=1	0	46.199	54	1	11	16	10	327	37	5.57	41.59	9	9	9	9	9	9	777.4	979.7	720.6	604.7	756.1	485.5	910.3	979.7	861.2	841.8	964.5	749.8	102.911	110.757	97.3602	95.167	109.038	84.7663	0.279836	0.385834	0.199842	0.166972	0.363275	0.2792	+	2.53063	0.0282038
6275	High	O00273	DFFA	DNA fragmentation factor subunit alpha OS=Homo sapiens OX=9606 GN=DFFA PE=1 SV=1	0	83.47	66	1	15	22	15	331	36.5	4.79	82.75	11	11	11	11	11	11	1250.7	1518.3	1345.9	1042.6	1187.2	806.1	1464.4	1518.3	1608.4	1451.4	1514.3	1244.8	99.8273	103.502	109.644	98.9411	103.229	84.8573	0.234396	0.286543	0.369712	0.221531	0.282737	0.2792	+	3.36318	0.0161353
1066	High	Q9H2B2	SYT4	Synaptotagmin-4 OS=Homo sapiens OX=9606 GN=SYT4 PE=1 SV=1	0.025	1.764	2	1	1	1	1	425	47.9	8.53	2.34	1	1	1	1	1	1	31.4	40.2	41.8	32.9	28	31.7	36.8	40.2	50	45.8	35.7	48.9	85.7809	93.7063	116.55	106.76	83.2168	113.986	-0.410129	-0.282639	0.0320936	-0.0944869	-0.45391	-0.2418		1.22547	0.136108
2374	High	P50548	ERF	ETS domain-containing transcription factor ERF OS=Homo sapiens OX=9606 GN=ERF PE=1 SV=2	0	16.671	13	1	5	6	4	548	58.7	7.3	19.08	3	3	3	3	3	3	97.6	118.8	86.5	98.6	100.3	91.7	114.3	118.8	103.4	137.2	127.9	141.6	92.2766	95.9096	83.4769	110.764	103.256	114.316	-0.308996	-0.253286	-0.453585	-0.0455408	-0.146805	-0.2418		1.59288	0.0811956
3063	High	Q6NUM9	RETSAT	All-trans-retinol 13,14-reductase OS=Homo sapiens OX=9606 GN=RETSAT PE=1 SV=2	0	17.619	9	1	5	5	5	610	66.8	8.28	13.19	4	4	4	4	4	4	231	269.7	197.3	212.4	224.6	144.6	270.5	269.7	235.8	295.8	286.5	223.3	102.618	102.314	89.4537	112.215	108.687	84.7117	0.276645	0.272372	0.0785805	0.405639	0.359552	0.2788	+	2.11862	0.0441303
5051	High	Q9Y6W5	WASF2	Wiskott-Aldrich syndrome protein family member 2 OS=Homo sapiens OX=9606 GN=WASF2 PE=1 SV=3	0	39.519	24	1	10	14	10	498	54.3	5.53	43.18	9	9	9	9	9	9	764.9	807.6	623.9	519.9	630.2	423.4	895.6	807.6	745.6	723.8	803.9	653.9	116.05	104.648	96.6137	93.7889	104.168	84.7313	0.453785	0.304571	0.189332	0.146521	0.297946	0.2786	+	2.18905	0.0409883
2756	High	Q9H6S3	EPS8L2	Epidermal growth factor receptor kinase substrate 8-like protein 2 OS=Homo sapiens OX=9606 GN=EPS8L2 PE=1 SV=2	0	54.363	28	1	14	17	14	715	80.6	6.84	55.13	8	8	8	8	8	8	180.9	215.7	174.8	171.8	190.3	119.2	211.8	215.7	208.9	239.2	242.8	184.1	97.5662	99.3628	96.2303	110.188	111.846	84.8061	0.202213	0.228537	0.182323	0.377728	0.399279	0.278	+	2.42779	0.0316952
671	High	Q969V6	MRTFA	Myocardin-related transcription factor A OS=Homo sapiens OX=9606 GN=MRTFA PE=1 SV=1	0	15.3	7	1	5	6	4	931	98.9	5.86	15.84	2	2	2	2	2	2	25.4	21.5	18.7	23.9	18	19.6	29.8	21.5	22.4	33.2	22.9	30.2	111.75	80.625	84	124.5	85.875	113.25	-0.0192362	-0.490212	-0.43105	0.136635	-0.399201	-0.2404		0.892693	0.228472
3847	High	Q9UH92	MLX	Max-like protein X OS=Homo sapiens OX=9606 GN=MLX PE=1 SV=2	0	18.592	13	1	3	4	3	298	33.3	8.06	10.09	3	3	3	3	3	3	241.6	258.4	237.5	264.4	230.8	226	282.8	258.4	283.8	368.1	294.4	348.9	92.3982	84.4261	92.7249	120.268	96.1882	113.995	-0.303031	-0.433208	-0.297939	0.0772842	-0.245036	-0.2404		1.32139	0.118535
389	High	P13196	ALAS1	5-aminolevulinate synthase, nonspecific, mitochondrial OS=Homo sapiens OX=9606 GN=ALAS1 PE=1 SV=2	0.003	3.333	8	1	2	2	2	640	70.5	8.46	5.87	1	1	1	1	1	1	14.6	13.4	11.3	14.8	7.6	11	17.1	13.4	13.5	20.6	9.7	17	112.377	88.0613	88.7185	135.378	63.7459	111.72	0.00846158	-0.343302	-0.332575	0.27711	-0.809478	-0.24		0.584162	0.378701
2786	High	Q96FJ2	DYNLL2	Dynein light chain 2, cytoplasmic OS=Homo sapiens OX=9606 GN=DYNLL2 PE=1 SV=1	0	65.468	58	1	5	20	2	89	10.3	7.37	86.76	2	2	2	2	2	2	187	217.2	207.7	160.1	179.7	121.4	218.9	217.2	248.1	222.9	229.3	187.5	99.2069	98.4364	112.441	101.02	103.92	84.9762	0.223381	0.212134	0.404031	0.249506	0.290346	0.2758	+	2.8647	0.0220806
1852	High	Q9Y421	FAM32A	Protein FAM32A OS=Homo sapiens OX=9606 GN=FAM32A PE=1 SV=2	0	5.768	16	1	2	2	2	112	13.2	9.99	5.65	2	2	2	2	2	2	68.7	94.7	77.2	55.8	56.3	63.4	80.5	94.7	92.2	77.7	71.8	97.9	93.8228	110.373	107.459	90.5594	83.683	114.103	-0.28232	-0.0479444	-0.0865421	-0.333394	-0.447325	-0.2394		1.47344	0.0955771
699	High	Q8IZE3	SCYL3	Protein-associating with the carboxyl-terminal domain of ezrin OS=Homo sapiens OX=9606 GN=SCYL3 PE=1 SV=3	0.004	3.108	1	1	1	1	1	742	82.8	5.05	2.8	1	1	1	1	1	1	22	37.9	21.6	15.8	18	20.2	25.8	37.9	25.8	22	22.9	31.1	93.5347	137.402	93.5347	79.7583	83.0211	112.749	-0.269544	0.285283	-0.269544	-0.499411	-0.441567	-0.2392		0.796091	0.268561
1025	High	Q969J3	BORCS5	BLOC-1-related complex subunit 5 OS=Homo sapiens OX=9606 GN=BORCS5 PE=1 SV=1	0	22.518	39	1	6	6	6	196	22.2	6.35	17.53	4	4	4	4	4	4	33.1	40.2	31	26.3	35.7	30.1	38.7	40.2	37	36.6	45.5	46.6	94.9305	98.61	90.7604	89.7792	111.611	114.309	-0.267996	-0.213134	-0.332805	-0.348486	-0.0344634	-0.2392		1.87038	0.0582901
2816	High	Q96J02	ITCH	E3 ubiquitin-protein ligase Itchy homolog OS=Homo sapiens OX=9606 GN=ITCH PE=1 SV=2	0	50.673	20	1	13	14	9	903	102.7	6.3	48.37	7	7	7	7	7	7	218.1	216.2	205.1	168.4	166.5	124.3	255.4	216.2	245.1	234.4	212.3	191.9	113.067	95.7131	108.507	103.77	93.9866	84.9554	0.412404	0.172012	0.353016	0.288618	0.14575	0.2744	+	2.2349	0.0390972
2999	High	Q8WZA0	LZIC	Protein LZIC OS=Homo sapiens OX=9606 GN=LZIC PE=1 SV=1	0	45.104	47	1	8	11	8	190	21.5	4.94	40.79	7	7	7	7	7	7	220.3	260.5	227.6	182.4	198.3	138.9	258	260.5	272	253.9	253	214.5	102.388	103.38	107.944	100.761	100.403	85.1247	0.266393	0.280306	0.342629	0.243283	0.23816	0.274	+	3.8838	0.0114064
1591	High	Q9NXN4	GDAP2	Ganglioside-induced differentiation-associated protein 2 OS=Homo sapiens OX=9606 GN=GDAP2 PE=1 SV=1	0	4.688	4	1	2	2	2	497	56.2	5.74	2.49	1	1	1	1	1	1	86.1	101	77.1	65.9	73.1	51.3	100.8	101	92.2	91.8	93.3	79.2	108.329	108.544	99.0865	98.6566	100.269	85.1155	0.347923	0.350783	0.219266	0.212994	0.236377	0.2734	+	3.02392	0.0196686
460	High	Q15032	R3HDM1	R3H domain-containing protein 1 OS=Homo sapiens OX=9606 GN=R3HDM1 PE=1 SV=3	0	9.553	4	1	2	2	1	1099	120.6	8.75	9.63	1	1	1	1	1	1	20.6	23.9	19.5	17.5	22.8	13.4	24.2	23.9	23.3	24.4	29.1	20.6	99.7938	98.5567	96.0825	100.619	120	84.9485	0.232363	0.214366	0.177686	0.244237	0.498375	0.2732	+	2.05302	0.047005
3244	High	Q6ZN17	LIN28B	Protein lin-28 homolog B OS=Homo sapiens OX=9606 GN=LIN28B PE=1 SV=1	0	48.719	51	1	9	12	8	250	27.1	8.91	43.22	5	5	5	5	5	5	177.6	199.2	201.3	139.5	168.1	160.9	208	199.2	240.5	194.2	214.4	248.5	95.6468	91.6002	110.592	89.301	98.5898	114.27	-0.256662	-0.319028	-0.047209	-0.355703	-0.212941	-0.2384		1.94187	0.0535943
5659	High	P83111	LACTB	Serine beta-lactamase-like protein LACTB, mitochondrial OS=Homo sapiens OX=9606 GN=LACTB PE=1 SV=2	0	63.422	35	1	14	17	14	547	60.7	8.53	54.2	12	12	12	12	12	12	913.7	1084.4	982.4	687.3	853.1	575	1069.8	1084.4	1174	956.9	1088.2	887.9	102.517	103.916	112.502	91.6981	104.28	85.0859	0.268872	0.288428	0.402963	0.107971	0.293475	0.2722	+	2.34439	0.0345499
6255	High	P24941	CDK2	Cyclin-dependent kinase 2 OS=Homo sapiens OX=9606 GN=CDK2 PE=1 SV=2	0	44.017	53	1	13	14	11	298	33.9	8.68	38.49	12	12	12	12	12	12	1297.8	1449.8	1261.6	1065.5	1174.7	799.9	1519.6	1449.8	1507.6	1483.4	1498.3	1235.3	104.872	100.055	104.044	102.374	103.402	85.2519	0.29883	0.230992	0.287392	0.264046	0.278465	0.2718	+	4.6924	0.00536493
1319	High	Q9NY43	BARHL2	BarH-like 2 homeobox protein OS=Homo sapiens OX=9606 GN=BARHL2 PE=1 SV=2	0.039	1.526	4	1	1	1	1	387	42	8.54	2.14	1	1	1	1	1	1	51.6	53	40.3	43.3	37.2	40.9	60.4	53	48.2	60.3	47.5	63.2	108.96	95.6103	86.9513	108.779	85.6885	114.011	-0.065376	-0.253932	-0.390891	-0.0677666	-0.411997	-0.238		1.47015	0.0959937
2883	High	Q4KWH8	PLCH1	1-phosphatidylinositol 4,5-bisphosphate phosphodiesterase eta-1 OS=Homo sapiens OX=9606 GN=PLCH1 PE=1 SV=1	0	18.132	5	1	6	6	6	1693	189.1	7.74	16.39	2	2	2	2	2	2	154.9	135.7	144.6	135.2	138.3	129.7	181.4	135.7	172.8	188.3	176.4	200.3	103.176	77.1827	98.2842	107.1	100.332	113.925	-0.142988	-0.561742	-0.213059	-0.0891294	-0.183312	-0.238		1.33183	0.116744
1587	High	Q99435	NELL2	Protein kinase C-binding protein NELL2 OS=Homo sapiens OX=9606 GN=NELL2 PE=1 SV=1	0	6.365	3	1	2	2	2	816	91.3	5.73	5.62	2	2	2	2	2	2	53.9	65.7	66.1	43.2	54	51.2	63.1	65.7	79	60.2	68.9	79.1	91.0096	94.7596	113.942	86.8269	99.375	114.087	-0.326038	-0.267784	-0.00182504	-0.393914	-0.199174	-0.2378		1.61995	0.0787888
1034	High	Q96JH8	RADIL	Ras-associating and dilute domain-containing protein OS=Homo sapiens OX=9606 GN=RADIL PE=1 SV=5	0	14.808	3	1	2	3	2	1075	117.4	7.09	11.39	3	3	3	3	3	3	48.6	55.7	49.5	37.4	48.2	30.5	56.9	55.7	59.1	52.1	61.5	47.2	102.677	100.511	106.647	94.015	110.977	85.1729	0.269642	0.23889	0.324371	0.142497	0.3818	0.2714	+	2.58858	0.0269735
6283	High	Q8WVX9	FAR1	Fatty acyl-CoA reductase 1 OS=Homo sapiens OX=9606 GN=FAR1 PE=1 SV=1	0	88.336	44	1	18	27	18	515	59.3	9.17	98.57	15	15	15	15	14	15	990.9	1043.6	806	842.6	758.7	807.4	1160.2	1043.6	963.2	1173	967.7	1246.9	106.203	95.5299	88.1701	107.375	88.5821	114.14	-0.103972	-0.256777	-0.372438	-0.0881428	-0.365714	-0.2374		1.74589	0.0675907
400	High	Q8N1S5	SLC39A11	Zinc transporter ZIP11 OS=Homo sapiens OX=9606 GN=SLC39A11 PE=2 SV=3	0.035	1.598	5	1	1	1	1	342	35.4	5.6	3.05	1	1	1	1	1	1	12.1	11.3	11	12.9	15	11.3	14.2	11.3	13.1	17.9	19.2	17.5	91.4163	72.7468	84.3348	115.236	123.605	112.661	-0.301464	-0.631032	-0.417788	0.0326047	0.133751	-0.2366		0.767679	0.281151
1842	High	P61803	DAD1	Dolichyl-diphosphooligosaccharide--protein glycosyltransferase subunit DAD1 OS=Homo sapiens OX=9606 GN=DAD1 PE=1 SV=3	0	8.912	27	1	3	4	3	113	12.5	7.08	12.38	3	3	3	3	3	3	76.4	77.8	75.2	60.3	56.5	62.8	89.5	77.8	89.8	83.9	72.1	97	105.273	91.5115	105.626	98.6865	84.8069	114.095	-0.116097	-0.318215	-0.111269	-0.209314	-0.427985	-0.2364		1.74764	0.067576
2709	High	O76080	ZFAND5	AN1-type zinc finger protein 5 OS=Homo sapiens OX=9606 GN=ZFAND5 PE=1 SV=1	0	35.115	36	1	4	9	3	213	23.1	8.51	34.95	4	4	4	4	4	4	137.7	158.1	106.1	128.7	110.7	116.1	161.2	158.1	126.8	179.2	141.2	179.3	102.263	100.296	80.4398	113.682	89.575	113.745	-0.153524	-0.181538	-0.499821	-0.000804851	-0.344635	-0.2364		1.29491	0.123317
2847	High	Q9H6K5	PRR36	Proline-rich protein 36 OS=Homo sapiens OX=9606 GN=PRR36 PE=1 SV=2	0	49.097	15	1	11	11	11	1346	132.7	10.48	44.7	8	8	8	8	8	8	123.3	162.3	162.3	108.7	145.4	126.9	144.4	162.3	193.9	151.4	185.5	196	83.8316	94.2235	112.569	87.8955	107.692	113.788	-0.440783	-0.272191	-0.0155409	-0.372488	-0.0794345	-0.236		1.34401	0.114816
3051	High	Q5T8D3	ACBD5	Acyl-CoA-binding domain-containing protein 5 OS=Homo sapiens OX=9606 GN=ACBD5 PE=1 SV=1	0	37.618	19	1	10	10	10	534	60.1	5.33	28.83	6	6	6	6	6	6	167.2	197	148.5	114.6	168.6	143.3	195.8	197	177.4	159.6	215.1	221.3	100.737	101.355	91.2708	82.1128	110.667	113.857	-0.176623	-0.167808	-0.318997	-0.471543	-0.0409959	-0.2354		1.47984	0.0946982
428	High	O75884	RBBP9	Serine hydrolase RBBP9 OS=Homo sapiens OX=9606 GN=RBBP9 PE=1 SV=2	0	9.516	19	1	2	2	2	186	21	6.2	8.37	1	1	1	1	1	1	16.3	10.9	12.4	11.9	16.4	12.2	19.1	10.9	14.8	16.5	21	18.9	113.241	64.6245	87.747	97.8261	124.506	112.055	0.0151864	-0.794058	-0.352789	-0.19592	0.152003	-0.2352		0.646578	0.3418
1041	High	O00750	PIK3C2B	Phosphatidylinositol 4-phosphate 3-kinase C2 domain-containing subunit beta OS=Homo sapiens OX=9606 GN=PIK3C2B PE=1 SV=2	0	5.075	2	1	2	2	2	1634	184.7	7.3	3.22	1	1	1	1	1	1	34.4	38.6	31.3	36	29.5	30.9	40.2	38.6	37.4	50.1	37.6	47.7	95.8665	92.0509	89.1892	119.475	89.6661	113.752	-0.246794	-0.305388	-0.350951	0.0708213	-0.343257	-0.235		1.39296	0.107184
4375	High	Q9UFN0	NIPSNAP3A	Protein NipSnap homolog 3A OS=Homo sapiens OX=9606 GN=NIPSNAP3A PE=1 SV=2	0	26.524	39	1	7	9	7	247	28.4	9.16	27.16	6	6	6	6	6	6	464.3	610.7	479	359.5	460.1	301.4	543.6	610.7	572.4	500.4	586.9	465.4	99.4572	111.734	104.726	91.5533	107.379	85.1497	0.224074	0.391993	0.298552	0.104611	0.334643	0.271	+	2.26174	0.0378834
4232	High	Q8NF64	ZMIZ2	Zinc finger MIZ domain-containing protein 2 OS=Homo sapiens OX=9606 GN=ZMIZ2 PE=1 SV=2	0	12.994	5	1	5	5	3	920	96.5	7.12	9.8	1	1	1	1	1	1	310.8	327.4	277.8	314.1	298.1	279	363.9	327.4	331.9	437.3	380.2	430.8	96.1215	86.4803	87.6689	115.51	100.427	113.793	-0.243476	-0.395964	-0.37627	0.0216051	-0.18026	-0.2346		1.43878	0.100768
3036	High	Q9Y6M5	SLC30A1	Zinc transporter 1 OS=Homo sapiens OX=9606 GN=SLC30A1 PE=1 SV=3	0	25.823	20	1	7	7	7	507	55.3	6.48	24.36	6	6	6	6	6	6	208.3	268.1	233.7	189.5	212.4	142.2	243.9	268.1	279.2	263.8	270.9	219.6	94.6878	104.083	108.392	102.413	105.17	85.254	0.151412	0.287893	0.346421	0.264567	0.302882	0.2706	+	2.9346	0.0216586
1815	High	Q9BXV9	GON7	EKC/KEOPS complex subunit GON7 OS=Homo sapiens OX=9606 GN=GON7 PE=1 SV=2	0	20.12	41	1	2	4	2	100	10.9	4.27	19.56	3	3	3	3	3	3	60.5	75.1	67.7	67.9	67.7	61.8	70.8	75.1	80.9	94.5	86.4	95.4	84.4365	89.5647	96.4818	112.701	103.041	113.775	-0.43024	-0.345176	-0.23785	-0.0136749	-0.142958	-0.234		1.47977	0.0946982
3414	Medium	Q8N7A1	KLHDC1	Kelch domain-containing protein 1 OS=Homo sapiens OX=9606 GN=KLHDC1 PE=1 SV=2	0.077	1.021	2	1	1	1	1	406	46.7	6.06	0	1	1	1	1	1	1	196.7	246.4	216.6	146	182.3	177.8	230.3	246.4	258.8	203.2	232.5	274.6	95.5734	102.255	107.401	84.327	96.4864	113.958	-0.253817	-0.156329	-0.085494	-0.434431	-0.240101	-0.2338		1.78822	0.0643097
4260	High	P13807	GYS1	Glycogen [starch] synthase, muscle OS=Homo sapiens OX=9606 GN=GYS1 PE=1 SV=2	0	66.705	32	1	14	19	13	737	83.7	6.18	68.44	9	9	9	9	9	9	418.3	527.2	442.7	374.6	452.1	283.5	489.8	527.2	529	521.5	576.7	437.9	95.3506	102.631	102.982	101.522	112.268	85.2471	0.161591	0.267749	0.272666	0.252066	0.39722	0.2704	+	2.70736	0.0246507
6688	High	P23229	ITGA6	Integrin alpha-6 OS=Homo sapiens OX=9606 GN=ITGA6 PE=1 SV=5	0	109.476	32	1	28	35	28	1130	126.5	6.61	106.22	19	19	19	19	19	19	1570.9	1864.2	1560.5	1328	1713.4	1028.7	1839.4	1864.2	1864.8	1848.8	2185.4	1588.7	98.6159	99.9455	99.9777	99.1199	117.166	85.1751	0.211389	0.23071	0.231174	0.218742	0.460051	0.2704	+	2.32584	0.0352754
6084	High	P49642	PRIM1	DNA primase small subunit OS=Homo sapiens OX=9606 GN=PRIM1 PE=1 SV=1	0	59.528	40	1	15	19	15	420	49.9	8.21	67.13	12	12	12	12	12	12	873.7	952.7	708.9	806.1	668	726.3	1023.1	952.7	847.1	1122.1	852.1	1121.6	103.715	96.5786	85.8736	113.751	86.3805	113.701	-0.132611	-0.235464	-0.404954	0.000642998	-0.396464	-0.2336		1.40044	0.105993
1966	High	Q9Y2Z9	COQ6	Ubiquinone biosynthesis monooxygenase COQ6, mitochondrial OS=Homo sapiens OX=9606 GN=COQ6 PE=1 SV=2	0	8.295	6	1	2	2	2	468	50.8	7.3	6.32	1	1	1	1	1	1	68.8	88.4	73.2	67.9	80.3	68.8	80.6	88.4	87.4	94.5	102.4	106.2	86.4343	94.7989	93.7265	101.34	109.812	113.887	-0.397932	-0.264665	-0.281079	-0.168398	-0.0525681	-0.233		1.79968	0.0634037
737	High	Q13794	PMAIP1	Phorbol-12-myristate-13-acetate-induced protein 1 OS=Homo sapiens OX=9606 GN=PMAIP1 PE=1 SV=1	0.001	4.765	26	1	1	1	1	54	6	10.29	3.48	1	1	1	1	1	1	36.1	39.1	35.4	28.5	27.8	21.3	42.2	39.1	42.3	39.6	35.5	32.9	109.326	101.295	109.585	102.591	91.9689	85.2332	0.359155	0.249081	0.36257	0.267413	0.109731	0.2696	+	2.36803	0.0339355
5031	High	Q02447	SP3	Transcription factor Sp3 OS=Homo sapiens OX=9606 GN=SP3 PE=1 SV=3	0	34.958	7	1	4	6	4	781	81.9	5.26	24.57	6	6	6	6	6	6	670.4	706.5	686.5	567.8	617.7	417.7	785	706.5	820.3	790.5	787.9	645.1	103.852	93.4668	108.522	104.58	104.236	85.3439	0.28317	0.131167	0.346629	0.293243	0.28849	0.2684	+	2.75148	0.0238173
3363	High	Q6PCB5	RSBN1L	Lysine-specific demethylase RSBN1L OS=Homo sapiens OX=9606 GN=RSBN1L PE=1 SV=2	0	35.298	15	1	11	11	10	846	94.8	8.78	27.39	6	6	6	6	6	6	171.6	238.9	208.4	168.4	166.1	172.2	200.9	238.9	249.1	234.4	211.9	265.9	86.0324	102.305	106.673	100.378	90.743	113.868	-0.404406	-0.154477	-0.0941588	-0.181911	-0.3275	-0.2324		1.80408	0.0631025
5007	High	Q9BQ70	TCF25	Transcription factor 25 OS=Homo sapiens OX=9606 GN=TCF25 PE=1 SV=1	0	55.856	30	1	13	16	13	676	76.6	6.35	56.46	9	9	9	9	9	9	454.9	535.2	405	467	412.5	413	532.6	535.2	483.9	650.2	526.2	637.8	94.9404	95.4039	86.2592	115.904	93.7996	113.693	-0.260052	-0.253026	-0.398395	0.0277795	-0.277493	-0.232		1.52687	0.0885148
2389	High	Q6NS38	ALKBH2	DNA oxidative demethylase ALKBH2 OS=Homo sapiens OX=9606 GN=ALKBH2 PE=1 SV=1	0	15.742	18	1	3	3	3	261	29.3	9.66	10.48	2	2	2	2	2	2	119.4	101.9	86.1	105.4	100.6	93.2	139.9	101.9	102.9	146.7	128.4	143.9	109.912	80.0576	80.8433	115.255	100.877	113.055	-0.0406706	-0.497913	-0.483824	0.0278023	-0.164421	-0.2318		0.985929	0.196794
1296	High	Q9BWW4	SSBP3	Single-stranded DNA-binding protein 3 OS=Homo sapiens OX=9606 GN=SSBP3 PE=1 SV=1	0	12.831	11	1	3	4	3	388	40.4	6.9	13.82	2	2	2	2	2	2	67.5	79.5	55.9	55.6	57.4	40.4	79	79.5	66.8	77.3	73.2	62.3	108.194	108.879	91.486	105.866	100.251	85.323	0.34262	0.351723	0.100616	0.311236	0.232611	0.268	+	2.33982	0.0346152
2104	High	Q96LD8	SENP8	Sentrin-specific protease 8 OS=Homo sapiens OX=9606 GN=SENP8 PE=1 SV=1	0	12.22	24	1	3	3	3	212	24.1	5.97	9.56	2	2	2	2	2	2	99.8	118	68.9	64.7	77.2	76.2	116.9	118	82.4	90.1	98.5	117.6	112.494	113.553	79.2943	86.7041	94.7875	113.168	-0.00861313	0.0048988	-0.513172	-0.384289	-0.255692	-0.2314		1.06503	0.17448
6410	High	Q9GZV8	PRDM14	PR domain zinc finger protein 14 OS=Homo sapiens OX=9606 GN=PRDM14 PE=1 SV=1	0	78.864	43	1	18	23	18	571	64	7.08	76.39	14	14	14	14	14	14	951.4	1254	1084.9	756.8	819.4	872.8	1114	1254	1296.4	1053.5	1045.1	1347.8	93.9979	105.811	109.389	88.893	88.1842	113.726	-0.274857	-0.104069	-0.0560955	-0.355416	-0.366965	-0.2314		1.64347	0.0770238
6609	High	P17096	HMGA1	High mobility group protein HMG-I/HMG-Y OS=Homo sapiens OX=9606 GN=HMGA1 PE=1 SV=3	0	50.765	51	1	7	28	7	107	11.7	10.32	101.03	9	9	9	9	9	9	1560.9	1714.4	1643.4	1264.9	1438.6	978.2	1827.6	1714.4	1963.8	1760.9	1834.9	1510.6	103.33	96.9299	111.031	99.559	103.743	85.4074	0.274829	0.182582	0.378526	0.221191	0.28058	0.2678	+	2.89448	0.0218663
2929	High	Q6P597	KLC3	Kinesin light chain 3 OS=Homo sapiens OX=9606 GN=KLC3 PE=1 SV=2	0	23.557	12	1	6	8	3	504	55.3	6.49	23.41	4	4	4	4	4	3	130.5	172.5	170.9	113.7	152.8	133.3	152.8	172.5	204.3	158.3	194.9	205.9	84.2105	95.0675	112.593	87.2417	107.413	113.475	-0.430299	-0.255347	-0.0112546	-0.379283	-0.0792097	-0.2308		1.3221	0.118377
3009	High	Q8NCQ2	CSNK1G2-AS1	Uncharacterized protein CSNK1G2-AS1 OS=Homo sapiens OX=9606 GN=CSNK1G2-AS1 PE=2 SV=2	0.034	1.604	5	1	1	2	1	148	16.1	11.82	4.21	1	1	1	1	1	1	160.3	159.6	164.3	139.4	144.1	139.7	187.7	159.6	196.4	194.1	183.8	215.7	99.024	84.1994	103.614	102.4	96.9665	113.796	-0.200598	-0.434566	-0.135231	-0.152226	-0.230889	-0.2308		1.89354	0.0566757
5349	High	Q9NTX5	ECHDC1	Ethylmalonyl-CoA decarboxylase OS=Homo sapiens OX=9606 GN=ECHDC1 PE=1 SV=2	0	77.61	49	1	12	24	12	307	33.7	8.21	77.65	13	13	13	12	12	13	580.5	615.4	490.2	550.9	460.3	488.9	679.7	615.4	585.8	766.9	587.1	755.1	102.211	92.5414	88.0902	115.323	88.2857	113.549	-0.15177	-0.295143	-0.36626	0.0223708	-0.363061	-0.2308		1.44616	0.0995907
6501	High	Q9NPA3	MID1IP1	Mid1-interacting protein 1 OS=Homo sapiens OX=9606 GN=MID1IP1 PE=1 SV=1	0	31.508	66	1	8	10	8	183	20.2	5.5	29.29	5	5	5	5	5	5	1005.6	1149.3	952.2	1136.7	839.4	920.4	1177.5	1149.3	1137.8	1582.4	1070.7	1421.4	93.7115	91.4672	90.5519	125.935	85.2118	113.122	-0.271586	-0.306557	-0.321066	0.154802	-0.408758	-0.2308		1.09556	0.166792
911	High	Q9HA92	RSAD1	Radical S-adenosyl methionine domain-containing protein 1, mitochondrial OS=Homo sapiens OX=9606 GN=RSAD1 PE=1 SV=2	0.003	3.307	5	1	2	2	2	442	48.7	7.78	2.55	1	1	1	1	1	1	31.8	36.1	22.2	23.8	34.6	26.6	37.2	36.1	26.5	33.2	44.1	41	102.338	99.3122	72.9023	91.3343	121.32	112.792	-0.140321	-0.183625	-0.629632	-0.304441	0.105155	-0.2306		0.896244	0.22697
1038	Medium	Q9Y6M0	PRSS21	Testisin OS=Homo sapiens OX=9606 GN=PRSS21 PE=1 SV=1	0.073	1.071	5	1	1	2	1	314	34.9	7.62	5.49	1	1	1	1	1	1	28.8	29.3	36.4	36.4	38.7	30.7	33.7	29.3	43.5	50.7	49.4	47.4	79.6063	69.2126	102.756	119.764	116.693	111.969	-0.492138	-0.693986	-0.123872	0.0970987	0.059624	-0.2306		0.671154	0.328573
958	High	P27540	ARNT	Aryl hydrocarbon receptor nuclear translocator OS=Homo sapiens OX=9606 GN=ARNT PE=1 SV=1	0	18.188	8	1	4	4	4	789	86.6	6.54	13.51	2	2	2	2	2	2	33.5	31.7	33.7	27.1	28.5	28.1	39.3	31.7	40.2	37.7	36.3	43.3	103.195	83.2385	105.558	98.9934	95.3173	113.698	-0.139838	-0.449884	-0.107172	-0.199803	-0.254397	-0.2302		1.72171	0.0698963
5217	High	Q9H5Q4	TFB2M	Dimethyladenosine transferase 2, mitochondrial OS=Homo sapiens OX=9606 GN=TFB2M PE=1 SV=1	0	20.498	19	1	7	7	7	396	45.3	9.19	19.43	4	4	4	4	4	4	509.6	544	483.2	573.1	423.1	459.1	596.7	544	577.4	797.8	539.7	709	95.1017	86.7024	92.0257	127.153	86.0171	113	-0.24878	-0.382179	-0.296215	0.170241	-0.393628	-0.2302		1.04364	0.17979
1640	High	P31321	PRKAR1B	cAMP-dependent protein kinase type I-beta regulatory subunit OS=Homo sapiens OX=9606 GN=PRKAR1B PE=1 SV=4	0	13.722	19	1	5	5	4	381	43	5.71	14.97	2	2	2	2	2	2	45.7	74.8	68.8	59	50.9	53.6	53.5	74.8	82.2	82.1	65	82.8	72.8883	101.907	111.989	111.853	88.5559	112.807	-0.630092	-0.146592	-0.0104924	-0.0122485	-0.349191	-0.2296		0.910769	0.221858
3136	High	Q96L58	B3GALT6	Beta-1,3-galactosyltransferase 6 OS=Homo sapiens OX=9606 GN=B3GALT6 PE=1 SV=2	0	7.66	6	1	2	2	2	329	37.1	9.66	5.55	2	2	2	2	2	2	179.6	188.1	147.5	153.8	161.4	150.6	210.3	188.1	176.2	214.1	205.9	232.6	102.819	91.9654	86.1473	104.677	100.668	113.722	-0.145402	-0.306351	-0.400637	-0.119566	-0.175907	-0.2296		1.89501	0.0566481
2782	High	Q9BTT6	LRRC1	Leucine-rich repeat-containing protein 1 OS=Homo sapiens OX=9606 GN=LRRC1 PE=1 SV=1	0	56.266	33	1	11	13	9	524	59.2	5.02	46	7	7	7	7	7	7	184.6	229.8	187.5	152.1	192.2	121.2	216.2	229.8	224.1	211.7	245.1	187.1	98.7215	104.932	102.329	96.6667	111.918	85.4338	0.208557	0.296569	0.260333	0.178212	0.389561	0.2668	+	2.70803	0.0246507
3689	High	Q96GC9	VMP1	Vacuole membrane protein 1 OS=Homo sapiens OX=9606 GN=VMP1 PE=1 SV=1	0	35.477	11	1	2	6	2	406	46.2	6.95	27.06	2	2	2	1	2	2	207	229.4	254.4	210.7	233.1	206	242.3	229.4	304	293.3	297.4	318.1	86.3045	81.7097	108.281	104.47	105.931	113.304	-0.392686	-0.471615	-0.065409	-0.117103	-0.0970757	-0.2288		1.27029	0.127724
2030	High	Q9H0K6	PUS7L	Pseudouridylate synthase 7 homolog-like protein OS=Homo sapiens OX=9606 GN=PUS7L PE=1 SV=1	0	7.104	8	1	3	3	3	701	80.6	7.56	8.74	2	2	2	2	2	2	79.6	87.4	75.6	87.4	69	72.4	93.2	87.4	90.3	121.6	88	111.7	94.4276	88.5512	91.4894	123.202	89.1591	113.171	-0.261227	-0.353924	-0.306831	0.122514	-0.344054	-0.2286		1.20175	0.141358
656	High	Q06547	GABPB1	GA-binding protein subunit beta-1 OS=Homo sapiens OX=9606 GN=GABPB1 PE=1 SV=2	0.006	2.794	2	1	1	1	1	395	42.5	4.86	2.32	1	1	1	1	1	1	22.7	28.9	20.7	12.2	25.2	19.2	26.6	28.9	24.7	16.9	32.1	29.6	100.504	109.194	93.3249	63.8539	121.285	111.839	-0.154171	-0.0345277	-0.261086	-0.808574	0.116976	-0.2284		0.653165	0.337828
974	Medium	Q9H079	KATNBL1	KATNB1-like protein 1 OS=Homo sapiens OX=9606 GN=KATNBL1 PE=1 SV=1	0.071	1.082	3	1	1	1	1	304	34.7	9.04	2.11	1	1	1	1	1	1	27.7	28.2	39.5	30	33.2	28.6	32.4	28.2	47.2	41.8	42.4	44.2	82.3031	71.6342	119.898	106.181	107.705	112.278	-0.448053	-0.648351	0.0947405	-0.0805434	-0.0599821	-0.2284		0.763457	0.28274
501	High	Q8IZC4	RTKN2	Rhotekin-2 OS=Homo sapiens OX=9606 GN=RTKN2 PE=2 SV=1	0	11.674	5	1	3	3	3	609	69.3	7.83	8.27	3	2	3	3	3	3	22.2	13.5	14.6	19.2	12.2	14.5	25.9	13.5	17.5	26.8	15.6	22.4	127.691	66.5571	86.2777	132.128	76.9104	110.435	0.209453	-0.730539	-0.356144	0.258734	-0.521953	-0.2282		0.504088	0.43281
310	High	Q9UG01	IFT172	Intraflagellar transport protein 172 homolog OS=Homo sapiens OX=9606 GN=IFT172 PE=1 SV=2	0	25.978	5	1	7	8	7	1749	197.5	6.13	21.02	1	1	1	1	1	1	8.1	11.1	9.9	11.9	8.6	8.9	9.5	11.1	11.9	16.6	10.9	13.8	77.2358	90.2439	96.748	134.959	88.6179	112.195	-0.538669	-0.314109	-0.213707	0.266515	-0.34034	-0.228		0.781666	0.275022
2857	High	Q9UGY1	NOL12	Nucleolar protein 12 OS=Homo sapiens OX=9606 GN=NOL12 PE=1 SV=1	0.001	4.748	8	1	2	2	2	213	24.6	10.23	2.99	2	2	2	2	2	2	129.6	157.4	154.1	126.3	135.1	127.3	151.8	157.4	184.1	175.9	172.3	196.6	87.7372	90.9739	106.406	101.667	99.5858	113.631	-0.373092	-0.320828	-0.0947737	-0.160508	-0.190341	-0.228		1.93779	0.0539077
7670	High	P17844	DDX5	Probable ATP-dependent RNA helicase DDX5 OS=Homo sapiens OX=9606 GN=DDX5 PE=1 SV=1	0	196.085	61	1	32	92	25	614	69.1	8.92	288.03	30	30	30	30	30	30	3475.5	3646	3060.7	3518.7	2939.1	3017.4	4069.5	3646	3657.5	4898.5	3748.9	4659.7	98.934	88.6382	88.9178	119.088	91.1398	113.282	-0.195386	-0.353923	-0.349379	0.072103	-0.31377	-0.228		1.32865	0.117269
6355	High	Q5BKZ1	ZNF326	DBIRD complex subunit ZNF326 OS=Homo sapiens OX=9606 GN=ZNF326 PE=1 SV=2	0	86.904	28	1	13	26	13	582	65.6	5.15	89.23	15	15	15	15	15	15	996.6	1048.6	871.1	899.8	861.9	848.6	1166.9	1048.6	1041	1252.6	1099.4	1310.5	101.191	90.9322	90.2732	108.623	95.3375	113.644	-0.167436	-0.321653	-0.332147	-0.0651916	-0.253401	-0.2278		1.97575	0.0513029
922	High	Q15131	CDK10	Cyclin-dependent kinase 10 OS=Homo sapiens OX=9606 GN=CDK10 PE=1 SV=1	0	12.138	9	1	3	3	3	360	41	8.84	7.85	1	1	1	1	1	1	32.3	28.5	31.8	29.3	25.8	26.8	37.9	28.5	38	40.8	33	41.4	103.552	77.8689	103.825	111.475	90.1639	113.115	-0.127433	-0.538669	-0.123631	-0.0210616	-0.327165	-0.2276		1.15956	0.151856
6624	High	Q71UI9	H2AZ2	Histone H2A.V OS=Homo sapiens OX=9606 GN=H2AZ2 PE=1 SV=3	0	29.579	54	1	5	40	3	128	13.5	10.58	86.91	3	3	3	3	3	3	1529	1741.4	1757.6	1221.5	1478.5	989.7	1790.3	1741.4	2100.3	1700.5	1885.9	1528.4	99.9535	97.2234	117.261	94.9399	105.291	85.3314	0.228179	0.188225	0.458573	0.153937	0.303231	0.2664	+	2.10007	0.0447894
3353	High	P54198	HIRA	Protein HIRA OS=Homo sapiens OX=9606 GN=HIRA PE=1 SV=2	0	41.734	15	1	11	11	11	1017	111.8	8.07	29.79	10	10	10	10	9	10	193.7	227.5	169	189.3	169.3	171.6	226.9	227.5	201.9	263.5	216	264.9	97.1943	97.4513	86.4853	112.872	92.5252	113.472	-0.223391	-0.219581	-0.391807	-0.00764488	-0.294417	-0.2274		1.6434	0.0770238
3190	High	Q0IIM8	TBC1D8B	TBC1 domain family member 8B OS=Homo sapiens OX=9606 GN=TBC1D8B PE=1 SV=2	0.044	1.464	1	1	1	2	1	1120	128.6	5.95	5.18	1	1	1	1	1	1	253.6	297.1	260.5	186.6	227.5	156.5	297	297.1	311.3	259.8	290.1	241.7	105.009	105.044	110.065	91.8562	102.569	85.4567	0.297245	0.297731	0.365088	0.104184	0.263333	0.2654	+	2.43349	0.0315489
4900	High	P13489	RNH1	Ribonuclease inhibitor OS=Homo sapiens OX=9606 GN=RNH1 PE=1 SV=2	0	133.629	63	1	19	38	19	461	49.9	4.82	145.11	18	19	19	19	19	19	647	712.8	629	480.7	577.6	390.6	757.5	712.8	751.6	669.3	736.8	603.2	107.416	101.078	106.58	94.9092	104.481	85.536	0.328609	0.240861	0.317329	0.150017	0.288637	0.2652	+	2.90886	0.0217525
636	High	O15479	MAGEB2	Melanoma-associated antigen B2 OS=Homo sapiens OX=9606 GN=MAGEB2 PE=1 SV=3	0.021	1.846	2	1	1	1	1	319	35.3	8.76	1.65	1	1	1	1	1	1	25.2	23.4	15.8	19.9	18.6	18.5	29.5	23.4	18.9	27.7	23.7	28.5	116.678	92.5511	74.7528	109.558	93.7376	112.722	0.049753	-0.284453	-0.592576	-0.0410759	-0.266075	-0.2268		0.949145	0.208489
6090	High	Q8NBU5	ATAD1	Outer mitochondrial transmembrane helix translocase OS=Homo sapiens OX=9606 GN=ATAD1 PE=1 SV=1	0	64.361	55	1	14	20	14	361	40.7	6.9	65.56	12	12	12	12	12	11	1189.4	1298	1162.9	922.1	1091.5	728.1	1392.6	1298	1389.7	1283.6	1392.3	1124.3	106.029	98.8262	105.808	97.7298	106.006	85.6012	0.308754	0.207263	0.305746	0.191169	0.308443	0.2642	+	3.22989	0.0171326
2347	High	Q6P1K2	PMF1	Polyamine-modulated factor 1 OS=Homo sapiens OX=9606 GN=PMF1 PE=1 SV=2	0	31.663	39	1	5	7	5	205	23.3	5.49	28.34	2	2	2	2	2	2	105	126.3	99.3	69.6	103.4	89.9	122.9	126.3	118.7	96.8	131.9	138.8	100.272	103.046	96.8453	78.9774	107.615	113.244	-0.175523	-0.136153	-0.225688	-0.519929	-0.073563	-0.2264		1.36456	0.111991
3481	High	Q75T13	PGAP1	GPI inositol-deacylase OS=Homo sapiens OX=9606 GN=PGAP1 PE=1 SV=1	0	12.11	7	1	5	5	5	922	105.3	9.01	10.91	3	3	3	3	3	3	292.8	320.5	301.1	242.5	271.2	184	342.9	320.5	359.8	337.6	345.9	284.2	103.34	96.5895	108.433	101.743	104.244	85.6497	0.270881	0.173418	0.340289	0.248408	0.283448	0.263	+	3.19823	0.0172219
5085	High	O15075	DCLK1	Serine/threonine-protein kinase DCLK1 OS=Homo sapiens OX=9606 GN=DCLK1 PE=1 SV=2	0	76.023	29	1	14	20	14	740	82.2	8.66	75.15	11	11	11	11	11	10	598.5	770.4	715.7	624.6	637.9	431.7	700.8	770.4	855.2	869.6	813.7	666.6	89.9172	98.8474	109.728	111.575	104.403	85.5292	0.0721815	0.208786	0.359441	0.383531	0.287676	0.2624	+	2.01271	0.0492332
3428	High	Q6UXK5	LRRN1	Leucine-rich repeat neuronal protein 1 OS=Homo sapiens OX=9606 GN=LRRN1 PE=1 SV=1	0	23.157	11	1	6	7	6	716	80.7	6.15	19.55	5	5	5	5	5	5	198.8	264	256.6	139.3	158.9	179.2	232.7	264	306.7	194	202.7	276.7	94.5423	107.259	124.607	78.8191	82.3537	112.419	-0.249851	-0.0677847	0.148506	-0.512266	-0.448977	-0.226		0.861376	0.240707
2404	High	Q9Y3L5	RAP2C	Ras-related protein Rap-2c OS=Homo sapiens OX=9606 GN=RAP2C PE=1 SV=1	0	37.527	38	1	6	10	2	183	20.7	4.94	36.94	1	1	1	1	1	1	146.4	164.9	163.9	121.9	133.1	94	171.4	164.9	195.8	169.6	169.8	145.1	101.161	97.3244	115.562	100.098	100.216	85.6384	0.24032	0.184544	0.432333	0.225089	0.226789	0.2618	+	2.41446	0.0321787
138	High	Q96IG2	FBXL20	F-box/LRR-repeat protein 20 OS=Homo sapiens OX=9606 GN=FBXL20 PE=1 SV=2	0	7.942	5	1	2	2	2	436	48.4	7.49	6.21	1	1	1	1	1	1	6.1	7	5	4.4	6.3	5.2	7.2	7	6	6.2	8	8	101.887	99.0566	84.9057	87.7358	113.208	113.208	-0.152003	-0.192645	-0.415037	-0.367732	0	-0.2256		1.39617	0.106574
994	High	P08151	GLI1	Zinc finger protein GLI1 OS=Homo sapiens OX=9606 GN=GLI1 PE=1 SV=1	0	5.42	2	1	2	2	1	1106	117.8	7.33	2.84	1	1	1	1	1	1	42.4	33.5	39.3	24.2	24.9	29.1	49.6	33.5	46.9	33.7	31.8	44.9	123.794	83.6106	117.055	84.1098	79.3677	112.063	0.143625	-0.422554	0.0628725	-0.413967	-0.497689	-0.2256		0.764798	0.282221
3222	High	P16930	FAH	Fumarylacetoacetase OS=Homo sapiens OX=9606 GN=FAH PE=1 SV=2	0	14.82	15	1	5	5	5	419	46.3	6.95	15	4	4	4	4	4	4	253.4	279.2	241.2	232.6	227.5	159.5	296.7	279.2	288.2	323.9	290.2	246.3	103.23	97.1412	100.273	112.694	100.968	85.6944	0.268588	0.180882	0.226654	0.395132	0.236631	0.2618	+	2.71419	0.0246059
1498	High	O95568	METTL18	Histidine protein methyltransferase 1 homolog OS=Homo sapiens OX=9606 GN=METTL18 PE=1 SV=1	0	8.933	9	1	3	3	3	372	42.1	6.76	8.66	2	2	2	2	2	2	52.8	59.8	56.7	52.6	42.6	47.8	61.8	59.8	67.8	73.2	54.3	73.7	94.9309	91.8587	104.147	112.442	83.4101	113.21	-0.254058	-0.301519	-0.120379	-0.00982097	-0.440712	-0.2254		1.41139	0.10455
5827	High	Q9Y312	AAR2	Protein AAR2 homolog OS=Homo sapiens OX=9606 GN=AAR2 PE=1 SV=2	0	39.51	35	1	8	11	8	384	43.4	5.96	33.67	7	7	7	7	7	7	629.8	728	735.8	664.3	705	627.8	737.5	728	879.2	924.8	899.2	969.5	86.1197	85.0103	102.666	107.991	105.002	113.211	-0.394598	-0.413302	-0.14105	-0.0680995	-0.108599	-0.2252		1.4177	0.103842
1618	High	P15260	IFNGR1	Interferon gamma receptor 1 OS=Homo sapiens OX=9606 GN=IFNGR1 PE=1 SV=1	0	13.581	11	1	4	4	4	489	54.4	4.91	13.53	3	3	3	3	3	3	86.2	109.5	76.4	68.1	72.3	52.7	101	109.5	91.3	94.8	92.3	81.4	106.26	115.203	96.0547	99.737	97.1068	85.6391	0.311255	0.42783	0.165586	0.219858	0.181302	0.2612	+	2.23312	0.0390972
5339	High	Q9BRX8	PRXL2A	Peroxiredoxin-like 2A OS=Homo sapiens OX=9606 GN=PRXL2A PE=1 SV=3	0	40.346	36	1	8	13	8	229	25.7	8.84	39.06	9	9	9	9	9	9	784.8	907.5	740.4	616.3	737.1	487	918.9	907.5	884.7	857.9	940.2	752	104.794	103.493	100.893	97.837	107.223	85.7599	0.289175	0.271165	0.234456	0.190077	0.322235	0.2612	+	3.48154	0.0149364
3865	High	Q86SX6	GLRX5	Glutaredoxin-related protein 5, mitochondrial OS=Homo sapiens OX=9606 GN=GLRX5 PE=1 SV=2	0	27.246	33	1	4	7	4	157	16.6	6.79	24.29	4	4	4	4	4	4	355.8	462.6	339.9	268.5	356	227.8	416.6	462.6	406.1	373.8	454.1	351.8	101.404	112.6	98.8479	90.9858	110.531	85.6308	0.243907	0.39501	0.20708	0.0875111	0.368255	0.2604	+	2.01716	0.049073
2220	High	O75925	PIAS1	E3 SUMO-protein ligase PIAS1 OS=Homo sapiens OX=9606 GN=PIAS1 PE=1 SV=2	0	20.348	10	1	5	5	4	651	71.8	7.3	16.56	3	3	3	3	3	3	98.1	93.9	93.9	79.5	90.3	82.5	114.8	93.9	112.2	110.7	115.2	127.4	102.166	83.5657	99.8517	98.5168	102.522	113.379	-0.150243	-0.440168	-0.183293	-0.20271	-0.145225	-0.2242		1.81983	0.0618794
1179	High	Q86WA9	SLC26A11	Sodium-independent sulfate anion transporter OS=Homo sapiens OX=9606 GN=SLC26A11 PE=1 SV=2	0.008	2.655	1	1	1	1	1	606	65.3	7.31	2.02	1	1	1	1	1	1	57.3	74.4	51.3	45.2	54.6	36.2	67.1	74.4	61.3	63	69.7	55.9	102.862	114.052	93.9704	96.5764	106.847	85.6924	0.263464	0.412454	0.133039	0.172504	0.31831	0.2598	+	2.18211	0.0411959
1371	High	Q99622	C12orf57	Protein C10 OS=Homo sapiens OX=9606 GN=C12orf57 PE=1 SV=1	0	20.867	44	1	4	5	4	126	13.2	5.14	18.47	2	2	2	2	2	2	64.2	81.8	71.2	57.9	60.6	43.2	75.2	81.8	85.1	80.6	77.3	66.8	96.6581	105.141	109.383	103.599	99.3573	85.8612	0.170885	0.292253	0.349311	0.270932	0.21062	0.2588	+	2.94179	0.0216139
4754	High	P05141	SLC25A5	ADP/ATP translocase 2 OS=Homo sapiens OX=9606 GN=SLC25A5 PE=1 SV=7	0	113.333	47	1	18	66	6	298	32.8	9.69	190.85	6	6	6	6	6	6	570.9	754.1	566.7	451.9	531.6	368.3	668.4	754.1	677.2	629.2	678.1	568.7	100.873	113.806	102.201	94.9569	102.337	85.8264	0.233044	0.407088	0.251914	0.145851	0.25383	0.2584	+	2.4477	0.0312321
5736	High	O95182	NDUFA7	NADH dehydrogenase [ubiquinone] 1 alpha subcomplex subunit 7 OS=Homo sapiens OX=9606 GN=NDUFA7 PE=1 SV=3	0	22.855	69	1	7	9	7	113	12.5	10.18	25.42	6	6	6	6	6	6	968.4	1070.8	954.3	750.7	889.1	597.8	1133.9	1070.8	1140.4	1045.1	1134	923.1	105.523	99.651	106.128	97.2593	105.533	85.9057	0.296735	0.21413	0.304981	0.179082	0.296862	0.2584	+	3.24567	0.0170178
5993	High	Q6BCY4	CYB5R2	NADH-cytochrome b5 reductase 2 OS=Homo sapiens OX=9606 GN=CYB5R2 PE=1 SV=1	0	58.53	64	1	13	15	13	276	31.4	8.5	42.05	12	12	12	12	12	12	1131.5	1338.4	1075	795.4	1061	692.1	1324.8	1338.4	1284.6	1107.3	1353.4	1068.8	106.306	107.397	103.08	88.8529	108.601	85.7636	0.309783	0.324517	0.265327	0.0510542	0.340596	0.2584	+	2.07608	0.0460101
741	High	P22466	GAL	Galanin peptides OS=Homo sapiens OX=9606 GN=GAL PE=1 SV=3	0	9.986	22	1	2	2	2	123	13.3	7.52	7.89	1	1	1	1	1	1	34.1	37.1	30.9	32.6	30.6	21.4	40	37.1	36.9	45.4	39.1	33.1	103.627	96.114	95.5959	117.617	101.295	85.7513	0.273169	0.164588	0.15679	0.455861	0.240337	0.2582	+	2.05352	0.047005
152	High	Q8NAT1	POMGNT2	Protein O-linked-mannose beta-1,4-N-acetylglucosaminyltransferase 2 OS=Homo sapiens OX=9606 GN=POMGNT2 PE=1 SV=1	0.021	1.849	3	1	1	1	1	580	66.6	8.57	3.01	1	1	1	1	1	1	4	9.9	5.5	4.8	7.4	5.4	4.7	9.9	6.6	6.7	9.4	8.4	61.7068	129.978	86.6521	87.965	123.414	110.284	-0.837729	0.237039	-0.347923	-0.326228	0.162271	-0.2226		0.497036	0.437932
2050	High	Q8WXF7	ATL1	Atlastin-1 OS=Homo sapiens OX=9606 GN=ATL1 PE=1 SV=1	0	12.328	10	1	5	6	4	558	63.5	6.18	12.28	3	3	3	3	3	3	81	85.7	90.6	71.1	78.4	73.5	94.9	85.7	108.2	99	99.9	113.5	94.7106	85.5289	107.984	98.8024	99.7006	113.273	-0.258212	-0.405325	-0.0689918	-0.197192	-0.184136	-0.2226		1.81224	0.0623424
4137	High	Q13228	SELENBP1	Methanethiol oxidase OS=Homo sapiens OX=9606 GN=SELENBP1 PE=1 SV=2	0	69.174	44	1	16	18	16	472	52.4	6.37	57.74	9	9	9	9	9	9	392.3	551.6	412	319.6	402.2	265.8	459.4	551.6	492.3	444.9	513	410.4	95.9883	115.253	102.863	92.9586	107.188	85.7501	0.16272	0.426592	0.262507	0.11645	0.321928	0.2582	+	2.01244	0.0492332
1997	High	Q53H80	AKIRIN2	Akirin-2 OS=Homo sapiens OX=9606 GN=AKIRIN2 PE=1 SV=2	0	6.831	12	1	2	2	2	203	22.5	8.73	6.03	2	2	2	2	2	2	77.7	82.3	64.5	84.6	82.5	70.6	91	82.3	77.1	117.8	105.2	109.1	93.7339	84.7725	79.4163	121.339	108.361	112.378	-0.261713	-0.406687	-0.500848	0.110688	-0.0525164	-0.2224		0.92365	0.217358
6150	High	O95155	UBE4B	Ubiquitin conjugation factor E4 B OS=Homo sapiens OX=9606 GN=UBE4B PE=1 SV=1	0	134.96	34	1	30	36	30	1302	146.1	6.55	119.28	21	21	21	21	21	21	793.8	997.1	792.5	817.4	761.9	750.9	929.5	997.1	947	1137.9	971.9	1159.5	90.7877	97.3905	92.497	111.143	94.9291	113.253	-0.318976	-0.217693	-0.292066	-0.027129	-0.254623	-0.2222		1.89759	0.0564703
3763	High	Q8IZP0	ABI1	Abl interactor 1 OS=Homo sapiens OX=9606 GN=ABI1 PE=1 SV=4	0	50.452	27	1	12	15	8	508	55	7.06	49.58	7	7	7	7	7	6	337.6	383.1	314.2	298.5	335.7	216.1	395.3	383.1	375.5	415.6	428.2	333.7	101.733	98.5931	96.6372	106.957	110.2	85.8797	0.244396	0.199169	0.170261	0.316644	0.359733	0.258	+	2.71707	0.0246059
2643	High	Q96KM6	ZNF512B	Zinc finger protein 512B OS=Homo sapiens OX=9606 GN=ZNF512B PE=1 SV=1	0	21.913	10	1	6	8	6	892	97.2	9.83	24.65	5	5	5	5	5	5	121	139.7	114.1	123.9	119.5	111.7	141.6	139.7	136.3	172.4	152.5	172.5	92.8525	91.6066	89.377	113.049	100	113.115	-0.284775	-0.304264	-0.339811	-0.000836587	-0.177787	-0.2216		1.64644	0.0768688
1405	High	Q86X83	COMMD2	COMM domain-containing protein 2 OS=Homo sapiens OX=9606 GN=COMMD2 PE=1 SV=2	0.038	1.537	4	1	1	1	1	199	22.7	6.73	2.24	1	1	1	1	1	1	51.6	52.1	45.1	46	49.8	44.2	60.4	52.1	53.9	64.1	63.5	68.3	100.028	86.2821	89.263	106.155	105.161	113.111	-0.177337	-0.390602	-0.3416	-0.0915612	-0.105129	-0.2214		1.64352	0.0770238
6075	High	Q7Z7K6	CENPV	Centromere protein V OS=Homo sapiens OX=9606 GN=CENPV PE=1 SV=1	0	46.723	49	1	8	14	8	275	29.9	9.73	42.94	8	8	8	8	8	8	761.1	847.1	961.5	663	780.6	721.2	891.2	847.1	1148.9	922.9	995.7	1113.7	90.332	85.862	116.452	93.5451	100.924	112.885	-0.32154	-0.394756	0.0448926	-0.271114	-0.161578	-0.221		1.34963	0.114004
1218	High	Q9Y5T4	DNAJC15	DnaJ homolog subfamily C member 15 OS=Homo sapiens OX=9606 GN=DNAJC15 PE=1 SV=2	0.003	3.501	6	1	1	1	1	150	16.4	10.08	2.65	1	1	1	1	1	1	45.8	63	36.3	36.4	33.1	37.7	53.6	63	43.4	50.7	42.2	58.3	103.342	121.465	83.6761	97.7506	81.3625	112.404	-0.121263	0.111856	-0.425801	-0.20151	-0.466253	-0.2206		0.978403	0.199084
2037	High	P21860	ERBB3	Receptor tyrosine-protein kinase erbB-3 OS=Homo sapiens OX=9606 GN=ERBB3 PE=1 SV=1	0	23.307	6	1	6	6	6	1342	148	6.55	17.18	5	5	5	5	5	5	80.2	77.1	81.9	73.9	89	72.7	93.9	77.1	97.9	102.9	113.5	112.2	94.2929	77.4226	98.3096	103.331	113.975	112.669	-0.256876	-0.54127	-0.196692	-0.12483	0.0166196	-0.2206		1.12483	0.160109
973	High	Q92560	BAP1	Ubiquitin carboxyl-terminal hydrolase BAP1 OS=Homo sapiens OX=9606 GN=BAP1 PE=1 SV=2	0	19.683	9	1	5	5	5	729	80.3	6.84	18.18	3	3	3	3	3	3	47.6	50.3	42.1	40.8	39.9	28.5	55.7	50.3	50.3	56.8	50.9	44.1	108.471	97.9552	97.9552	110.613	99.1237	85.8812	0.336899	0.18978	0.18978	0.365112	0.206887	0.2578	+	2.59	0.0269208
7624	High	Q16658	FSCN1	Fascin OS=Homo sapiens OX=9606 GN=FSCN1 PE=1 SV=3	0	372.376	62	1	28	189	28	493	54.5	7.24	750.75	38	38	38	38	38	38	3368.6	3211.1	2819	2688.4	3102.9	2740.4	3944.2	3211.1	3368.6	3742.6	3957.8	4231.9	105.384	85.7964	90.0045	99.9973	105.747	113.071	-0.101573	-0.398238	-0.329156	-0.177265	-0.0966068	-0.2206		1.64877	0.0766518
6280	High	Q8WVY7	UBLCP1	Ubiquitin-like domain-containing CTD phosphatase 1 OS=Homo sapiens OX=9606 GN=UBLCP1 PE=1 SV=2	0	56.791	45	1	11	18	11	318	36.8	6.46	60.05	8	8	8	8	7	8	959.4	1010.5	835.5	876	795.8	807.3	1123.4	1010.5	998.4	1219.5	1015.1	1246.7	101.917	91.6747	90.577	110.636	92.0921	113.103	-0.150243	-0.303045	-0.320425	-0.0318246	-0.296492	-0.2202		1.76555	0.0661077
1684	High	Q9BY41	HDAC8	Histone deacetylase 8 OS=Homo sapiens OX=9606 GN=HDAC8 PE=1 SV=2	0	6.095	5	1	2	2	2	377	41.7	5.63	3	1	1	1	1	1	1	78.3	105.5	96.2	71	80.1	55.4	91.7	105.5	114.9	98.8	102.2	85.6	91.8991	105.729	115.149	99.0145	102.422	85.7859	0.0993109	0.30156	0.424696	0.2069	0.255712	0.2578	+	2.06282	0.0463991
879	High	Q99962	SH3GL2	Endophilin-A1 OS=Homo sapiens OX=9606 GN=SH3GL2 PE=1 SV=1	0	14.839	14	1	5	6	1	352	39.9	5.45	11.96	1	1	1	1	1	1	26.2	34.9	37.2	22	24.1	25.6	30.7	34.9	44.5	30.7	30.7	39.5	87.2986	99.2417	126.54	87.2986	87.2986	112.322	-0.363614	-0.178626	0.171953	-0.363614	-0.363614	-0.2198		0.988075	0.196343
1906	High	Q9Y3R5	DOP1B	Protein dopey-2 OS=Homo sapiens OX=9606 GN=DOP1B PE=1 SV=5	0	22.91	3	1	5	5	4	2298	258.1	6.29	16.95	4	4	4	4	4	4	60.4	71.3	90.5	73.5	70.8	65.8	70.7	71.3	108.1	102.3	90.3	101.5	77.9493	78.6108	119.184	112.789	99.559	111.907	-0.521698	-0.509506	0.0908868	0.0113264	-0.168682	-0.2198		0.792551	0.270014
1911	High	Q9H1H9	KIF13A	Kinesin-like protein KIF13A OS=Homo sapiens OX=9606 GN=KIF13A PE=1 SV=2	0	33.157	6	1	9	10	6	1805	202.2	5.6	28.65	3	3	3	3	3	3	64.8	85.9	78	67	71.1	66	75.8	85.9	93.2	93.2	90.7	101.9	84.1132	95.3209	103.421	103.421	100.647	113.076	-0.426884	-0.246424	-0.128752	-0.128752	-0.16798	-0.2198		1.76429	0.0662035
3378	High	Q5H8A4	PIGG	GPI ethanolamine phosphate transferase 2 OS=Homo sapiens OX=9606 GN=PIGG PE=1 SV=1	0	6.597	4	1	3	3	3	983	108.1	7.15	8.92	2	2	2	2	2	2	202.3	246.1	167.2	191.6	163.6	173.7	236.9	246.1	199.8	266.8	208.6	268.2	99.6495	103.519	84.0437	112.227	87.7454	112.815	-0.179031	-0.124065	-0.424753	-0.00755057	-0.36257	-0.2198		1.33692	0.115861
4044	High	Q96GN5	CDCA7L	Cell division cycle-associated 7-like protein OS=Homo sapiens OX=9606 GN=CDCA7L PE=1 SV=2	0	42.151	35	1	11	11	11	454	52.2	5.74	40.1	9	9	9	8	9	9	290.9	379.6	278.1	236	239.7	253.7	340.6	379.6	332.4	328.6	305.8	391.8	98.3067	109.563	95.94	94.8432	88.2625	113.084	-0.202039	-0.0456374	-0.237197	-0.253785	-0.357529	-0.2194		1.91212	0.0554566
1455	High	P52198	RND2	Rho-related GTP-binding protein RhoN OS=Homo sapiens OX=9606 GN=RND2 PE=1 SV=2	0	6.445	8	1	2	2	2	227	25.4	8.35	4.21	2	2	2	2	2	2	49.6	57.2	57.2	35.3	58.9	45.9	58.1	57.2	68.4	49.1	75.1	70.9	92.0275	90.6019	108.342	77.7719	118.955	112.302	-0.287247	-0.30977	-0.0517893	-0.530063	0.0830273	-0.2192		0.959717	0.205137
3933	High	Q6P2C8	MED27	Mediator of RNA polymerase II transcription subunit 27 OS=Homo sapiens OX=9606 GN=MED27 PE=1 SV=1	0	25.096	23	1	6	9	6	311	35.4	9.31	21.89	4	4	4	4	4	4	235.9	293	290.7	246	247.7	236.5	276.2	293	347.4	342.5	315.9	365.3	85.4095	90.6045	107.427	105.911	97.6859	112.962	-0.403368	-0.318181	-0.072484	-0.0929778	-0.209614	-0.2192		1.58002	0.0826089
4177	High	L0R6Q1	SLC35A4	SLC35A4 upstream open reading frame protein OS=Homo sapiens OX=9606 GN=SLC35A4 PE=3 SV=1	0	20.84	47	1	5	6	5	103	11.1	8.1	26.69	5	5	5	4	5	5	435.8	528.4	399.1	351.9	388	270.8	510.3	528.4	476.9	489.9	494.9	418.2	104.906	108.627	98.0402	100.713	101.741	85.9727	0.287153	0.337437	0.189494	0.228294	0.242944	0.2568	+	3.26495	0.0166749
621	High	Q9NZ09	UBAP1	Ubiquitin-associated protein 1 OS=Homo sapiens OX=9606 GN=UBAP1 PE=1 SV=1	0	28.945	18	1	6	7	6	502	55	5.11	23.3	1	1	1	1	1	1	30.1	32.3	25.7	22.7	28.6	18	35.2	32.3	30.7	31.6	36.4	27.8	108.866	99.8969	94.9485	97.732	112.577	85.9794	0.340491	0.216449	0.143154	0.18484	0.388854	0.2546	+	2.25025	0.0384952
4839	High	Q15631	TSN	Translin OS=Homo sapiens OX=9606 GN=TSN PE=1 SV=1	0	50.181	34	1	9	18	9	228	26.2	6.44	64.16	8	8	8	8	8	8	570.6	689.7	601.1	501.1	581.6	381.4	668.1	689.7	718.3	697.6	741.8	589	97.6635	100.821	105.002	101.976	108.437	86.1006	0.181796	0.227701	0.286319	0.244132	0.332763	0.2546	+	3.23364	0.0171326
2304	High	Q9UJT0	TUBE1	Tubulin epsilon chain OS=Homo sapiens OX=9606 GN=TUBE1 PE=2 SV=1	0	18.91	17	1	6	7	6	475	52.9	6.64	17.48	5	5	5	5	5	5	149.1	169.3	121	116.5	122.8	87.5	174.6	169.3	144.6	162.1	156.7	135.1	111.163	107.789	92.0628	103.205	99.7666	86.0144	0.370026	0.325554	0.0980399	0.262856	0.213978	0.2542	+	2.2388	0.0389842
717	High	Q96BI1	SLC22A18	Solute carrier family 22 member 18 OS=Homo sapiens OX=9606 GN=SLC22A18 PE=1 SV=3	0	4.657	3	1	1	1	1	424	44.8	9.57	2.76	1	1	1	1	1	1	23.7	34.2	22.9	17.8	19.2	20.7	27.8	34.2	27.4	24.7	24.5	32	97.7726	120.281	96.3658	86.8699	86.1665	112.544	-0.202987	0.0959244	-0.223896	-0.373561	-0.38529	-0.218		1.17925	0.146666
3903	High	Q9UBX3	SLC25A10	Mitochondrial dicarboxylate carrier OS=Homo sapiens OX=9606 GN=SLC25A10 PE=1 SV=2	0	61.566	40	1	8	13	8	287	31.3	9.54	57.71	7	7	7	7	7	7	367.2	413.8	389	279.3	350.1	232.6	430	413.8	464.9	388.8	446.6	359.2	103.064	99.1811	111.429	93.189	107.043	86.0944	0.259549	0.204146	0.372133	0.114241	0.314196	0.2528	+	2.32335	0.0353899
3331	High	Q96CV9	OPTN	Optineurin OS=Homo sapiens OX=9606 GN=OPTN PE=1 SV=3	0	17.947	10	1	5	6	5	577	65.9	5.17	16.65	5	5	5	5	5	5	169.9	241.6	202.5	154.3	183.1	169.8	198.9	241.6	242	214.9	233.6	262.3	85.6528	104.041	104.213	92.5429	100.596	112.955	-0.399175	-0.118597	-0.116211	-0.287552	-0.167178	-0.2178		1.77826	0.0651402
2146	High	Q9NZD8	SPG21	Maspardin OS=Homo sapiens OX=9606 GN=SPG21 PE=1 SV=1	0	22.275	21	1	5	5	5	308	34.9	6.28	16.58	4	4	4	4	4	4	80	115.3	82.6	73.7	87	78.3	93.7	115.3	98.7	102.7	111	120.9	87.5292	107.707	92.1999	95.9365	103.69	112.938	-0.367693	-0.0684217	-0.292692	-0.235378	-0.123255	-0.2174		1.78195	0.0647932
3691	High	Q9C005	DPY30	Protein dpy-30 homolog OS=Homo sapiens OX=9606 GN=DPY30 PE=1 SV=1	0	18.044	47	1	4	10	4	99	11.2	4.88	39.79	4	4	4	4	4	4	299.6	391.2	336.8	249.1	322.5	206.5	350.8	391.2	402.5	346.8	411.4	318.8	94.7468	105.658	108.71	93.6664	111.114	86.104	0.137997	0.295255	0.336337	0.121452	0.36789	0.2516	+	2.09762	0.0448829
2084	High	Q9NQY0	BIN3	Bridging integrator 3 OS=Homo sapiens OX=9606 GN=BIN3 PE=1 SV=1	0	6.59	12	1	3	3	3	253	29.6	7.47	5.82	2	2	2	2	2	2	117.9	134.1	122.7	90.9	112.6	74.9	138.1	134.1	146.6	126.5	143.6	115.7	102.983	100	109.321	94.3326	107.084	86.2789	0.255324	0.21292	0.341496	0.128749	0.311667	0.25	+	2.57897	0.0272247
7016	High	P16152	CBR1	Carbonyl reductase [NADPH] 1 OS=Homo sapiens OX=9606 GN=CBR1 PE=1 SV=3	0	142.702	75	1	17	53	15	277	30.4	8.32	179.44	21	21	21	21	21	21	1596	1805.8	1505.8	1142.6	1261.1	1302.9	1868.8	1805.8	1799.4	1590.7	1608.6	2012	104.937	101.399	101.04	89.3208	90.326	112.978	-0.106518	-0.155992	-0.161114	-0.338969	-0.322825	-0.2172		1.99049	0.0505776
3845	High	O75380	NDUFS6	NADH dehydrogenase [ubiquinone] iron-sulfur protein 6, mitochondrial OS=Homo sapiens OX=9606 GN=NDUFS6 PE=1 SV=1	0	21.108	47	1	4	6	4	124	13.7	8.28	18.1	4	4	4	4	4	4	341.6	407.7	386.5	268.2	340.4	225.7	400	407.7	461.9	373.3	434.2	348.6	98.9405	100.845	114.252	92.3362	107.4	86.2267	0.198427	0.225935	0.406008	0.0987629	0.316787	0.2492	+	2.04916	0.0472629
3987	High	Q9BY11	PACSIN1	Protein kinase C and casein kinase substrate in neurons protein 1 OS=Homo sapiens OX=9606 GN=PACSIN1 PE=1 SV=1	0	46.782	18	1	6	9	6	444	50.9	5.24	31.28	4	5	5	5	5	5	367.7	427.6	385.8	328	368.6	244.5	430.5	427.6	461	456.7	470.1	377.6	98.4563	97.793	105.432	104.448	107.513	86.3579	0.189154	0.179403	0.287908	0.274388	0.316109	0.2492	+	3.08463	0.0183294
3357	High	Q71UM5	RPS27L	40S ribosomal protein S27-like OS=Homo sapiens OX=9606 GN=RPS27L PE=1 SV=3	0	30.048	38	1	3	13	1	84	9.5	9.45	41	1	1	1	1	1	1	261.8	291.6	276	235.5	253.2	171.8	306.6	291.6	329.8	327.9	323	265.4	99.7452	94.8653	107.293	106.675	105.081	86.3417	0.208189	0.135822	0.313423	0.305088	0.283366	0.249	+	2.74292	0.0240536
439	High	Q9H4Z2	ZNF335	Zinc finger protein 335 OS=Homo sapiens OX=9606 GN=ZNF335 PE=1 SV=1	0	4.934	1	1	1	1	1	1342	144.8	6.42	3.63	1	1	1	1	1	1	13.8	19.2	9.6	13.3	15.7	12.6	16.2	19.2	11.5	18.5	20.1	19.5	92.5714	109.714	65.7143	105.714	114.857	111.429	-0.26748	-0.0223678	-0.76184	-0.0759489	0.0437214	-0.2166		0.674188	0.326885
1739	High	P0DMQ5	INAFM2	Putative transmembrane protein INAFM2 OS=Homo sapiens OX=9606 GN=INAFM2 PE=2 SV=1	0.002	3.89	7	1	1	1	1	153	15.4	9.31	2.83	1	1	1	1	1	1	61.5	65.1	72	54.7	68.9	57.9	72	65.1	86.1	76.1	87.8	89.4	90.6611	81.9727	108.416	95.8237	110.556	112.571	-0.312278	-0.457617	-0.0542616	-0.232378	-0.0260539	-0.2164		1.25793	0.130044
3069	High	Q92994	BRF1	Transcription factor IIIB 90 kDa subunit OS=Homo sapiens OX=9606 GN=BRF1 PE=1 SV=1	0	4.954	3	1	2	2	2	677	73.8	5.43	4.55	1	1	1	1	1	1	155	209.9	156.9	149.5	140.4	145	181.4	209.9	187.4	208.1	179.1	223.9	91.4776	105.85	94.5033	104.942	90.3177	112.91	-0.30368	-0.0931524	-0.256734	-0.105578	-0.322089	-0.2164		1.93968	0.0538007
3851	High	P23743	DGKA	Diacylglycerol kinase alpha OS=Homo sapiens OX=9606 GN=DGKA PE=1 SV=3	0	44.283	24	1	12	12	12	735	82.6	6.73	34.12	8	8	8	8	8	8	351.5	414.2	341.3	278.3	359	226.3	411.6	414.2	407.9	387.4	457.9	349.4	101.697	102.339	100.782	95.7173	113.136	86.3284	0.236363	0.245448	0.223336	0.148944	0.390153	0.2486	+	2.49926	0.0292671
7293	High	Q15392	DHCR24	Delta(24)-sterol reductase OS=Homo sapiens OX=9606 GN=DHCR24 PE=1 SV=2	0	139.722	39	1	14	48	14	516	60.1	8.16	148.26	20	20	20	20	20	20	2063.5	2068.5	1821.5	1815.4	1731.4	1709.3	2416.2	2068.5	2176.6	2527.3	2208.4	2639.6	103.281	88.4188	93.0396	108.03	94.3989	112.831	-0.127579	-0.351734	-0.278243	-0.0627224	-0.257318	-0.2156		1.82991	0.0611372
343	High	Q9NR33	POLE4	DNA polymerase epsilon subunit 4 OS=Homo sapiens OX=9606 GN=POLE4 PE=1 SV=2	0	17.88	62	1	4	4	4	117	12.2	4.92	15.9	2	2	2	2	2	2	12.1	14.2	9.9	8.7	9.8	9.7	14.2	14.2	11.9	12	12.5	15	106.767	106.767	89.4737	90.2256	93.985	112.782	-0.0790716	-0.0790716	-0.334001	-0.321928	-0.263034	-0.2154		1.71182	0.0708169
3110	High	Q17RS7	GEN1	Flap endonuclease GEN homolog 1 OS=Homo sapiens OX=9606 GN=GEN1 PE=1 SV=2	0	13.942	9	1	6	6	6	908	102.8	7.81	16.97	4	4	4	4	4	4	164.6	186.3	167.9	161.2	145.6	148.5	192.8	186.3	200.7	224.4	185.7	229.3	94.8819	91.6831	98.7697	110.433	91.3878	112.844	-0.250131	-0.299609	-0.192196	-0.0311637	-0.304263	-0.2154		1.88974	0.0568608
1230	Medium	Q9P218	COL20A1	Collagen alpha-1(XX) chain OS=Homo sapiens OX=9606 GN=COL20A1 PE=1 SV=4	0.074	1.049	1	1	1	1	1	1284	135.7	8.06	0	1	1	1	1	1	1	41.8	58.8	43.3	40	32.3	38.3	49	58.8	51.7	55.7	41.2	59.1	93.1854	111.823	98.3201	105.927	78.3518	112.393	-0.270376	-0.00734198	-0.192994	-0.0854808	-0.520514	-0.2152		1.14114	0.156056
5043	High	Q9Y6M7	SLC4A7	Sodium bicarbonate cotransporter 3 OS=Homo sapiens OX=9606 GN=SLC4A7 PE=1 SV=2	0	94.494	20	1	16	23	13	1214	136	6.71	78.48	14	14	14	14	14	14	655.8	811.8	682.7	486.3	626.7	421.1	767.8	811.8	815.8	676.9	799.3	650.3	101.878	107.716	108.247	89.8162	106.057	86.2867	0.239625	0.320019	0.32711	0.0578373	0.297632	0.2486	+	2.11553	0.0441669
5656	High	Q9H8Y8	GORASP2	Golgi reassembly-stacking protein 2 OS=Homo sapiens OX=9606 GN=GORASP2 PE=1 SV=3	0	69.408	31	1	11	23	10	452	47.1	4.82	73.55	12	11	12	12	12	12	937.8	1093.3	825	766.2	803.9	574	1098.1	1093.3	985.9	1066.7	1025.4	886.4	107.031	106.563	96.0947	103.97	99.9448	86.3966	0.30898	0.30266	0.153483	0.267125	0.210157	0.2484	+	2.95486	0.0212763
5775	High	Q9Y2U8	LEMD3	Inner nuclear membrane protein Man1 OS=Homo sapiens OX=9606 GN=LEMD3 PE=1 SV=2	0	100.53	32	1	20	25	20	911	99.9	7.55	88.57	14	14	14	14	14	14	703.9	866	611	621.3	609	609.2	824.2	866	730.1	864.9	776.8	940.8	98.8486	103.862	87.563	103.73	93.1638	112.833	-0.190894	-0.119521	-0.365794	-0.121355	-0.276345	-0.2148		1.97577	0.0513029
1597	High	Q8TAA5	GRPEL2	GrpE protein homolog 2, mitochondrial OS=Homo sapiens OX=9606 GN=GRPEL2 PE=1 SV=1	0	5.633	9	1	2	2	2	225	25.4	7.72	6.2	2	2	2	2	2	2	59.3	63	56.2	56.4	51.8	51.6	69.5	63	67.2	78.6	66.1	79.7	98.3259	89.1299	95.0719	111.2	93.5157	112.756	-0.197567	-0.339228	-0.246118	-0.0200504	-0.269929	-0.2146		1.791	0.0640278
4144	High	Q7Z4H3	HDDC2	5'-deoxynucleotidase HDDC2 OS=Homo sapiens OX=9606 GN=HDDC2 PE=1 SV=1	0	52.509	69	1	10	12	10	204	23.4	5.49	36.15	11	11	11	10	11	11	410.9	492.1	386.4	348.3	413.8	266.8	481.1	492.1	461.8	484.9	527.9	412	100.937	103.245	96.8879	101.734	110.756	86.4396	0.223692	0.256307	0.164624	0.235043	0.35762	0.2476	+	2.85106	0.0224489
5460	High	Q6PJG6	BRAT1	BRCA1-associated ATM activator 1 OS=Homo sapiens OX=9606 GN=BRAT1 PE=1 SV=2	0	100.525	44	1	22	25	22	821	88.1	5.27	76.01	15	15	15	15	15	15	597.9	652.5	555.8	586.6	497.5	519	700.1	652.5	664.1	816.7	634.6	801.5	98.3862	91.6969	93.3271	114.772	89.1814	112.636	-0.195142	-0.296725	-0.271302	0.0271037	-0.336855	-0.2146		1.53081	0.0879503
5468	High	P22223	CDH3	Cadherin-3 OS=Homo sapiens OX=9606 GN=CDH3 PE=1 SV=2	0	67.897	30	1	18	25	15	829	91.4	4.75	92.48	9	9	9	9	9	9	639.8	698.8	624.3	458.1	508	521.7	749.1	698.8	746	637.8	647.9	805.6	104.887	97.8437	104.453	89.3027	90.7169	112.798	-0.104905	-0.205184	-0.110888	-0.33696	-0.314293	-0.2144		1.92883	0.0544105
808	High	P63126	ERVK-9	Endogenous retrovirus group K member 9 Gag polyprotein OS=Homo sapiens OX=9606 GN=ERVK-9 PE=1 SV=2	0	4.861	4	1	2	2	2	666	74	8.82	4.39	1	1	1	1	1	1	21.2	25.3	34.1	20	32	23.4	24.9	25.3	40.7	27.9	40.8	36.1	76.3413	77.5677	124.783	85.5391	125.089	110.68	-0.535853	-0.512861	0.17303	-0.371734	0.17657	-0.2142		0.593404	0.372986
1489	High	Q96BF6	NACC2	Nucleus accumbens-associated protein 2 OS=Homo sapiens OX=9606 GN=NACC2 PE=1 SV=1	0	15.967	6	1	3	4	2	587	62.8	5.9	14.66	3	3	3	3	3	3	53.7	53.3	62.3	39.4	54.8	46.9	62.8	53.3	74.4	54.8	69.9	72.5	97.1885	82.4865	115.141	84.8078	108.176	112.2	-0.207216	-0.443845	0.0373216	-0.403805	-0.0526885	-0.2142		1.06722	0.173959
5200	High	Q9NP61	ARFGAP3	ADP-ribosylation factor GTPase-activating protein 3 OS=Homo sapiens OX=9606 GN=ARFGAP3 PE=1 SV=1	0	38.033	26	1	12	15	12	516	56.9	7.36	43.87	9	9	9	9	9	9	690.2	906.1	683.9	553.4	691.6	455.8	808.1	906.1	817.3	770.5	882.2	703.9	99.1919	111.221	100.321	94.5766	108.287	86.4017	0.199163	0.3643	0.215495	0.130424	0.325735	0.2468	+	2.34121	0.0346152
745	High	P08123	COL1A2	Collagen alpha-2(I) chain OS=Homo sapiens OX=9606 GN=COL1A2 PE=1 SV=7	0.003	3.307	1	1	1	1	1	1366	129.2	8.95	1.94	1	1	1	1	1	1	33.4	35.1	33.2	28.5	34.4	21.5	39.1	35.1	39.6	39.7	43.9	33.2	101.735	91.327	103.036	103.296	114.224	86.3833	0.235985	0.0802878	0.254317	0.257956	0.403038	0.2462	+	2.06458	0.0463721
3742	High	Q9UJX6	ANAPC2	Anaphase-promoting complex subunit 2 OS=Homo sapiens OX=9606 GN=ANAPC2 PE=1 SV=1	0	32.652	12	1	7	8	7	822	93.8	5.22	22.38	6	6	6	6	6	6	232.4	261.9	235.8	234.3	224.1	213.8	272.1	261.9	281.7	326.1	285.8	330.1	92.8827	89.4009	96.1598	111.316	97.5593	112.681	-0.278766	-0.333887	-0.228744	-0.0175887	-0.207897	-0.2136		1.78895	0.0642661
1227	High	Q9Y3D2	MSRB2	Methionine-R-sulfoxide reductase B2, mitochondrial OS=Homo sapiens OX=9606 GN=MSRB2 PE=1 SV=2	0	12.149	24	1	2	3	2	182	19.5	8.63	13.47	1	1	1	1	1	1	44.1	46.1	45.9	32.8	43.9	38	51.6	46.1	54.9	45.6	55.9	58.7	98.977	88.4271	105.307	87.468	107.225	112.596	-0.185989	-0.348594	-0.0965544	-0.364327	-0.0705122	-0.2134		1.592	0.0812111
3396	High	P13056	NR2C1	Nuclear receptor subfamily 2 group C member 1 OS=Homo sapiens OX=9606 GN=NR2C1 PE=1 SV=2	0	15.116	8	1	4	5	4	603	67.3	6.32	14.02	1	1	1	1	1	1	181.2	230.7	206.6	193.4	169.3	175.8	212.1	230.7	246.9	269.3	215.9	271.4	87.99	95.7063	102.427	111.72	89.5665	112.591	-0.355676	-0.234403	-0.136494	-0.0112065	-0.330057	-0.2134		1.54283	0.0867186
3168	High	Q7Z4H8	POGLUT3	Protein O-glucosyltransferase 3 OS=Homo sapiens OX=9606 GN=POGLUT3 PE=1 SV=2	0	46.023	28	1	11	14	11	507	58.5	8.24	50.21	8	8	8	8	8	8	236.5	270.6	236.8	192	245.6	153.9	276.9	270.6	283	267.3	313.2	237.7	100.77	98.4776	102.99	97.2766	113.981	86.5045	0.220223	0.18702	0.25166	0.169318	0.397942	0.2452	+	2.41516	0.0321787
5628	High	Q9BSD7	NTPCR	Cancer-related nucleoside-triphosphatase OS=Homo sapiens OX=9606 GN=NTPCR PE=1 SV=1	0	44.193	71	1	10	13	10	190	20.7	9.54	37.85	7	7	7	7	7	7	877.8	1044.9	843.6	747.4	845.7	568	1027.8	1044.9	1008.1	1040.5	1078.7	877.2	101.474	103.163	99.5294	102.728	106.5	86.6057	0.228582	0.252387	0.200661	0.246299	0.298316	0.2452	+	3.98733	0.0107809
447	High	Q8NHY2	COP1	E3 ubiquitin-protein ligase COP1 OS=Homo sapiens OX=9606 GN=COP1 PE=1 SV=1	0	6.233	4	1	2	3	2	731	80.4	6.84	9.93	2	2	2	2	2	2	17.6	15.7	16.2	11.4	12.1	12.9	20.6	15.7	19.3	15.9	15.4	20	115.622	88.1197	108.326	89.2423	86.4359	112.254	0.0426443	-0.349235	-0.0513992	-0.330973	-0.37707	-0.213		1.15242	0.153234
2094	High	Q9Y5U2	TSSC4	Protein TSSC4 OS=Homo sapiens OX=9606 GN=TSSC4 PE=1 SV=3	0.002	3.835	4	1	1	3	1	329	34.3	5.19	12.27	1	1	1	1	1	1	90	93.8	82.2	81	74.4	75.6	105.4	93.8	98.2	112.8	94.9	116.8	101.688	90.4969	94.7419	108.828	91.5581	112.687	-0.148165	-0.31638	-0.250245	-0.0502732	-0.29956	-0.2128		1.87788	0.0574421
466	High	O75629	CREG1	Protein CREG1 OS=Homo sapiens OX=9606 GN=CREG1 PE=1 SV=1	0.001	4.219	10	1	1	1	1	220	24.1	7.59	3.87	1	1	1	1	1	1	10.9	23.5	16.9	12.7	14.1	13.5	12.7	23.5	20.2	17.7	17.9	20.9	67.4934	124.889	107.352	94.0655	95.1284	111.072	-0.718674	0.169158	-0.0491476	-0.239754	-0.223543	-0.2126		0.656485	0.336418
531	High	P39880	CUX1	Homeobox protein cut-like 1 OS=Homo sapiens OX=9606 GN=CUX1 PE=1 SV=3	0	84.55	16	1	19	22	2	1505	164.1	5.9	67.08	1	1	1	1	1	1	23.7	19.1	14	11	22	15.5	27.7	19.1	16.7	15.4	28	24	126.967	87.5477	76.547	70.5882	128.342	110.008	0.206852	-0.329462	-0.523186	-0.640104	0.222392	-0.2126		0.514214	0.425508
751	High	Q9BXJ8	TMEM120A	Ion channel TACAN OS=Homo sapiens OX=9606 GN=TMEM120A PE=1 SV=1	0	4.659	5	1	1	1	1	343	40.6	8.98	4.97	1	1	1	1	1	1	27.6	25.2	25.3	20.3	23.2	21.8	32.3	25.2	30.2	28.3	29.5	33.6	108.208	84.4221	101.173	94.8074	98.8275	112.563	-0.0569271	-0.415037	-0.153913	-0.247659	-0.187746	-0.2124		1.63444	0.0776758
5197	High	Q9NVN8	GNL3L	Guanine nucleotide-binding protein-like 3-like protein OS=Homo sapiens OX=9606 GN=GNL3L PE=1 SV=1	0	67.3	27	1	13	19	12	582	65.5	8.44	60.79	10	10	10	10	10	10	529.1	549.6	466.1	525.5	465.9	455.3	619.5	549.6	556.9	731.6	594.3	703.2	98.9854	87.8166	88.983	116.897	94.9589	112.359	-0.182831	-0.355553	-0.336517	0.05712	-0.242744	-0.2124		1.33669	0.115886
5895	High	Q15286	RAB35	Ras-related protein Rab-35 OS=Homo sapiens OX=9606 GN=RAB35 PE=1 SV=1	0	72.047	71	1	12	19	10	201	23	8.29	61.88	9	9	9	9	9	9	1085.6	1170.8	928	897.9	920.4	652.2	1271.1	1170.8	1108.9	1250.1	1174	1007.2	109.231	100.612	95.2922	107.426	100.887	86.5528	0.335727	0.217144	0.138779	0.311693	0.221082	0.245	+	2.6309	0.0262209
2862	High	Q9NX70	MED29	Mediator of RNA polymerase II transcription subunit 29 OS=Homo sapiens OX=9606 GN=MED29 PE=1 SV=1	0	27.73	37	1	4	7	4	200	21.1	6.29	29.1	4	4	4	4	4	4	139.3	141	143.4	141.3	144.1	127.6	163.2	141	171.4	196.7	183.8	197.1	92.9738	80.3266	97.6453	112.058	104.709	112.286	-0.272287	-0.483233	-0.201561	-0.00293082	-0.100791	-0.2122		1.22185	0.136825
2736	High	Q9NX61	TMEM161A	Transmembrane protein 161A OS=Homo sapiens OX=9606 GN=TMEM161A PE=1 SV=1	0	16.016	12	1	4	5	4	479	53.6	8.44	16.61	4	4	4	4	4	4	130.6	134.3	155	113.6	125.5	118	152.9	134.3	185.3	158.2	160	182.2	94.2954	82.8245	114.277	97.564	98.6741	112.365	-0.252935	-0.440064	0.0243399	-0.203773	-0.187451	-0.212		1.33701	0.115861
6490	High	P09884	POLA1	DNA polymerase alpha catalytic subunit OS=Homo sapiens OX=9606 GN=POLA1 PE=1 SV=2	0	123.462	29	1	33	37	33	1462	165.8	5.85	117.32	19	19	19	19	19	19	1058.6	1224.1	911.5	1039.3	883.3	914.6	1239.5	1224.1	1089.2	1446.8	1126.7	1412.4	98.651	97.4253	86.6887	115.15	89.6733	112.412	-0.18839	-0.206427	-0.37488	0.0347168	-0.326045	-0.212		1.39021	0.107611
930	High	O14717	TRDMT1	tRNA (cytosine(38)-C(5))-methyltransferase OS=Homo sapiens OX=9606 GN=TRDMT1 PE=1 SV=1	0	17.304	19	1	5	5	5	391	44.6	6.09	16.92	3	3	3	3	3	3	30.5	29.8	30.2	29.9	30.4	27.1	35.7	29.8	36.1	41.6	38.8	41.9	95.6677	79.8571	96.7396	111.478	103.975	112.282	-0.231026	-0.491638	-0.214951	-0.0103667	-0.110894	-0.2118		1.23488	0.134218
3494	High	Q562F6	SGO2	Shugoshin 2 OS=Homo sapiens OX=9606 GN=SGO2 PE=1 SV=2	0	26.406	11	1	8	8	8	1265	144.7	7.91	30.32	6	6	6	6	6	6	186.8	271.1	215.4	177.2	193.8	185.7	218.7	271.1	257.4	246.7	247.2	286.7	85.8882	106.467	101.087	96.8844	97.0808	112.593	-0.390589	-0.0807168	-0.15553	-0.216784	-0.213863	-0.2118		1.84205	0.0602382
2533	High	Q15208	STK38	Serine/threonine-protein kinase 38 OS=Homo sapiens OX=9606 GN=STK38 PE=1 SV=1	0	29.709	16	1	7	8	5	465	54.2	7.15	25.19	4	4	4	4	4	4	162.4	187	163.3	136.2	143.8	103.3	190.1	187	195.1	189.6	183.4	159.5	103.25	101.566	105.965	102.978	99.6108	86.6299	0.253202	0.229482	0.290657	0.249403	0.201437	0.2446	+	4.1039	0.0102184
1567	High	Q9NQE9	HINT3	Adenosine 5'-monophosphoramidase HINT3 OS=Homo sapiens OX=9606 GN=HINT3 PE=1 SV=1	0	19.593	40	1	4	5	4	182	20.3	6.6	20.92	3	3	3	3	3	3	71.4	93.9	83.7	67	73.3	50.7	83.6	93.9	100	93.2	93.4	78.3	92.4779	103.872	110.619	103.097	103.319	86.615	0.0944906	0.262113	0.352916	0.251318	0.25441	0.2428	+	2.36165	0.0339907
2008	High	P10321	HLA-C	HLA class I histocompatibility antigen, C alpha chain OS=Homo sapiens OX=9606 GN=HLA-C PE=1 SV=3	0	36.84	26	1	7	11	5	366	40.6	6.04	38.15	4	4	4	4	4	4	74.4	106.5	72.9	69.3	79.3	71.5	87.1	106.5	87.1	96.5	101.1	110.4	88.7719	108.544	88.7719	98.3523	103.041	112.519	-0.341996	-0.0518867	-0.341996	-0.194139	-0.126957	-0.2114		1.6636	0.0750238
2235	High	Q8NEU8	APPL2	DCC-interacting protein 13-beta OS=Homo sapiens OX=9606 GN=APPL2 PE=1 SV=3	0	15.373	8	1	4	4	4	664	74.4	4.94	13.09	4	4	4	4	4	4	120	154.2	125.6	111	126.7	83.2	140.5	154.2	150.1	154.6	161.6	128.5	94.7723	104.013	101.248	104.283	109.005	86.6779	0.128802	0.263034	0.224156	0.266772	0.330659	0.2428	+	2.72939	0.0245306
2662	High	Q6IC98	GRAMD4	GRAM domain-containing protein 4 OS=Homo sapiens OX=9606 GN=GRAMD4 PE=1 SV=1	0	13.781	10	1	4	5	4	578	66.4	8.84	15.46	3	3	3	3	3	3	182.2	213.1	165.6	151.1	155.3	113	213.4	213.1	197.9	210.3	198.1	174.5	106.055	105.906	98.3517	104.514	98.4511	86.7224	0.290333	0.288304	0.181545	0.269222	0.183002	0.2424	+	3.21679	0.0172219
4769	High	P21964	COMT	Catechol O-methyltransferase OS=Homo sapiens OX=9606 GN=COMT PE=1 SV=2	0	66.754	52	1	9	17	9	271	30	5.47	64.49	11	11	11	11	11	11	589.6	654.2	565.8	448	582.6	370.2	690.4	654.2	676.1	623.7	743.1	571.7	104.627	99.1412	102.46	94.5191	112.614	86.6387	0.272174	0.194473	0.241978	0.125594	0.378298	0.2424	+	2.35206	0.0343103
5858	High	Q99747	NAPG	Gamma-soluble NSF attachment protein OS=Homo sapiens OX=9606 GN=NAPG PE=1 SV=1	0	41.882	44	1	11	11	11	312	34.7	5.41	35.72	9	9	9	9	9	9	988.3	1122.5	1003.3	839.5	921.1	637.8	1157.2	1122.5	1198.9	1168.8	1174.9	985	101.996	98.9379	105.672	103.019	103.556	86.8186	0.232443	0.18852	0.283516	0.246832	0.254342	0.2412	+	3.99589	0.0107809
4542	High	P11908	PRPS2	Ribose-phosphate pyrophosphokinase 2 OS=Homo sapiens OX=9606 GN=PRPS2 PE=1 SV=2	0	95.074	52	1	14	32	7	318	34.7	6.61	95.79	6	6	6	6	6	6	542.3	625.1	522.1	407.8	452.6	331.6	634.9	625.1	623.9	567.7	577.3	512.1	107.58	105.919	105.716	96.1932	97.8198	86.7721	0.310104	0.287661	0.284889	0.148703	0.172896	0.241	+	2.72029	0.0245331
110	High	Q8N823	ZNF611	Zinc finger protein 611 OS=Homo sapiens OX=9606 GN=ZNF611 PE=1 SV=2	0	16.099	6	1	3	5	1	705	81.4	8.9	18.49	1	1	1	1	1	1	5.5	3.6	5.3	8.9	4.3	4.8	6.5	3.6	6.3	12.4	5.5	7.3	93.75	51.9231	90.8654	178.846	79.3269	105.288	-0.167457	-1.0199	-0.212545	0.764372	-0.408465	-0.2088		0.29498	0.613937
5175	High	P49643	PRIM2	DNA primase large subunit OS=Homo sapiens OX=9606 GN=PRIM2 PE=1 SV=2	0	72.117	39	1	15	21	15	509	58.8	7.91	70.92	11	11	11	11	11	11	522.4	559.4	448.1	529.1	450.2	448.8	611.7	559.4	535.5	736.6	574.3	693.1	98.9112	90.4544	86.5898	119.107	92.8637	112.074	-0.180239	-0.309183	-0.372177	0.0878179	-0.271259	-0.2088		1.21931	0.137418
5805	High	Q96F07	CYFIP2	Cytoplasmic FMR1-interacting protein 2 OS=Homo sapiens OX=9606 GN=CYFIP2 PE=1 SV=2	0	153.026	31	1	35	51	14	1278	148.3	7.31	137.69	11	11	11	11	11	11	1042.2	1163.6	890.2	787.5	881	620.4	1220.3	1163.6	1063.8	1096.3	1123.7	958	110.506	105.372	96.334	99.2771	101.758	86.7531	0.349138	0.280498	0.151129	0.194545	0.230159	0.241	+	2.66549	0.0254411
308	High	P78312	FAM193A	Protein FAM193A OS=Homo sapiens OX=9606 GN=FAM193A PE=1 SV=2	0	16.514	5	1	4	4	4	1265	139.9	6.48	13.67	1	1	1	1	1	1	12.1	9.5	6.3	12	11.3	8.9	14.2	9.5	7.5	16.7	14.4	13.8	111.958	74.9014	59.1327	131.669	113.535	108.804	0.0412227	-0.538669	-0.879706	0.27518	0.0614005	-0.2084		0.410858	0.506905
3937	High	Q9Y4I5	TESMIN	Tesmin OS=Homo sapiens OX=9606 GN=TESMIN PE=1 SV=2	0	8.095	6	1	2	2	2	508	55	5.71	4	2	2	2	2	2	2	282.4	313.5	263.8	204.1	269	237	330.7	313.5	315.2	284.1	343.1	365.9	101.624	96.338	96.8604	87.3035	105.434	112.44	-0.145926	-0.222984	-0.215182	-0.365051	-0.0928203	-0.2084		1.98162	0.0510844
5760	High	O15397	IPO8	Importin-8 OS=Homo sapiens OX=9606 GN=IPO8 PE=1 SV=2	0	68.68	22	1	18	23	17	1037	119.9	5.16	75.06	11	11	11	11	11	11	696.7	830.1	601.7	716.6	554.7	604.3	815.8	830.1	719.1	997.5	707.5	933.2	97.8334	99.5483	86.2368	119.623	84.8457	111.912	-0.193971	-0.168901	-0.375994	0.0961305	-0.399456	-0.2084		1.09958	0.165715
791	High	Q9NQ84	GPRC5C	G-protein coupled receptor family C group 5 member C OS=Homo sapiens OX=9606 GN=GPRC5C PE=1 SV=2	0	12.086	12	1	4	4	4	441	48.2	8.43	7.02	2	2	2	2	2	2	18.4	30.1	34.7	24	23.5	23	21.6	30.1	41.5	33.4	30	35.4	67.5	94.0625	129.688	104.375	93.75	110.625	-0.712718	-0.233986	0.229362	-0.0839013	-0.238787	-0.2082		0.614358	0.360931
4309	High	Q6GMV3	PTRHD1	Putative peptidyl-tRNA hydrolase PTRHD1 OS=Homo sapiens OX=9606 GN=PTRHD1 PE=1 SV=1	0	30.187	49	1	6	9	6	140	15.8	9.1	30.33	7	7	7	7	7	7	324.3	357.2	314.2	312.2	316.3	291.1	379.7	357.2	375.4	434.6	403.4	449.6	94.929	89.3037	93.8539	108.655	100.854	112.405	-0.243782	-0.33191	-0.260213	-0.0489539	-0.156431	-0.2082		1.89064	0.056806
6493	High	P22307	SCP2	Sterol carrier protein 2 OS=Homo sapiens OX=9606 GN=SCP2 PE=1 SV=2	0	76.237	29	1	17	31	17	547	59	6.89	94.34	19	18	19	19	19	19	1394.1	1749.3	1465.1	1064.7	1377.2	916.1	1632.4	1749.3	1750.7	1482.2	1756.6	1414.8	100.086	107.253	107.339	90.8768	107.701	86.7443	0.206396	0.30618	0.307334	0.067142	0.312188	0.2396	+	2.13923	0.0434006
6649	High	P42226	STAT6	Signal transducer and activator of transcription 6 OS=Homo sapiens OX=9606 GN=STAT6 PE=1 SV=1	0	41.954	20	1	14	19	14	847	94.1	6.23	50.9	11	11	11	11	11	11	1603.1	1826.4	1474	1362	1402.8	1003.6	1877	1826.4	1761.4	1896.1	1789.3	1549.9	105.251	102.414	98.7692	106.322	100.334	86.9095	0.276254	0.236828	0.184547	0.29086	0.20722	0.2392	+	3.55097	0.0141824
1839	High	Q96MY1	NOL4L	Nucleolar protein 4-like OS=Homo sapiens OX=9606 GN=NOL4L PE=1 SV=2	0	19.28	16	1	5	7	5	436	47.2	5.08	18.85	3	3	3	3	3	3	63.2	86.1	74.6	57.4	71.7	62.8	74	86.1	89.2	79.9	91.5	96.9	85.7805	99.8068	103.4	92.6198	106.066	112.326	-0.388971	-0.170483	-0.119453	-0.278301	-0.0827249	-0.2078		1.68604	0.07293
4032	High	Q969R5	L3MBTL2	Lethal(3)malignant brain tumor-like protein 2 OS=Homo sapiens OX=9606 GN=L3MBTL2 PE=1 SV=1	0	20.486	10	1	5	5	5	705	79.1	6.84	12.9	2	2	2	2	2	2	286.1	304.2	308.4	260.3	249.7	251.9	335	304.2	368.5	362.4	318.5	389	96.7462	87.8514	106.421	104.659	91.9811	112.341	-0.215609	-0.35475	-0.0781055	-0.102187	-0.288477	-0.2078		1.76318	0.0663087
2398	High	Q9P2D3	HEATR5B	HEAT repeat-containing protein 5B OS=Homo sapiens OX=9606 GN=HEATR5B PE=1 SV=2	0	18.741	3	1	5	5	5	2071	224.2	7.17	14.25	2	2	2	2	2	2	116.5	129.2	85.6	98.1	97.3	93.5	136.5	129.2	102.3	136.5	124.1	144.4	105.951	100.285	79.4049	105.951	96.326	112.083	-0.0811698	-0.160465	-0.497265	-0.0811698	-0.218568	-0.2076		1.26703	0.12834
677	High	Q9BW71	HIRIP3	HIRA-interacting protein 3 OS=Homo sapiens OX=9606 GN=HIRIP3 PE=1 SV=3	0	8.447	5	1	2	2	2	556	61.9	8.54	6.22	1	1	1	1	1	1	22	22.3	22.9	24.1	18.4	19.6	25.8	22.3	27.4	33.6	23.5	30.3	95.0276	82.1363	100.921	123.757	86.5562	111.602	-0.231947	-0.442274	-0.145142	0.149143	-0.366657	-0.2074		0.942196	0.210845
1932	High	Q5PSV4	BRMS1L	Breast cancer metastasis-suppressor 1-like protein OS=Homo sapiens OX=9606 GN=BRMS1L PE=1 SV=2	0	28.114	30	1	8	8	8	323	37.6	5.15	24.07	4	4	4	4	4	4	107.1	122	110.9	86.1	89.2	67.3	125.4	122	132.6	119.9	113.8	103.9	104.849	102.007	110.87	100.251	95.1505	86.8729	0.271342	0.231685	0.351885	0.206636	0.131305	0.2386	+	2.55176	0.0279498
6992	High	P07942	LAMB1	Laminin subunit beta-1 OS=Homo sapiens OX=9606 GN=LAMB1 PE=1 SV=2	0	181.312	28	1	36	53	36	1786	197.9	4.94	179.2	29	29	29	28	29	29	2050.1	2295.7	1762.8	1852.7	1836.6	1284.8	2400.4	2295.7	2106.4	2579.3	2342.7	1984.1	105.061	100.479	92.1932	112.891	102.536	86.8404	0.27479	0.210449	0.0862947	0.378495	0.239687	0.2378	+	2.13195	0.0438081
2213	High	Q4L235	AASDH	Beta-alanine-activating enzyme OS=Homo sapiens OX=9606 GN=AASDH PE=1 SV=3	0	7.126	4	1	4	4	4	1098	122.5	7.24	6.85	4	4	4	4	4	4	88	95.3	91.8	86.3	97.2	82.2	103	95.3	109.7	120.2	124	126.9	91.0028	84.1997	96.9224	106.199	109.557	112.119	-0.301048	-0.413144	-0.210129	-0.0782552	-0.0333519	-0.207		1.37886	0.109464
4299	High	Q5F1R6	DNAJC21	DnaJ homolog subfamily C member 21 OS=Homo sapiens OX=9606 GN=DNAJC21 PE=1 SV=2	0	48.842	32	1	13	13	13	531	62	5.47	42.19	7	7	7	7	7	7	444.2	524.5	441.4	390.2	408.4	289.5	520.1	524.5	527.4	543.2	520.9	447.1	101.213	102.069	102.634	105.708	101.369	87.007	0.218191	0.230345	0.2383	0.280886	0.220409	0.2374	+	4.49094	0.00623574
2509	High	P12236	SLC25A6	ADP/ATP translocase 3 OS=Homo sapiens OX=9606 GN=SLC25A6 PE=1 SV=4	0	130.44	57	1	18	71	2	298	32.8	9.74	226.2	2	2	2	2	2	2	154.9	198.8	156.6	133.1	136.1	101.6	181.4	198.8	187.1	185.3	173.6	157	100.48	110.118	103.637	102.64	96.1595	86.9645	0.20841	0.340553	0.253045	0.239098	0.145002	0.2372	+	2.75663	0.0237953
1243	High	O15304	SIVA1	Apoptosis regulatory protein Siva OS=Homo sapiens OX=9606 GN=SIVA1 PE=1 SV=2	0.003	3.297	7	1	1	1	1	175	18.7	7.61	3.55	1	1	1	1	1	1	50	44.4	28.1	45.4	52.3	38.6	58.5	44.4	33.6	63.2	66.6	59.6	107.702	81.7429	61.8595	116.355	122.614	109.727	-0.0268757	-0.424753	-0.826851	0.0846122	0.16021	-0.2068		0.486557	0.445662
4800	High	Q07812	BAX	Apoptosis regulator BAX OS=Homo sapiens OX=9606 GN=BAX PE=1 SV=1	0	57.982	58	1	9	26	9	192	21.2	5.22	67.31	11	10	11	11	11	10	607.9	689.9	595.1	445.6	535.3	375.1	711.8	689.9	711.1	620.4	682.8	579.2	106.898	103.609	106.793	93.1718	102.543	86.9844	0.29741	0.252326	0.295991	0.0991371	0.237401	0.2362	+	2.54102	0.0282038
6699	High	O14646	CHD1	Chromodomain-helicase-DNA-binding protein 1 OS=Homo sapiens OX=9606 GN=CHD1 PE=1 SV=2	0	146.011	27	1	35	44	28	1710	196.6	7.14	149.27	24	24	24	24	24	24	1678.3	1891.7	1530.9	1329.5	1484.4	1036.7	1965.1	1891.7	1829.3	1850.8	1893.3	1601	106.884	102.892	99.4978	100.667	102.979	87.0803	0.295629	0.24071	0.192318	0.209176	0.24193	0.236	+	3.72956	0.0125073
3533	High	Q92828	CORO2A	Coronin-2A OS=Homo sapiens OX=9606 GN=CORO2A PE=1 SV=2	0	36.841	23	1	10	13	10	525	59.7	8.05	43.64	8	8	8	8	8	7	324.1	322.8	278.2	261.6	266.1	190.8	379.5	322.8	332.4	364.2	339.4	294.7	112.002	95.2681	98.1013	107.486	100.167	86.9749	0.364853	0.131394	0.173673	0.305484	0.20374	0.2358	+	2.26215	0.0378812
3120	High	O00214	LGALS8	Galectin-8 OS=Homo sapiens OX=9606 GN=LGALS8 PE=1 SV=4	0.034	1.605	3	1	1	1	1	317	35.8	8.25	0	1	1	1	1	1	1	155	138.2	204	168.2	175.6	149.4	181.4	138.2	243.8	234.1	224	230.7	86.919	66.2195	116.818	112.171	107.331	110.541	-0.346844	-0.73926	0.0796801	0.0211069	-0.0425193	-0.2056		0.604949	0.366178
1557	High	Q96GV9	MACIR	Macrophage immunometabolism regulator OS=Homo sapiens OX=9606 GN=MACIR PE=1 SV=1	0.001	4.301	10	1	2	2	2	206	23.1	9.45	4.5	2	2	2	2	2	2	50.5	59.3	57.6	58.2	56.5	50.5	59.1	59.3	68.8	81	72.1	77.9	84.792	85.0789	98.7088	116.212	103.443	111.765	-0.398465	-0.393591	-0.179215	0.0562986	-0.111624	-0.2054		1.1138	0.162682
6804	High	Q9Y6X9	MORC2	ATPase MORC2 OS=Homo sapiens OX=9606 GN=MORC2 PE=1 SV=2	0	69.838	25	1	20	24	20	1032	117.8	8.38	68.53	18	18	18	17	18	17	1325.8	1415.2	1153	1227.7	1119.2	1113.7	1552.4	1415.2	1377.8	1709.1	1427.6	1719.8	101.223	92.2766	89.838	111.44	93.0851	112.138	-0.14774	-0.281235	-0.319874	-0.00900399	-0.268649	-0.2054		1.64657	0.0768688
1634	High	O60563	CCNT1	Cyclin-T1 OS=Homo sapiens OX=9606 GN=CCNT1 PE=1 SV=1	0	14.614	9	1	4	4	3	726	80.6	8.78	10.36	1	1	1	1	1	1	55.9	61.2	63.3	62.6	56.2	53.5	65.4	61.2	75.7	87.1	71.6	82.6	88.4581	82.7773	102.39	117.809	96.844	111.722	-0.336851	-0.43261	-0.125848	0.0765309	-0.206182	-0.205		1.09428	0.166962
2149	High	Q5TGY1	TMCO4	Transmembrane and coiled-coil domain-containing protein 4 OS=Homo sapiens OX=9606 GN=TMCO4 PE=1 SV=1	0	5.672	8	1	3	3	3	634	67.9	5.85	10.31	2	2	2	2	2	2	88.2	106.4	99.8	67.5	82	78.5	103.3	106.4	119.2	94	104.6	121.2	95.5449	98.4122	110.251	86.9431	96.7473	112.101	-0.230549	-0.187892	-0.0240055	-0.366657	-0.212507	-0.2046		1.69425	0.0723179
2661	High	Q8N8Q8	COX18	Cytochrome c oxidase assembly protein COX18, mitochondrial OS=Homo sapiens OX=9606 GN=COX18 PE=1 SV=1	0	8.181	8	1	3	4	3	333	37	9.83	8.63	3	3	3	3	3	3	147.7	139.1	129.1	109.4	110.5	113	173	139.1	154.2	152.2	141	174.5	111.135	89.3576	99.0578	97.773	90.5782	112.099	-0.012455	-0.327105	-0.178424	-0.197259	-0.307532	-0.2044		1.65311	0.0761891
6129	High	Q9Y2X7	GIT1	ARF GTPase-activating protein GIT1 OS=Homo sapiens OX=9606 GN=GIT1 PE=1 SV=2	0	75.616	36	1	19	24	16	761	84.3	6.8	76.47	10	10	10	10	10	10	770	829.7	927.1	791.8	830.4	741.3	901.6	829.7	1107.9	1102.2	1059.2	1144.7	88.0282	81.0083	108.17	107.614	103.416	111.763	-0.34441	-0.464308	-0.0471419	-0.0545835	-0.111995	-0.2044		1.13875	0.156612
7116	High	P26885	FKBP2	Peptidyl-prolyl cis-trans isomerase FKBP2 OS=Homo sapiens OX=9606 GN=FKBP2 PE=1 SV=2	0	32.497	63	1	6	12	6	142	15.6	9.13	37.25	6	6	6	6	6	6	1338	1635.3	1904.4	1309.9	1777.5	1410	1566.7	1635.3	2275.7	1823.6	2267.2	2177.4	80.0296	83.5338	116.247	93.1525	115.812	111.225	-0.474878	-0.413051	0.0637039	-0.255817	0.0583052	-0.2044		0.830741	0.253889
1307	High	Q9H0X9	OSBPL5	Oxysterol-binding protein-related protein 5 OS=Homo sapiens OX=9606 GN=OSBPL5 PE=1 SV=1	0	5.384	2	1	1	1	1	879	98.6	7.47	4.65	1	1	1	1	1	1	43.4	49.1	44.5	47.6	42.2	40.6	50.8	49.1	53.2	66.2	53.9	62.6	90.7683	87.7308	95.0566	118.285	96.3073	111.852	-0.301334	-0.35044	-0.234736	0.0806686	-0.215877	-0.2042		1.27403	0.126897
1747	High	Q9P2M4	TBC1D14	TBC1 domain family member 14 OS=Homo sapiens OX=9606 GN=TBC1D14 PE=1 SV=3	0	7.55	2	1	1	1	1	693	78.1	7.01	3.78	1	1	1	1	1	1	71.3	69.5	59.9	64.2	64.2	58.8	83.5	69.5	71.6	89.4	81.9	90.8	102.938	85.6791	88.2679	110.212	100.966	111.938	-0.120916	-0.385679	-0.342733	-0.0224175	-0.148829	-0.2042		1.37937	0.109418
4936	High	P14902	IDO1	Indoleamine 2,3-dioxygenase 1 OS=Homo sapiens OX=9606 GN=IDO1 PE=1 SV=1	0	23.31	22	1	7	7	7	403	45.3	7.3	21.68	7	7	7	7	7	7	416.7	446.2	575	383.7	425.2	398.2	487.9	446.2	687.1	534.1	542.3	614.9	88.3743	80.8211	124.456	96.7426	98.2279	111.378	-0.333766	-0.462661	0.160168	-0.203242	-0.181261	-0.2042		0.915404	0.220068
1663	High	Q9NYP9	MIS18A	Protein Mis18-alpha OS=Homo sapiens OX=9606 GN=MIS18A PE=1 SV=1	0	39.625	45	1	6	9	6	233	25.8	5.2	36.43	3	3	3	3	3	3	84.1	92	83.5	75	79.5	54.5	98.4	92	99.8	104.4	101.4	84.2	101.758	95.1396	103.206	107.963	104.86	87.0734	0.224838	0.127814	0.24522	0.31023	0.268166	0.2352	+	2.82837	0.0228854
5551	High	Q86WA6	BPHL	Valacyclovir hydrolase OS=Homo sapiens OX=9606 GN=BPHL PE=1 SV=1	0	23.188	31	1	8	9	8	291	32.5	9.14	20.96	8	8	8	8	8	8	842.3	1012.2	854.4	663.1	776.2	542.4	986.3	1012.2	1021	923.1	990	837.6	102.558	105.251	106.166	95.9863	102.943	87.0958	0.235765	0.273161	0.28565	0.140226	0.241167	0.2352	+	3.10821	0.0180989
601	High	Q9H6L4	ARMC7	Armadillo repeat-containing protein 7 OS=Homo sapiens OX=9606 GN=ARMC7 PE=1 SV=1	0.001	4.782	7	1	1	1	1	198	21.9	6.09	4.63	1	1	1	1	1	1	21.1	24.2	16.8	16.4	20.2	17.5	24.7	24.2	20.1	22.9	25.8	27	102.419	100.346	83.3449	94.9551	106.98	111.956	-0.128448	-0.157952	-0.425764	-0.237612	-0.0655883	-0.2032		1.51036	0.0904778
2073	High	Q8NI08	NCOA7	Nuclear receptor coactivator 7 OS=Homo sapiens OX=9606 GN=NCOA7 PE=1 SV=2	0.008	2.665	2	1	1	1	1	942	106.1	5.59	0	1	1	1	1	1	1	66.7	75.2	109.2	77.9	93.1	74.3	78.1	75.2	130.5	108.4	118.7	114.8	74.8921	72.1112	125.14	103.948	113.825	110.085	-0.555728	-0.610318	0.184927	-0.0827579	0.0481973	-0.2032		0.56004	0.394893
6167	High	P33316	DUT	Deoxyuridine 5'-triphosphate nucleotidohydrolase, mitochondrial OS=Homo sapiens OX=9606 GN=DUT PE=1 SV=4	0	71.882	50	1	9	25	9	252	26.5	9.36	87.26	11	11	11	11	11	11	880.4	958.3	831	823.3	754.9	757.2	1030.9	958.3	993.1	1146.2	962.9	1169.3	98.7973	91.8396	95.1747	109.847	92.2804	112.061	-0.181741	-0.287096	-0.235634	-0.0287863	-0.280187	-0.2028		1.89303	0.0566757
566	Medium	Q68BL7	OLFML2A	Olfactomedin-like protein 2A OS=Homo sapiens OX=9606 GN=OLFML2A PE=2 SV=1	0.066	1.145	4	1	1	1	1	652	73	7.81	0	1	1	1	1	1	1	18.4	20.2	21.2	22.1	12.7	16.6	21.5	20.2	25.3	30.8	16.1	25.6	92.4731	86.8817	108.817	132.473	69.2473	110.108	-0.251807	-0.341789	-0.0170064	0.266787	-0.669083	-0.2026		0.573474	0.385817
3443	High	Q86UB9	TMEM135	Transmembrane protein 135 OS=Homo sapiens OX=9606 GN=TMEM135 PE=2 SV=2	0	14.369	8	1	3	4	3	458	52.3	9.45	7.5	3	3	3	3	3	3	229.5	246	188.8	175.3	180.2	180.6	268.8	246	225.6	244	229.8	278.9	108.017	98.8547	90.657	98.051	92.3448	112.076	-0.0532148	-0.18109	-0.305981	-0.192867	-0.279369	-0.2024		1.98429	0.0509598
5894	High	O75147	OBSL1	Obscurin-like protein 1 OS=Homo sapiens OX=9606 GN=OBSL1 PE=1 SV=4	0	90.432	17	1	20	26	20	1896	206.8	5.63	88.82	13	13	13	13	13	13	1022.9	1174.2	953.9	885.5	926.5	652.1	1197.7	1174.2	1139.9	1232.7	1181.8	1007	103.648	101.614	98.6457	106.676	102.272	87.1446	0.250203	0.221614	0.178844	0.291758	0.230922	0.2348	+	3.65998	0.0126448
6733	High	Q5T5P2	KIAA1217	Sickle tail protein homolog OS=Homo sapiens OX=9606 GN=KIAA1217 PE=1 SV=2	0	119.862	21	1	33	41	33	1943	214	7.06	121.6	26	26	26	26	26	26	1591.2	1784.6	1663.8	1423.8	1610.4	1064.2	1863.1	1784.6	1988.2	1982.1	2054.1	1643.5	98.7893	94.6269	105.423	105.099	108.917	87.1452	0.180934	0.118829	0.274691	0.270258	0.321735	0.2334	+	2.50951	0.0289901
4341	High	P27707	DCK	Deoxycytidine kinase OS=Homo sapiens OX=9606 GN=DCK PE=1 SV=1	0	69.663	56	1	13	19	13	260	30.5	5.21	65.81	5	6	6	6	5	6	438.9	550.4	474.4	366.2	434.1	296.7	513.9	550.4	566.9	509.8	553.8	458.1	97.7957	104.742	107.882	97.0154	105.389	87.1769	0.165825	0.264818	0.307432	0.154269	0.273702	0.2332	+	2.79014	0.023438
1133	High	Q92830	KAT2A	Histone acetyltransferase KAT2A OS=Homo sapiens OX=9606 GN=KAT2A PE=1 SV=3	0	10.941	6	1	4	4	4	837	93.9	9.04	11.89	3	3	3	3	3	3	43.3	45.3	32.5	34.8	35.8	33.9	50.7	45.3	38.8	48.4	45.6	52.4	108.179	96.6572	82.7881	103.272	97.2973	111.807	-0.0475811	-0.210056	-0.43351	-0.11456	-0.200533	-0.2016		1.43651	0.101092
846	High	Q01629	IFITM2	Interferon-induced transmembrane protein 2 OS=Homo sapiens OX=9606 GN=IFITM2 PE=1 SV=2	0	24.847	31	1	2	5	1	132	14.6	7.42	16.9	2	2	2	2	2	2	32.9	43.9	38.7	32	36.4	24.2	38.5	43.9	46.2	44.5	46.5	37.3	89.9183	102.53	107.902	103.931	108.603	87.1156	0.0456828	0.235045	0.308717	0.25463	0.318055	0.2326	+	2.03931	0.0478356
586	High	P17544	ATF7	Cyclic AMP-dependent transcription factor ATF-7 OS=Homo sapiens OX=9606 GN=ATF7 PE=1 SV=3	0	15.457	11	1	4	4	2	483	51.7	8	13.22	1	1	1	1	1	1	26.3	30.3	26.1	22	24.7	17.1	30.8	30.3	31.2	30.7	31.5	26.3	102.212	100.553	103.54	101.881	104.535	87.2788	0.227868	0.204255	0.246483	0.223176	0.260289	0.2322	+	4.75294	0.00517981
3679	High	O43583	DENR	Density-regulated protein OS=Homo sapiens OX=9606 GN=DENR PE=1 SV=2	0	32.041	32	1	6	7	6	198	22.1	5.3	27.36	4	5	5	5	5	4	316.9	388.6	302.2	266.2	291.4	205.3	371.1	388.6	361.1	370.5	371.7	317.1	102.133	106.949	99.3808	101.968	102.298	87.2712	0.22687	0.293348	0.187461	0.224536	0.229201	0.2322	+	3.77169	0.0121768
2592	High	Q8IUX1	TMEM126B	Complex I assembly factor TMEM126B, mitochondrial OS=Homo sapiens OX=9606 GN=TMEM126B PE=1 SV=2	0	12.774	12	1	2	3	2	230	25.9	8.81	10.04	2	2	2	2	2	2	125.8	118.7	137.5	109.7	114.4	107.9	147.3	118.7	164.3	152.7	145.9	166.6	98.6935	79.531	110.084	102.312	97.7554	111.625	-0.177631	-0.489068	-0.0200559	-0.125688	-0.191409	-0.2008		1.20841	0.139827
5522	High	Q4J6C6	PREPL	Prolyl endopeptidase-like OS=Homo sapiens OX=9606 GN=PREPL PE=1 SV=1	0	65	25	1	14	16	14	727	83.9	6.38	49.92	10	10	10	10	10	10	575.7	756.6	611.2	574.3	505.8	535.1	674.1	756.6	730.4	799.5	645.1	826.4	91.257	102.425	98.8786	108.233	87.3311	111.875	-0.293878	-0.127309	-0.178153	-0.0477422	-0.357317	-0.2008		1.6409	0.0770564
707	Medium	Q5T601	ADGRF1	Adhesion G-protein coupled receptor F1 OS=Homo sapiens OX=9606 GN=ADGRF1 PE=1 SV=2	0.052	1.337	1	1	1	1	1	910	101.3	8.62	2.05	1	1	1	1	1	1	17.5	25.4	22.3	23	27.2	20.4	20.5	25.4	26.7	32.1	34.7	31.5	71.9719	89.175	93.739	112.697	121.826	110.591	-0.619728	-0.310523	-0.238512	0.0272215	0.139584	-0.2006		0.682284	0.322672
921	High	A2RUB6	CCDC66	Coiled-coil domain-containing protein 66 OS=Homo sapiens OX=9606 GN=CCDC66 PE=1 SV=4	0	6.296	1	1	1	1	1	948	109.3	8.25	3.92	1	1	1	1	1	1	32.4	34.6	20.4	38.9	27.6	26.8	37.9	34.6	24.3	54.1	35.2	41.4	99.956	91.2527	64.0879	142.681	92.8352	109.187	-0.127433	-0.258859	-0.768674	0.385998	-0.234055	-0.2006		0.472508	0.45622
2314	High	Q9H609	ZNF576	Zinc finger protein 576 OS=Homo sapiens OX=9606 GN=ZNF576 PE=1 SV=1	0.001	4.494	6	1	1	1	1	170	18.9	8.43	2.52	1	1	1	1	1	1	100.5	88.9	115.7	104.2	85.7	87.9	117.7	88.9	138.3	145.1	109.3	135.7	96.0816	72.5714	112.898	118.449	89.2245	110.776	-0.205306	-0.610165	0.0273804	0.0966268	-0.312127	-0.2006		0.725445	0.301121
1578	High	Q9NQS3	NECTIN3	Nectin-3 OS=Homo sapiens OX=9606 GN=NECTIN3 PE=1 SV=1	0	17.768	10	1	3	4	3	549	61	6.19	16.89	2	2	2	2	2	2	51.4	53.3	69	47.7	67.7	51	60.2	53.3	82.4	66.5	86.4	78.8	84.4715	74.7895	115.622	93.3115	121.235	110.571	-0.388432	-0.56406	0.0644487	-0.244841	0.132836	-0.2		0.687523	0.320311
4937	High	Q8TC59	PIWIL2	Piwi-like protein 2 OS=Homo sapiens OX=9606 GN=PIWIL2 PE=1 SV=1	0	31.015	9	1	8	9	8	973	109.8	8.98	23.96	8	8	8	8	8	8	494.6	486.5	408.3	430.5	420.1	398.5	579.2	486.5	487.8	599.4	535.8	615.4	105.178	88.3448	88.5809	108.847	97.2973	111.752	-0.0874628	-0.339085	-0.335235	-0.0380054	-0.19983	-0.1998		1.49491	0.0927654
3000	High	Q96I36	COX14	Cytochrome c oxidase assembly protein COX14 OS=Homo sapiens OX=9606 GN=COX14 PE=1 SV=1	0	4.94	28	1	2	2	2	57	6.6	9.55	5.27	2	2	2	2	2	2	224	238.4	189.7	191	211.5	139	262.3	238.4	226.6	265.9	269.7	214.6	106.518	96.8122	92.0203	107.98	109.523	87.1472	0.289568	0.151734	0.0784978	0.309234	0.329705	0.2318	+	2.02547	0.048677
467	High	Q9UI43	MRM2	rRNA methyltransferase 2, mitochondrial OS=Homo sapiens OX=9606 GN=MRM2 PE=1 SV=1	0	12.094	11	1	2	2	2	246	27.4	9.5	7.37	1	1	1	1	1	1	17.2	16.2	13.1	12.3	18.1	13.5	20.1	16.2	15.6	17.1	23	20.9	106.82	86.0939	82.9052	90.8769	122.232	111.072	-0.0563074	-0.367509	-0.421957	-0.289507	0.138131	-0.1996		0.885548	0.231158
775	High	O60337	MARCHF6	E3 ubiquitin-protein ligase MARCHF6 OS=Homo sapiens OX=9606 GN=MARCHF6 PE=1 SV=2	0.001	4.52	2	1	2	2	2	910	102.5	6.28	4.38	1	1	1	1	1	1	28.3	31.5	23.9	24.6	19.1	22.4	33.2	31.5	28.5	34.3	24.3	34.6	106.867	101.395	91.7382	110.408	78.2189	111.373	-0.0595888	-0.13542	-0.27981	-0.0125635	-0.509816	-0.1996		1.04408	0.179753
5091	High	Q96CT7	CCDC124	Coiled-coil domain-containing protein 124 OS=Homo sapiens OX=9606 GN=CCDC124 PE=1 SV=1	0	42.987	44	1	10	15	10	223	25.8	9.54	52.62	9	9	9	9	9	9	689.3	762.4	628.5	567.6	642.1	433.4	807.1	762.4	751	790.2	819.1	669.3	105.295	99.4629	97.9757	103.09	106.86	87.3171	0.270094	0.187895	0.16616	0.239565	0.291387	0.231	+	3.20403	0.0172219
3188	High	P53803	POLR2K	DNA-directed RNA polymerases I, II, and III subunit RPABC4 OS=Homo sapiens OX=9606 GN=POLR2K PE=1 SV=1	0	8.78	43	1	2	2	2	58	7	9.06	7.82	1	1	1	1	1	1	184.5	213.6	164.9	170.2	150.2	156.4	216.1	213.6	197.1	237	191.6	241.6	99.9692	98.8126	91.1796	109.638	88.6353	111.766	-0.160921	-0.177709	-0.293693	-0.0277334	-0.334523	-0.1992		1.67305	0.0742491
1994	High	Q9NUP7	TRMT13	tRNA:m(4)X modification enzyme TRM13 homolog OS=Homo sapiens OX=9606 GN=TRMT13 PE=1 SV=2	0	10.767	15	1	5	5	5	481	54.2	8.09	13.27	3	3	3	3	3	3	86.2	91.3	65.3	75.8	79.4	70.5	100.9	91.3	78	105.5	101.3	108.9	103.328	93.4972	79.8771	108.039	103.738	111.521	-0.110078	-0.254317	-0.481458	-0.045761	-0.10437	-0.199		1.19328	0.143531
6622	High	Q14151	SAFB2	Scaffold attachment factor B2 OS=Homo sapiens OX=9606 GN=SAFB2 PE=1 SV=1	0	133.42	28	1	23	38	13	953	107.4	6.16	132.55	14	14	13	14	14	14	1202.7	1228	1053.7	1104.1	976.3	988.8	1408.2	1228	1259.1	1537	1245.2	1527	102.983	89.8044	92.0787	112.402	91.0622	111.67	-0.116848	-0.31439	-0.278307	0.0094171	-0.294323	-0.1988		1.47185	0.0958241
1224	High	Q9NVX7	KBTBD4	Kelch repeat and BTB domain-containing protein 4 OS=Homo sapiens OX=9606 GN=KBTBD4 PE=1 SV=3	0	11.699	8	1	3	3	3	518	58.1	5.67	8.75	1	1	1	1	1	1	44.6	56.1	38.8	37.9	38	37.9	52.2	56.1	46.4	52.8	48.4	58.6	99.5866	107.027	88.5215	100.731	92.337	111.797	-0.166851	-0.0628999	-0.336776	-0.150363	-0.275894	-0.1986		1.82871	0.0612436
7427	High	O96017	CHEK2	Serine/threonine-protein kinase Chk2 OS=Homo sapiens OX=9606 GN=CHEK2 PE=1 SV=1	0	94.648	41	1	19	30	19	543	60.9	5.91	94.36	18	18	18	18	18	18	2972.4	3925.7	2937	2431.6	2820	1973.4	3480.4	3925.7	3509.7	3385.1	3597	3047.5	99.6992	112.455	100.539	96.9693	103.039	87.2984	0.191627	0.365324	0.203721	0.151572	0.239168	0.2304	+	2.49609	0.0293475
2060	High	Q9UKK6	NXT1	NTF2-related export protein 1 OS=Homo sapiens OX=9606 GN=NXT1 PE=1 SV=1	0	16.681	30	1	3	4	2	140	15.8	5.03	13.63	3	3	3	3	3	3	80.7	91	87.3	79.5	76	73.8	94.5	91	104.4	110.7	97	113.9	92.7228	89.2886	102.437	108.618	95.1758	111.758	-0.269382	-0.323829	-0.125646	-0.0411125	-0.231711	-0.1984		1.75391	0.0670494
1081	High	P24390	KDELR1	ER lumen protein-retaining receptor 1 OS=Homo sapiens OX=9606 GN=KDELR1 PE=1 SV=1	0	22.468	17	1	2	5	2	212	24.5	8.62	21.76	3	3	3	3	3	3	40.7	45.3	38.8	26.5	33.3	32.4	47.7	45.3	46.4	36.9	42.5	50	106.473	101.116	103.571	82.3661	94.8661	111.607	-0.0679388	-0.142417	-0.107803	-0.438307	-0.234465	-0.198		1.39922	0.106219
2062	High	Q5SXM2	SNAPC4	snRNA-activating protein complex subunit 4 OS=Homo sapiens OX=9606 GN=SNAPC4 PE=1 SV=1	0	13.865	4	1	4	4	4	1469	159.3	8.28	11.46	1	1	1	1	1	1	79.6	95.7	81.6	82.5	76.2	73.8	93.2	95.7	97.5	114.8	97.2	114	91.3129	93.7622	95.5258	112.476	95.2319	111.692	-0.290632	-0.252443	-0.22556	0.0100888	-0.230006	-0.1978		1.68765	0.072769
7424	High	P80723	BASP1	Brain acid soluble protein 1 OS=Homo sapiens OX=9606 GN=BASP1 PE=1 SV=2	0	139.036	85	1	17	39	17	227	22.7	4.63	133.19	17	17	17	17	17	17	3269.8	3376.9	2856.1	2625.9	2815.1	1970.4	3828.6	3376.9	3412.9	3655.6	3590.8	3042.8	109.872	96.9093	97.9424	104.907	103.048	87.3214	0.331417	0.1503	0.165599	0.264709	0.238906	0.2302	+	2.64521	0.0257497
1002	High	Q9BYV8	CEP41	Centrosomal protein of 41 kDa OS=Homo sapiens OX=9606 GN=CEP41 PE=1 SV=1	0	9.915	14	1	4	4	4	373	41.3	8.32	11.19	2	2	2	2	2	2	30.1	39.5	31.7	32.1	31.5	29.2	35.2	39.5	37.8	44.7	40.1	45.1	87.1287	97.7723	93.5644	110.644	99.2574	111.634	-0.357552	-0.191275	-0.254741	-0.0128526	-0.169525	-0.1974		1.60078	0.0806064
1573	High	O75064	DENND4B	DENN domain-containing protein 4B OS=Homo sapiens OX=9606 GN=DENND4B PE=1 SV=4	0	8.224	3	1	3	5	3	1496	163.7	7.21	12.08	3	3	3	3	3	3	51.5	64.4	63	50.5	57.5	50.8	60.2	64.4	75.3	70.3	73.3	78.5	85.5924	91.564	107.062	99.9526	104.218	111.611	-0.382929	-0.285632	-0.0600428	-0.159168	-0.0988795	-0.1974		1.51668	0.089809
3025	High	Q9H8H3	METTL7A	Methyltransferase-like protein 7A OS=Homo sapiens OX=9606 GN=METTL7A PE=1 SV=1	0	20.201	22	1	4	7	4	244	28.3	8.38	26.68	2	2	2	2	2	2	181.1	170.5	144.9	139.8	158.9	141	212	170.5	173.2	194.6	202.6	217.7	108.662	87.3911	88.775	99.7437	103.844	111.584	-0.0382771	-0.35257	-0.329902	-0.16183	-0.103707	-0.1974		1.47354	0.0955771
5851	High	P25440	BRD2	Bromodomain-containing protein 2 OS=Homo sapiens OX=9606 GN=BRD2 PE=1 SV=2	0	66.585	26	1	16	22	13	801	88	9.09	66.46	10	10	10	10	10	10	739.5	740.6	720.7	679.8	684.8	634.7	865.9	740.6	861.2	946.4	873.4	980.2	98.6275	84.3556	98.0921	107.797	99.4817	111.646	-0.178876	-0.404382	-0.186728	-0.0506261	-0.166434	-0.1974		1.58336	0.0822407
273	High	Q16394	EXT1	Exostosin-1 OS=Homo sapiens OX=9606 GN=EXT1 PE=1 SV=2	0.048	1.406	1	1	1	1	1	746	86.2	9.04	2.29	1	1	1	1	1	1	9.7	12.6	7.7	11.6	5.7	8.1	11.4	12.6	9.2	16.2	7.2	12.5	98.987	109.407	79.8842	140.666	62.5181	108.538	-0.132894	0.0114956	-0.442222	0.374066	-0.795859	-0.1972		0.422671	0.49633
3264	High	Q9BV40	VAMP8	Vesicle-associated membrane protein 8 OS=Homo sapiens OX=9606 GN=VAMP8 PE=1 SV=1	0	22.971	33	1	4	6	4	100	11.4	7.34	22.2	4	4	4	4	4	4	272.6	302.4	227.4	206.1	228.8	162.4	319.2	302.4	271.8	287	291.9	250.8	111.149	105.299	94.6434	99.9362	101.642	87.331	0.347923	0.269921	0.116008	0.194513	0.218937	0.2296	+	2.39533	0.0327594
6662	High	Q9HD26	GOPC	Golgi-associated PDZ and coiled-coil motif-containing protein OS=Homo sapiens OX=9606 GN=GOPC PE=1 SV=1	0	65.339	36	1	13	17	13	462	50.5	5.92	51.12	9	9	9	9	9	9	1214	1302.2	1041.2	1128.3	1039.1	1015.8	1421.4	1302.2	1244.2	1570.7	1325.4	1568.7	101.136	92.6547	88.5279	111.759	94.3054	111.617	-0.142257	-0.268618	-0.334351	0.00183818	-0.243142	-0.1972		1.55007	0.0858345
6940	High	P62253	UBE2G1	Ubiquitin-conjugating enzyme E2 G1 OS=Homo sapiens OX=9606 GN=UBE2G1 PE=1 SV=3	0	58.287	56	1	9	18	9	170	19.5	5.3	45.1	10	10	10	10	10	10	1245	1544.7	1639.4	1144.2	1407.2	1232.4	1457.8	1544.7	1959.1	1592.9	1794.9	1903.2	85.313	90.3985	114.65	93.2193	105.041	111.379	-0.384634	-0.301101	0.0417639	-0.256771	-0.0845237	-0.1972		1.19946	0.142065
3757	High	Q9NUA8	ZBTB40	Zinc finger and BTB domain-containing protein 40 OS=Homo sapiens OX=9606 GN=ZBTB40 PE=1 SV=4	0	31.629	11	1	10	10	10	1239	138	6.57	31.99	7	7	7	7	7	7	235.1	276.9	261.2	197.2	249.2	215.7	275.3	276.9	312.1	274.5	317.9	333.2	92.2845	92.8208	104.62	92.0163	106.565	111.693	-0.275384	-0.267023	-0.09438	-0.279582	-0.0678154	-0.1968		1.8435	0.0602106
4841	High	P07947	YES1	Tyrosine-protein kinase Yes OS=Homo sapiens OX=9606 GN=YES1 PE=1 SV=3	0	102.807	52	1	21	31	15	543	60.8	6.74	106.33	15	15	15	15	15	15	633.3	670.3	536.4	473.6	586.9	381.7	741.5	670.3	641	659.3	748.7	589.4	109.846	99.2988	94.9583	97.6693	110.913	87.3142	0.3312	0.18556	0.121077	0.161688	0.345141	0.229	+	2.12716	0.0438885
4610	High	Q9H330	TMEM245	Transmembrane protein 245 OS=Homo sapiens OX=9606 GN=TMEM245 PE=1 SV=3	0	21.953	14	1	7	11	7	879	97.3	8.91	35.02	3	3	3	3	3	3	367.5	395.6	501.6	310.6	368.9	341.9	430.3	395.6	599.4	432.3	470.5	527.9	90.3992	83.1092	125.924	90.8193	98.8445	110.903	-0.294922	-0.416222	0.183254	-0.288232	-0.16607	-0.1964		0.890863	0.229127
1461	High	P27487	DPP4	Dipeptidyl peptidase 4 OS=Homo sapiens OX=9606 GN=DPP4 PE=1 SV=2	0.004	3.286	1	1	1	1	1	766	88.2	6.04	2.71	1	1	1	1	1	1	43.8	69.6	48.5	43.3	57.9	46	51.3	69.6	58	60.2	73.9	71.1	80.1354	108.722	90.6014	94.038	115.439	111.065	-0.470891	-0.0307623	-0.293797	-0.240086	0.0557248	-0.196		0.973723	0.200187
809	High	Q96M93	ADAD1	Adenosine deaminase domain-containing protein 1 OS=Homo sapiens OX=9606 GN=ADAD1 PE=2 SV=1	0.044	1.457	1	1	1	1	1	576	64.4	9.01	2.04	1	1	1	1	1	1	34.1	43.6	36	33.1	30.7	23.4	39.9	43.6	43.1	46.1	39.2	36.1	96.5323	105.484	104.274	111.532	94.8387	87.3387	0.14439	0.272329	0.255689	0.352768	0.118855	0.2288	+	2.21546	0.039878
2688	High	A0JNW5	UHRF1BP1L	UHRF1-binding protein 1-like OS=Homo sapiens OX=9606 GN=UHRF1BP1L PE=1 SV=2	0	36.513	10	1	11	11	10	1464	164.1	6.32	28.52	4	4	4	4	4	4	143	172.6	118.8	105.7	115.7	114.9	167.5	172.6	142	147.2	147.6	177.4	105.313	108.519	89.2801	92.5495	92.801	111.537	-0.0828449	-0.0395735	-0.321115	-0.269228	-0.265313	-0.1956		1.59997	0.080659
1502	High	Q15742	NAB2	NGFI-A-binding protein 2 OS=Homo sapiens OX=9606 GN=NAB2 PE=1 SV=1	0.002	3.602	5	1	1	1	1	525	56.6	6.96	3.22	1	1	1	1	1	1	42.1	74.7	60.3	50.8	46.6	47.8	49.3	74.7	72	70.7	59.5	73.8	73.95	112.05	108	106.05	89.25	110.7	-0.582033	0.0174874	-0.0356239	-0.0619106	-0.310731	-0.1948		0.803731	0.265171
3506	High	P16455	MGMT	Methylated-DNA--protein-cysteine methyltransferase OS=Homo sapiens OX=9606 GN=MGMT PE=1 SV=1	0	30.566	37	1	5	6	5	207	21.6	8.1	22.32	5	5	5	5	5	5	305.7	370.3	283.9	221.1	255.7	187.7	358	370.3	339.2	307.8	326.1	289.8	107.875	111.581	102.21	92.7481	98.2624	87.3242	0.304902	0.353637	0.227079	0.0869356	0.170257	0.2286	+	2.06836	0.0462713
2200	High	Q15526	SURF1	Surfeit locus protein 1 OS=Homo sapiens OX=9606 GN=SURF1 PE=1 SV=1	0.002	3.89	5	1	1	2	1	300	33.3	9.6	6.11	2	2	2	2	2	2	90.6	101.9	101.8	72.2	95.2	81.5	106.1	101.9	121.6	100.6	121.4	125.8	93.977	90.2569	107.706	89.1054	107.529	111.426	-0.245707	-0.303978	-0.0489887	-0.322502	-0.0513635	-0.1946		1.49224	0.0931656
2411	High	Q86VW0	SESTD1	SEC14 domain and spectrin repeat-containing protein 1 OS=Homo sapiens OX=9606 GN=SESTD1 PE=1 SV=2	0	32.975	19	1	9	10	9	696	79.3	5.1	30.04	4	4	4	4	4	4	119.5	116.2	82.6	123.1	96.7	94.6	140	116.2	98.7	171.4	123.3	146.1	105.567	87.621	74.425	129.245	92.9747	110.167	-0.0615294	-0.330346	-0.565834	0.230411	-0.244783	-0.1946		0.659967	0.33444
2074	High	Q8IY47	KBTBD2	Kelch repeat and BTB domain-containing protein 2 OS=Homo sapiens OX=9606 GN=KBTBD2 PE=1 SV=2	0	21.92	16	1	6	7	6	623	71.3	5.62	15.08	5	5	5	5	5	5	118.1	123.2	108.8	100.1	111.5	74.3	138.3	123.2	130	139.4	142.3	114.8	105.305	93.8071	98.9848	106.142	108.35	87.4112	0.268679	0.10188	0.179389	0.280108	0.309813	0.228	+	2.39707	0.032717
730	High	Q14849	STARD3	StAR-related lipid transfer protein 3 OS=Homo sapiens OX=9606 GN=STARD3 PE=1 SV=2	0	7	8	1	2	2	2	445	50.5	8.37	7.27	2	2	2	2	2	2	24.6	32.1	21.4	23.6	19.3	21.2	28.8	32.1	25.5	32.9	24.6	32.7	97.8482	109.06	86.6365	111.778	83.5787	111.099	-0.183222	-0.0267173	-0.358793	0.00879695	-0.410632	-0.1942		1.0776	0.171151
2971	High	O75506	HSBP1	Heat shock factor-binding protein 1 OS=Homo sapiens OX=9606 GN=HSBP1 PE=1 SV=1	0	41.389	72	1	4	17	4	76	8.5	4.36	64.97	7	7	7	7	7	7	210.6	230.6	212.7	171.4	208.8	136.5	246.5	230.6	254.1	238.6	266.4	210.9	102.204	95.6119	105.356	98.9289	110.455	87.4439	0.225029	0.128833	0.268837	0.178035	0.337035	0.2276	+	2.49601	0.0293475
4632	High	Q9BTE7	DCUN1D5	DCN1-like protein 5 OS=Homo sapiens OX=9606 GN=DCUN1D5 PE=1 SV=1	0	62.134	49	1	11	17	10	237	27.5	5.58	56.48	8	8	8	8	8	8	418.3	409.5	369.9	374	370.4	344.7	489.8	409.5	442	520.7	472.4	532.3	102.515	85.7083	92.5106	108.982	98.8733	111.41	-0.120047	-0.378376	-0.268193	-0.0317872	-0.172231	-0.194		1.50086	0.0918051
3262	High	Q53FT3	HIKESHI	Protein Hikeshi OS=Homo sapiens OX=9606 GN=HIKESHI PE=1 SV=2	0	17.918	27	1	5	7	5	197	21.6	5.45	14.04	5	5	5	5	5	5	248.6	309.2	246	200.7	230.8	162.4	291.1	309.2	293.9	279.4	294.4	250.7	101.623	107.942	102.601	97.5388	102.775	87.5196	0.215553	0.302578	0.229363	0.15637	0.231816	0.2272	+	3.19953	0.0172219
4435	High	Q8WX93	PALLD	Palladin OS=Homo sapiens OX=9606 GN=PALLD PE=1 SV=3	0	31.7	7	1	8	8	8	1383	150.5	7.09	24.74	5	6	6	6	6	5	444.7	522.2	514.9	425.4	456	312.6	520.7	522.2	615.3	592.2	581.6	482.7	94.2529	94.5244	111.377	107.195	105.276	87.3744	0.109326	0.113476	0.350163	0.294958	0.2689	0.2272	+	2.00413	0.0496196
3609	High	Q8WUY8	NAT14	Probable N-acetyltransferase 14 OS=Homo sapiens OX=9606 GN=NAT14 PE=1 SV=1	0	20.079	34	1	5	6	5	206	21.6	10.74	15.36	3	3	3	3	3	3	223.3	274.2	241.4	170.2	218.4	198	261.4	274.2	288.5	237	278.6	305.7	95.3203	99.9878	105.202	86.4228	101.592	111.474	-0.225857	-0.156888	-0.0835452	-0.367229	-0.133921	-0.1936		1.77458	0.0652878
5403	High	Q13596	SNX1	Sorting nexin-1 OS=Homo sapiens OX=9606 GN=SNX1 PE=1 SV=3	0	93.714	38	1	19	22	17	522	59	5.15	63.64	13	13	13	13	13	13	575.9	672.7	523.7	506.2	587.2	506.6	674.3	672.7	625.8	704.7	748.9	782.3	96.1294	95.9013	89.2152	100.463	106.765	111.526	-0.214331	-0.217759	-0.32202	-0.150713	-0.0629489	-0.1936		1.97892	0.0512197
5796	High	Q9UPT8	ZC3H4	Zinc finger CCCH domain-containing protein 4 OS=Homo sapiens OX=9606 GN=ZC3H4 PE=1 SV=3	0	73.778	21	1	18	20	18	1303	140.2	6.27	62.33	13	13	13	13	13	13	694.4	752.7	699	665.7	669.2	618	813.1	752.7	835.3	926.7	853.6	954.3	94.9939	87.9374	97.5875	108.266	99.7255	111.49	-0.23101	-0.342368	-0.192148	-0.0423405	-0.160883	-0.1936		1.78291	0.0647148
7412	High	P21399	ACO1	Cytoplasmic aconitate hydratase OS=Homo sapiens OX=9606 GN=ACO1 PE=1 SV=3	0	156.597	47	1	32	47	32	889	98.3	6.68	150.07	30	30	30	30	30	30	2215.4	2860	2169.7	1627.5	2165.9	1930.2	2594	2860	2592.7	2265.6	2762.6	2980.8	96.9375	106.878	96.889	84.6653	103.238	111.392	-0.200521	-0.0596844	-0.201244	-0.395806	-0.109673	-0.1936		1.55311	0.0854474
434	High	P29323	EPHB2	Ephrin type-B receptor 2 OS=Homo sapiens OX=9606 GN=EPHB2 PE=1 SV=5	0	5.51	5	1	3	3	2	1055	117.4	6.55	9.84	2	2	2	2	2	2	14.6	14.4	14.5	14	13	12.5	17.1	14.4	17.3	19.5	16.5	19.3	98.5591	82.9971	99.7118	112.392	95.1009	111.239	-0.174605	-0.422532	-0.157829	0.0148733	-0.226135	-0.1934		1.28998	0.124038
1439	Medium	Q96KX1	C4orf36	Uncharacterized protein C4orf36 OS=Homo sapiens OX=9606 GN=C4orf36 PE=4 SV=2	0.061	1.204	6	1	1	1	1	117	13.3	9.47	2.23	1	1	1	1	1	1	48.5	60.8	46	49.3	51.8	45.3	56.7	60.8	55	68.7	66	70	90.1909	96.7126	87.4867	109.279	104.984	111.347	-0.304006	-0.203284	-0.347923	-0.0270448	-0.0848889	-0.1934		1.45962	0.0974193
4851	High	Q8IY67	RAVER1	Ribonucleoprotein PTB-binding 1 OS=Homo sapiens OX=9606 GN=RAVER1 PE=1 SV=1	0	99.332	44	1	14	26	14	606	63.8	8.48	103.03	13	13	13	13	13	13	431.3	462.5	440.4	408.1	417	383.2	505	462.5	526.2	568.1	531.9	591.8	95.1185	87.1135	99.1116	107.004	100.185	111.468	-0.228826	-0.355656	-0.169498	-0.0589648	-0.153955	-0.1934		1.77465	0.0652878
3561	High	Q9Y5J9	TIMM8B	Mitochondrial import inner membrane translocase subunit Tim8 B OS=Homo sapiens OX=9606 GN=TIMM8B PE=1 SV=1	0	14.614	45	1	4	8	4	83	9.3	5.12	19.83	4	4	4	4	4	4	313	358.1	284.1	250.9	266.9	194	366.5	358.1	339.5	349.3	340.5	299.6	107.085	104.631	99.1965	102.06	99.4887	87.5383	0.290776	0.257325	0.180374	0.221429	0.184617	0.2268	+	3.36246	0.0161353
505	High	Q9HBH0	RHOF	Rho-related GTP-binding protein RhoF OS=Homo sapiens OX=9606 GN=RHOF PE=1 SV=1	0	11.074	15	1	3	3	3	211	23.6	8.65	8.49	2	2	2	2	2	2	14.5	19.6	17	13.8	18	14.6	16.9	19.6	20.3	19.2	22.9	22.5	83.5255	96.8699	100.329	94.8929	113.18	111.203	-0.412902	-0.199071	-0.148445	-0.228819	0.0254226	-0.1928		1.2832	0.125331
670	High	Q9BQ15	NABP2	SOSS complex subunit B1 OS=Homo sapiens OX=9606 GN=NABP2 PE=1 SV=1	0	14.626	21	1	2	3	2	211	22.3	9.06	14.06	2	2	2	2	2	2	24.7	19.3	27.1	18.4	21.8	19.5	28.9	19.3	32.3	25.7	27.8	30.2	105.603	70.5238	118.027	93.9099	101.583	110.353	-0.0634791	-0.645948	0.0969856	-0.23278	-0.119464	-0.1928		0.702693	0.313007
1711	High	Q9UBI1	COMMD3	COMM domain-containing protein 3 OS=Homo sapiens OX=9606 GN=COMMD3 PE=1 SV=1	0	5.023	11	1	1	1	1	195	22.1	5.99	3.23	1	1	1	1	1	1	58.7	79.6	74.2	48.2	64	56.8	68.8	79.6	88.7	67.1	81.6	87.7	87.1806	100.866	112.397	85.0264	103.4	111.13	-0.350168	-0.139808	0.0163573	-0.386264	-0.104008	-0.1928		1.18851	0.144665
1326	High	Q8IV32	CCDC71	Coiled-coil domain-containing protein 71 OS=Homo sapiens OX=9606 GN=CCDC71 PE=1 SV=3	0	5.29	6	1	2	2	2	467	49.6	11.8	5.59	1	1	1	1	1	1	51	68.5	55.1	32.7	34.9	41.4	59.7	68.5	65.9	45.5	44.6	63.9	102.901	118.07	113.588	78.4257	76.8745	110.141	-0.098085	0.100288	0.0444625	-0.489949	-0.518772	-0.1926		0.664132	0.331841
3575	High	Q86WP2	GPBP1	Vasculin OS=Homo sapiens OX=9606 GN=GPBP1 PE=1 SV=1	0	16.017	10	1	3	6	3	473	53.3	7.05	21.58	3	3	3	3	3	3	214.2	218.6	220.9	222.3	226	195.6	250.8	218.6	263.9	309.5	288.2	302.1	92.1438	80.3135	96.9567	113.71	105.885	110.991	-0.268489	-0.466733	-0.195035	0.0349132	-0.0679558	-0.1926		1.0508	0.178011
2851	High	Q9BTL3	RAMAC	RNA guanine-N7 methyltransferase activating subunit OS=Homo sapiens OX=9606 GN=RAMAC PE=1 SV=1	0	18.78	50	1	4	7	4	118	14.4	8.94	21.38	4	4	4	4	4	4	155.6	206.8	143.7	104.9	123.8	127.1	182.1	206.8	171.7	146.1	157.9	196.2	102.998	116.968	97.1154	82.6357	89.31	110.973	-0.107594	0.0759111	-0.192435	-0.425369	-0.313314	-0.1924		1.05152	0.177898
2292	High	Q53FP2	TMEM35A	Novel acetylcholine receptor chaperone OS=Homo sapiens OX=9606 GN=TMEM35A PE=1 SV=2	0	11.126	10	1	1	2	1	167	18.4	10.08	7.3	1	1	1	1	1	1	85	83.8	119.3	90.2	118.4	87	99.5	83.8	142.6	125.6	151	134.4	81.0151	68.2318	116.108	102.266	122.947	109.431	-0.433765	-0.681511	0.0854408	-0.0976967	0.168015	-0.1922		0.52774	0.416531
662	High	Q9NYL5	CYP39A1	24-hydroxycholesterol 7-alpha-hydroxylase OS=Homo sapiens OX=9606 GN=CYP39A1 PE=1 SV=2	0.04	1.499	2	1	1	1	1	469	54.1	8.65	2.2	1	1	1	1	1	1	28.2	28.9	18.9	19.5	15.8	19.2	33.1	28.9	22.6	27.2	20.2	29.7	122.82	107.236	83.859	100.928	74.9536	110.204	0.156368	-0.0393934	-0.39414	-0.126856	-0.556108	-0.192		0.688649	0.319796
941	High	Q68CZ1	RPGRIP1L	Protein fantom OS=Homo sapiens OX=9606 GN=RPGRIP1L PE=1 SV=2	0	7.05	3	1	3	3	3	1315	151.1	5.35	8.55	1	1	1	1	1	1	28.6	28.8	28.9	38.2	30.8	27.4	33.5	28.8	34.5	53.2	39.3	42.3	86.7876	74.6114	89.3782	137.824	101.813	109.585	-0.336497	-0.554589	-0.294061	0.330769	-0.106128	-0.192		0.573594	0.385817
4261	High	O00423	EML1	Echinoderm microtubule-associated protein-like 1 OS=Homo sapiens OX=9606 GN=EML1 PE=1 SV=3	0	57	23	1	14	14	14	815	89.8	7.06	43.68	8	8	8	8	8	8	427.2	538.3	430.4	367.6	391.6	283.8	500.2	538.3	514.3	511.8	499.5	438.3	99.96	107.574	102.778	102.278	99.8201	87.5899	0.190586	0.296492	0.230691	0.223661	0.188566	0.2262	+	3.51011	0.0145997
4496	High	Q16698	DECR1	2,4-dienoyl-CoA reductase [(3E)-enoyl-CoA-producing], mitochondrial OS=Homo sapiens OX=9606 GN=DECR1 PE=1 SV=1	0	90.418	54	1	14	25	14	335	36	9.28	78.43	14	14	14	14	14	14	486.3	621.8	492.9	371.8	477.7	321.3	569.4	621.8	589	517.5	609.4	496.1	100.388	109.626	103.843	91.2377	107.44	87.4647	0.198812	0.32582	0.247637	0.0609279	0.296759	0.2262	+	2.07931	0.0459677
593	High	Q8IXU6	SLC35F2	Solute carrier family 35 member F2 OS=Homo sapiens OX=9606 GN=SLC35F2 PE=1 SV=1	0	5.976	6	1	1	1	1	374	41.2	6.21	4.03	1	1	1	1	1	1	22	26.7	20.6	14.1	16.8	17.4	25.7	26.7	24.6	19.6	21.5	26.8	106.418	110.559	101.863	81.1594	89.0269	110.973	-0.0604646	-0.00539326	-0.123575	-0.451379	-0.317896	-0.1916		1.07659	0.171209
4842	High	Q9P035	HACD3	Very-long-chain (3R)-3-hydroxyacyl-CoA dehydratase 3 OS=Homo sapiens OX=9606 GN=HACD3 PE=1 SV=2	0	51.053	23	1	8	22	8	362	43.1	8.94	76.31	9	9	9	9	9	9	593.6	700.9	603.5	467.7	534.2	381.7	695	700.9	721.2	651.1	681.3	589.5	103.243	104.12	107.135	96.722	101.208	87.5712	0.237521	0.249717	0.290908	0.143387	0.208798	0.2262	+	3.10822	0.0180989
7099	High	Q6NUK1	SLC25A24	Calcium-binding mitochondrial carrier protein SCaMC-1 OS=Homo sapiens OX=9606 GN=SLC25A24 PE=1 SV=2	0	120.669	60	1	23	35	23	477	53.3	6.33	114.88	20	20	20	20	20	20	2304.3	2621	1998.3	1733.1	1949.6	1394.2	2698.1	2621	2388	2412.7	2486.7	2153.1	109.682	106.548	97.0758	98.0799	101.088	87.5268	0.325528	0.283702	0.149388	0.164233	0.207817	0.2262	+	2.56482	0.0276151
2825	High	Q96HN2	AHCYL2	Adenosylhomocysteinase 3 OS=Homo sapiens OX=9606 GN=AHCYL2 PE=1 SV=1	0	77.494	35	1	18	28	7	611	66.7	7.36	83.4	2	2	2	2	2	2	188.8	226	193.4	152.9	186	124.8	221.1	226	231.1	212.8	237.3	192.8	100.416	102.642	104.958	96.6467	107.774	87.5634	0.197594	0.229218	0.261412	0.142393	0.299607	0.226	+	2.95477	0.0212763
2438	High	P22670	RFX1	MHC class II regulatory factor RFX1 OS=Homo sapiens OX=9606 GN=RFX1 PE=1 SV=2	0	37.24	15	1	7	7	7	979	104.7	6.29	27.33	4	4	4	4	4	2	138.2	185.4	150.3	127.6	133.3	96.7	161.8	185.4	179.6	177.6	170.1	149.4	94.8139	108.643	105.245	104.073	99.6777	87.5476	0.115031	0.311461	0.265607	0.249451	0.187203	0.2256	+	2.56972	0.0275518
2858	High	Q8TCT7	SPPL2B	Signal peptide peptidase-like 2B OS=Homo sapiens OX=9606 GN=SPPL2B PE=1 SV=2	0	18.774	7	1	3	5	3	592	64.6	8.32	18.25	4	4	4	4	4	4	176.1	219.7	198.9	177.5	188.8	127.3	206.2	219.7	237.6	247.1	240.8	196.6	91.7804	97.7893	105.757	109.985	107.181	87.5074	0.068781	0.160272	0.273272	0.329832	0.292572	0.225	+	2.02001	0.0489416
4312	High	O95870	ABHD16A	Phosphatidylserine lipase ABHD16A OS=Homo sapiens OX=9606 GN=ABHD16A PE=1 SV=3	0	32.591	22	1	8	8	8	558	63.2	8.13	27.66	5	5	5	5	5	5	354.9	350	314.1	311.1	316.7	291.5	415.6	350	375.3	433	404	450.1	102.702	86.4909	92.743	107.002	99.8353	111.227	-0.11505	-0.362891	-0.262201	-0.0558785	-0.15589	-0.1904		1.59622	0.0809423
1889	High	Q9BYC5	FUT8	Alpha-(1,6)-fucosyltransferase OS=Homo sapiens OX=9606 GN=FUT8 PE=1 SV=2	0	8.397	5	1	3	3	3	575	66.5	7.66	7.45	2	2	2	2	2	2	93.8	119	103.6	80.3	96.5	65.1	109.8	119	123.8	111.8	123.1	100.5	95.7558	103.779	107.965	97.5	107.355	87.6453	0.127683	0.243766	0.300816	0.153725	0.292635	0.224	+	2.49133	0.0294964
2897	High	O43617	TRAPPC3	Trafficking protein particle complex subunit 3 OS=Homo sapiens OX=9606 GN=TRAPPC3 PE=1 SV=1	0	22.265	33	1	5	7	5	180	20.3	4.96	19.43	4	4	4	4	4	4	207.8	235.2	201	168.7	179	131	243.3	235.2	240.1	234.9	228.3	202.4	105.462	101.951	104.075	101.821	98.9597	87.733	0.265527	0.216679	0.246426	0.214837	0.173722	0.2236	+	3.85945	0.0114961
2868	High	P13051	UNG	Uracil-DNA glycosylase OS=Homo sapiens OX=9606 GN=UNG PE=1 SV=2	0	40.546	34	1	6	8	6	313	34.6	9.32	32.33	3	4	4	4	4	4	133.9	173.6	151.7	140.2	130.8	128.7	156.7	173.6	181.2	195.1	166.8	198.7	87.697	97.1551	101.408	109.188	93.3495	111.202	-0.342587	-0.194825	-0.133009	-0.0263781	-0.252473	-0.1898		1.62039	0.0787517
3626	High	Q6P5Z2	PKN3	Serine/threonine-protein kinase N3 OS=Homo sapiens OX=9606 GN=PKN3 PE=1 SV=1	0	35.521	15	1	9	10	8	889	99.4	8.46	24.73	5	5	5	5	5	5	246.6	263.8	197	220.8	208.5	200.3	288.8	263.8	235.5	307.4	265.9	309.3	103.717	94.7387	84.5753	110.397	95.4929	111.079	-0.0989361	-0.229562	-0.39328	-0.00888967	-0.218123	-0.1898		1.36307	0.112267
6674	High	O14936	CASK	Peripheral plasma membrane protein CASK OS=Homo sapiens OX=9606 GN=CASK PE=1 SV=3	0	102.548	34	1	25	30	25	926	105.1	6.43	94.01	21	21	21	20	21	20	1574.7	1773.9	1611	1204.8	1567.6	1021.5	1843.8	1773.9	1925.1	1677.3	1999.5	1577.5	102.461	98.5765	106.979	93.2084	111.113	87.6624	0.225042	0.169285	0.287293	0.0885007	0.341999	0.2224	+	2.13405	0.0437231
1338	High	Q9NR34	MAN1C1	Mannosyl-oligosaccharide 1,2-alpha-mannosidase IC OS=Homo sapiens OX=9606 GN=MAN1C1 PE=1 SV=1	0	12.656	6	1	3	3	3	630	70.9	7.46	10.78	2	2	2	2	2	2	59.6	73.7	62.9	58.7	60.3	41.9	69.8	73.7	75.2	81.7	76.9	64.6	94.7726	100.068	102.105	110.93	104.413	87.7122	0.111693	0.19013	0.219198	0.338802	0.251449	0.2222	+	2.40414	0.0325435
7856	High	P22626	HNRNPA2B1	Heterogeneous nuclear ribonucleoproteins A2/B1 OS=Homo sapiens OX=9606 GN=HNRNPA2B1 PE=1 SV=2	0	237.407	64	1	22	127	18	353	37.4	8.95	440.37	27	27	27	27	27	27	5781.5	6603	7201.8	6063.4	6078	5605.1	6769.5	6603	8605.9	8441	7752.7	8655.9	86.7366	84.6032	110.266	108.153	99.3342	110.907	-0.354635	-0.390562	-0.00835776	-0.0362699	-0.158985	-0.1898		1.12713	0.159519
3722	High	O14893	GEMIN2	Gem-associated protein 2 OS=Homo sapiens OX=9606 GN=GEMIN2 PE=1 SV=1	0	23.263	21	1	4	6	4	280	31.6	5.58	19.33	6	6	6	6	6	6	321.3	371.5	324.9	255.6	323.2	211.1	376.2	371.5	388.3	355.8	412.2	326.1	101.215	99.9507	104.471	95.7266	110.901	87.736	0.206185	0.188048	0.251857	0.125752	0.33803	0.222	+	2.48404	0.0297552
2108	High	Q5FBB7	SGO1	Shugoshin 1 OS=Homo sapiens OX=9606 GN=SGO1 PE=1 SV=1	0	14.607	7	1	4	5	4	561	64.2	9.16	20.43	3	3	3	3	3	3	120.9	131.2	115.2	102.7	105.4	76.4	141.5	131.2	137.7	143	134.4	118	105.361	97.6917	102.532	106.478	100.074	87.863	0.262015	0.152981	0.222742	0.277228	0.187746	0.2206	+	3.18391	0.0172219
2249	High	Q9NZH0	GPRC5B	G-protein coupled receptor family C group 5 member B OS=Homo sapiens OX=9606 GN=GPRC5B PE=2 SV=2	0	30.969	16	1	4	7	4	403	44.8	8.24	25.34	4	4	4	4	4	4	123.4	136.3	133.7	116.1	122.6	84.1	144.5	136.3	159.7	161.6	156.3	129.9	97.6022	92.0635	107.869	109.152	105.572	87.7406	0.153668	0.0693841	0.297963	0.315026	0.266916	0.2206	+	2.02407	0.0487425
5066	High	Q9BX10	GTPBP2	GTP-binding protein 2 OS=Homo sapiens OX=9606 GN=GTPBP2 PE=1 SV=1	0	30.96	15	1	8	9	8	602	65.7	8.05	26.92	7	7	7	7	7	7	532.4	544.1	441.6	436.4	476.7	428.8	623.4	544.1	527.7	607.5	608.1	662.2	104.685	91.3686	88.6146	102.015	102.116	111.201	-0.0871089	-0.283395	-0.327549	-0.124383	-0.122958	-0.189		1.75332	0.0670494
5337	High	O75127	PTCD1	Pentatricopeptide repeat-containing protein 1, mitochondrial OS=Homo sapiens OX=9606 GN=PTCD1 PE=1 SV=2	0	36.706	17	1	9	9	9	700	78.8	8.59	29.76	9	9	9	9	8	9	797.2	900.9	702.1	647.9	634.6	486.7	933.4	900.9	839	901.9	809.4	751.6	109.038	105.241	98.0102	105.358	94.5524	87.8003	0.31253	0.261402	0.158706	0.263002	0.106888	0.2206	+	2.36437	0.0339656
2769	High	Q15014	MORF4L2	Mortality factor 4-like protein 2 OS=Homo sapiens OX=9606 GN=MORF4L2 PE=1 SV=1	0	37.239	40	1	9	13	6	288	32.3	9.72	43.73	5	5	5	5	5	5	140.4	201	132.2	106	116.2	120.1	164.4	201	158	147.5	148.2	185.5	98.1883	120.048	94.3659	88.0948	88.5128	110.79	-0.174209	0.115776	-0.231495	-0.330704	-0.323874	-0.1888		1.08683	0.168786
5680	High	Q96HF1	SFRP2	Secreted frizzled-related protein 2 OS=Homo sapiens OX=9606 GN=SFRP2 PE=1 SV=2	0	58.741	58	1	10	19	10	295	33.5	7.42	70.18	10	10	10	10	10	10	630.6	855.5	741.1	473.6	642.9	581	738.3	855.5	885.6	659.3	820.1	897.3	91.2214	105.702	109.421	81.4604	101.328	110.867	-0.281383	-0.0688226	-0.0189352	-0.444655	-0.129791	-0.1888		1.14255	0.155763
6560	High	Q8WWQ0	PHIP	PH-interacting protein OS=Homo sapiens OX=9606 GN=PHIP PE=1 SV=2	0	167.878	31	1	39	45	38	1821	206.6	8.85	141.58	36	36	36	36	36	35	1485.4	1676	1472.9	1167.8	1367.1	949.4	1739.2	1676	1760	1625.8	1743.8	1466.2	104.237	100.45	105.484	97.4408	104.513	87.8753	0.246342	0.19294	0.263494	0.149068	0.250153	0.2202	+	3.29506	0.0166749
2485	High	Q8NEZ4	KMT2C	Histone-lysine N-methyltransferase 2C OS=Homo sapiens OX=9606 GN=KMT2C PE=1 SV=3	0	18.287	2	1	7	7	6	4911	541	6.49	20.11	2	2	2	2	2	2	102.9	130.1	122.9	96.2	116.5	100.1	120.5	130.1	146.8	133.9	148.6	154.5	86.6491	93.5523	105.561	96.2848	106.855	111.098	-0.358574	-0.247986	-0.0737549	-0.206451	-0.0561727	-0.1886		1.54206	0.0867186
6872	High	Q9UNF1	MAGED2	Melanoma-associated antigen D2 OS=Homo sapiens OX=9606 GN=MAGED2 PE=1 SV=2	0	169.222	53	1	26	60	23	606	64.9	9.32	191.66	26	26	26	26	26	26	1888.8	2009.5	1649.7	1610.4	1674.6	1173.8	2211.6	2009.5	1971.4	2241.9	2136	1812.7	107.159	97.3666	95.5205	108.627	103.496	87.831	0.28695	0.148696	0.12108	0.306582	0.236771	0.2202	+	2.40351	0.0325435
3922	High	Q9Y487	ATP6V0A2	V-type proton ATPase 116 kDa subunit a2 OS=Homo sapiens OX=9606 GN=ATP6V0A2 PE=1 SV=2	0	59.548	24	1	15	19	13	856	98	6.61	63.14	9	9	9	9	9	9	371.8	404.9	357.2	296.8	341	235.2	435.3	404.9	426.8	413.2	435	363.1	105.387	98.0269	103.329	100.036	105.314	87.907	0.261643	0.157199	0.233193	0.186473	0.260648	0.2198	+	3.33486	0.0165716
622	High	Q6IPU0	CENPP	Centromere protein P OS=Homo sapiens OX=9606 GN=CENPP PE=1 SV=1	0.006	2.851	3	1	1	1	1	288	33.1	6.27	2.35	1	1	1	1	1	1	22.7	27.5	22.1	19	13.5	18.1	26.6	27.5	26.4	26.5	17.2	27.9	104.931	108.481	104.142	104.536	67.8501	110.059	-0.0688389	-0.0208335	-0.0797272	-0.0742728	-0.697857	-0.1884		0.668507	0.329774
3743	High	Q9NZC9	SMARCAL1	SWI/SNF-related matrix-associated actin-dependent regulator of chromatin subfamily A-like protein 1 OS=Homo sapiens OX=9606 GN=SMARCAL1 PE=1 SV=1	0	26.235	8	1	5	8	5	954	105.9	9.06	23.28	7	7	7	7	7	7	244.1	252.3	252.1	214	248.3	214	285.9	252.3	301.3	297.9	316.6	330.4	96.1332	84.8352	101.311	100.168	106.456	111.096	-0.208703	-0.389073	-0.133013	-0.149386	-0.0615524	-0.1884		1.56582	0.0839778
2424	High	Q13948	CUX1	Protein CASP OS=Homo sapiens OX=9606 GN=CUX1 PE=1 SV=2	0	91.524	38	1	21	24	4	678	77.4	5.44	69.99	3	3	3	3	3	3	102.2	129.1	120.6	95.8	96.6	95.6	119.7	129.1	144.1	133.3	123.3	147.7	90.0903	97.1651	108.455	100.326	92.7998	111.164	-0.303247	-0.194181	-0.0355995	-0.147993	-0.260497	-0.1882		1.811	0.0623948
4117	High	P12694	BCKDHA	2-oxoisovalerate dehydrogenase subunit alpha, mitochondrial OS=Homo sapiens OX=9606 GN=BCKDHA PE=1 SV=2	0	61.263	42	1	12	16	12	445	50.4	8.27	48.75	7	7	7	7	7	7	296.7	388.8	317.7	213.9	296.3	263.1	347.4	388.8	379.7	297.8	377.9	406.3	94.836	106.138	103.653	81.2958	103.162	110.915	-0.225948	-0.0635171	-0.0976854	-0.448202	-0.104541	-0.1882		1.25307	0.130961
5001	High	O15231	ZNF185	Zinc finger protein 185 OS=Homo sapiens OX=9606 GN=ZNF185 PE=1 SV=3	0	48.723	27	1	11	11	11	689	73.5	7.01	34.78	10	10	10	9	10	9	433.4	538.5	529.3	374.3	471.6	411.9	507.4	538.5	632.5	521.1	601.5	636	88.5772	94.0064	110.416	90.9689	105.004	111.027	-0.325903	-0.24008	-0.00796129	-0.287467	-0.080462	-0.1882		1.42448	0.103059
1464	High	Q8WYQ9	ZCCHC14	Zinc finger CCHC domain-containing protein 14 OS=Homo sapiens OX=9606 GN=ZCCHC14 PE=1 SV=1	0.003	3.453	1	1	1	1	1	949	100	8.18	0	1	1	1	1	1	1	56.1	53.2	54.3	43.7	54.7	46.1	65.7	53.2	64.9	60.8	69.7	71.3	102.23	82.7801	100.985	94.6058	108.454	110.944	-0.118009	-0.422476	-0.135684	-0.229831	-0.0327434	-0.1878		1.3242	0.118138
4252	High	O43482	OIP5	Protein Mis18-beta OS=Homo sapiens OX=9606 GN=OIP5 PE=1 SV=2	0	20.74	29	1	4	5	4	229	24.7	7.37	15.24	2	2	2	2	2	2	331.6	324.2	323.4	319.3	298.5	282.4	388.2	324.2	386.4	444.5	380.7	436.1	98.6907	82.4202	98.2331	113.004	96.784	110.868	-0.167859	-0.427775	-0.174564	0.0275244	-0.196004	-0.1878		1.21842	0.13756
4692	High	P06746	POLB	DNA polymerase beta OS=Homo sapiens OX=9606 GN=POLB PE=1 SV=3	0	60.675	46	1	11	16	11	335	38.2	8.95	57.5	9	9	9	9	9	9	519.7	647.3	554.2	455.4	509.3	355.9	608.6	647.3	662.2	633.9	649.7	549.6	97.3423	103.532	105.915	101.389	103.916	87.9055	0.147112	0.236052	0.268885	0.205873	0.241392	0.2198	+	3.34613	0.0165716
2086	High	Q86UT6	NLRX1	NLR family member X1 OS=Homo sapiens OX=9606 GN=NLRX1 PE=1 SV=1	0	16.59	8	1	5	5	5	975	107.5	7.37	14.08	4	4	4	4	4	4	121	126.7	113.5	97.9	105.1	75	141.7	126.7	135.6	136.3	134	115.8	107.607	96.2157	102.974	103.506	101.759	87.9382	0.291205	0.129781	0.227722	0.23515	0.210598	0.219	+	2.96434	0.0210693
1952	High	Q96C00	ZBTB9	Zinc finger and BTB domain-containing protein 9 OS=Homo sapiens OX=9606 GN=ZBTB9 PE=1 SV=1	0	9.179	8	1	3	4	3	473	50.6	6.76	9.78	3	3	3	3	3	3	78.7	104	78	69.3	61.7	68.2	92.2	104	93.2	96.5	78.6	105.3	97.0867	109.512	98.1397	101.615	82.7659	110.881	-0.191667	-0.0179219	-0.176104	-0.125905	-0.421904	-0.1868		1.32106	0.118549
3553	High	P31146	CORO1A	Coronin-1A OS=Homo sapiens OX=9606 GN=CORO1A PE=1 SV=4	0	23.117	19	1	6	6	6	461	51	6.68	21.13	4	4	4	4	4	4	202.3	374.2	159.8	220.7	186.1	193.1	236.9	374.2	191	307.2	237.3	298.2	86.4178	136.503	69.6741	112.062	86.5637	108.779	-0.332002	0.327529	-0.642708	0.042898	-0.329568	-0.1868		0.481948	0.449176
2143	High	Q92685	ALG3	Dol-P-Man:Man(5)GlcNAc(2)-PP-Dol alpha-1,3-mannosyltransferase OS=Homo sapiens OX=9606 GN=ALG3 PE=1 SV=1	0	17.24	9	1	4	5	4	438	50.1	9.44	14.31	4	4	4	4	4	4	98.4	94.5	98.4	70.5	84	78.2	115.2	94.5	117.6	98.1	107.2	120.8	105.785	86.7769	107.989	90.0826	98.4389	110.927	-0.0684797	-0.354234	-0.0387324	-0.300295	-0.172316	-0.1866		1.40215	0.105932
4965	High	Q12873	CHD3	Chromodomain-helicase-DNA-binding protein 3 OS=Homo sapiens OX=9606 GN=CHD3 PE=1 SV=3	0	93.984	13	1	20	32	11	2000	226.5	7.3	84.81	8	8	8	8	8	8	631.3	694.4	617.2	517	582.9	404.4	739.2	694.4	737.5	719.7	743.5	624.5	104.142	97.8304	103.903	101.395	104.748	87.9825	0.243263	0.153065	0.239941	0.204694	0.251631	0.2186	+	3.55583	0.0141824
3862	High	O43896	KIF1C	Kinesin-like protein KIF1C OS=Homo sapiens OX=9606 GN=KIF1C PE=1 SV=3	0	57.369	19	1	15	18	10	1103	122.9	6.9	55.06	9	9	9	9	9	9	339	392.2	327.7	305.2	344.1	227.4	397	392.2	391.6	424.9	439	351.2	99.4198	98.2178	98.0675	106.407	109.938	87.9502	0.176846	0.159297	0.157088	0.27483	0.321928	0.218	+	2.5231	0.0284332
1174	High	P54922	ADPRH	[Protein ADP-ribosylarginine] hydrolase OS=Homo sapiens OX=9606 GN=ADPRH PE=1 SV=1	0.006	2.809	4	1	1	1	1	357	39.5	6.52	2.01	1	1	1	1	1	1	46.7	48.5	39.4	33.7	37.3	36	54.7	48.5	47	46.9	47.6	55.6	109.291	96.9031	93.9061	93.7063	95.1049	111.089	-0.023544	-0.1971	-0.242424	-0.245497	-0.224123	-0.1864		1.96329	0.0521582
2162	High	P36406	TRIM23	E3 ubiquitin-protein ligase TRIM23 OS=Homo sapiens OX=9606 GN=TRIM23 PE=1 SV=1	0.004	3.189	2	1	1	1	1	574	64	6.38	3.42	1	1	1	1	1	1	128.9	133.4	122.3	99.2	112.9	79.2	151	133.4	146.1	138	144	122.4	108.516	95.8678	104.995	99.1736	103.485	87.9626	0.302945	0.124155	0.255353	0.173065	0.234465	0.2178	+	2.64461	0.0257497
1606	High	P51654	GPC3	Glypican-3 OS=Homo sapiens OX=9606 GN=GPC3 PE=1 SV=1	0	11.042	8	1	3	3	3	580	65.5	6.37	9.37	3	3	3	3	3	3	55.7	79.1	74.1	43	50.3	52	65.2	79.1	88.5	59.8	64.2	80.3	89.499	108.579	121.482	82.0865	88.1263	110.226	-0.300528	-0.0217223	0.140277	-0.425255	-0.322827	-0.1862		0.817831	0.25913
5325	High	O75330	HMMR	Hyaluronan mediated motility receptor OS=Homo sapiens OX=9606 GN=HMMR PE=1 SV=2	0	102.904	35	1	21	27	20	724	84	5.83	93.68	15	16	16	16	15	16	593.6	639.4	477.7	545.4	490.3	482.5	695	639.4	570.9	759.3	625.4	745.1	103.343	95.0757	84.8901	112.904	92.994	110.793	-0.100421	-0.220715	-0.384196	0.0272359	-0.252655	-0.1862		1.25075	0.131274
5189	High	P14927	UQCRB	Cytochrome b-c1 complex subunit 7 OS=Homo sapiens OX=9606 GN=UQCRB PE=1 SV=2	0	31.546	44	1	5	9	5	111	13.5	8.78	28.12	6	6	6	6	6	6	709.4	820.2	687.6	531.4	673.7	452.9	830.6	820.2	821.6	739.7	859.3	699.4	104.46	103.153	103.329	93.0284	108.07	87.9601	0.248036	0.229858	0.232318	0.0808225	0.297044	0.2176	+	2.41259	0.0321994
45	High	Q8TEQ8	PIGO	GPI ethanolamine phosphate transferase 3 OS=Homo sapiens OX=9606 GN=PIGO PE=1 SV=3	0	11.463	5	1	3	3	3	1089	118.6	8.12	9.22	1	1	1	1	1	1	3	5.9	4	3.8	3.2	3.4	3.5	5.9	4.8	5.4	4.1	5.3	72.4138	122.069	99.3103	111.724	84.8276	109.655	-0.598637	0.154723	-0.142958	0.026967	-0.370368	-0.186		0.615891	0.360153
1102	High	Q15696	ZRSR2	U2 small nuclear ribonucleoprotein auxiliary factor 35 kDa subunit-related protein 2 OS=Homo sapiens OX=9606 GN=ZRSR2 PE=1 SV=2	0	6.865	4	1	2	2	2	482	58	9.72	5.6	1	1	1	1	1	1	42	31.1	38.5	37.4	38.3	32.9	49.2	31.1	46	52.1	48.9	50.9	106.111	67.074	99.2092	112.365	105.464	109.777	-0.0490073	-0.710751	-0.146032	0.0336177	-0.0578312	-0.186		0.622828	0.355916
2498	High	Q9UI08	EVL	Ena/VASP-like protein OS=Homo sapiens OX=9606 GN=EVL PE=1 SV=2	0	17.9	9	1	2	5	2	416	44.6	8.84	14.27	3	3	3	3	3	3	104.8	139.4	120.4	89.9	122	100.7	122.7	139.4	143.9	125.1	155.6	155.6	87.4035	99.2995	102.505	89.1131	110.839	110.839	-0.342707	-0.158611	-0.112775	-0.31476	0	-0.186		1.35792	0.113051
2147	High	Q8TF42	UBASH3B	Ubiquitin-associated and SH3 domain-containing protein B OS=Homo sapiens OX=9606 GN=UBASH3B PE=1 SV=2	0	9.521	6	1	4	4	4	649	72.6	6.93	8.23	3	3	3	3	3	3	122.7	137	116	100.6	112.8	78.4	143.7	137	138.6	140	143.9	121	104.611	99.7331	100.898	101.917	104.756	88.0854	0.248053	0.179169	0.19592	0.21042	0.25006	0.2166	+	3.97827	0.0107811
4422	High	Q13641	TPBG	Trophoblast glycoprotein OS=Homo sapiens OX=9606 GN=TPBG PE=1 SV=1	0	17.134	12	1	5	7	5	420	46	6.83	19.59	4	4	4	4	4	4	461.6	510.9	484.1	402.7	470.8	310.7	540.5	510.9	578.4	560.6	600.5	479.8	99.1531	93.7231	106.106	102.84	110.16	88.0179	0.171861	0.0906078	0.269634	0.224539	0.323731	0.2164	+	2.24223	0.0388765
5497	High	Q13884	SNTB1	Beta-1-syntrophin OS=Homo sapiens OX=9606 GN=SNTB1 PE=1 SV=3	0	33.01	21	1	10	10	9	538	58	8.63	28.23	8	8	8	8	8	8	878.9	882.5	761	669.9	773.3	528	1029.1	882.5	909.4	932.6	986.4	815.3	111.148	95.3144	98.2197	100.725	106.536	88.0565	0.33598	0.114265	0.157584	0.193927	0.274842	0.2154	+	2.23718	0.0390628
1055	High	P78324	SIRPA	Tyrosine-protein phosphatase non-receptor type substrate 1 OS=Homo sapiens OX=9606 GN=SIRPA PE=1 SV=2	0.002	4.033	4	1	2	2	2	504	54.9	6.98	5.39	2	2	2	2	2	2	45.7	54.4	44	43.2	46.9	31.3	53.5	54.4	52.6	60.2	59.8	48.3	97.6277	99.2701	95.9854	109.854	109.124	88.1387	0.147516	0.171583	0.12304	0.31774	0.308122	0.2138	+	2.18046	0.0412294
2337	High	Q9H6D3	XKR8	XK-related protein 8 OS=Homo sapiens OX=9606 GN=XKR8 PE=1 SV=1	0.002	3.686	3	1	2	2	2	395	44.6	7.71	5.26	1	1	1	1	1	1	102.4	117.9	87	89.9	109.9	88.9	119.9	117.9	103.9	125.1	140.1	137.4	96.6546	95.0423	83.7565	100.846	112.938	110.762	-0.19655	-0.220818	-0.403186	-0.1353	0.028075	-0.1856		1.25214	0.131127
2748	High	Q9NZM3	ITSN2	Intersectin-2 OS=Homo sapiens OX=9606 GN=ITSN2 PE=1 SV=3	0	24.504	6	1	9	10	8	1697	193.3	8.12	24.89	5	5	5	5	5	5	174.9	212.8	174.7	149.9	179.8	118.8	204.8	212.8	208.8	208.7	229.3	183.4	98.4773	102.324	100.401	100.353	110.258	88.1872	0.159222	0.214505	0.187128	0.186437	0.322243	0.2138	+	2.77441	0.0235287
2096	High	Q96C92	ENTR1	Endosome-associated-trafficking regulator 1 OS=Homo sapiens OX=9606 GN=ENTR1 PE=1 SV=3	0	15.892	14	1	4	5	4	435	47.9	5.14	18.66	5	5	5	5	5	5	80.1	105.1	95.1	70.8	81.8	75.7	93.8	105.1	113.7	98.6	104.4	117	88.9662	99.6838	107.841	93.5188	99.0199	110.971	-0.318849	-0.154746	-0.0412763	-0.246849	-0.164387	-0.1852		1.77569	0.0652674
4815	High	Q8N9T8	KRI1	Protein KRI1 homolog OS=Homo sapiens OX=9606 GN=KRI1 PE=1 SV=3	0	50.185	18	1	9	14	9	703	82.5	5.14	51.1	8	8	8	8	8	8	448.2	478.9	456.1	399.7	362.1	377	524.8	478.9	545	556.4	461.8	582.2	99.9905	91.2451	103.839	106.011	87.987	110.927	-0.149747	-0.28179	-0.0952586	-0.0653924	-0.334247	-0.1852		1.61208	0.0795871
4286	High	O43933	PEX1	Peroxisome biogenesis factor 1 OS=Homo sapiens OX=9606 GN=PEX1 PE=1 SV=1	0	57.52	13	1	14	16	14	1283	142.8	6.33	46.92	13	13	13	13	13	13	438.1	511.4	405.8	396.5	402.2	287.2	512.9	511.4	484.9	552.1	513.1	443.6	101.968	101.67	96.4016	109.761	102.008	88.1909	0.209418	0.205193	0.128428	0.31567	0.209981	0.2136	+	2.69041	0.0248674
382	High	P49448	GLUD2	Glutamate dehydrogenase 2, mitochondrial OS=Homo sapiens OX=9606 GN=GLUD2 PE=1 SV=2	0	97.436	30	1	16	28	1	558	61.4	8.46	89.23	1	1	1	1	1	1	13.2	15.4	8.4	12.7	12.3	10.8	15.5	15.4	10	17.7	15.7	16.6	102.31	101.65	66.0066	116.832	103.63	109.571	-0.098915	-0.108253	-0.731183	0.0925661	-0.0804187	-0.185		0.583683	0.378952
521	High	Q6UWZ7	ABRAXAS1	BRCA1-A complex subunit Abraxas 1 OS=Homo sapiens OX=9606 GN=ABRAXAS1 PE=1 SV=2	0.035	1.597	3	1	1	1	1	409	46.6	7.05	3.61	1	1	1	1	1	1	16.3	23	20.5	11.8	15.4	14.9	19	23	24.5	16.5	19.6	23.1	90.6921	109.785	116.945	78.7589	93.5561	110.263	-0.281893	-0.00625899	0.0848889	-0.485427	-0.237039	-0.185		0.844136	0.247955
1705	High	Q13325	IFIT5	Interferon-induced protein with tetratricopeptide repeats 5 OS=Homo sapiens OX=9606 GN=IFIT5 PE=1 SV=1	0	16.879	14	1	5	5	5	482	55.8	7.4	16.24	3	3	3	3	3	3	67.1	75.4	61.3	62.3	56.3	56.6	78.5	75.4	73.3	86.7	71.8	87.5	99.5351	95.6044	92.9417	109.932	91.0397	110.947	-0.15659	-0.214718	-0.25547	-0.013251	-0.285299	-0.185		1.73767	0.0684913
1435	High	Q9Y576	ASB1	Ankyrin repeat and SOCS box protein 1 OS=Homo sapiens OX=9606 GN=ASB1 PE=1 SV=1	0.001	4.553	4	1	1	1	1	335	37	8.21	2.9	1	1	1	1	1	1	53.9	61.6	46.5	51	45	45.2	63.1	61.6	55.6	70.9	57.4	69.9	100.026	97.6486	88.1374	112.391	90.9908	110.806	-0.147652	-0.182362	-0.330208	0.0204932	-0.284242	-0.1848		1.41284	0.104446
1859	High	Q96SK3	ZNF607	Zinc finger protein 607 OS=Homo sapiens OX=9606 GN=ZNF607 PE=1 SV=3	0.001	4.74	3	1	2	2	1	696	80.5	8.6	0	1	1	1	1	1	1	68.1	96.6	90.1	53.1	61.6	63.6	79.7	96.6	107.6	74	78.5	98.2	89.4501	108.418	120.763	83.0527	88.1033	110.213	-0.301143	-0.0236998	0.131883	-0.408198	-0.32303	-0.1848		0.839655	0.249707
2734	High	Q9Y4H2	IRS2	Insulin receptor substrate 2 OS=Homo sapiens OX=9606 GN=IRS2 PE=1 SV=2	0	29.044	11	1	9	10	9	1338	137.2	8.65	30.73	7	7	7	7	7	7	144	150.2	146.2	104.9	127.6	117.9	168.6	150.2	174.7	146.1	162.8	182	102.763	91.5482	106.481	89.0492	99.228	110.931	-0.110334	-0.277054	-0.0590588	-0.316982	-0.160838	-0.1848		1.709	0.0709844
594	High	Q9P0L2	MARK1	Serine/threonine-protein kinase MARK1 OS=Homo sapiens OX=9606 GN=MARK1 PE=1 SV=2	0	50.958	16	1	11	17	3	795	88.9	9.36	45.68	1	1	1	1	1	1	16.6	26.2	19.1	18.7	19	17.4	19.4	26.2	22.8	26	24.2	26.8	80.055	108.116	94.0853	107.29	99.8624	110.591	-0.466176	-0.0326662	-0.233199	-0.0437214	-0.147226	-0.1846		1.09487	0.166866
2885	High	Q53FV1	ORMDL2	ORM1-like protein 2 OS=Homo sapiens OX=9606 GN=ORMDL2 PE=1 SV=2	0	14.142	24	1	3	4	2	153	17.4	9.64	14.12	3	3	3	3	3	2	163.1	138.7	148.7	152.7	134.4	129.9	190.9	138.7	177.7	212.5	171.4	200.6	104.909	76.2228	97.6552	116.78	94.1931	110.24	-0.0715045	-0.532354	-0.174878	0.0831412	-0.226954	-0.1846		0.84257	0.248416
6588	High	P36639	NUDT1	Oxidized purine nucleoside triphosphate hydrolase OS=Homo sapiens OX=9606 GN=NUDT1 PE=1 SV=4	0	24.879	49	1	7	12	7	156	17.9	5.08	27.88	7	7	7	7	7	7	1488.1	1802.2	1477.4	1113.9	1395.7	963.9	1742.5	1802.2	1765.4	1550.7	1780.2	1488.5	103.213	106.75	104.57	91.8525	105.446	88.1682	0.227299	0.2759	0.246136	0.0590604	0.25818	0.2132	+	2.24927	0.0385493
4897	High	Q9Y4E1	WASHC2C	WASH complex subunit 2C OS=Homo sapiens OX=9606 GN=WASHC2C PE=1 SV=4	0	184.538	39	1	31	47	8	1320	144.8	4.79	179.77	7	7	7	7	7	7	413	497	459.8	394	454.6	390.2	483.5	497	549.4	548.5	579.9	602.6	88.9632	91.4471	101.089	100.923	106.701	110.877	-0.317685	-0.277955	-0.133344	-0.135709	-0.0553965	-0.184		1.69738	0.0720168
7627	High	Q9UM54	MYO6	Unconventional myosin-VI OS=Homo sapiens OX=9606 GN=MYO6 PE=1 SV=4	0	238.132	43	1	47	78	47	1294	149.6	8.53	256.88	45	45	45	45	45	45	4135.8	4749.9	4272	3438.6	4040.3	2750.8	4842.6	4749.9	5104.9	4787	5153.5	4248	100.587	98.662	106.036	99.4326	107.045	88.2368	0.188998	0.161113	0.265099	0.172338	0.278769	0.2132	+	3.01654	0.0198933
7307	High	P46781	RPS9	40S ribosomal protein S9 OS=Homo sapiens OX=9606 GN=RPS9 PE=1 SV=3	0	43.624	55	1	15	36	15	194	22.6	10.65	87.69	16	16	16	16	16	16	2740.7	3443.3	2500.9	2087.3	2353.9	1734	3209.1	3443.3	2988.4	2905.8	3002.5	2677.7	105.639	113.348	98.3738	95.6548	98.838	88.146	0.261174	0.362798	0.158379	0.117941	0.16517	0.213	+	2.06743	0.0462748
40	High	Q8N129	CNPY4	Protein canopy homolog 4 OS=Homo sapiens OX=9606 GN=CNPY4 PE=1 SV=1	0	10.609	14	1	3	3	3	248	28.3	4.64	6.62	1	1	1	1	1	1	3.2	3.2	5.4	3.3	4	3.3	3.8	3.2	6.4	4.6	5.1	5.1	80.8511	68.0851	136.17	97.8723	108.511	108.511	-0.424498	-0.672425	0.327575	-0.148863	0	-0.1834		0.459865	0.466366
2833	High	O95243	MBD4	Methyl-CpG-binding domain protein 4 OS=Homo sapiens OX=9606 GN=MBD4 PE=1 SV=1	0	11.511	9	1	4	4	4	580	66	8.82	8.08	2	2	2	2	2	2	149.2	164.1	132.8	142.9	125.3	125.4	174.6	164.1	158.7	198.9	159.8	193.7	99.7904	93.7893	90.703	113.679	91.3317	110.707	-0.14977	-0.239249	-0.287522	0.0382193	-0.277557	-0.1834		1.41278	0.104446
7832	High	Q13085	ACACA	Acetyl-CoA carboxylase 1 OS=Homo sapiens OX=9606 GN=ACACA PE=1 SV=2	0	605.168	58	1	99	179	99	2346	265.4	6.37	612.78	99	99	98	99	99	99	5994.5	6749.5	5420.4	5570.4	5083.8	5060.6	7019	6749.5	6477.2	7754.8	6484.5	7814.9	99.5605	95.7378	91.8754	109.997	91.9789	110.85	-0.154962	-0.211447	-0.270857	-0.0111378	-0.269232	-0.1834		1.7234	0.0697929
278	High	P19021	PAM	Peptidyl-glycine alpha-amidating monooxygenase OS=Homo sapiens OX=9606 GN=PAM PE=1 SV=2	0.002	4.093	2	1	1	1	1	973	108.3	6.42	3.55	1	1	1	1	1	1	9.3	12.5	6.7	7.6	11.5	8.1	10.9	12.5	8	10.5	14.7	12.6	94.5087	108.382	69.3642	91.0405	127.457	109.249	-0.209096	-0.0114956	-0.655352	-0.263034	0.222392	-0.1832		0.558319	0.395834
4473	High	P20337	RAB3B	Ras-related protein Rab-3B OS=Homo sapiens OX=9606 GN=RAB3B PE=1 SV=2	0	75.379	47	1	8	24	5	219	24.7	5.02	81.82	7	7	7	7	7	7	458.9	555.8	531.5	392	453.2	318.2	537.3	555.8	635.1	545.7	578.1	491.3	96.4257	99.7458	113.977	97.9332	103.748	88.1704	0.129124	0.177962	0.37038	0.151504	0.234715	0.2128	+	2.10651	0.0445485
3040	High	O94761	RECQL4	ATP-dependent DNA helicase Q4 OS=Homo sapiens OX=9606 GN=RECQL4 PE=1 SV=2	0	24.637	7	1	6	7	6	1208	133	8.09	23.17	5	5	5	5	5	5	170.4	168.3	150.8	162.1	156.9	142.5	199.5	168.3	180.2	225.7	200.1	220	100.268	84.587	90.5679	113.436	100.57	110.571	-0.141115	-0.386468	-0.287905	0.0369029	-0.136782	-0.183		1.19003	0.144283
1287	High	O60551	NMT2	Glycylpeptide N-tetradecanoyltransferase 2 OS=Homo sapiens OX=9606 GN=NMT2 PE=1 SV=1	0	59.137	18	1	7	20	4	498	56.9	7.58	74.06	4	4	4	4	4	4	58.8	71.6	61.1	53.3	55.3	40.1	68.9	71.6	73	74.1	70.5	61.9	98.4286	102.286	104.286	105.857	100.714	88.4286	0.154565	0.21002	0.237957	0.259534	0.187684	0.2102	+	3.47228	0.0149941
5668	High	Q9Y6V7	DDX49	Probable ATP-dependent RNA helicase DDX49 OS=Homo sapiens OX=9606 GN=DDX49 PE=1 SV=1	0	75.453	52	1	19	20	19	483	54.2	9.06	54.97	16	16	16	16	16	16	924.9	984.9	861.9	729.7	813.3	576.4	1082.9	984.9	1029.9	1015.8	1037.4	890.1	107.555	97.8216	102.291	100.891	103.036	88.4059	0.282861	0.14601	0.210465	0.190577	0.220933	0.2102	+	3.15435	0.0176739
7829	High	P07900	HSP90AA1	Heat shock protein HSP 90-alpha OS=Homo sapiens OX=9606 GN=HSP90AA1 PE=1 SV=5	0	595.69	71	1	59	479	34	732	84.6	5.02	1586.69	52	52	52	52	51	51	7272.6	8691	8179.4	6313.7	7223.8	5030.6	8515.5	8691	9774.1	8789.5	9214.1	7768.7	96.8534	98.8495	111.168	99.9699	104.799	88.3595	0.132418	0.161849	0.331291	0.178108	0.24617	0.2098	+	2.3823	0.0332993
4626	High	Q9UBP0	SPAST	Spastin OS=Homo sapiens OX=9606 GN=SPAST PE=1 SV=1	0	78.484	35	1	16	22	16	616	67.2	9.64	69.9	10	10	10	10	10	10	383.6	427.8	382.5	363.9	395.3	344	449.2	427.8	457	506.6	504.2	531.2	93.7135	89.249	95.3408	105.688	105.188	110.821	-0.241897	-0.312319	-0.217061	-0.0684081	-0.075259	-0.1828		1.72066	0.0699578
3806	High	P09471	GNAO1	Guanine nucleotide-binding protein G(o) subunit alpha OS=Homo sapiens OX=9606 GN=GNAO1 PE=1 SV=4	0	48.643	36	1	11	17	9	354	40	5.53	51.88	5	5	5	5	5	5	328.9	373.2	325.4	282.2	339.5	220.7	385.1	373.2	388.8	392.8	433.1	340.8	99.8617	96.7759	100.821	101.858	112.309	88.3741	0.176308	0.131024	0.190103	0.20487	0.345775	0.2096	+	2.35109	0.0343106
646	High	Q969T7	NT5C3B	7-methylguanosine phosphate-specific 5'-nucleotidase OS=Homo sapiens OX=9606 GN=NT5C3B PE=1 SV=4	0	4.815	6	1	2	2	2	300	34.4	6.38	4.66	1	1	1	1	1	1	25.4	28.2	12.2	25.8	19.6	18.8	29.7	28.2	14.5	35.9	25	29	109.797	104.251	53.6044	132.717	92.4214	107.209	0.03441	-0.0403577	-1	0.307931	-0.214125	-0.1824		0.341407	0.569369
2635	High	Q99963	SH3GL3	Endophilin-A3 OS=Homo sapiens OX=9606 GN=SH3GL3 PE=1 SV=1	0	10.717	11	1	3	4	3	347	39.3	5.38	13	2	2	2	2	2	2	131.6	156.2	119.3	118.3	109.7	111.1	154.1	156.2	142.6	164.7	139.9	171.6	99.5157	100.872	92.0891	106.361	90.3455	110.817	-0.155183	-0.135655	-0.267076	-0.059209	-0.294654	-0.1824		1.85864	0.059207
5322	High	P53602	MVD	Diphosphomevalonate decarboxylase OS=Homo sapiens OX=9606 GN=MVD PE=1 SV=1	0	60.573	40	1	11	17	11	400	43.4	7.23	55.42	12	12	12	12	12	12	609.5	626	502.5	499.2	512.8	482.3	713.6	626	600.5	695	654	744.8	106.14	93.1109	89.318	103.374	97.2756	110.781	-0.0617375	-0.25069	-0.310689	-0.0998401	-0.187562	-0.1824		1.77567	0.0652674
7188	High	P09622	DLD	Dihydrolipoyl dehydrogenase, mitochondrial OS=Homo sapiens OX=9606 GN=DLD PE=1 SV=2	0	152.146	53	1	18	41	18	509	54.1	7.85	135.9	21	21	20	21	21	20	2253.6	2733.2	2410.3	1785.2	2220.1	1517.7	2638.7	2733.2	2880.3	2485.2	2831.8	2343.8	99.4922	103.055	108.602	93.7045	106.773	88.373	0.170978	0.221742	0.29737	0.0845125	0.27287	0.2096	+	2.27935	0.037095
2166	High	O15069	NACAD	NAC-alpha domain-containing protein 1 OS=Homo sapiens OX=9606 GN=NACAD PE=1 SV=3	0	5.732	1	1	1	2	1	1562	161	4.23	6.42	1	1	1	1	1	1	86.3	100.9	111.6	74.3	83.5	79.7	101.1	100.9	133.4	103.4	106.5	123	90.7676	90.5881	119.767	92.8326	95.6157	110.429	-0.282875	-0.285732	0.1171	-0.250422	-0.207805	-0.182		1.12524	0.160001
7140	High	Q9P0K7	RAI14	Ankycorbin OS=Homo sapiens OX=9606 GN=RAI14 PE=1 SV=2	0	219.9	52	1	40	58	40	980	110	6.21	184.79	35	35	34	33	35	34	2255.8	2529	2127.2	1821.3	2088.2	1446.4	2641.4	2529	2541.9	2535.5	2663.6	2233.6	104.644	100.191	100.703	100.449	105.524	88.4886	0.241932	0.179196	0.186536	0.182899	0.254007	0.209	+	3.6938	0.0126448
4973	High	Q9Y315	DERA	Deoxyribose-phosphate aldolase OS=Homo sapiens OX=9606 GN=DERA PE=1 SV=2	0	61.163	59	1	13	15	13	318	35.2	8.94	44.84	13	13	13	13	13	13	590.2	770.8	616.6	488.2	586.2	405.9	691.1	770.8	736.8	679.7	747.7	626.9	97.4982	108.742	103.945	95.89	105.483	88.4411	0.140659	0.298121	0.233038	0.116663	0.254224	0.2086	+	2.42973	0.0316519
3355	High	P49593	PPM1F	Protein phosphatase 1F OS=Homo sapiens OX=9606 GN=PPM1F PE=1 SV=3	0	36.55	27	1	8	10	8	454	49.8	5.1	31.37	8	8	8	8	8	8	252.1	293	265.4	220.2	250.6	171.6	295.2	293	317.2	306.6	319.6	265	98.5862	97.8515	105.933	102.393	106.735	88.5005	0.1557	0.144908	0.2594	0.210365	0.270275	0.208	+	2.90284	0.0217663
536	High	Q96D31	ORAI1	Calcium release-activated calcium channel protein 1 OS=Homo sapiens OX=9606 GN=ORAI1 PE=1 SV=2	0.001	4.418	4	1	1	1	1	301	32.6	8.32	4.02	1	1	1	1	1	1	25.3	27.7	22.7	20.4	21.1	15.6	29.7	27.7	27.1	28.4	26.9	24.2	108.659	101.341	99.1463	103.902	98.4146	88.5366	0.295456	0.194879	0.163286	0.230884	0.152599	0.2074	+	2.88598	0.021967
6433	High	Q14739	LBR	Delta(14)-sterol reductase LBR OS=Homo sapiens OX=9606 GN=LBR PE=1 SV=2	0	41.225	18	1	11	15	11	615	70.7	9.36	44.32	10	10	10	10	10	10	1103.3	1308.5	926.1	879.5	883.7	888	1291.8	1308.5	1106.7	1224.3	1127.1	1371.3	104.322	105.67	89.3737	98.8707	91.0212	110.742	-0.0861615	-0.0676303	-0.30928	-0.163587	-0.282929	-0.182		1.67434	0.0741262
780	High	Q9NYP3	DONSON	Protein downstream neighbor of Son OS=Homo sapiens OX=9606 GN=DONSON PE=1 SV=2	0	5.559	7	1	2	2	2	566	62.7	8.66	7.63	1	1	1	1	1	1	28.9	25.9	26	26.7	20.7	22.5	33.9	25.9	31.1	37.2	26.4	34.7	107.505	82.1353	98.6258	117.97	83.7209	110.042	-0.0336504	-0.421984	-0.158021	0.100367	-0.394398	-0.1816		0.832766	0.25284
2614	High	Q99755	PIP5K1A	Phosphatidylinositol 4-phosphate 5-kinase type-1 alpha OS=Homo sapiens OX=9606 GN=PIP5K1A PE=1 SV=1	0	29.505	15	1	6	9	5	562	62.6	8.21	32	4	4	4	4	4	4	123.4	119.4	136.5	112.9	128.4	109.1	144.5	119.4	163.1	157.2	163.7	168.5	94.6093	78.1755	106.787	102.924	107.18	110.323	-0.221679	-0.496946	-0.0469918	-0.100147	-0.0416943	-0.1816		0.99912	0.192996
3346	High	Q9NR19	ACSS2	Acetyl-coenzyme A synthetase, cytoplasmic OS=Homo sapiens OX=9606 GN=ACSS2 PE=1 SV=1	0	34.287	15	1	9	10	9	701	78.5	6.46	32.61	6	6	6	6	6	6	264.8	288.8	253.2	225.6	240.5	170.7	310	288.8	302.6	314.1	306.8	263.6	104.149	97.0267	101.663	105.527	103.074	88.5604	0.233918	0.13172	0.199062	0.252874	0.218948	0.2074	+	3.24304	0.0170178
4143	High	Q9BXK5	BCL2L13	Bcl-2-like protein 13 OS=Homo sapiens OX=9606 GN=BCL2L13 PE=1 SV=1	0	60.349	51	1	14	14	14	485	52.7	4.44	44.78	10	10	10	10	10	10	396.2	463.2	385.1	363.9	380.7	266.8	463.9	463.2	460.2	506.6	485.6	412	99.7098	99.5594	98.9146	108.888	104.374	88.5545	0.17117	0.168991	0.159617	0.298203	0.237124	0.207	+	2.8338	0.022772
2685	High	Q02338	BDH1	D-beta-hydroxybutyrate dehydrogenase, mitochondrial OS=Homo sapiens OX=9606 GN=BDH1 PE=1 SV=3	0	37.346	36	1	10	11	10	343	38.1	8.95	34.43	6	6	6	6	6	6	167.7	207	178.5	148.9	154	114.5	196.4	207	213.3	207.3	196.5	176.8	98.4214	103.733	106.891	103.884	98.4716	88.5993	0.151677	0.227512	0.270766	0.229602	0.152411	0.2066	+	3.02938	0.0195193
1554	High	P62699	YPEL5	Protein yippee-like 5 OS=Homo sapiens OX=9606 GN=YPEL5 PE=1 SV=1	0	8.704	30	1	3	3	3	121	13.8	7.31	8.81	1	1	1	1	1	1	70.9	88.8	79.4	64.7	72	50.3	83	88.8	94.9	90	91.8	77.7	94.6408	101.254	108.21	102.623	104.675	88.5975	0.0951967	0.192645	0.288493	0.21201	0.24058	0.2058	+	2.52218	0.0284594
1196	High	Q66PJ3	ARL6IP4	ADP-ribosylation factor-like protein 6-interacting protein 4 OS=Homo sapiens OX=9606 GN=ARL6IP4 PE=1 SV=2	0	9.652	7	1	2	2	2	421	44.9	10.93	8.34	2	2	2	2	2	2	41.1	47	40.3	35.9	46.7	37	48.1	47	48.1	50	59.6	57.1	93.1268	90.9971	93.1268	96.8054	115.392	110.552	-0.247454	-0.28083	-0.247454	-0.191563	0.0618216	-0.181		1.35561	0.11342
1376	Medium	B1APH4	ZNF487	Putative zinc finger protein 487 OS=Homo sapiens OX=9606 GN=ZNF487 PE=5 SV=3	0.099	0.861	3	1	1	1	1	448	51.6	7.85	2.07	1	1	1	1	1	1	41.4	36.7	62.1	60	51.1	43.4	48.5	36.7	74.3	83.6	65.2	67	77.538	58.6731	118.785	133.653	104.237	107.114	-0.466176	-0.868381	0.149201	0.319342	-0.0392891	-0.181		0.347745	0.562985
405	High	Q9BRQ0	PYGO2	Pygopus homolog 2 OS=Homo sapiens OX=9606 GN=PYGO2 PE=1 SV=2	0.001	4.423	5	1	1	1	1	406	41.2	7.28	4.17	1	1	1	1	1	1	16	15.2	14.8	8.2	12.9	11.5	18.7	15.2	17.7	11.5	16.5	17.8	115.195	93.6345	109.035	70.8419	101.643	109.651	0.071161	-0.227806	-0.00812788	-0.630243	-0.109411	-0.1808		0.666688	0.330645
854	High	Q14667	KIAA0100	Protein KIAA0100 OS=Homo sapiens OX=9606 GN=KIAA0100 PE=1 SV=3	0	9.018	1	1	2	2	2	2235	253.5	7.14	8.08	1	1	1	1	1	1	33.9	33.4	24.1	22.9	26.4	24.4	39.6	33.4	28.8	31.8	33.6	37.7	115.959	97.8038	84.3338	93.1186	98.3895	110.395	0.0709359	-0.174716	-0.388496	-0.245538	-0.166103	-0.1808		1.14216	0.155826
3333	High	Q6ZRS2	SRCAP	Helicase SRCAP OS=Homo sapiens OX=9606 GN=SRCAP PE=1 SV=3	0	32.564	4	1	10	10	10	3230	343.3	5.96	27.6	8	8	8	8	8	8	192.4	226.9	179.2	173.7	198	170.1	225.2	226.9	214.1	241.8	252.5	262.6	94.9476	95.6644	90.2677	101.946	106.458	110.716	-0.22166	-0.21081	-0.294582	-0.119053	-0.0565835	-0.1808		1.9099	0.0556484
3693	High	O14735	CDIPT	CDP-diacylglycerol--inositol 3-phosphatidyltransferase OS=Homo sapiens OX=9606 GN=CDIPT PE=1 SV=1	0	23.918	27	1	5	9	5	213	23.5	8.03	27.6	6	6	6	6	6	6	238.7	271.6	264.2	188.4	224.4	207.3	279.5	271.6	315.8	262.2	286.2	320.2	96.6292	93.898	109.179	90.6482	98.9455	110.7	-0.196125	-0.23749	-0.0199621	-0.288306	-0.16195	-0.1806		1.78671	0.0644066
5019	High	O15014	ZNF609	Zinc finger protein 609 OS=Homo sapiens OX=9606 GN=ZNF609 PE=1 SV=2	0	58.23	18	1	16	18	16	1411	151.1	8.03	54.59	11	11	11	11	11	11	499.4	537.9	461.8	387.3	487	415.5	584.8	537.9	551.9	539.2	621.2	641.6	100.926	92.8321	95.2482	93.0564	107.208	110.729	-0.133731	-0.254336	-0.217267	-0.250854	-0.0466163	-0.1806		1.97797	0.0512197
1083	High	Q9Y232	CDYL	Chromodomain Y-like protein OS=Homo sapiens OX=9606 GN=CDYL PE=1 SV=2	0	30.054	13	1	6	8	6	598	66.4	9.45	29.62	2	2	2	2	2	2	38.9	41.1	41.4	30.4	33.5	32.4	45.5	41.1	49.5	42.3	42.7	50	100.701	90.9627	109.554	93.6186	94.5039	110.66	-0.136062	-0.28279	-0.0144996	-0.24127	-0.227692	-0.1804		1.70257	0.0715835
1748	High	Q15836	VAMP3	Vesicle-associated membrane protein 3 OS=Homo sapiens OX=9606 GN=VAMP3 PE=1 SV=3	0	26.478	40	1	3	7	1	100	11.3	8.79	26.76	2	2	2	2	2	2	84.8	109.1	86.6	73.5	86	58.8	99.3	109.1	103.5	102.3	109.7	90.8	96.9253	106.491	101.025	99.8536	107.077	88.6286	0.129101	0.264887	0.188867	0.172042	0.272799	0.2056	+	2.75497	0.0237953
5149	High	Q9Y281	CFL2	Cofilin-2 OS=Homo sapiens OX=9606 GN=CFL2 PE=1 SV=1	0	42.75	59	1	10	28	6	166	18.7	7.88	77	4	4	4	4	4	4	509.1	501.4	529.1	442.7	544.5	443.7	596.2	501.4	632.2	616.3	694.6	685.2	96.009	80.7429	101.806	99.2458	111.855	110.341	-0.200729	-0.450563	-0.116144	-0.152892	0.0196573	-0.1802		1.09983	0.16571
3860	High	Q9NUJ1	ABHD10	Palmitoyl-protein thioesterase ABHD10, mitochondrial OS=Homo sapiens OX=9606 GN=ABHD10 PE=1 SV=1	0	59.892	48	1	10	16	10	306	33.9	8.57	53.59	7	7	7	7	7	7	366.8	414.8	338.2	270.6	311.3	226.9	429.5	414.8	404.1	376.7	397.1	350.4	108.615	104.898	102.192	95.2626	100.421	88.6116	0.293655	0.243413	0.20571	0.104413	0.1805	0.2054	+	2.53028	0.0282038
4106	High	Q16775	HAGH	Hydroxyacylglutathione hydrolase, mitochondrial OS=Homo sapiens OX=9606 GN=HAGH PE=1 SV=2	0	20.683	15	1	3	7	3	308	33.8	8.12	23.52	3	3	3	3	3	3	385.7	461.8	396.8	321.2	391.1	262.1	451.7	461.8	474.2	447.1	498.9	404.7	98.9702	101.183	103.9	97.9623	109.312	88.6722	0.158512	0.190415	0.228643	0.143745	0.301898	0.2048	+	2.7119	0.0246254
7803	High	P52272	HNRNPM	Heterogeneous nuclear ribonucleoprotein M OS=Homo sapiens OX=9606 GN=HNRNPM PE=1 SV=3	0	414.671	60	1	34	202	34	730	77.5	8.7	660.2	55	55	55	55	55	55	5378.2	5720.5	4713.6	5016.2	4954.3	4529.1	6297.4	5720.5	5632.7	6983.3	6319.3	6994.2	99.5705	90.4489	89.0606	110.415	99.9167	110.588	-0.151403	-0.290018	-0.312332	-0.0022501	-0.146394	-0.1802		1.48507	0.0941675
3370	High	Q99959	PKP2	Plakophilin-2 OS=Homo sapiens OX=9606 GN=PKP2 PE=1 SV=2	0	61.977	21	1	13	15	13	881	97.4	9.33	47.45	10	10	10	10	10	10	218.2	231.4	199.1	173.4	167.8	172.9	255.5	231.4	237.9	241.4	214.1	267	105.921	95.9304	98.625	100.076	88.7584	110.689	-0.0635165	-0.206451	-0.166484	-0.145414	-0.318555	-0.18		1.9017	0.0560979
7024	High	P63104	YWHAZ	14-3-3 protein zeta/delta OS=Homo sapiens OX=9606 GN=YWHAZ PE=1 SV=1	0	151.988	69	1	16	125	13	245	27.7	4.79	401.37	17	17	17	17	17	17	2008.5	2132.8	2100.9	1663.7	1897.4	1316.4	2351.8	2132.8	2510.5	2316.1	2420.1	2032.8	102.519	92.9723	109.437	100.963	105.496	88.6131	0.210297	0.0692804	0.304506	0.188229	0.251598	0.2048	+	2.18611	0.0411672
2232	High	Q6IA69	NADSYN1	Glutamine-dependent NAD(+) synthetase OS=Homo sapiens OX=9606 GN=NADSYN1 PE=1 SV=3	0	40.411	17	1	9	10	9	706	79.2	6.44	35.21	7	7	7	7	7	7	128.7	163.9	119.4	101.7	110	82.9	150.7	163.9	142.7	141.5	140.3	128.1	104.267	113.399	98.7315	97.9013	97.071	88.6301	0.234409	0.355545	0.155715	0.143532	0.131245	0.2042	+	2.08354	0.0456244
6012	High	Q96HC4	PDLIM5	PDZ and LIM domain protein 5 OS=Homo sapiens OX=9606 GN=PDLIM5 PE=1 SV=5	0	112.573	41	1	17	33	17	596	63.9	8.21	125.4	16	15	16	16	16	15	821.7	872.2	811.7	752.1	724.8	699.2	962.1	872.2	970	1047	924.6	1079.8	98.5809	89.3693	99.3903	107.28	94.7385	110.641	-0.166505	-0.308033	-0.154707	-0.0445027	-0.223863	-0.1798		1.84983	0.059769
985	High	Q9NQ92	COPRS	Coordinator of PRMT5 and differentiation stimulator OS=Homo sapiens OX=9606 GN=COPRS PE=1 SV=3	0	14.786	15	1	2	4	2	184	20.1	4.18	13.96	1	1	1	1	1	1	29.8	36	36	33	29.9	28.9	34.9	36	43	45.9	38.2	44.6	86.3149	89.0354	106.348	113.52	94.4765	110.305	-0.353817	-0.309047	-0.0527071	0.0414504	-0.223471	-0.1796		1.12002	0.161413
1233	High	Q6NUK4	REEP3	Receptor expression-enhancing protein 3 OS=Homo sapiens OX=9606 GN=REEP3 PE=1 SV=1	0	7.548	12	1	2	2	2	255	29.2	9.57	7.37	2	2	2	2	2	2	58.7	73.4	54.2	50.9	49.9	38.3	68.8	73.4	64.8	70.9	63.6	59.2	103.02	109.908	97.0302	106.164	95.2333	88.6449	0.216811	0.310183	0.130397	0.260188	0.10343	0.204	+	2.20033	0.0405537
4527	High	Q7Z3J2	VPS35L	VPS35 endosomal protein-sorting factor-like OS=Homo sapiens OX=9606 GN=VPS35L PE=1 SV=2	0	64.807	19	1	14	17	14	963	109.5	7.21	49.83	11	11	11	11	11	11	374.2	485.6	356.8	340.4	325.2	327.7	438.2	485.6	426.3	473.8	414.8	506.1	95.7884	106.15	93.1871	103.57	90.6733	110.631	-0.207833	-0.0596541	-0.247553	-0.0951443	-0.287007	-0.1796		1.82622	0.0614674
3132	High	Q9H8M5	CNNM2	Metal transporter CNNM2 OS=Homo sapiens OX=9606 GN=CNNM2 PE=1 SV=2	0	31.746	11	1	9	10	6	875	96.6	6.38	30.44	4	4	4	3	4	3	169.1	226	182.4	129.6	161.8	150.4	198.1	226	218	180.5	206.4	232.3	94.2361	107.508	103.703	85.8638	98.1844	110.505	-0.22976	-0.0396664	-0.091661	-0.36399	-0.170546	-0.1794		1.47319	0.0955962
3316	High	P31947	SFN	14-3-3 protein sigma OS=Homo sapiens OX=9606 GN=SFN PE=1 SV=1	0	66.623	58	1	11	49	8	248	27.8	4.74	136.34	9	9	8	9	9	9	205.2	214.3	175.5	184.4	176.1	167.5	240.2	214.3	209.7	256.7	224.6	258.7	102.635	91.5682	89.6026	109.685	95.9692	110.54	-0.107044	-0.271648	-0.302953	-0.0111968	-0.203922	-0.1794		1.53591	0.0875833
3654	High	Q8WVC6	DCAKD	Dephospho-CoA kinase domain-containing protein OS=Homo sapiens OX=9606 GN=DCAKD PE=1 SV=1	0	35.887	42	1	8	11	8	231	26.5	9.58	35.31	7	7	7	7	7	7	310	359.4	307.4	231.8	303.7	202.1	363	359.4	367.4	322.7	387.3	312.1	103.13	102.107	104.38	91.6805	110.034	88.669	0.217961	0.203582	0.235343	0.0481852	0.311443	0.2032	+	2.04019	0.0477705
4967	High	Q13505	MTX1	Metaxin-1 OS=Homo sapiens OX=9606 GN=MTX1 PE=1 SV=3	0	40.382	18	1	8	14	8	466	51.4	9.79	45.58	8	8	8	8	8	8	614	758.4	581.4	489.4	585.7	404.7	718.9	758.4	694.8	681.4	747	625	102.08	107.689	98.6581	96.7554	106.07	88.7469	0.201935	0.279103	0.152742	0.124646	0.257252	0.2032	+	2.63895	0.0259759
1908	High	Q9BV81	EMC6	ER membrane protein complex subunit 6 OS=Homo sapiens OX=9606 GN=EMC6 PE=1 SV=1	0	6.974	20	1	2	3	2	110	12	10.07	6.86	2	2	2	2	2	2	82.4	93.6	60.1	65.9	77.4	65.9	96.5	93.6	71.8	91.8	98.7	101.8	104.475	101.335	77.7337	99.3865	106.857	110.213	-0.0771367	-0.121157	-0.503682	-0.149172	-0.0446156	-0.1792		1.01147	0.189334
2157	High	Q9UIF7	MUTYH	Adenine DNA glycosylase OS=Homo sapiens OX=9606 GN=MUTYH PE=1 SV=1	0	10.926	7	1	3	3	3	546	60	8.69	5.59	2	2	2	2	2	2	87.2	96.3	80.9	94	91.6	79	102.1	96.3	96.7	130.8	116.8	122	92.1619	86.9264	87.2875	118.068	105.431	110.125	-0.256898	-0.341273	-0.335293	0.100481	-0.0628409	-0.1792		0.976287	0.199562
5784	High	Q9BV44	THUMPD3	THUMP domain-containing protein 3 OS=Homo sapiens OX=9606 GN=THUMPD3 PE=1 SV=1	0	56.189	33	1	12	15	12	507	57	6.37	45.86	10	10	10	10	10	10	702.7	766.1	726.4	687.7	615.8	613.7	822.7	766.1	868	957.4	785.4	947.7	95.8988	89.3012	101.179	111.6	91.5509	110.47	-0.204064	-0.306898	-0.126735	0.0146914	-0.271003	-0.1788		1.44816	0.0992386
6973	High	Q92667	AKAP1	A-kinase anchor protein 1, mitochondrial OS=Homo sapiens OX=9606 GN=AKAP1 PE=1 SV=1	0	142.391	44	1	29	35	29	903	97.3	4.94	103.23	23	23	23	23	23	23	1450.4	1602.4	1585.2	1181.2	1417.2	1265.2	1698.2	1602.4	1894.2	1644.4	1807.7	1953.8	96.1182	90.6959	107.212	93.0731	102.316	110.585	-0.202276	-0.286048	-0.0446941	-0.248722	-0.112128	-0.1788		1.80402	0.0631025
2675	High	Q9Y6V0	PCLO	Protein piccolo OS=Homo sapiens OX=9606 GN=PCLO PE=1 SV=5	0.002	3.677	1	1	3	3	3	5142	560.4	6.47	7.31	2	2	2	2	2	2	121.4	133.3	143.7	127.7	123	113.9	142.2	133.3	171.7	177.8	156.8	175.9	89.0884	83.5126	107.57	111.392	98.2354	110.202	-0.306834	-0.400079	-0.0348654	0.0154998	-0.16583	-0.1786		1.06706	0.173977
2524	High	Q15035	TRAM2	Translocating chain-associated membrane protein 2 OS=Homo sapiens OX=9606 GN=TRAM2 PE=1 SV=1	0	12.993	9	1	3	4	3	370	43.3	9.22	13.01	3	3	3	3	3	3	123.4	114.2	116.7	116.5	114.4	102.8	144.4	114.2	139.4	162.1	146	158.8	100.173	79.223	96.7048	112.452	101.283	110.163	-0.13714	-0.475648	-0.18798	0.0296732	-0.121243	-0.1784		1.01117	0.189421
3926	High	P98082	DAB2	Disabled homolog 2 OS=Homo sapiens OX=9606 GN=DAB2 PE=1 SV=3	0.002	3.534	2	1	1	1	1	770	82.4	5.53	2.53	1	1	1	1	1	1	298.6	338.8	222.1	262.3	235.4	235.8	349.7	338.8	265.5	365.2	300.2	364.1	105.783	102.486	80.3126	110.471	90.8092	110.139	-0.0582169	-0.103901	-0.455623	0.00435202	-0.278411	-0.1784		0.999164	0.192996
1250	High	Q9UGP5	POLL	DNA polymerase lambda OS=Homo sapiens OX=9606 GN=POLL PE=1 SV=1	0	5.215	2	1	1	1	1	575	63.4	7.87	3.77	1	1	1	1	1	1	35.2	45.3	46.8	44.8	50.7	38.9	41.3	45.3	56	62.4	64.7	60.1	75.1364	82.4136	101.88	113.523	117.708	109.339	-0.541223	-0.407854	-0.101938	0.054181	0.106401	-0.1782		0.62961	0.351728
1568	High	Q9Y365	STARD10	START domain-containing protein 10 OS=Homo sapiens OX=9606 GN=STARD10 PE=1 SV=2	0	11.584	12	1	2	3	2	291	33	7.12	10.93	1	1	1	1	1	1	62.2	61.3	59.4	47.9	59.4	50.8	72.8	61.3	70.9	66.7	75.7	78.4	102.583	86.3786	99.9061	93.9878	106.67	110.474	-0.106915	-0.354967	-0.145068	-0.233167	-0.0505604	-0.1782		1.54386	0.0866859
2855	High	Q76G19	PDZD4	PDZ domain-containing protein 4 OS=Homo sapiens OX=9606 GN=PDZD4 PE=1 SV=1	0	23.888	11	1	5	5	5	769	86.1	6.13	16.38	4	4	4	4	4	4	142.9	208.5	136.1	156.6	100.4	127.3	167.3	208.5	162.6	218	128.1	196.6	92.8499	115.715	90.2414	120.988	71.0943	109.111	-0.232826	0.0847841	-0.273936	0.149065	-0.617993	-0.1782		0.573928	0.385677
4193	High	O14531	DPYSL4	Dihydropyrimidinase-related protein 4 OS=Homo sapiens OX=9606 GN=DPYSL4 PE=1 SV=2	0	65.422	33	1	12	16	12	572	61.8	7.09	60.21	10	10	10	9	10	10	285.8	384.5	305	281.8	306.1	273	334.7	384.5	364.5	392.3	390.4	421.6	87.771	100.83	95.5857	102.876	102.378	110.559	-0.333006	-0.132891	-0.209956	-0.103918	-0.110922	-0.1782		1.84266	0.0602173
6997	High	Q96PK6	RBM14	RNA-binding protein 14 OS=Homo sapiens OX=9606 GN=RBM14 PE=1 SV=2	0	124.694	35	1	21	38	21	669	69.4	9.67	119.9	21	21	21	21	21	21	1567.8	1504.1	1444.6	1411.1	1412	1289.2	1835.7	1504.1	1726.2	1964.4	1801	1990.8	101.774	83.3897	95.7033	108.909	99.8503	110.373	-0.117018	-0.404448	-0.205749	-0.0192596	-0.14455	-0.1782		1.30432	0.121607
907	High	P30047	GCHFR	GTP cyclohydrolase 1 feedback regulatory protein OS=Homo sapiens OX=9606 GN=GCHFR PE=1 SV=3	0	15.517	49	1	2	4	2	84	9.7	6.54	17.09	1	1	1	1	1	1	27.4	38.2	34.6	21.2	31.5	26.4	32.1	38.2	41.4	29.5	40.2	40.7	86.7177	103.197	111.842	79.6938	108.6	109.95	-0.342455	-0.0914562	0.024602	-0.464314	-0.0178333	-0.178		0.865429	0.239206
1045	Medium	O60741	HCN1	Potassium/sodium hyperpolarization-activated cyclic nucleotide-gated channel 1 OS=Homo sapiens OX=9606 GN=HCN1 PE=1 SV=3	0.092	0.903	1	1	1	1	1	890	98.7	8.4	2.08	1	1	1	1	1	1	40.4	48	41.5	21.3	31.9	31	47.3	48	49.6	29.7	40.7	47.9	107.827	109.422	113.07	67.7052	92.7812	109.195	-0.0181855	0.00300875	0.0503145	-0.689563	-0.234997	-0.178		0.578608	0.382381
3290	High	Q8IYU8	MICU2	Calcium uptake protein 2, mitochondrial OS=Homo sapiens OX=9606 GN=MICU2 PE=1 SV=2	0	33.652	26	1	8	11	8	434	49.6	9.09	38.47	6	6	6	6	6	6	195.5	197.7	205.7	170.6	172.3	165.1	228.9	197.7	245.8	237.5	219.8	254.9	99.1911	85.671	106.515	102.918	95.2477	110.458	-0.155214	-0.366619	-0.0524465	-0.102004	-0.21374	-0.178		1.51232	0.0902778
1263	High	O15037	KHNYN	Protein KHNYN OS=Homo sapiens OX=9606 GN=KHNYN PE=1 SV=3	0	16.183	6	1	3	4	3	678	74.5	7.02	8.03	2	2	2	2	2	2	58.1	64.4	59.2	50.3	60	39.3	68.1	64.4	70.8	70	76.5	60.7	99.5371	94.1291	103.484	102.314	111.815	88.7211	0.165958	0.0853642	0.222053	0.205658	0.333763	0.2026	+	2.12583	0.0438885
2187	High	O43150	ASAP2	Arf-GAP with SH3 domain, ANK repeat and PH domain-containing protein 2 OS=Homo sapiens OX=9606 GN=ASAP2 PE=1 SV=3	0	29.069	8	1	6	7	4	1006	111.6	6.68	23.4	3	3	3	3	3	3	100.7	89.7	120	75.6	79.6	80.7	117.9	89.7	143.4	105.2	101.6	124.6	103.664	78.8687	126.084	92.4971	89.3318	109.555	-0.0797404	-0.474124	0.202741	-0.244169	-0.294404	-0.1778		0.712105	0.308086
3815	High	P98171	ARHGAP4	Rho GTPase-activating protein 4 OS=Homo sapiens OX=9606 GN=ARHGAP4 PE=1 SV=2	0	63.971	23	1	15	18	15	946	105	6.34	58.09	9	9	9	9	9	9	338.4	373.1	325.2	291.5	320.3	221.8	396.2	373.1	388.6	405.8	408.5	342.6	102.696	96.7081	100.726	105.184	105.884	88.8025	0.209704	0.123037	0.181761	0.244244	0.253811	0.2026	+	2.99267	0.0202794
3313	High	Q14999	CUL7	Cullin-7 OS=Homo sapiens OX=9606 GN=CUL7 PE=1 SV=2	0	45.863	12	1	12	13	12	1698	191	5.87	42.05	8	8	8	8	8	8	244.7	304.7	241.5	208.8	247.5	167.2	286.5	304.7	288.6	290.7	315.7	258.2	98.5439	104.804	99.2662	99.9885	108.587	88.8099	0.150046	0.2389	0.160582	0.171042	0.290065	0.2022	+	2.77631	0.0235287
1286	High	P35610	SOAT1	Sterol O-acyltransferase 1 OS=Homo sapiens OX=9606 GN=SOAT1 PE=1 SV=3	0.001	4.142	3	1	1	1	1	550	64.7	8.94	3.88	1	1	1	1	1	1	35.9	51.4	62.6	37.4	45.9	40.1	42	51.4	74.8	52	58.5	61.9	73.9871	90.5461	131.767	91.6031	103.053	109.043	-0.55955	-0.268171	0.273099	-0.251428	-0.0815028	-0.1776		0.580467	0.381097
2724	High	O43805	SSNA1	Sjoegren syndrome nuclear autoantigen 1 OS=Homo sapiens OX=9606 GN=SSNA1 PE=1 SV=2	0	9.587	27	1	3	3	3	119	13.6	5.38	8.47	3	3	3	3	2	3	151	163.8	111.1	138.7	111.6	117.4	176.9	163.8	132.7	193.1	142.4	181.3	107.19	99.2527	80.408	117.007	86.2856	109.857	-0.0354449	-0.146444	-0.450211	0.0909692	-0.34843	-0.1776		0.830266	0.253916
3821	High	Q96JG8	MAGED4	Melanoma-associated antigen D4 OS=Homo sapiens OX=9606 GN=MAGED4 PE=1 SV=3	0	52.583	19	1	10	12	9	741	81.3	6.79	41.24	7	7	6	7	7	7	233.6	292.7	271.7	243.9	231.4	222.8	273.6	292.7	324.7	339.5	295.1	344	87.8049	93.9345	104.204	108.954	94.7047	110.398	-0.33034	-0.232986	-0.0833012	-0.018997	-0.221205	-0.1772		1.4726	0.0956933
5512	High	Q9NP72	RAB18	Ras-related protein Rab-18 OS=Homo sapiens OX=9606 GN=RAB18 PE=1 SV=1	0	68.832	67	1	12	21	12	206	23	5.24	66.89	14	14	14	14	14	14	813	979.5	736.5	683.3	766.7	533.2	951.9	979.5	880.1	951.3	977.9	823.4	102.647	105.624	94.9048	102.583	105.451	88.7906	0.209217	0.250452	0.096074	0.208307	0.248093	0.2022	+	2.70676	0.0246507
6796	High	Q14677	CLINT1	Clathrin interactor 1 OS=Homo sapiens OX=9606 GN=CLINT1 PE=1 SV=1	0	104.761	30	1	18	31	18	625	68.2	6.42	111.88	19	19	19	19	19	19	1231.3	1328.9	1301.9	1187.1	1283.9	1111.4	1441.7	1328.9	1555.7	1652.7	1637.6	1716.3	92.685	85.4333	100.014	106.25	105.279	110.339	-0.251531	-0.369069	-0.141738	-0.0544769	-0.0677187	-0.177		1.38848	0.107825
790	High	P02795	MT2A	Metallothionein-2 OS=Homo sapiens OX=9606 GN=MT2A PE=1 SV=1	0	35.95	67	1	4	10	1	61	6	7.83	38.52	2	2	2	2	2	2	24.9	23.5	26.7	37.2	20.6	22.9	29.2	23.5	31.9	51.8	26.2	35.3	88.5296	71.2481	96.7155	157.049	79.4341	107.024	-0.2737	-0.587007	-0.146112	0.553284	-0.430101	-0.1768		0.376763	0.536451
1137	High	Q86YL7	PDPN	Podoplanin OS=Homo sapiens OX=9606 GN=PDPN PE=1 SV=3	0	10.144	18	1	2	2	2	162	16.7	4.5	5.69	2	2	2	2	2	2	40.8	46.2	42.5	37.2	29.8	34.1	47.8	46.2	50.8	51.7	38	52.7	99.8607	96.5181	106.128	108.008	79.3872	110.097	-0.140792	-0.18991	-0.0529745	-0.0276387	-0.471804	-0.1768		1.04613	0.179165
1532	High	Q9BRR3	PGAP4	Post-GPI attachment to proteins factor 4 OS=Homo sapiens OX=9606 GN=PGAP4 PE=1 SV=1	0.02	1.869	3	1	1	1	1	403	46.6	7.59	0	1	1	1	1	1	1	58.9	62.8	50.6	54.6	54.2	49.2	68.9	62.8	60.4	76	69.2	76	100.024	91.1686	87.6845	110.331	100.46	110.331	-0.141495	-0.275235	-0.331451	0	-0.135227	-0.1764		1.41214	0.104446
1872	High	Q96FM1	PGAP3	Post-GPI attachment to proteins factor 3 OS=Homo sapiens OX=9606 GN=PGAP3 PE=1 SV=2	0.017	1.945	2	1	1	1	1	320	36.5	7.24	2.48	1	1	1	1	1	1	69.2	92.1	77.6	57.4	73.4	64.2	81.1	92.1	92.7	80	93.6	99.1	90.3453	102.599	103.268	89.1199	104.27	110.397	-0.289183	-0.105684	-0.0963157	-0.308885	-0.0823765	-0.1764		1.60672	0.0799663
4872	High	Q9UN79	SOX13	Transcription factor SOX-13 OS=Homo sapiens OX=9606 GN=SOX13 PE=1 SV=3	0	33.399	20	1	9	10	9	622	69.2	6.71	25.71	7	7	7	7	7	7	428.5	500.7	484.2	391.2	409.9	387	501.8	500.7	578.6	544.5	522.9	597.6	92.7513	92.548	106.947	100.644	96.6514	110.459	-0.252068	-0.255234	-0.0466138	-0.134248	-0.192645	-0.1762		1.96451	0.0520915
5270	High	O96005	CLPTM1	Cleft lip and palate transmembrane protein 1 OS=Homo sapiens OX=9606 GN=CLPTM1 PE=1 SV=1	0	66.97	32	1	12	17	12	669	76	6.3	53.86	8	8	8	8	8	8	574.4	609.5	497	516.6	491.2	470.2	672.6	609.5	593.9	719.2	626.5	726.2	102.221	92.6315	90.2606	109.304	95.2152	110.368	-0.110618	-0.252741	-0.290147	-0.0139739	-0.213052	-0.1762		1.60285	0.0804186
6035	High	P11802	CDK4	Cyclin-dependent kinase 4 OS=Homo sapiens OX=9606 GN=CDK4 PE=1 SV=2	0	26.01	34	1	8	9	7	303	33.7	7.01	18.89	5	5	5	5	5	4	744.7	872.9	870.8	830.1	731.2	709	872	872.9	1040.6	1155.6	932.7	1094.9	87.6573	87.7478	104.606	116.166	93.7591	110.064	-0.328399	-0.326911	-0.0733835	0.077843	-0.231314	-0.1762		1.05113	0.177966
1303	High	Q9P2D7	DNAH1	Dynein axonemal heavy chain 1 OS=Homo sapiens OX=9606 GN=DNAH1 PE=1 SV=6	0.038	1.538	0	1	1	1	1	4265	487.2	5.83	2.21	1	1	1	1	1	1	51.6	45.4	39.8	49.7	45.2	40.5	60.4	45.4	47.5	69.1	57.6	62.5	105.81	79.5328	83.2117	121.051	100.905	109.489	-0.0493076	-0.461164	-0.395929	0.14483	-0.117787	-0.1758		0.715602	0.306352
1713	High	Q9ULV0	MYO5B	Unconventional myosin-Vb OS=Homo sapiens OX=9606 GN=MYO5B PE=1 SV=3	0	27.72	6	1	9	11	5	1848	213.5	7.2	26.71	3	3	3	3	3	3	68.2	74	75.6	47.4	63.1	56.8	79.9	74	90.3	66	80.5	87.8	100.188	92.79	113.229	82.7586	100.94	110.094	-0.136025	-0.246696	0.040505	-0.411755	-0.125232	-0.1758		1.10455	0.164613
2598	High	O95067	CCNB2	G2/mitotic-specific cyclin-B2 OS=Homo sapiens OX=9606 GN=CCNB2 PE=1 SV=1	0	20.247	22	1	7	7	7	398	45.3	8.9	18.36	4	4	4	4	4	4	124.4	158.7	121.3	120.5	98.7	108.1	145.6	158.7	144.9	167.7	125.9	167	96.0211	104.66	95.5595	110.596	83.0292	110.134	-0.197838	-0.073546	-0.204791	0.00603459	-0.40757	-0.1758		1.17674	0.14727
3114	High	Q9Y3D8	AK6	Adenylate kinase isoenzyme 6 OS=Homo sapiens OX=9606 GN=AK6 PE=1 SV=1	0	15.918	44	1	5	6	5	172	20	4.58	12.83	4	4	4	4	4	4	168.4	198.8	166.3	164.2	154.9	149	197.1	198.8	198.7	228.5	197.6	230.2	94.5399	95.3553	95.3074	109.601	94.7798	110.417	-0.22396	-0.21157	-0.212296	-0.0106937	-0.220305	-0.1758		1.88435	0.0570821
2603	High	O00746	NME4	Nucleoside diphosphate kinase, mitochondrial OS=Homo sapiens OX=9606 GN=NME4 PE=1 SV=1	0	11.515	19	1	3	3	3	187	20.6	10.29	9.3	3	3	3	3	3	3	152.9	191.3	176	139.2	148.8	108.5	179.1	191.3	210.4	193.8	189.7	167.5	94.9461	101.414	111.539	102.739	100.565	88.7966	0.0966042	0.191676	0.328974	0.210407	0.179559	0.2016	+	2.24681	0.0386681
5566	High	O95298	NDUFC2	NADH dehydrogenase [ubiquinone] 1 subunit C2 OS=Homo sapiens OX=9606 GN=NDUFC2 PE=1 SV=1	0	18.943	36	1	5	8	5	119	14.2	8.98	22.4	4	4	4	4	4	4	853.6	962.7	846.6	669.2	746.4	546.8	999.5	962.7	1011.7	931.7	952	844.4	105.174	101.301	106.457	98.0393	100.175	88.853	0.24328	0.18916	0.260783	0.141939	0.173035	0.2016	+	3.096	0.018293
6612	High	P20248	CCNA2	Cyclin-A2 OS=Homo sapiens OX=9606 GN=CCNA2 PE=1 SV=2	0	48.841	33	1	10	15	10	432	48.5	6.54	44.45	9	9	9	9	9	9	1490	1764.2	1392.8	1325.3	1319.6	979.3	1744.7	1764.2	1664.4	1845	1683.2	1512.2	102.492	103.637	97.7746	108.384	98.879	88.8336	0.20633	0.222365	0.138353	0.286972	0.154558	0.2016	+	2.80113	0.0233124
483	High	Q8WVD5	RNF141	RING finger protein 141 OS=Homo sapiens OX=9606 GN=RNF141 PE=1 SV=1	0	7.879	7	1	1	1	1	230	25.5	5.2	2.99	1	1	1	1	1	1	17.7	19	14.3	13.3	15.7	13.9	20.8	19	17.1	18.5	20	21.5	106.758	97.5192	87.7673	94.953	102.652	110.351	-0.0477531	-0.178337	-0.33034	-0.216811	-0.104337	-0.1754		1.65039	0.0765361
7247	High	Q9Y3I0	RTCB	RNA-splicing ligase RtcB homolog OS=Homo sapiens OX=9606 GN=RTCB PE=1 SV=1	0	197.742	68	1	27	64	27	505	55.2	7.23	215.62	32	32	32	32	32	31	2454.4	2734.5	2520.4	2048	2301.9	1622.1	2873.9	2734.5	3011.8	2851.1	2936.1	2505	101.957	97.0117	106.849	101.148	104.164	88.8697	0.198199	0.126466	0.265815	0.186708	0.229091	0.2012	+	3.00626	0.0202195
7531	High	Q7L1Q6	BZW1	Basic leucine zipper and W2 domain-containing protein 1 OS=Homo sapiens OX=9606 GN=BZW1 PE=1 SV=1	0	92.104	59	1	21	36	18	419	48	5.92	108.68	17	17	17	17	17	17	2625.5	2846.7	2409.6	2573.3	2517.1	2272.7	3074.2	2846.7	2879.4	3582.4	3210.7	3509.7	96.5561	89.4106	90.4377	112.518	100.843	110.234	-0.191137	-0.302057	-0.285579	0.0295787	-0.12846	-0.1754		1.35732	0.113133
2247	High	Q70UQ0	IKBIP	Inhibitor of nuclear factor kappa-B kinase-interacting protein OS=Homo sapiens OX=9606 GN=IKBIP PE=1 SV=1	0	12.914	9	1	3	5	3	350	39.3	9.17	14.7	3	3	3	3	3	3	126.9	137.4	123.6	118.9	114.2	83.8	148.6	137.4	147.7	165.5	145.7	129.4	101.979	94.2926	101.361	113.577	99.9886	88.8025	0.199596	0.0865444	0.190832	0.354994	0.171163	0.2008	+	2.00656	0.0495814
4833	High	Q8NEZ5	FBXO22	F-box only protein 22 OS=Homo sapiens OX=9606 GN=FBXO22 PE=1 SV=1	0	63.355	36	1	11	13	11	403	44.5	7.03	49.83	10	10	10	10	10	10	560.3	692.3	601.6	456.7	530.2	380.6	656.1	692.3	718.9	635.8	676.2	587.8	99.2312	104.706	108.729	96.1609	102.271	88.9012	0.15859	0.236072	0.290466	0.113248	0.202125	0.2	+	2.55132	0.0279498
6356	High	Q8TCG1	CIP2A	Protein CIP2A OS=Homo sapiens OX=9606 GN=CIP2A PE=1 SV=2	0	49.102	23	1	19	20	19	905	102.1	6.23	52.73	12	12	12	12	12	12	946.7	1100.2	909.7	946.2	947.9	848.8	1108.5	1100.2	1087	1317.3	1209.1	1310.7	93.2453	92.5471	91.4367	110.809	101.708	110.254	-0.241729	-0.252572	-0.269986	0.00724643	-0.116404	-0.1748		1.5228	0.088918
283	High	Q9NRD5	PICK1	PRKCA-binding protein OS=Homo sapiens OX=9606 GN=PICK1 PE=1 SV=2	0	5.572	7	1	2	2	2	415	46.6	5.3	6.22	1	1	1	1	1	1	9.6	9.1	11.5	8.4	8.9	8.3	11.2	9.1	13.8	11.7	11.4	12.8	96	78	118.286	100.286	97.7143	109.714	-0.192645	-0.492205	0.108524	-0.129635	-0.16711	-0.1746		0.846311	0.246932
4491	High	P61769	B2M	Beta-2-microglobulin OS=Homo sapiens OX=9606 GN=B2M PE=1 SV=1	0	7.653	17	1	2	2	2	119	13.7	6.52	6.37	2	2	2	2	2	2	301	373.6	448.3	335.3	386.4	320.6	352.4	373.6	535.7	466.8	492.9	495	77.8383	82.521	118.326	103.107	108.872	109.336	-0.490215	-0.405934	0.113997	-0.084624	-0.00613354	-0.1746		0.67941	0.324369
2521	High	Q96T21	SECISBP2	Selenocysteine insertion sequence-binding protein 2 OS=Homo sapiens OX=9606 GN=SECISBP2 PE=1 SV=2	0	23.299	8	1	5	5	5	854	95.4	8.12	19.49	5	5	5	5	5	5	135.5	122.4	113.4	100.8	116	102.6	158.7	122.4	135.5	140.4	147.9	158.5	110.285	85.0591	94.1626	97.5678	102.78	110.146	0.00181929	-0.372879	-0.22619	-0.17494	-0.0998608	-0.1744		1.30224	0.121963
2744	High	O15254	ACOX3	Peroxisomal acyl-coenzyme A oxidase 3 OS=Homo sapiens OX=9606 GN=ACOX3 PE=1 SV=2	0	24.047	19	1	8	8	8	700	77.6	7.25	24.65	7	7	7	7	7	7	166.1	216.7	181.9	153.3	164.7	118.6	194.5	216.7	217.4	213.5	210	183.1	94.4786	105.262	105.602	103.708	102.008	88.9411	0.0871384	0.243067	0.24772	0.221604	0.197758	0.1996	+	2.60375	0.0267549
7541	High	P50502	ST13	Hsc70-interacting protein OS=Homo sapiens OX=9606 GN=ST13 PE=1 SV=2	0	106.367	44	1	16	46	16	369	41.3	5.27	128.05	17	17	17	17	17	17	3373.6	4170.7	3594.7	2753.9	3275.9	2301.9	3950.2	4170.7	4295.6	3833.8	4178.5	3554.8	98.8225	104.339	107.463	95.9105	104.534	88.9308	0.152157	0.230521	0.273091	0.109007	0.233217	0.1996	+	2.57839	0.0272247
1109	High	Q68DQ2	CRYBG3	Very large A-kinase anchor protein OS=Homo sapiens OX=9606 GN=CRYBG3 PE=1 SV=3	0	8.23	1	1	2	2	2	2970	330.4	5.2	6.89	2	2	2	2	2	2	35.4	47.7	29.9	42.2	37.5	33.3	41.4	47.7	35.7	58.7	47.9	51.5	87.8049	101.166	75.7158	124.496	101.591	109.226	-0.314942	-0.110583	-0.528648	0.188788	-0.104547	-0.1742		0.659199	0.334709
4918	High	P06396	GSN	Gelsolin OS=Homo sapiens OX=9606 GN=GSN PE=1 SV=1	0	120.293	34	1	22	31	8	782	85.6	6.28	112.43	11	11	11	10	11	11	526.8	377.2	515.7	361.3	501	394.8	616.8	377.2	616.2	502.9	639.1	609.7	110.081	67.3191	109.974	89.7528	114.061	108.813	0.0167032	-0.69277	0.0152991	-0.277828	0.0679421	-0.1742		0.535978	0.410769
969	High	P48454	PPP3CC	Serine/threonine-protein phosphatase 2B catalytic subunit gamma isoform OS=Homo sapiens OX=9606 GN=PPP3CC PE=1 SV=3	0	13.631	8	1	4	7	2	512	58.1	6.98	17.78	1	1	1	1	1	1	43.6	39.2	26.8	25.1	31.5	28.5	51.1	39.2	32.1	34.9	40.2	44	126.957	97.3913	79.7516	86.7081	99.8758	109.317	0.21582	-0.16665	-0.45493	-0.334276	-0.130308	-0.174		0.697362	0.315435
2114	High	Q7L5A8	FA2H	Fatty acid 2-hydroxylase OS=Homo sapiens OX=9606 GN=FA2H PE=1 SV=1	0.002	3.59	3	1	1	1	1	372	42.8	8.66	2.98	1	1	1	1	1	1	79.7	111	104.5	64.2	87.1	76.8	93.3	111	124.8	89.3	111.2	118.6	86.3622	102.746	115.52	82.6597	102.931	109.781	-0.346155	-0.0955443	0.0735139	-0.409372	-0.0929472	-0.174		0.911116	0.221731
3167	High	Q5W0Z9	ZDHHC20	Palmitoyltransferase ZDHHC20 OS=Homo sapiens OX=9606 GN=ZDHHC20 PE=1 SV=1	0	28.86	20	1	5	7	5	365	42.3	7.71	24.83	6	6	6	6	6	6	183.4	236.7	164.6	128.5	180.9	153.8	214.7	236.7	196.7	178.8	230.8	237.4	99.4672	109.659	91.1281	82.8353	106.926	109.984	-0.144998	-0.00426023	-0.271323	-0.408973	-0.0406767	-0.174		1.09293	0.167181
6397	High	P13804	ETFA	Electron transfer flavoprotein subunit alpha, mitochondrial OS=Homo sapiens OX=9606 GN=ETFA PE=1 SV=1	0	105.567	63	1	14	27	14	333	35.1	8.38	103.43	14	14	14	14	14	14	1342.1	1513.3	1344.8	1013.6	1243.1	866.5	1571.4	1513.3	1606.9	1411	1585.6	1338.2	104.454	100.592	106.813	93.7915	105.398	88.9524	0.231757	0.177404	0.263986	0.0764242	0.244735	0.1988	+	2.37252	0.0337157
1596	High	Q9HBT8	ZNF286A	Zinc finger protein 286A OS=Homo sapiens OX=9606 GN=ZNF286A PE=1 SV=1	0	15.224	10	1	5	5	3	521	60.1	8.32	14.39	2	2	2	2	2	2	49.4	62.3	60.4	65.3	58.4	51.6	57.8	62.3	72.2	90.9	74.5	79.7	79.2867	85.4595	99.0398	124.691	102.195	109.328	-0.46351	-0.355348	-0.142581	0.189701	-0.0973393	-0.1738		0.70012	0.314311
6931	High	Q9Y305	ACOT9	Acyl-coenzyme A thioesterase 9, mitochondrial OS=Homo sapiens OX=9606 GN=ACOT9 PE=1 SV=2	0	74.949	43	1	16	29	16	439	49.9	8.6	81.81	13	14	14	14	14	14	1908.8	2243.1	1853.5	1448.3	1702.1	1226.9	2235	2243.1	2214.9	2016.3	2171.1	1894.6	104.971	105.351	104.027	94.699	101.969	88.9832	0.238382	0.243601	0.225348	0.089817	0.196533	0.1988	+	2.66037	0.0255659
7359	High	P55010	EIF5	Eukaryotic translation initiation factor 5 OS=Homo sapiens OX=9606 GN=EIF5 PE=1 SV=2	0	151.273	52	1	22	54	22	431	49.2	5.58	167.42	26	27	27	27	27	27	2167.7	2390.9	1941.9	2047.1	1888.2	1822.7	2538.2	2390.9	2320.6	2849.8	2408.4	2814.7	99.3904	93.6225	90.8697	111.592	94.3078	110.218	-0.149175	-0.235427	-0.278483	0.0178795	-0.224906	-0.1738		1.53422	0.0877255
6812	High	P12109	COL6A1	Collagen alpha-1(VI) chain OS=Homo sapiens OX=9606 GN=COL6A1 PE=1 SV=3	0	150.504	27	1	19	44	19	1028	108.5	5.43	172.54	20	20	20	20	20	20	986	1629.1	1581.1	1107.4	1238	1124.6	1154.5	1629.1	1889.4	1541.7	1579.1	1736.7	72.6824	102.561	118.949	97.0589	99.4135	109.335	-0.58908	-0.0922734	0.12158	-0.171827	-0.137246	-0.1736		0.68186	0.32286
6505	High	P38117	ETFB	Electron transfer flavoprotein subunit beta OS=Homo sapiens OX=9606 GN=ETFB PE=1 SV=3	0	96.529	72	1	16	32	16	255	27.8	8.1	111.97	16	16	16	16	16	16	1397.3	1632.2	1422.4	1110.2	1293.2	921.1	1636.1	1632.2	1699.7	1545.5	1649.5	1422.4	102.412	102.168	106.393	96.7409	103.251	89.0354	0.201934	0.198491	0.256953	0.119746	0.213702	0.1982	+	3.06202	0.0186528
1945	High	Q8IV63	VRK3	Inactive serine/threonine-protein kinase VRK3 OS=Homo sapiens OX=9606 GN=VRK3 PE=1 SV=2	0	18.977	16	1	6	6	6	474	52.8	9.04	17.7	3	3	3	3	3	3	70.9	82.2	93.7	71.3	71.7	67.9	83	82.2	111.9	99.2	91.5	104.8	86.9717	86.1334	117.255	103.947	95.8784	109.815	-0.336455	-0.350428	0.0945713	-0.0792267	-0.195795	-0.1732		0.973087	0.200433
5193	High	Q8IVT5	KSR1	Kinase suppressor of Ras 1 OS=Homo sapiens OX=9606 GN=KSR1 PE=1 SV=3	0	65.744	16	1	12	15	12	923	102.1	8.66	53.56	7	7	7	7	7	7	691.6	802.6	687.5	572.9	619.7	454.2	809.8	802.6	821.6	797.6	790.5	701.3	102.867	101.952	104.365	101.317	100.415	89.0841	0.207534	0.194649	0.228404	0.185634	0.172734	0.198	+	4.51724	0.00601607
1100	High	A6NIJ5	FAM90A20P	Putative protein FAM90A20P OS=Homo sapiens OX=9606 GN=FAM90A20P PE=5 SV=1	0.009	2.487	8	1	1	1	1	464	50	9.89	3.26	1	1	1	1	1	1	39.3	40.2	38.4	28.6	43.1	32.9	46	40.2	45.9	39.8	55	50.8	99.3878	86.8563	99.1718	85.9921	118.833	109.759	-0.143195	-0.337633	-0.146334	-0.35206	0.114603	-0.1728		0.953717	0.206916
6027	High	Q16836	HADH	Hydroxyacyl-coenzyme A dehydrogenase, mitochondrial OS=Homo sapiens OX=9606 GN=HADH PE=1 SV=3	0	71.942	54	1	11	22	11	314	34.3	8.85	73.5	13	13	13	13	13	13	1066.9	1309	1077.9	831.9	981.4	705.9	1249.2	1309	1288.1	1158.1	1251.9	1090.1	102.025	106.91	105.203	94.5851	102.246	89.0314	0.196544	0.264005	0.240784	0.0872993	0.199659	0.1978	+	2.53866	0.0282038
4025	High	P49761	CLK3	Dual specificity protein kinase CLK3 OS=Homo sapiens OX=9606 GN=CLK3 PE=1 SV=3	0	20.205	12	1	6	7	6	638	73.5	9.92	20.27	5	5	5	5	5	5	296.6	376.1	267.9	249.4	259	250.8	347.3	376.1	320.1	347.2	330.3	387.4	98.8332	107.029	91.0928	98.8048	93.9954	110.245	-0.157642	-0.0427076	-0.275301	-0.158057	-0.230047	-0.1728		1.92839	0.0544105
5871	High	Q8N6R0	METTL13	eEF1A lysine and N-terminal methyltransferase OS=Homo sapiens OX=9606 GN=METTL13 PE=1 SV=1	0	94.165	42	1	21	25	21	699	78.7	6.73	81.77	16	15	16	16	15	16	755.9	779.3	740	729.9	673.9	643.6	885.1	779.3	884.2	1016.1	859.6	993.9	98.0141	86.298	97.9144	112.521	95.1903	110.062	-0.16726	-0.350922	-0.168728	0.0318698	-0.209435	-0.1728		1.32064	0.118614
1933	High	Q3SY77	UGT3A2	UDP-glucuronosyltransferase 3A2 OS=Homo sapiens OX=9606 GN=UGT3A2 PE=2 SV=1	0	11.903	8	1	3	3	3	523	59.5	8.31	11	3	3	3	3	3	3	59.1	81.1	100.7	65	85.8	67.4	69.2	81.1	120.4	90.5	109.5	104	72.2464	84.6703	125.7	94.4841	114.321	108.578	-0.58774	-0.35881	0.211252	-0.200594	0.0743473	-0.1726		0.526494	0.417087
4247	High	P52434	POLR2H	DNA-directed RNA polymerases I, II, and III subunit RPABC3 OS=Homo sapiens OX=9606 GN=POLR2H PE=1 SV=4	0	34.654	59	1	6	13	6	150	17.1	4.68	42.03	4	4	4	4	4	4	301.6	338.9	347.5	293.4	330.7	281.7	353.2	338.9	415.3	408.5	421.8	435	89.316	85.6998	105.02	103.3	106.663	110.001	-0.30053	-0.360156	-0.0668615	-0.0906793	-0.0444563	-0.1726		1.23647	0.13396
5463	High	Q16718	NDUFA5	NADH dehydrogenase [ubiquinone] 1 alpha subcomplex subunit 5 OS=Homo sapiens OX=9606 GN=NDUFA5 PE=1 SV=3	0	53.893	66	1	7	13	7	116	13.5	5.99	51.12	6	6	6	6	6	6	823.5	921.8	796	612.6	718.2	520.1	964.3	921.8	951.2	852.8	916.1	803.2	106.958	102.244	105.505	94.5909	101.612	89.0894	0.263723	0.198694	0.243989	0.0864482	0.189746	0.1966	+	2.50574	0.0291114
2531	High	Q5T7W0	ZNF618	Zinc finger protein 618 OS=Homo sapiens OX=9606 GN=ZNF618 PE=1 SV=1	0	26.664	9	1	6	8	6	954	104.9	7.09	27.62	1	1	1	1	1	1	124.2	136.4	107.2	112	112.2	103.2	145.4	136.4	128.2	155.9	143.1	159.4	100.461	94.2423	88.5767	107.715	98.8715	110.134	-0.132624	-0.224808	-0.314255	-0.0320307	-0.155628	-0.172		1.66309	0.0750429
4972	High	Q5HYI8	RABL3	Rab-like protein 3 OS=Homo sapiens OX=9606 GN=RABL3 PE=1 SV=1	0	36.478	50	1	7	11	7	236	26.4	7.11	34.46	5	5	5	5	5	5	625.1	704.5	630.9	516.1	535.7	405.8	731.9	704.5	754	718.5	683.4	626.6	104.089	100.192	107.232	102.183	97.1912	89.1133	0.224102	0.169055	0.26702	0.197443	0.125185	0.1964	+	2.91023	0.0217525
2264	High	P49137	MAPKAPK2	MAP kinase-activated protein kinase 2 OS=Homo sapiens OX=9606 GN=MAPKAPK2 PE=1 SV=1	0	11.91	11	1	5	5	3	400	45.5	8.68	13.99	2	2	2	2	2	2	128.5	160.4	121.1	107.5	115	85	150.5	160.4	144.8	149.6	146.7	131.2	102.242	108.967	98.3696	101.63	99.6603	89.1304	0.197996	0.289906	0.142294	0.189342	0.161101	0.196	+	2.81062	0.0230822
3302	High	Q8IV36	HID1	Protein HID1 OS=Homo sapiens OX=9606 GN=HID1 PE=1 SV=1	0	26.407	11	1	6	7	6	788	88.7	6.06	22.67	3	3	3	3	3	3	180.6	231	218.8	138.8	195.5	166.3	211.5	231	261.4	193.3	249.4	256.8	90.4233	98.7602	111.757	82.6422	106.627	109.791	-0.279988	-0.152752	0.0256139	-0.409804	-0.0421837	-0.1718		1.02106	0.186526
6730	High	Q00059	TFAM	Transcription factor A, mitochondrial OS=Homo sapiens OX=9606 GN=TFAM PE=1 SV=1	0	53.409	35	1	11	20	11	246	29.1	9.72	53.8	12	12	12	12	12	12	1643.7	1979.8	1605.9	1225.1	1477.6	1063.1	1924.6	1979.8	1919	1705.5	1884.8	1641.7	104.452	107.448	104.148	92.5611	102.292	89.0985	0.229368	0.270164	0.225164	0.0550042	0.199221	0.1956	+	2.21403	0.0399765
6743	High	Q15418	RPS6KA1	Ribosomal protein S6 kinase alpha-1 OS=Homo sapiens OX=9606 GN=RPS6KA1 PE=1 SV=2	0	148.47	54	1	30	44	23	735	82.7	7.83	144.37	21	21	21	21	21	21	1576.1	1847.1	1649.4	1310.2	1550.3	1069.9	1845.4	1847.1	1970.9	1824	1977.5	1652.3	99.597	99.6888	106.37	98.4421	106.727	89.1753	0.159458	0.160786	0.254379	0.14263	0.259202	0.1952	+	2.82287	0.0228854
7102	High	O60678	PRMT3	Protein arginine N-methyltransferase 3 OS=Homo sapiens OX=9606 GN=PRMT3 PE=1 SV=4	0	105.379	38	1	18	28	18	531	59.9	5.35	89.39	23	23	23	23	23	23	1685.7	1738.9	1504	1496.8	1567.2	1396.1	1973.8	1738.9	1797.2	2083.8	1999	2155.9	100.802	88.8055	91.7829	106.419	102.089	110.102	-0.127314	-0.310115	-0.262539	-0.0490734	-0.109012	-0.1716		1.59858	0.0807998
1900	High	Q8WWX9	SELENOM	Selenoprotein M OS=Homo sapiens OX=9606 GN=SELENOM PE=1 SV=3	0	5.589	10	1	1	1	1	145	16.2	5.54	3.95	1	1	1	1	1	1	70.2	101.6	81.9	53.9	74.1	65.4	82.2	101.6	97.8	75.1	94.5	101	89.3155	110.395	106.266	81.6009	102.68	109.743	-0.297145	0.00854511	-0.0464489	-0.42747	-0.0959691	-0.1714		0.977421	0.199344
4285	High	Q14011	CIRBP	Cold-inducible RNA-binding protein OS=Homo sapiens OX=9606 GN=CIRBP PE=1 SV=1	0	27.398	38	1	5	14	5	172	18.6	9.51	50.8	5	5	5	5	5	5	287.7	377.5	354	326.2	302.4	286.9	336.9	377.5	423	454.1	385.7	443	83.522	93.5873	104.867	112.577	95.6202	109.826	-0.394986	-0.23083	-0.066649	0.0357033	-0.199828	-0.1714		1.09527	0.166817
3900	High	Q9NP73	ALG13	Putative bifunctional UDP-N-acetylglucosamine transferase and deubiquitinase ALG13 OS=Homo sapiens OX=9606 GN=ALG13 PE=1 SV=2	0	18.858	6	1	6	6	6	1137	126	6.74	16.9	6	6	6	6	6	6	280.5	304.4	248	255.2	244.8	232.3	328.4	304.4	296.4	355.3	312.2	358.8	100.762	93.3981	90.9435	109.016	95.7914	110.089	-0.127726	-0.237212	-0.275634	-0.0141422	-0.200709	-0.1712		1.68185	0.0733745
1090	High	P43007	SLC1A4	Neutral amino acid transporter A OS=Homo sapiens OX=9606 GN=SLC1A4 PE=1 SV=1	0.011	2.279	2	1	1	1	1	532	55.7	6.25	2.88	1	1	1	1	1	1	43.1	45	33.6	33.3	33.1	32.6	50.5	45	40.1	46.3	42.2	50.3	110.423	98.3965	87.6822	101.239	92.2741	109.985	0.00572499	-0.160633	-0.326956	-0.119546	-0.253315	-0.171		1.39748	0.106393
2493	High	Q6FIF0	ZFAND6	AN1-type zinc finger protein 6 OS=Homo sapiens OX=9606 GN=ZFAND6 PE=1 SV=2	0	27.743	31	1	5	8	4	208	22.5	7.2	30.69	2	2	2	2	2	2	104.6	122.8	128.5	99.7	121.7	100.5	122.5	122.8	153.6	138.8	155.3	155.2	86.6541	86.8663	108.654	98.1844	109.856	109.785	-0.341347	-0.337818	-0.0149503	-0.161121	0.000929272	-0.1708		1.07868	0.170961
3335	High	Q86UQ0	ZNF589	Zinc finger protein 589 OS=Homo sapiens OX=9606 GN=ZNF589 PE=1 SV=1	0	9.758	10	1	3	3	3	364	41.2	8.27	9.16	3	3	3	3	3	3	211.6	244.6	168.9	179.9	177	170.1	247.8	244.6	201.8	250.4	225.8	262.7	103.747	102.407	84.4882	104.836	94.5363	109.985	-0.08424	-0.102992	-0.38049	-0.0691816	-0.218371	-0.1708		1.36354	0.112181
4094	High	P26374	CHML	Rab proteins geranylgeranyltransferase component A 2 OS=Homo sapiens OX=9606 GN=CHML PE=1 SV=2	0	29.202	20	1	9	9	8	656	74	4.93	29.05	7	7	7	7	7	7	299.2	327.6	297.8	282.4	285.3	260.7	350.4	327.6	355.9	393.2	364	402.5	95.8425	89.6061	97.3468	107.549	99.5624	110.093	-0.199986	-0.297053	-0.177517	-0.0337255	-0.14505	-0.1708		1.79744	0.0636586
435	High	Q8TDW4	ST7L	Suppressor of tumorigenicity 7 protein-like OS=Homo sapiens OX=9606 GN=ST7L PE=2 SV=1	0.019	1.889	1	1	1	1	1	575	64.7	7.53	0	1	1	1	1	1	1	14.7	17.6	13.8	11	15.2	12.5	17.2	17.6	16.5	15.3	19.4	19.3	98.0057	100.285	94.0171	87.1795	110.541	109.972	-0.166192	-0.133025	-0.226135	-0.335069	0.0074558	-0.1706		1.41474	0.104206
1915	High	Q14207	NPAT	Protein NPAT OS=Homo sapiens OX=9606 GN=NPAT PE=1 SV=3	0	17.822	3	1	3	4	3	1427	154.2	5.88	14.12	3	3	3	3	3	3	86.3	105.9	71.3	58	66	66.3	101.1	105.9	85.2	80.8	84.2	102.3	108.418	113.566	91.3673	86.6488	90.2949	109.705	-0.0170231	0.0498964	-0.263881	-0.340379	-0.280914	-0.1704		1.02488	0.185272
4480	High	Q14119	VEZF1	Vascular endothelial zinc finger 1 OS=Homo sapiens OX=9606 GN=VEZF1 PE=1 SV=2	0	16.671	12	1	5	5	5	521	56.9	9.52	14.49	4	4	4	4	4	4	365.6	438.9	376.8	277	384.4	318.7	428.1	438.9	450.3	385.6	490.3	492.2	95.6506	98.0636	100.611	86.1548	109.548	109.972	-0.201297	-0.165352	-0.128358	-0.35214	-0.0055799	-0.1704		1.41635	0.103999
1698	High	Q14699	RFTN1	Raftlin OS=Homo sapiens OX=9606 GN=RFTN1 PE=1 SV=4	0.001	4.298	2	1	1	1	1	578	63.1	5.67	3.84	1	1	1	1	1	1	76.7	63.1	55	60.7	67.2	56.1	89.8	63.1	65.8	84.5	85.7	86.6	113.312	79.6215	83.0284	106.625	108.139	109.274	0.0523484	-0.456727	-0.396279	-0.0354157	-0.0150718	-0.1702		0.735605	0.296329
2218	High	Q6ZWJ1	STXBP4	Syntaxin-binding protein 4 OS=Homo sapiens OX=9606 GN=STXBP4 PE=1 SV=2	0	29.588	21	1	8	10	8	553	61.6	5.2	30.03	4	4	4	3	4	4	101.2	110.8	88.8	77.6	96.6	82.4	118.5	110.8	106.1	108	123.3	127.3	102.45	95.7925	91.7291	93.3718	106.599	110.058	-0.103345	-0.200275	-0.262808	-0.237201	-0.0460596	-0.1698		1.83675	0.0606258
2549	High	B2RTY4	MYO9A	Unconventional myosin-IXa OS=Homo sapiens OX=9606 GN=MYO9A PE=1 SV=2	0	13.365	2	1	4	4	3	2548	292.5	8.88	11.88	3	3	3	3	3	3	131	148.4	122	93.5	110.3	104.5	153.4	148.4	145.8	130.2	140.7	161.4	104.603	101.193	99.4204	88.7828	95.9427	110.058	-0.0733421	-0.121149	-0.14665	-0.309911	-0.198018	-0.1698		1.86266	0.0589743
2373	High	P15735	PHKG2	Phosphorylase b kinase gamma catalytic chain, liver/testis isoform OS=Homo sapiens OX=9606 GN=PHKG2 PE=1 SV=1	0	23.371	16	1	5	6	5	406	46.4	6.38	16.44	4	4	4	4	4	4	137	168.1	134	113	128.1	91.5	160.5	168.1	160.1	157.3	163.4	141.4	101.283	106.079	101.031	99.2638	103.113	89.2301	0.182791	0.249538	0.179191	0.153737	0.208626	0.195	+	3.55509	0.0141824
5119	High	Q99856	ARID3A	AT-rich interactive domain-containing protein 3A OS=Homo sapiens OX=9606 GN=ARID3A PE=1 SV=2	0	86.791	40	1	19	23	18	593	62.9	4.91	75.49	17	17	17	17	17	17	654.1	767.4	653	545.4	631.7	438.8	765.9	767.4	780.4	759.3	805.7	677.6	100.858	101.056	102.768	99.989	106.099	89.2303	0.176722	0.179545	0.20378	0.164236	0.249809	0.195	+	3.67289	0.0126448
5230	High	Q9NRR5	UBQLN4	Ubiquilin-4 OS=Homo sapiens OX=9606 GN=UBQLN4 PE=1 SV=2	0	104.339	44	1	14	37	11	601	63.8	5.22	125.96	8	8	8	8	8	8	663.1	822	732.5	547.7	664.3	461.5	776.5	822	875.4	762.5	847.3	712.7	97.1354	102.827	109.507	95.384	105.992	89.1544	0.123691	0.205843	0.296647	0.0974424	0.249578	0.1948	+	2.1825	0.0411959
1231	High	Q02446	SP4	Transcription factor Sp4 OS=Homo sapiens OX=9606 GN=SP4 PE=1 SV=2	0	18.973	7	1	3	4	3	784	81.9	7.05	14.46	2	2	2	2	2	2	44.1	47.7	53	34.5	42.3	38.3	51.6	47.7	63.3	48.1	53.9	59.2	95.6146	88.3879	117.295	89.1291	99.8765	109.697	-0.198226	-0.311608	0.0966083	-0.29956	-0.135312	-0.1696		1.07318	0.172117
3938	High	Q8TD22	SFXN5	Sideroflexin-5 OS=Homo sapiens OX=9606 GN=SFXN5 PE=1 SV=1	0	15.195	15	1	5	5	5	340	37.1	9.33	10.19	5	5	5	5	5	5	347.6	398.6	346.6	319.2	341.4	237.5	407.1	398.6	414.1	444.3	435.5	366.7	99.039	96.9712	100.742	108.089	105.948	89.2106	0.150783	0.120341	0.175379	0.276934	0.248072	0.1942	+	2.55561	0.0278866
710	High	Q86W47	KCNMB4	Calcium-activated potassium channel subunit beta-4 OS=Homo sapiens OX=9606 GN=KCNMB4 PE=1 SV=2	0.001	4.319	13	1	2	2	2	210	23.9	6.76	2.22	1	1	1	1	1	1	30	36.5	31.2	25.1	28.9	20.4	35.2	36.5	37.3	35	36.8	31.6	99.435	103.107	105.367	98.8701	103.955	89.2655	0.155651	0.207972	0.239251	0.14743	0.219781	0.194	+	3.36742	0.0161353
1061	High	Q9Y608	LRRFIP2	Leucine-rich repeat flightless-interacting protein 2 OS=Homo sapiens OX=9606 GN=LRRFIP2 PE=1 SV=1	0	27.69	8	1	5	6	4	721	82.1	6.95	18.62	2	2	2	2	2	2	39.7	40.5	33.1	33.2	34.4	31.4	46.5	40.5	39.5	46.2	43.9	48.6	105.204	91.629	89.3665	104.525	99.3213	109.955	-0.0637256	-0.263034	-0.299104	-0.0730635	-0.146735	-0.1692		1.608	0.0798233
1406	High	O15541	RNF113A	E3 ubiquitin-protein ligase RNF113A OS=Homo sapiens OX=9606 GN=RNF113A PE=1 SV=1	0	35.266	21	1	6	7	6	343	38.8	5.69	29.11	4	4	4	4	4	4	48.6	74	47.4	42.8	46.4	44.3	56.9	74	56.6	59.6	59.1	68.5	91.1129	118.495	90.6325	95.4363	94.6357	109.688	-0.267675	0.111421	-0.275302	-0.200792	-0.212946	-0.1692		1.112	0.163105
1474	High	O75864	PPP1R37	Protein phosphatase 1 regulatory subunit 37 OS=Homo sapiens OX=9606 GN=PPP1R37 PE=1 SV=4	0	8.163	5	1	3	3	3	691	74.7	5.06	7.3	2	2	2	2	2	2	50.6	57.5	54.5	48.3	55.3	46.4	59.2	57.5	65.2	67.3	70.5	71.7	90.7511	88.1451	99.9489	103.168	108.074	109.913	-0.276376	-0.318411	-0.137101	-0.0913666	-0.0243499	-0.1692		1.41745	0.103842
647	High	Q9UHH9	IP6K2	Inositol hexakisphosphate kinase 2 OS=Homo sapiens OX=9606 GN=IP6K2 PE=1 SV=2	0.002	3.641	3	1	1	1	1	426	49.2	6.83	2.72	1	1	1	1	1	1	24.6	17.8	21.7	23.2	20.9	18.8	28.8	17.8	25.9	32.2	26.7	29	107.731	66.5835	96.8828	120.449	99.8753	108.479	-0.00998409	-0.704176	-0.163101	0.151008	-0.119213	-0.169		0.513524	0.426069
4666	High	Q9HBR0	SLC38A10	Putative sodium-coupled neutral amino acid transporter 10 OS=Homo sapiens OX=9606 GN=SLC38A10 PE=1 SV=2	0	57.821	13	1	10	17	10	1119	119.7	5.73	52.61	9	9	9	9	9	9	403.6	457.8	396.1	389.6	366.1	350.7	472.6	457.8	473.4	542.4	467	541.5	95.9691	92.9638	96.1316	110.143	94.832	109.96	-0.196342	-0.242244	-0.193902	0.00239584	-0.213539	-0.1688		1.74679	0.0675899
5758	High	Q14244	MAP7	Ensconsin OS=Homo sapiens OX=9606 GN=MAP7 PE=1 SV=1	0	65.618	26	1	16	20	15	749	84	9.61	49.64	12	12	12	12	12	12	684.1	743	735.2	601.1	701	603.4	801	743	878.5	836.8	894.2	931.8	94.5077	87.6644	103.652	98.7316	105.504	109.94	-0.218218	-0.326658	-0.084978	-0.155137	-0.0594228	-0.1688		1.60096	0.0806057
20	High	Q9NPH0	ACP6	Lysophosphatidic acid phosphatase type 6 OS=Homo sapiens OX=9606 GN=ACP6 PE=1 SV=3	0	4.944	5	1	1	1	1	428	48.9	6.47	5.12	1	1	1	1	1	1	2.9	3.5	3.5	3.3	3.2	2.9	3.4	3.5	4.2	4.6	4	4.4	84.6473	87.1369	104.564	114.523	99.5851	109.544	-0.371969	-0.330149	-0.0671142	0.0641303	-0.137504	-0.1686		0.969286	0.201907
895	High	Q5T8A7	PPP1R26	Protein phosphatase 1 regulatory subunit 26 OS=Homo sapiens OX=9606 GN=PPP1R26 PE=1 SV=1	0.004	3.223	1	1	1	1	1	1209	127.3	8.59	2.24	1	1	1	1	1	1	27.8	32.4	28.2	30.2	30.3	26	32.6	32.4	33.7	42.1	38.6	40.1	89.1116	88.5649	92.1185	115.08	105.513	109.613	-0.29873	-0.307608	-0.250854	0.070218	-0.0550014	-0.1686		1.05362	0.177487
[truncated: 6,755 more rows]

## Sheet: Notes
Sample	Genotype	TMT10plex	Short Name		PD2.4 Sequest HT		PD result Processing Steps
[truncated: 20 more rows]

## Sheet: Extended data Figure 7d
			WT			DSCC1 KD
						H06			C01
			0	0	0	19.5	0	0	22.9	0	0
[truncated: 30 more rows]

## Sheet: Extended data Figure 7e
				measured are distance between sister chromatids in µM
[truncated: 14 more rows]

[truncated: 1 more sheets: Extended data Figure 7f]
