# Supplementary material for: Genetic determinants of micronucleus formation in vivo
Source: Nature. 2024 Feb 14;627(8002):130–6. doi: 10.1038/s41586-023-07009-0 (PMC10917660; doi:10.1038/s41586-023-07009-0)
Supplement: Supplementary file 15 — Source Data Extended Data Fig. 8 [file 41586_2023_7009_MOESM15_ESM.xlsx]

## Sheet: Extended data Figure 8a
		WT		si DSCC1		WAPL KO		WAPL KO + siDSCC1		PDS5A KO		PDS5A KO + siDSCC1
	Experiment 1	3.33*	3.52*	8.68*	6.65*	3.52		8.68
	Experiment 2	4.64135		5.48589		6.64653		6.92641		11.4865		14.0086
	Experiment 3	3.44828		8.93417		8.09595		6.31001		8.68984		8.74404
	Experiment 4	5.01475		3.98352		4.64481		5		9.21409		5.85516
		*done at same time so averaged

## Sheet: Extended data Figure 8b
	WT/WT		siDSCC1/WT		siDSCC1-WAPLKo/WAPLKO		siDSCC1-PDS5A KO/PDS5A KO
	0.81049628*	0.85674081*	2.112644946*	1.618558628*	1.51567		1.42992
	1.12967		1.33522		1.20947		0.89254
	0.839284		2.17451		1.10184		0.59766
	1.22055		0.969557		0.873085
	*done at same time so averaged

## Sheet: Extended data Figure 8d
		No treatment			+SIRT1i
	Control	0.894055	0.66311	1.44284	0.962652	0.974085	1.27363
	gRNA-DSCC1 (1)	6.64024	6.94893	7.53201	4.32851	4.74009	4.40625
	gRNA-RAD21 (17)	7.59146	8.64787	9.30412	5.25	5.69131	7.24162
	gRNA-CTCF (22)	6.39558	5.73247	7.90015	3.13034	5.25229	4.87957
	gRNA-MAU2 (31)	4.29192	3.85061	4.13643	3.48247	3.55564	4.67607
	gRNA-SMC3 (81)	9.92378	11.4329	8.65701	7.85899	6.2904	6.8529
	gRNA-SIRT1 (85)	4.25991	3.79116	3.48476	4.07927	4.36738	4.14558
	gRNA-HDAC8 (94)	3.58079	3.21723	4.29878	4.72409	2.97256	4.41311
	gRNA-SMC5 (121)	4.92759	6.06174	3.95122	4.37652	5.14482	4.49314
	gRNA-STAG1 (128)	6.43216	6.95351	5.87195	6.05259	5.75991	4.2622
	Experiment was blinded (paranthesis is the blinding code).
	Number represents %cells with micronuclei for each 96 well across three biological replicates
