# Supplementary material for: Genetic determinants of micronucleus formation in vivo
Source: Nature. 2024 Feb 14;627(8002):130–6. doi: 10.1038/s41586-023-07009-0 (PMC10917660; doi:10.1038/s41586-023-07009-0)
Supplement: Supplementary file 16 — Source Data Extended Data Fig. 9 [file 41586_2023_7009_MOESM16_ESM.xlsx]

## Sheet: Extended data Figure 9b
	No 4-OHT tamoxifen No SIRT1i			+ SIRT1i			+ 4-OH Tamoxifen 2 days			+ 4-OH Tamoxifen + SIRT1i 2 days
	1	1	1	0.713	1.11664	0.945	0.0307	0.0296287	0.082	0.0707	0.108925	0.125

## Sheet: Extended data Figure 9c
	0 uM Selisitat + 0 nM 4-OH Tamoxifen	10 uM Selisistat + 0 nM 4-OH Tamoxifen	0 uM Selisitat + 100 nM 4-OH Tamoxifen	10 uM Selisistat + 100 nM 4-OH Tamoxifen
Experiment 1	1	0.788223	0.0918388	0.308058
Experiment 2	1	1.02204	0.164732	0.447144
Experiment 3	1	0.819704	0.242266	0.40197

## Sheet: Extended data Figure 9d
					0 uM SIRT1i + 0 nM 4-OH Tamoxifen	10 uM SIRT1i + 0 nM 4-OH Tamoxifen	0 uM SIRT1i + 100 nM 4-OH Tamoxifen	10 uM SIRT1i + 100 nM 4-OH Tamoxifen
				WB1	1	1.05	0.38	1.13
				WB2	1	1	0.44	0.86
				WB3	1	0.87	0.67	1.29

## Sheet: Extended data Figure 9f
					Normal	1-4 rr	5-10 rr	>10 rr	rr + PCS	total PCS
				WT + DMSO	98.05	0.666667	0	0.666667	0	0.616667
				WT + SIRT1i	95.7467	0	0	1.45	1.45	1.35333
				DSCC1KO + DMSO	51.5733	10.1567	4.72667	21.0267	4.71333	7.8
				DSCC1KO + SIRT1i	70.5967	7.39333	2.68667	9.44	5.4	4.48667
				independent experiments
					Normal	1-4 rr	5-10 rr	>10 rr	rr + PCS	total PCS
					98	0	0	2	0	0
				WT + DMSO	100	0	0	0	0	0
					96.15	2	0	0	0	1.85
					89.13	0	0	4.35	4.35	2.17
				WT + SIRT1i	98.11	0	0	0	0	1.89
					100	0	0	0	0	0
					26.25	14.14	10.1	34.33	10.1	5.08
				DSCC1KO + DMSO	57.76	8.25	2.06	22.69	0	9.23
					70.71	8.08	2.02	6.06	4.04	9.09
					70.18	8.02	6.02	12.03	2.01	1.75
				DSCC1KO + SIRT1i	63.24	6.12	2.04	14.28	8.16	6.15
					78.37	8.04	0	2.01	6.03	5.56
